# Supplementary material for: Fitness cost associated with cell phenotypic switching drives population diversification dynamics and controllability
Source: Nat Commun. 2023 Oct 2;14:6128. doi: 10.1038/s41467-023-41917-z (PMC10545768; doi:10.1038/s41467-023-41917-z)
Supplement: Supplementary file 9 — Source Data [file 41467_2023_41917_MOESM9_ESM.zip]

Archive with 18 entries (15 files):
- Source data/
- Source data/Source Data Figure3b.txt
- Source data/Source Data Figure2b_top.txt
- Source data/Source Data Figure2a_low.txt
- Source data/Source Data Figure2c_top.txt
- Source data/Source Data Figure2c_low.txt
- Source data/Source Data Figure2a_top.txt
- Source data/Source Data Figure3a_right.txt
- Source data/Source Data Figure2b_low.txt
- Source data/Source Data Figure2d_top.txt
- Source data/Source Data Figure2d_low.txt
- Source data/Source Data Figure 4E.xlsx
- __MACOSX/
- __MACOSX/Source data/
- __MACOSX/Source data/._Source Data Figure 4E.xlsx
- Source data/Source Data Figure3a_left.txt
- Source data/Source Data Figure 4D.xlsx
- __MACOSX/Source data/._Source Data Figure 4D.xlsx
