# Supplementary material for: Fitness cost associated with cell phenotypic switching drives population diversification dynamics and controllability
Source: Nat Commun. 2023 Oct 2;14:6128. doi: 10.1038/s41467-023-41917-z (PMC10545768; doi:10.1038/s41467-023-41917-z)
Supplement: Supplementary file 9 — Source Data [file 41467_2023_41917_MOESM9_ESM.zip › Source data/Source Data Figure2b_top.txt]

Time (h),0,1,2,3,4,5,6,7,8,9,10,11,12,13,14,15,16,17,18,19,20,21,22,23,24,25,26,27,28,29,30,31,32,33,34,35,36,37,38,39,40,41,42,43,44,45,46,47,48,49,50,51,52,53,54,55,56,57,58,59,60,61,62,63,64,65,66,67,68,69,70,71,72,73,74,75,76,77,78,79,80,81,82,83,84,85,86,87,88,89,90,91,92,93,94,95,96,97,98,99,100,101,102,103,104,105,106,107,108,109,110,111,112,113,114,115,116,117,118,119,120,121,122,123,124,125,126,127,128,129,130,131,132,133,134,135,136,137,138,139,140,141,142,143,144,145,146,147,148,149,150,151,152,153,154,155,156,157,158,159,160,161,162,163,164,165,166,167,168,169,170,171,172,173,174,175,176,177,178,179,180,181,182,183,184,185,186,187,188,189,190,191,192,193,194,195,196,197,198,199,200,201,202,203,204,205,206,207,208,209,210,211,212,213,214,215,216,217,218,219,220,221,222,223,224,225,226,227,228,229,230,231,232,233,234,235,236,237,238,239,240,241,242,243,244,245,246,247,248,249,250,251,252,253,254,255,256,257,258,259,260,261,262,263,264,265,266,267,268,269,270,271,272,273,274,275,276,277,278,279,280,281,282,283,284,285,286,287,288,289,290,291,292,293,294,295,296,297,298,299,300,301,302,303,304,305,306,307,308,309,310,311,312,313,314,315,316,317,318,319,320,321,322,323,324,325,326,327,328,329,330,331,332,333,334,335,336,337,338,339,340,341,342,343,344,345,346,347,348,349,350,351,352,353,354,355,356,357,358,359,360,361,362,363,364,365,366,367,368,369,370,371,372,373,374,375,376,377,378,379,380,381,382,383,384,385,386,387,388,389,390,391,392,393,394,395,396,397,398,399,400,401,402,403,404,405,406,407,408,409,410,411,412,413,414,415,416,417,418,419,420,421,422,423,424,425,426,427,428,429,430,431,432,433,434,435,436,437,438,439,440,441,442,443,444,445,446,447,448,449,450,451,452,453,454,455,456,457,458,459,460,461,462,463,464,465,466,467,468,469,470,471,472,473,474,475,476,477,478,479,480,481,482,483,484,485,486,487,488,489,490,491,492,493,494,495,496,497,498,499,500,501,502,503,504,505,506,507,508,509,510,511,512,513,514,515,516,517,518,519,520,521,522,523,524,525,526,527,528,529,530,531,532,533,534,535,536,537,538,539,540,541,542,543,544,545,546,547,548,549,550,551,552,553,554,555,556,557,558,559,560,561,562,563,564,565,566,567,568,569,570,571,572,573,574,575,576,577,578,579,580,581,582,583,584,585,586,587,588,589,590,591,592,593,594,595,596,597,598,599,600,601,602,603,604,605,606,607,608,609,610,611,612,613,614,615,616,617,618,619,620,621,622,623,624,625,626,627,628,629,630,631,632,633,634,635,636,637,638,639,640,641,642,643,644,645,646,647,648,649,650,651,652,653,654,655,656,657,658,659,660,661,662,663,664,665,666,667,668,669,670,671,672,673,674,675,676,677,678,679,680,681,682,683,684,685,686,687,688,689,690,691,692,693,694,695,696,697,698,699,700,701,702,703,704,705,706,707,708,709,710,711,712,713,714,715,716,717,718,719,720,721,722,723,724,725,726,727,728,729,730,731,732,733,734,735,736,737,738,739,740,741,742,743,744,745,746,747,748,749,750,751,752,753,754,755,756,757,758,759,760,761,762,763,764,765,766,767,768,769,770,771,772,773,774,775,776,777,778,779,780,781,782,783,784,785,786,787,788,789,790,791,792,793,794,795,796,797,798,799,800,801,802,803,804,805,806,807,808,809,810,811,812,813,814,815,816,817,818,819,820,821,822,823,824,825,826,827,828,829,830,831,832,833,834,835,836,837,838,839,840,841,842,843,844,845,846,847,848,849,850,851,852,853,854,855,856,857,858,859,860,861,862,863,864,865,866,867,868,869,870,871,872,873,874,875,876,877,878,879,880,881,882,883,884,885,886,887,888,889,890,891,892,893,894,895,896,897,898,899,900,901,902,903,904,905,906,907,908,909,910,911,912,913,914,915,916,917,918,919,920,921,922,923,924,925,926,927,928,929,930,931,932,933,934,935,936,937,938,939,940,941,942,943,944,945,946,947,948,949,950,951,952,953,954,955,956,957,958,959,960,961,962,963,964,965,966,967,968,969,970,971,972,973,974,975,976,977,978,979,980,981,982,983,984,985,986,987,988,989,990,991,992,993,994,995,996,997,998,999,1000,1001,1002,1003,1004,1005,1006,1007,1008,1009,1010,1011,1012,1013,1014,1015,1016,1017,1018,1019,1020,1021,1022,1023,1024,1025,1026,1027,1028,1029,1030,1031,1032,1033,1034,1035,1036,1037,1038,1039,1040,1041,1042,1043,1044,1045,1046,1047,1048,1049,1050,1051,1052,1053,1054,1055,1056,1057,1058,1059,1060,1061,1062,1063,1064,1065,1066,1067,1068,1069,1070,1071,1072,1073,1074,1075,1076,1077,1078,1079,1080,1081,1082,1083,1084,1085,1086,1087,1088,1089,1090,1091,1092,1093,1094,1095,1096,1097,1098,1099,1100,1101,1102,1103,1104,1105,1106,1107,1108,1109,1110,1111,1112,1113,1114,1115,1116,1117,1118,1119,1120,1121,1122,1123,1124,1125,1126,1127,1128,1129,1130,1131,1132,1133,1134,1135,1136,1137,1138,1139,1140,1141,1142,1143,1144,1145,1146,1147,1148,1149,1150,1151,1152,1153,1154,1155,1156,1157,1158,1159,1160,1161,1162,1163,1164,1165,1166,1167,1168,1169,1170,1171,1172,1173,1174,1175,1176,1177,1178,1179,1180,1181,1182,1183,1184,1185,1186,1187,1188,1189,1190,1191,1192,1193,1194,1195,1196,1197,1198,1199,1200,1201,1202,1203,1204,1205,1206,1207,1208,1209,1210,1211,1212,1213,1214,1215,1216,1217,1218,1219,1220,1221,1222,1223,1224,1225,1226,1227,1228,1229,1230,1231,1232,1233,1234,1235,1236,1237,1238,1239,1240,1241,1242,1243,1244,1245,1246,1247,1248,1249,1250,1251,1252,1253,1254,1255,1256,1257,1258,1259,1260,1261,1262,1263,1264,1265,1266,1267,1268,1269,1270,1271,1272,1273,1274,1275,1276,1277,1278,1279,1280,1281,1282,1283,1284,1285,1286,1287,1288,1289,1290,1291,1292,1293,1294,1295,1296,1297,1298,1299,1300,1301,1302,1303,1304,1305,1306,1307,1308,1309,1310,1311,1312,1313,1314,1315,1316,1317,1318,1319,1320,1321,1322,1323,1324,1325,1326,1327,1328,1329,1330,1331,1332,1333,1334,1335,1336,1337,1338,1339,1340,1341,1342,1343,1344,1345,1346,1347,1348,1349,1350,1351,1352,1353,1354,1355,1356,1357,1358,1359,1360,1361,1362,1363,1364,1365,1366,1367,1368,1369,1370,1371,1372,1373,1374,1375,1376,1377,1378,1379,1380,1381,1382,1383,1384,1385,1386,1387,1388,1389,1390,1391,1392,1393,1394,1395,1396,1397,1398,1399,1400,1401,1402,1403,1404,1405,1406,1407,1408,1409,1410,1411,1412,1413,1414,1415,1416,1417,1418,1419,1420,1421,1422,1423,1424,1425,1426,1427,1428,1429,1430,1431,1432,1433,1434,1435,1436,1437,1438,1439,1440,1441,1442,1443,1444,1445,1446,1447,1448,1449,1450,1451,1452,1453,1454,1455,1456,1457,1458,1459,1460,1461,1462,1463,1464,1465,1466,1467,1468,1469,1470,1471,1472,1473,1474,1475,1476,1477,1478,1479,1480,1481,1482,1483,1484,1485,1486,1487,1488,1489,1490,1491,1492,1493,1494,1495,1496,1497,1498,1499,1500,1501,1502,1503,1504,1505,1506,1507,1508,1509,1510,1511,1512,1513,1514,1515,1516,1517,1518,1519,1520,1521,1522,1523,1524,1525,1526,1527,1528,1529,1530,1531,1532,1533,1534,1535,1536,1537,1538,1539,1540,1541,1542,1543,1544,1545,1546,1547,1548,1549,1550,1551,1552,1553,1554,1555,1556,1557,1558,1559,1560,1561,1562,1563,1564,1565,1566,1567,1568,1569,1570,1571,1572,1573,1574,1575,1576,1577,1578,1579,1580,1581,1582,1583,1584,1585,1586,1587,1588,1589,1590,1591,1592,1593,1594,1595,1596,1597,1598,1599,1600,1601,1602,1603,1604,1605,1606,1607,1608,1609,1610,1611,1612,1613,1614,1615,1616,1617,1618,1619,1620,1621,1622,1623,1624,1625,1626,1627,1628,1629,1630,1631,1632,1633,1634,1635,1636,1637,1638,1639,1640,1641,1642,1643,1644,1645,1646,1647,1648,1649,1650,1651,1652,1653,1654,1655,1656,1657,1658,1659,1660,1661,1662,1663,1664,1665,1666,1667,1668,1669,1670,1671,1672,1673,1674,1675,1676,1677,1678,1679,1680,1681,1682,1683,1684,1685,1686,1687,1688,1689,1690,1691,1692,1693,1694,1695,1696,1697,1698,1699,1700,1701,1702,1703,1704,1705,1706,1707,1708,1709,1710,1711,1712,1713,1714,1715,1716,1717,1718,1719,1720,1721,1722,1723,1724,1725,1726,1727,1728,1729,1730,1731,1732,1733,1734,1735,1736,1737,1738,1739,1740,1741,1742,1743,1744,1745,1746,1747,1748,1749,1750,1751,1752,1753,1754,1755,1756,1757,1758,1759,1760,1761,1762,1763,1764,1765,1766,1767,1768,1769,1770,1771,1772,1773,1774,1775,1776,1777,1778,1779,1780,1781,1782,1783,1784,1785,1786,1787,1788,1789,1790,1791,1792,1793,1794,1795,1796,1797,1798,1799,1800,1801,1802,1803,1804,1805,1806,1807,1808,1809,1810,1811,1812,1813,1814,1815,1816,1817,1818,1819,1820,1821,1822,1823,1824,1825,1826,1827,1828,1829,1830,1831,1832,1833,1834,1835,1836,1837,1838,1839,1840,1841,1842,1843,1844,1845,1846,1847,1848,1849,1850,1851,1852,1853,1854,1855,1856,1857,1858,1859,1860,1861,1862,1863,1864,1865,1866,1867,1868,1869,1870,1871,1872,1873,1874,1875,1876,1877,1878,1879,1880,1881,1882,1883,1884,1885,1886,1887,1888,1889,1890,1891,1892,1893,1894,1895,1896,1897,1898,1899,1900,1901,1902,1903,1904,1905,1906,1907,1908,1909,1910,1911,1912,1913,1914,1915,1916,1917,1918,1919,1920,1921,1922,1923,1924,1925,1926,1927,1928,1929,1930,1931,1932,1933,1934,1935,1936,1937,1938,1939,1940,1941,1942,1943,1944,1945,1946,1947,1948,1949,1950,1951,1952,1953,1954,1955,1956,1957,1958,1959,1960,1961,1962,1963,1964,1965,1966,1967,1968,1969,1970,1971,1972,1973,1974,1975,1976,1977,1978,1979,1980,1981,1982,1983,1984,1985,1986,1987,1988,1989,1990,1991,1992,1993,1994,1995,1996,1997,1998,1999,2000,2001,2002,2003,2004,2005,2006,2007,2008,2009,2010,2011,2012,2013,2014,2015,2016,2017,2018,2019,2020,2021,2022,2023,2024,2025,2026,2027,2028,2029,2030,2031,2032,2033,2034,2035,2036,2037,2038,2039,2040,2041,2042,2043,2044,2045,2046,2047,2048,2049,2050,2051,2052,2053,2054,2055,2056,2057,2058,2059,2060,2061,2062,2063,2064,2065,2066,2067,2068,2069,2070,2071,2072,2073,2074,2075,2076,2077,2078,2079,2080,2081,2082,2083,2084,2085,2086,2087,2088,2089,2090,2091,2092,2093,2094,2095,2096,2097,2098,2099,2100,2101,2102,2103,2104,2105,2106,2107,2108,2109,2110,2111,2112,2113,2114,2115,2116,2117,2118,2119,2120,2121,2122,2123,2124,2125,2126,2127,2128,2129,2130,2131,2132,2133,2134,2135,2136,2137,2138,2139,2140,2141,2142,2143,2144,2145,2146,2147,2148,2149,2150,2151,2152,2153,2154,2155,2156,2157,2158,2159,2160,2161,2162,2163,2164,2165,2166,2167,2168,2169,2170,2171,2172,2173,2174,2175,2176,2177,2178,2179,2180,2181,2182,2183,2184,2185,2186,2187,2188,2189,2190,2191,2192,2193,2194,2195,2196,2197,2198,2199,2200,2201,2202,2203,2204,2205,2206,2207,2208,2209,2210,2211,2212,2213,2214,2215,2216,2217,2218,2219,2220,2221,2222,2223,2224,2225,2226,2227,2228,2229,2230,2231,2232,2233,2234,2235,2236,2237,2238,2239,2240,2241,2242,2243,2244,2245,2246,2247,2248,2249,2250,2251,2252,2253,2254,2255,2256,2257,2258,2259,2260,2261,2262,2263,2264,2265,2266,2267,2268,2269,2270,2271,2272,2273,2274,2275,2276,2277,2278,2279,2280,2281,2282,2283,2284,2285,2286,2287,2288,2289,2290,2291,2292,2293,2294,2295,2296,2297,2298,2299,2300,2301,2302,2303,2304,2305,2306,2307,2308,2309,2310,2311,2312,2313,2314,2315,2316,2317,2318,2319,2320,2321,2322,2323,2324,2325,2326,2327,2328,2329,2330,2331,2332,2333,2334,2335,2336,2337,2338,2339,2340,2341,2342,2343,2344,2345,2346,2347,2348,2349,2350,2351,2352,2353,2354,2355,2356,2357,2358,2359,2360,2361,2362,2363,2364,2365,2366,2367,2368,2369,2370,2371,2372,2373,2374,2375,2376,2377,2378,2379,2380,2381,2382,2383,2384,2385,2386,2387,2388,2389,2390,2391,2392,2393,2394,2395,2396,2397,2398,2399,2400,2401,2402,2403,2404,2405,2406,2407,2408,2409,2410,2411,2412,2413,2414,2415,2416,2417,2418,2419,2420,2421,2422,2423,2424,2425,2426,2427,2428,2429,2430,2431,2432,2433,2434,2435,2436,2437,2438,2439,2440,2441,2442,2443,2444,2445,2446,2447,2448,2449,2450,2451,2452,2453,2454,2455,2456,2457,2458,2459,2460,2461,2462,2463,2464,2465,2466,2467,2468,2469,2470,2471,2472,2473,2474,2475,2476,2477,2478,2479,2480,2481,2482,2483,2484,2485,2486,2487,2488,2489,2490,2491,2492,2493,2494,2495,2496,2497,2498,2499,2500,2501,2502,2503,2504,2505,2506,2507,2508,2509,2510,2511,2512,2513,2514,2515,2516,2517,2518,2519,2520,2521,2522,2523,2524,2525,2526,2527,2528,2529,2530,2531,2532,2533,2534,2535,2536,2537,2538,2539,2540,2541,2542,2543,2544,2545,2546,2547,2548,2549,2550,2551,2552,2553,2554,2555,2556,2557,2558,2559,2560,2561,2562,2563,2564,2565,2566,2567,2568,2569,2570,2571,2572,2573,2574,2575,2576,2577,2578,2579,2580,2581,2582,2583,2584,2585,2586,2587,2588,2589,2590,2591,2592,2593,2594,2595,2596,2597,2598,2599,2600,2601,2602,2603,2604,2605,2606,2607,2608,2609,2610,2611,2612,2613,2614,2615,2616,2617,2618,2619,2620,2621,2622,2623,2624,2625,2626,2627,2628,2629,2630,2631,2632,2633,2634,2635,2636,2637,2638,2639,2640,2641,2642,2643,2644,2645,2646,2647,2648,2649,2650,2651,2652,2653,2654,2655,2656,2657,2658,2659,2660,2661,2662,2663,2664,2665,2666,2667,2668,2669,2670,2671,2672,2673,2674,2675,2676,2677,2678,2679,2680,2681,2682,2683,2684,2685,2686,2687,2688,2689,2690,2691,2692,2693,2694,2695,2696,2697,2698,2699,2700,2701,2702,2703,2704,2705,2706,2707,2708,2709,2710,2711,2712,2713,2714,2715,2716,2717,2718,2719,2720,2721,2722,2723,2724,2725,2726,2727,2728,2729,2730,2731,2732,2733,2734,2735,2736,2737,2738,2739,2740,2741,2742,2743,2744,2745,2746,2747,2748,2749,2750,2751,2752,2753,2754,2755,2756,2757,2758,2759,2760,2761,2762,2763,2764,2765,2766,2767,2768,2769,2770,2771,2772,2773,2774,2775,2776,2777,2778,2779,2780,2781,2782,2783,2784,2785,2786,2787,2788,2789,2790,2791,2792,2793,2794,2795,2796,2797,2798,2799,2800,2801,2802,2803,2804,2805,2806,2807,2808,2809,2810,2811,2812,2813,2814,2815,2816,2817,2818,2819,2820,2821,2822,2823,2824,2825,2826,2827,2828,2829,2830,2831,2832,2833,2834,2835,2836,2837,2838,2839,2840,2841,2842,2843,2844,2845,2846,2847,2848,2849,2850,2851,2852,2853,2854,2855,2856,2857,2858,2859,2860,2861,2862,2863,2864,2865,2866,2867,2868,2869,2870,2871,2872,2873,2874,2875,2876,2877,2878,2879,2880,2881,2882,2883,2884,2885,2886,2887,2888,2889,2890,2891,2892,2893,2894,2895,2896,2897,2898,2899,2900,2901,2902,2903,2904,2905,2906,2907,2908,2909,2910,2911,2912,2913,2914,2915,2916,2917,2918,2919,2920,2921,2922,2923,2924,2925,2926,2927,2928,2929,2930,2931,2932,2933,2934,2935,2936,2937,2938,2939,2940,2941,2942,2943,2944,2945,2946,2947,2948,2949,2950,2951,2952,2953,2954,2955,2956,2957,2958,2959,2960,2961,2962,2963,2964,2965,2966,2967,2968,2969,2970,2971,2972,2973,2974,2975,2976,2977,2978,2979,2980,2981,2982,2983,2984,2985,2986,2987,2988,2989,2990,2991,2992,2993,2994,2995,2996,2997,2998,2999,3000,3001,3002,3003,3004,3005,3006,3007,3008,3009,3010,3011,3012,3013,3014,3015,3016,3017,3018,3019,3020,3021,3022,3023,3024,3025,3026,3027,3028,3029,3030,3031,3032,3033,3034,3035,3036,3037,3038,3039,3040,3041,3042,3043,3044,3045,3046,3047,3048,3049,3050,3051,3052,3053,3054,3055,3056,3057,3058,3059,3060,3061,3062,3063,3064,3065,3066,3067,3068,3069,3070,3071,3072,3073,3074,3075,3076,3077,3078,3079,3080,3081,3082,3083,3084,3085,3086,3087,3088,3089,3090,3091,3092,3093,3094,3095,3096,3097,3098,3099,3100,3101,3102,3103,3104,3105,3106,3107,3108,3109,3110,3111,3112,3113,3114,3115,3116,3117,3118,3119,3120,3121,3122,3123,3124,3125,3126,3127,3128,3129,3130,3131,3132,3133,3134,3135,3136,3137,3138,3139,3140,3141,3142,3143,3144,3145,3146,3147,3148,3149,3150,3151,3152,3153,3154,3155,3156,3157,3158,3159,3160,3161,3162,3163,3164,3165,3166,3167,3168,3169,3170,3171,3172,3173,3174,3175,3176,3177,3178,3179,3180,3181,3182,3183,3184,3185,3186,3187,3188,3189,3190,3191,3192,3193,3194,3195,3196,3197,3198,3199,3200,3201,3202,3203,3204,3205,3206,3207,3208,3209,3210,3211,3212,3213,3214,3215,3216,3217,3218,3219,3220,3221,3222,3223,3224,3225,3226,3227,3228,3229,3230,3231,3232,3233,3234,3235,3236,3237,3238,3239,3240,3241,3242,3243,3244,3245,3246,3247,3248,3249,3250,3251,3252,3253,3254,3255,3256,3257,3258,3259,3260,3261,3262,3263,3264,3265,3266,3267,3268,3269,3270,3271,3272,3273,3274,3275,3276,3277,3278,3279,3280,3281,3282,3283,3284,3285,3286,3287,3288,3289,3290,3291,3292,3293,3294,3295,3296,3297,3298,3299,3300,3301,3302,3303,3304,3305,3306,3307,3308,3309,3310,3311,3312,3313,3314,3315,3316,3317,3318,3319,3320,3321,3322,3323,3324,3325,3326,3327,3328,3329,3330,3331,3332,3333,3334,3335,3336,3337,3338,3339,3340,3341,3342,3343,3344,3345,3346,3347,3348,3349,3350,3351,3352,3353,3354,3355,3356,3357,3358,3359,3360,3361,3362,3363,3364,3365,3366,3367,3368,3369,3370,3371,3372,3373,3374,3375,3376,3377,3378,3379,3380,3381,3382,3383,3384,3385,3386,3387,3388,3389,3390,3391,3392,3393,3394,3395,3396,3397,3398,3399,3400,3401,3402,3403,3404,3405,3406,3407,3408,3409,3410,3411,3412,3413,3414,3415,3416,3417,3418,3419,3420,3421,3422,3423,3424,3425,3426,3427,3428,3429,3430,3431,3432,3433,3434,3435,3436,3437,3438,3439,3440,3441,3442,3443,3444,3445,3446,3447,3448,3449,3450,3451,3452,3453,3454,3455,3456,3457,3458,3459,3460,3461,3462,3463,3464,3465,3466,3467,3468,3469,3470,3471,3472,3473,3474,3475,3476,3477,3478,3479,3480,3481,3482,3483,3484,3485,3486,3487,3488,3489,3490,3491,3492,3493,3494,3495,3496,3497,3498,3499,3500,3501,3502,3503,3504,3505,3506,3507,3508,3509,3510,3511,3512,3513,3514,3515,3516,3517,3518,3519,3520,3521,3522,3523,3524,3525,3526,3527,3528,3529,3530,3531,3532,3533,3534,3535,3536,3537,3538,3539,3540,3541,3542,3543,3544,3545,3546,3547,3548,3549,3550,3551,3552,3553,3554,3555,3556,3557,3558,3559,3560,3561,3562,3563,3564,3565,3566,3567,3568,3569,3570,3571,3572,3573,3574,3575,3576,3577,3578,3579,3580,3581,3582,3583,3584,3585,3586,3587,3588,3589,3590,3591,3592,3593,3594,3595,3596,3597,3598,3599,3600,3601,3602,3603,3604,3605,3606,3607,3608,3609,3610,3611,3612,3613,3614,3615,3616,3617,3618,3619,3620,3621,3622,3623,3624,3625,3626,3627,3628,3629,3630,3631,3632,3633,3634,3635,3636,3637,3638,3639,3640,3641,3642,3643,3644,3645,3646,3647,3648,3649,3650,3651,3652,3653,3654,3655,3656,3657,3658,3659,3660,3661,3662,3663,3664,3665,3666,3667,3668,3669,3670,3671,3672,3673,3674,3675,3676,3677,3678,3679,3680,3681,3682,3683,3684,3685,3686,3687,3688,3689,3690,3691,3692,3693,3694,3695,3696,3697,3698,3699,3700,3701,3702,3703,3704,3705,3706,3707,3708,3709,3710,3711,3712,3713,3714,3715,3716,3717,3718,3719,3720,3721,3722,3723,3724,3725,3726,3727,3728,3729,3730,3731,3732,3733,3734,3735,3736,3737,3738,3739,3740,3741,3742,3743,3744,3745,3746,3747,3748,3749,3750,3751,3752,3753,3754,3755,3756,3757,3758,3759,3760,3761,3762,3763,3764,3765,3766,3767,3768,3769,3770,3771,3772,3773,3774,3775,3776,3777,3778,3779,3780,3781,3782,3783,3784,3785,3786,3787,3788,3789,3790,3791,3792,3793,3794,3795,3796,3797,3798,3799,3800,3801,3802,3803,3804,3805,3806,3807,3808,3809,3810,3811,3812,3813,3814,3815,3816,3817,3818,3819,3820,3821,3822,3823,3824,3825,3826,3827,3828,3829,3830,3831,3832,3833,3834,3835,3836,3837,3838,3839,3840,3841,3842,3843,3844,3845,3846,3847,3848,3849,3850,3851,3852,3853,3854,3855,3856,3857,3858,3859,3860,3861,3862,3863,3864,3865,3866,3867,3868,3869,3870,3871,3872,3873,3874,3875,3876,3877,3878,3879,3880,3881,3882,3883,3884,3885,3886,3887,3888,3889,3890,3891,3892,3893,3894,3895,3896,3897,3898,3899,3900,3901,3902,3903,3904,3905,3906,3907,3908,3909,3910,3911,3912,3913,3914,3915,3916,3917,3918,3919,3920,3921,3922,3923,3924,3925,3926,3927,3928,3929,3930,3931,3932,3933,3934,3935,3936,3937,3938,3939,3940,3941,3942,3943,3944,3945,3946,3947,3948,3949,3950,3951,3952,3953,3954,3955,3956,3957,3958,3959,3960,3961,3962,3963,3964,3965,3966,3967,3968,3969,3970,3971,3972,3973,3974,3975,3976,3977,3978,3979,3980,3981,3982,3983,3984,3985,3986,3987,3988,3989,3990,3991,3992,3993,3994,3995,3996,3997,3998,3999,4000,4001,4002,4003,4004,4005,4006,4007,4008,4009,4010,4011,4012,4013,4014,4015,4016,4017,4018,4019,4020,4021,4022,4023,4024,4025,4026,4027,4028,4029,4030,4031,4032,4033,4034,4035,4036,4037,4038,4039,4040,4041,4042,4043,4044,4045,4046,4047,4048,4049,4050,4051,4052,4053,4054,4055,4056,4057,4058,4059,4060,4061,4062,4063,4064,4065,4066,4067,4068,4069,4070,4071,4072,4073,4074,4075,4076,4077,4078,4079,4080,4081,4082,4083,4084,4085,4086,4087,4088,4089,4090,4091,4092,4093,4094,4095,4096,4097,4098,4099,4100,4101,4102,4103,4104,4105,4106,4107,4108,4109,4110,4111,4112,4113,4114,4115,4116,4117,4118,4119,4120,4121,4122,4123,4124,4125,4126,4127,4128,4129,4130,4131,4132,4133,4134,4135,4136,4137,4138,4139,4140,4141,4142,4143,4144,4145,4146,4147,4148,4149,4150,4151,4152,4153,4154,4155,4156,4157,4158,4159,4160,4161,4162,4163,4164,4165,4166,4167,4168,4169,4170,4171,4172,4173,4174,4175,4176,4177,4178,4179,4180,4181,4182,4183,4184,4185,4186,4187,4188,4189,4190,4191,4192,4193,4194,4195,4196,4197,4198,4199,4200,4201,4202,4203,4204,4205,4206,4207,4208,4209,4210,4211,4212,4213,4214,4215,4216,4217,4218,4219,4220,4221,4222,4223,4224,4225,4226,4227,4228,4229,4230,4231,4232,4233,4234,4235,4236,4237,4238,4239,4240,4241,4242,4243,4244,4245,4246,4247,4248,4249,4250,4251,4252,4253,4254,4255,4256,4257,4258,4259,4260,4261,4262,4263,4264,4265,4266,4267,4268,4269,4270,4271,4272,4273,4274,4275,4276,4277,4278,4279,4280,4281,4282,4283,4284,4285,4286,4287,4288,4289,4290,4291,4292,4293,4294,4295,4296,4297,4298,4299,4300,4301,4302,4303,4304,4305,4306,4307,4308,4309,4310,4311,4312,4313,4314,4315,4316,4317,4318,4319,4320,4321,4322,4323,4324,4325,4326,4327,4328,4329,4330,4331,4332,4333,4334,4335,4336,4337,4338,4339,4340,4341,4342,4343,4344,4345,4346,4347,4348,4349,4350,4351,4352,4353,4354,4355,4356,4357,4358,4359,4360,4361,4362,4363,4364,4365,4366,4367,4368,4369,4370,4371,4372,4373,4374,4375,4376,4377,4378,4379,4380,4381,4382,4383,4384,4385,4386,4387,4388,4389,4390,4391,4392,4393,4394,4395,4396,4397,4398,4399,4400,4401,4402,4403,4404,4405,4406,4407,4408,4409,4410,4411,4412,4413,4414,4415,4416,4417,4418,4419,4420,4421,4422,4423,4424,4425,4426,4427,4428,4429,4430,4431,4432,4433,4434,4435,4436,4437,4438,4439,4440,4441,4442,4443,4444,4445,4446,4447,4448,4449,4450,4451,4452,4453,4454,4455,4456,4457,4458,4459,4460,4461,4462,4463,4464,4465,4466,4467,4468,4469,4470,4471,4472,4473,4474,4475,4476,4477,4478,4479,4480,4481,4482,4483,4484,4485,4486,4487,4488,4489,4490,4491,4492,4493,4494,4495,4496,4497,4498,4499,4500,4501,4502,4503,4504,4505,4506,4507,4508,4509,4510,4511,4512,4513,4514,4515,4516,4517,4518,4519,4520,4521,4522,4523,4524,4525,4526,4527,4528,4529,4530,4531,4532,4533,4534,4535,4536,4537,4538,4539,4540,4541,4542,4543,4544,4545,4546,4547,4548,4549,4550,4551,4552,4553,4554,4555,4556,4557,4558,4559,4560,4561,4562,4563,4564,4565,4566,4567,4568,4569,4570,4571,4572,4573,4574,4575,4576,4577,4578,4579,4580,4581,4582,4583,4584,4585,4586,4587,4588,4589,4590,4591,4592,4593,4594,4595,4596,4597,4598,4599,4600,4601,4602,4603,4604,4605,4606,4607,4608,4609,4610,4611,4612,4613,4614,4615,4616,4617,4618,4619,4620,4621,4622,4623,4624,4625,4626,4627,4628,4629,4630,4631,4632,4633,4634,4635,4636,4637,4638,4639,4640,4641,4642,4643,4644,4645,4646,4647,4648,4649,4650,4651,4652,4653,4654,4655,4656,4657,4658,4659,4660,4661,4662,4663,4664,4665,4666,4667,4668,4669,4670,4671,4672,4673,4674,4675,4676,4677,4678,4679,4680,4681,4682,4683,4684,4685,4686,4687,4688,4689,4690,4691,4692,4693,4694,4695,4696,4697,4698,4699,4700,4701,4702,4703,4704,4705,4706,4707,4708,4709,4710,4711,4712,4713,4714,4715,4716,4717,4718,4719,4720,4721,4722,4723,4724,4725,4726,4727,4728,4729,4730,4731,4732,4733,4734,4735,4736,4737,4738,4739,4740,4741,4742,4743,4744,4745,4746,4747,4748,4749,4750,4751,4752,4753,4754,4755,4756,4757,4758,4759,4760,4761,4762,4763,4764,4765,4766,4767,4768,4769,4770,4771,4772,4773,4774,4775,4776,4777,4778,4779,4780,4781,4782,4783,4784,4785,4786,4787,4788,4789,4790,4791,4792,4793,4794,4795,4796,4797,4798,4799,4800,4801,4802,4803,4804,4805,4806,4807,4808,4809,4810,4811,4812,4813,4814,4815,4816,4817,4818,4819,4820,4821,4822,4823,4824,4825,4826,4827,4828,4829,4830,4831,4832,4833,4834,4835,4836,4837,4838,4839,4840,4841,4842,4843,4844,4845,4846,4847,4848,4849,4850,4851,4852,4853,4854,4855,4856,4857,4858,4859,4860,4861,4862,4863,4864,4865,4866,4867,4868,4869,4870,4871,4872,4873,4874,4875,4876,4877,4878,4879,4880,4881,4882,4883,4884,4885,4886,4887,4888,4889,4890,4891,4892,4893,4894,4895,4896,4897,4898,4899,4900,4901,4902,4903,4904,4905,4906,4907,4908,4909,4910,4911,4912,4913,4914,4915,4916,4917,4918,4919,4920,4921,4922,4923,4924,4925,4926,4927,4928,4929,4930,4931,4932,4933,4934,4935,4936,4937,4938,4939,4940,4941,4942,4943,4944,4945,4946,4947,4948,4949,4950,4951,4952,4953,4954,4955,4956,4957,4958,4959,4960,4961,4962,4963,4964,4965,4966,4967,4968,4969,4970,4971,4972,4973,4974,4975,4976,4977,4978,4979,4980,4981,4982,4983,4984,4985,4986,4987,4988,4989,4990,4991,4992,4993,4994,4995,4996,4997,4998,4999,5000,5001,5002,5003,5004,5005,5006,5007,5008,5009,5010,5011,5012,5013,5014,5015,5016,5017,5018,5019,5020,5021,5022,5023,5024,5025,5026,5027,5028,5029,5030,5031,5032,5033,5034,5035,5036,5037,5038,5039,5040,5041,5042,5043,5044,5045,5046,5047,5048,5049,5050,5051,5052,5053,5054,5055,5056,5057,5058,5059,5060,5061,5062,5063,5064,5065,5066,5067,5068,5069,5070,5071,5072,5073,5074,5075,5076,5077,5078,5079,5080,5081,5082,5083,5084,5085,5086,5087,5088,5089,5090,5091,5092,5093,5094,5095,5096,5097,5098,5099,5100,5101,5102,5103,5104,5105,5106,5107,5108,5109,5110,5111,5112,5113,5114,5115,5116,5117,5118,5119,5120,5121,5122,5123,5124,5125,5126,5127,5128,5129,5130,5131,5132,5133,5134,5135,5136,5137,5138,5139,5140,5141,5142,5143,5144,5145,5146,5147,5148,5149,5150,5151,5152,5153,5154,5155,5156,5157,5158,5159,5160,5161,5162,5163,5164,5165,5166,5167,5168,5169,5170,5171,5172,5173,5174,5175,5176,5177,5178,5179,5180,5181,5182,5183,5184,5185,5186,5187,5188,5189,5190,5191,5192,5193,5194,5195,5196,5197,5198,5199,5200,5201,5202,5203,5204,5205,5206,5207,5208,5209,5210,5211,5212,5213,5214,5215,5216,5217,5218,5219,5220,5221,5222,5223,5224,5225,5226,5227,5228,5229,5230,5231,5232,5233,5234,5235,5236,5237,5238,5239,5240,5241,5242,5243,5244,5245,5246,5247,5248,5249,5250,5251,5252,5253,5254,5255,5256,5257,5258,5259,5260,5261,5262,5263,5264,5265,5266,5267,5268,5269,5270,5271,5272,5273,5274,5275,5276,5277,5278,5279,5280,5281,5282,5283,5284,5285,5286,5287,5288,5289,5290,5291,5292,5293,5294,5295,5296,5297,5298,5299,5300,5301,5302,5303,5304,5305,5306,5307,5308,5309,5310,5311,5312,5313,5314,5315,5316,5317,5318,5319,5320,5321,5322,5323,5324,5325,5326,5327,5328,5329,5330,5331,5332,5333,5334,5335,5336,5337,5338,5339,5340,5341,5342,5343,5344,5345,5346,5347,5348,5349,5350,5351,5352,5353,5354,5355,5356,5357,5358,5359,5360,5361,5362,5363,5364,5365,5366,5367,5368,5369,5370,5371,5372,5373,5374,5375,5376,5377,5378,5379,5380,5381,5382,5383,5384,5385,5386,5387,5388,5389,5390,5391,5392,5393,5394,5395,5396,5397,5398,5399,5400,5401,5402,5403,5404,5405,5406,5407,5408,5409,5410,5411,5412,5413,5414,5415,5416,5417,5418,5419,5420,5421,5422,5423,5424,5425,5426,5427,5428,5429,5430,5431,5432,5433,5434,5435,5436,5437,5438,5439,5440,5441,5442,5443,5444,5445,5446,5447,5448,5449,5450,5451,5452,5453,5454,5455,5456,5457,5458,5459,5460,5461,5462,5463,5464,5465,5466,5467,5468,5469,5470,5471,5472,5473,5474,5475,5476,5477,5478,5479,5480,5481,5482,5483,5484,5485,5486,5487,5488,5489,5490,5491,5492,5493,5494,5495,5496,5497,5498,5499,5500,5501,5502,5503,5504,5505,5506,5507,5508,5509,5510,5511,5512,5513,5514,5515,5516,5517,5518,5519,5520,5521,5522,5523,5524,5525,5526,5527,5528,5529,5530,5531,5532,5533,5534,5535,5536,5537,5538,5539,5540,5541,5542,5543,5544,5545,5546,5547,5548,5549,5550,5551,5552,5553,5554,5555,5556,5557,5558,5559,5560,5561,5562,5563,5564,5565,5566,5567,5568,5569,5570,5571,5572,5573,5574,5575,5576,5577,5578,5579,5580,5581,5582,5583,5584,5585,5586,5587,5588,5589,5590,5591,5592,5593,5594,5595,5596,5597,5598,5599,5600,5601,5602,5603,5604,5605,5606,5607,5608,5609,5610,5611,5612,5613,5614,5615,5616,5617,5618,5619,5620,5621,5622,5623,5624,5625,5626,5627,5628,5629,5630,5631,5632,5633,5634,5635,5636,5637,5638,5639,5640,5641,5642,5643,5644,5645,5646,5647,5648,5649,5650,5651,5652,5653,5654,5655,5656,5657,5658,5659,5660,5661,5662,5663,5664,5665,5666,5667,5668,5669,5670,5671,5672,5673,5674,5675,5676,5677,5678,5679,5680,5681,5682,5683,5684,5685,5686,5687,5688,5689,5690,5691,5692,5693,5694,5695,5696,5697,5698,5699,5700,5701,5702,5703,5704,5705,5706,5707,5708,5709,5710,5711,5712,5713,5714,5715,5716,5717,5718,5719,5720,5721,5722,5723,5724,5725,5726,5727,5728,5729,5730,5731,5732,5733,5734,5735,5736,5737,5738,5739,5740,5741,5742,5743,5744,5745,5746,5747,5748,5749,5750,5751,5752,5753,5754,5755,5756,5757,5758,5759,5760,5761,5762,5763,5764,5765,5766,5767,5768,5769,5770,5771,5772,5773,5774,5775,5776,5777,5778,5779,5780,5781,5782,5783,5784,5785,5786,5787,5788,5789,5790,5791,5792,5793,5794,5795,5796,5797,5798,5799,5800,5801,5802,5803,5804,5805,5806,5807,5808,5809,5810,5811,5812,5813,5814,5815,5816,5817,5818,5819,5820,5821,5822,5823,5824,5825,5826,5827,5828,5829,5830,5831,5832,5833,5834,5835,5836,5837,5838,5839,5840,5841,5842,5843,5844,5845,5846,5847,5848,5849,5850,5851,5852,5853,5854,5855,5856,5857,5858,5859,5860,5861,5862,5863,5864,5865,5866,5867,5868,5869,5870,5871,5872,5873,5874,5875,5876,5877,5878,5879,5880,5881,5882,5883,5884,5885,5886,5887,5888,5889,5890,5891,5892,5893,5894,5895,5896,5897,5898,5899,5900,5901,5902,5903,5904,5905,5906,5907,5908,5909,5910,5911,5912,5913,5914,5915,5916,5917,5918,5919,5920,5921,5922,5923,5924,5925,5926,5927,5928,5929,5930,5931,5932,5933,5934,5935,5936,5937,5938,5939,5940,5941,5942,5943,5944,5945,5946,5947,5948,5949,5950,5951,5952,5953,5954,5955,5956,5957,5958,5959,5960,5961,5962,5963,5964,5965,5966,5967,5968,5969,5970,5971,5972,5973,5974,5975,5976,5977,5978,5979,5980,5981,5982,5983,5984,5985,5986,5987,5988,5989,5990,5991,5992,5993,5994,5995,5996,5997,5998,5999,6000,6001,6002,6003,6004,6005,6006,6007,6008,6009,6010,6011,6012,6013,6014,6015,6016,6017,6018,6019,6020,6021,6022,6023,6024,6025,6026,6027,6028,6029,6030,6031,6032,6033,6034,6035,6036,6037,6038,6039,6040,6041,6042,6043,6044,6045,6046,6047,6048,6049,6050,6051,6052,6053,6054,6055,6056,6057,6058,6059,6060,6061,6062,6063,6064,6065,6066,6067,6068,6069,6070,6071,6072,6073,6074,6075,6076,6077,6078,6079,6080,6081,6082,6083,6084,6085,6086,6087,6088,6089,6090,6091,6092,6093,6094,6095,6096,6097,6098,6099,6100,6101,6102,6103,6104,6105,6106,6107,6108,6109,6110,6111,6112,6113,6114,6115,6116,6117,6118,6119,6120,6121,6122,6123,6124,6125,6126,6127,6128,6129,6130,6131,6132,6133,6134,6135,6136,6137,6138,6139,6140,6141,6142,6143,6144,6145,6146,6147,6148,6149,6150,6151,6152,6153,6154,6155,6156,6157,6158,6159,6160,6161,6162,6163,6164,6165,6166,6167,6168,6169,6170,6171,6172,6173,6174,6175,6176,6177,6178,6179,6180,6181,6182,6183,6184,6185,6186,6187,6188,6189,6190,6191,6192,6193,6194,6195,6196,6197,6198,6199,6200,6201,6202,6203,6204,6205,6206,6207,6208,6209,6210,6211,6212,6213,6214,6215,6216,6217,6218,6219,6220,6221,6222,6223,6224,6225,6226,6227,6228,6229,6230,6231,6232,6233,6234,6235,6236,6237,6238,6239,6240,6241,6242,6243,6244,6245,6246,6247,6248,6249,6250,6251,6252,6253,6254,6255,6256,6257,6258,6259,6260,6261,6262,6263,6264,6265,6266,6267,6268,6269,6270,6271,6272,6273,6274,6275,6276,6277,6278,6279,6280,6281,6282,6283,6284,6285,6286,6287,6288,6289,6290,6291,6292,6293,6294,6295,6296,6297,6298,6299,6300,6301,6302,6303,6304,6305,6306,6307,6308,6309,6310,6311,6312,6313,6314,6315,6316,6317,6318,6319,6320,6321,6322,6323,6324,6325,6326,6327,6328,6329,6330,6331,6332,6333,6334,6335,6336,6337,6338,6339,6340,6341,6342,6343,6344,6345,6346,6347,6348,6349,6350,6351,6352,6353,6354,6355,6356,6357,6358,6359,6360,6361,6362,6363,6364,6365,6366,6367,6368,6369,6370,6371,6372,6373,6374,6375,6376,6377,6378,6379,6380,6381,6382,6383,6384,6385,6386,6387,6388,6389,6390,6391,6392,6393,6394,6395,6396,6397,6398,6399,6400,6401,6402,6403,6404,6405,6406,6407,6408,6409,6410,6411,6412,6413,6414,6415,6416,6417,6418,6419,6420,6421,6422,6423,6424,6425,6426,6427,6428,6429,6430,6431,6432,6433,6434,6435,6436,6437,6438,6439,6440,6441,6442,6443,6444,6445,6446,6447,6448,6449,6450,6451,6452,6453,6454,6455,6456,6457,6458,6459,6460,6461,6462,6463,6464,6465,6466,6467,6468,6469,6470,6471,6472,6473,6474,6475,6476,6477,6478,6479,6480,6481,6482,6483,6484,6485,6486,6487,6488,6489,6490,6491,6492,6493,6494,6495,6496,6497,6498,6499,6500,6501,6502,6503,6504,6505,6506,6507,6508,6509,6510,6511,6512,6513,6514,6515,6516,6517,6518,6519,6520,6521,6522,6523,6524,6525,6526,6527,6528,6529,6530,6531,6532,6533,6534,6535,6536,6537,6538,6539,6540,6541,6542,6543,6544,6545,6546,6547,6548,6549,6550,6551,6552,6553,6554,6555,6556,6557,6558,6559,6560,6561,6562,6563,6564,6565,6566,6567,6568,6569,6570,6571,6572,6573,6574,6575,6576,6577,6578,6579,6580,6581,6582,6583,6584,6585,6586,6587,6588,6589,6590,6591,6592,6593,6594,6595,6596,6597,6598,6599,6600,6601,6602,6603,6604,6605,6606,6607,6608,6609,6610,6611,6612,6613,6614,6615,6616,6617,6618,6619,6620,6621,6622,6623,6624,6625,6626,6627,6628,6629,6630,6631,6632,6633,6634,6635,6636,6637,6638,6639,6640,6641,6642,6643,6644,6645,6646,6647,6648,6649,6650,6651,6652,6653,6654,6655,6656,6657,6658,6659,6660,6661,6662,6663,6664,6665,6666,6667,6668,6669,6670,6671,6672,6673,6674,6675,6676,6677,6678,6679,6680,6681,6682,6683,6684,6685,6686,6687,6688,6689,6690,6691,6692,6693,6694,6695,6696,6697,6698,6699,6700,6701,6702,6703,6704,6705,6706,6707,6708,6709,6710,6711,6712,6713,6714,6715,6716,6717,6718,6719,6720,6721,6722,6723,6724,6725,6726,6727,6728,6729,6730,6731,6732,6733,6734,6735,6736,6737,6738,6739,6740,6741,6742,6743,6744,6745,6746,6747,6748,6749,6750,6751,6752,6753,6754,6755,6756,6757,6758,6759,6760,6761,6762,6763,6764,6765,6766,6767,6768,6769,6770,6771,6772,6773,6774,6775,6776,6777,6778,6779,6780,6781,6782,6783,6784,6785,6786,6787,6788,6789,6790,6791,6792,6793,6794,6795,6796,6797,6798,6799,6800,6801,6802,6803,6804,6805,6806,6807,6808,6809,6810,6811,6812,6813,6814,6815,6816,6817,6818,6819,6820,6821,6822,6823,6824,6825,6826,6827,6828,6829,6830,6831,6832,6833,6834,6835,6836,6837,6838,6839,6840,6841,6842,6843,6844,6845,6846,6847,6848,6849,6850,6851,6852,6853,6854,6855,6856,6857,6858,6859,6860,6861,6862,6863,6864,6865,6866,6867,6868,6869,6870,6871,6872,6873,6874,6875,6876,6877,6878,6879,6880,6881,6882,6883,6884,6885,6886,6887,6888,6889,6890,6891,6892,6893,6894,6895,6896,6897,6898,6899,6900,6901,6902,6903,6904,6905,6906,6907,6908,6909,6910,6911,6912,6913,6914,6915,6916,6917,6918,6919,6920,6921,6922,6923,6924,6925,6926,6927,6928,6929,6930,6931,6932,6933,6934,6935,6936,6937,6938,6939,6940,6941,6942,6943,6944,6945,6946,6947,6948,6949,6950,6951,6952,6953,6954,6955,6956,6957,6958,6959,6960,6961,6962,6963,6964,6965,6966,6967,6968,6969,6970,6971,6972,6973,6974,6975,6976,6977,6978,6979,6980,6981,6982,6983,6984,6985,6986,6987,6988,6989,6990,6991,6992,6993,6994,6995,6996,6997,6998,6999,7000,7001,7002,7003,7004,7005,7006,7007,7008,7009,7010,7011,7012,7013,7014,7015,7016,7017,7018,7019,7020,7021,7022,7023,7024,7025,7026,7027,7028,7029,7030,7031,7032,7033,7034,7035,7036,7037,7038,7039,7040,7041,7042,7043,7044,7045,7046,7047,7048,7049,7050,7051,7052,7053,7054,7055,7056,7057,7058,7059,7060,7061,7062,7063,7064,7065,7066,7067,7068,7069,7070,7071,7072,7073,7074,7075,7076,7077,7078,7079,7080,7081,7082,7083,7084,7085,7086,7087,7088,7089,7090,7091,7092,7093,7094,7095,7096,7097,7098,7099,7100,7101,7102,7103,7104,7105,7106,7107,7108,7109,7110,7111,7112,7113,7114,7115,7116,7117,7118,7119,7120,7121,7122,7123,7124,7125,7126,7127,7128,7129,7130,7131,7132,7133,7134,7135,7136,7137,7138,7139,7140,7141,7142,7143,7144,7145,7146,7147,7148,7149,7150,7151,7152,7153,7154,7155,7156,7157,7158,7159,7160,7161,7162,7163,7164,7165,7166,7167,7168,7169,7170,7171,7172,7173,7174,7175,7176,7177,7178,7179,7180,7181,7182,7183,7184,7185,7186,7187,7188,7189,7190,7191,7192,7193,7194,7195,7196,7197,7198,7199,7200,7201,7202,7203,7204,7205,7206,7207,7208,7209,7210,7211,7212,7213,7214,7215,7216,7217,7218,7219,7220,7221,7222,7223,7224,7225,7226,7227,7228,7229,7230,7231,7232,7233,7234,7235,7236,7237,7238,7239,7240,7241,7242,7243,7244,7245,7246,7247,7248,7249,7250,7251,7252,7253,7254,7255,7256,7257,7258,7259,7260,7261,7262,7263,7264,7265,7266,7267,7268,7269,7270,7271,7272,7273,7274,7275,7276,7277,7278,7279,7280,7281,7282,7283,7284,7285,7286,7287,7288,7289,7290,7291,7292,7293,7294,7295,7296,7297,7298,7299,7300,7301,7302,7303,7304,7305,7306,7307,7308,7309,7310,7311,7312,7313,7314,7315,7316,7317,7318,7319,7320,7321,7322,7323,7324,7325,7326,7327,7328,7329,7330,7331,7332,7333,7334,7335,7336,7337,7338,7339,7340,7341,7342,7343,7344,7345,7346,7347,7348,7349,7350,7351,7352,7353,7354,7355,7356,7357,7358,7359,7360,7361,7362,7363,7364,7365,7366,7367,7368,7369,7370,7371,7372,7373,7374,7375,7376,7377,7378,7379,7380,7381,7382,7383,7384,7385,7386,7387,7388,7389,7390,7391,7392,7393,7394,7395,7396,7397,7398,7399,7400,7401,7402,7403,7404,7405,7406,7407,7408,7409,7410,7411,7412,7413,7414,7415,7416,7417,7418,7419,7420,7421,7422,7423,7424,7425,7426,7427,7428,7429,7430,7431,7432,7433,7434,7435,7436,7437,7438,7439,7440,7441,7442,7443,7444,7445,7446,7447,7448,7449,7450,7451,7452,7453,7454,7455,7456,7457,7458,7459,7460,7461,7462,7463,7464,7465,7466,7467,7468,7469,7470,7471,7472,7473,7474,7475,7476,7477,7478,7479,7480,7481,7482,7483,7484,7485,7486,7487,7488,7489,7490,7491,7492,7493,7494,7495,7496,7497,7498,7499,7500,7501,7502,7503,7504,7505,7506,7507,7508,7509,7510,7511,7512,7513,7514,7515,7516,7517,7518,7519,7520,7521,7522,7523,7524,7525,7526,7527,7528,7529,7530,7531,7532,7533,7534,7535,7536,7537,7538,7539,7540,7541,7542,7543,7544,7545,7546,7547,7548,7549,7550,7551,7552,7553,7554,7555,7556,7557,7558,7559,7560,7561,7562,7563,7564,7565,7566,7567,7568,7569,7570,7571,7572,7573,7574,7575,7576,7577,7578,7579,7580,7581,7582,7583,7584,7585,7586,7587,7588,7589,7590,7591,7592,7593,7594,7595,7596,7597,7598,7599,7600,7601,7602,7603,7604,7605,7606,7607,7608,7609,7610,7611,7612,7613,7614,7615,7616,7617,7618,7619,7620,7621,7622,7623,7624,7625,7626,7627,7628,7629,7630,7631,7632,7633,7634,7635,7636,7637,7638,7639,7640,7641,7642,7643,7644,7645,7646,7647,7648,7649,7650,7651,7652,7653,7654,7655,7656,7657,7658,7659,7660,7661,7662,7663,7664,7665,7666,7667,7668,7669,7670,7671,7672,7673,7674,7675,7676,7677,7678,7679,7680,7681,7682,7683,7684,7685,7686,7687,7688,7689,7690,7691,7692,7693,7694,7695,7696,7697,7698,7699,7700,7701,7702,7703,7704,7705,7706,7707,7708,7709,7710,7711,7712,7713,7714,7715,7716,7717,7718,7719,7720,7721,7722,7723,7724,7725,7726,7727,7728,7729,7730,7731,7732,7733,7734,7735,7736,7737,7738,7739,7740,7741,7742,7743,7744,7745,7746,7747,7748,7749,7750,7751,7752,7753,7754,7755,7756,7757,7758,7759,7760,7761,7762,7763,7764,7765,7766,7767,7768,7769,7770,7771,7772,7773,7774,7775,7776,7777,7778,7779,7780,7781,7782,7783,7784,7785,7786,7787,7788,7789,7790,7791,7792,7793,7794,7795,7796,7797,7798,7799,7800,7801,7802,7803,7804,7805,7806,7807,7808,7809,7810,7811,7812,7813,7814,7815,7816,7817,7818,7819,7820,7821,7822,7823,7824,7825,7826,7827,7828,7829,7830,7831,7832,7833,7834,7835,7836,7837,7838,7839,7840,7841,7842,7843,7844,7845,7846,7847,7848,7849,7850,7851,7852,7853,7854,7855,7856,7857,7858,7859,7860,7861,7862,7863,7864,7865,7866,7867,7868,7869,7870,7871,7872,7873,7874,7875,7876,7877,7878,7879,7880,7881,7882,7883,7884,7885,7886,7887,7888,7889,7890,7891,7892,7893,7894,7895,7896,7897,7898,7899,7900,7901,7902,7903,7904,7905,7906,7907,7908,7909,7910,7911,7912,7913,7914,7915,7916,7917,7918,7919,7920,7921,7922,7923,7924,7925,7926,7927,7928,7929,7930,7931,7932,7933,7934,7935,7936,7937,7938,7939,7940,7941,7942,7943,7944,7945,7946,7947,7948,7949,7950,7951,7952,7953,7954,7955,7956,7957,7958,7959,7960,7961,7962,7963,7964,7965,7966,7967,7968,7969,7970,7971,7972,7973,7974,7975,7976,7977,7978,7979,7980,7981,7982,7983,7984,7985,7986,7987,7988,7989,7990,7991,7992,7993,7994,7995,7996,7997,7998,7999,8000,8001,8002,8003,8004,8005,8006,8007,8008,8009,8010,8011,8012,8013,8014,8015,8016,8017,8018,8019,8020,8021,8022,8023,8024,8025,8026,8027,8028,8029,8030,8031,8032,8033,8034,8035,8036,8037,8038,8039,8040,8041,8042,8043,8044,8045,8046,8047,8048,8049,8050,8051,8052,8053,8054,8055,8056,8057,8058,8059,8060,8061,8062,8063,8064,8065,8066,8067,8068,8069,8070,8071,8072,8073,8074,8075,8076,8077,8078,8079,8080,8081,8082,8083,8084,8085,8086,8087,8088,8089,8090,8091,8092,8093,8094,8095,8096,8097,8098,8099,8100,8101,8102,8103,8104,8105,8106,8107,8108,8109,8110,8111,8112,8113,8114,8115,8116,8117,8118,8119,8120,8121,8122,8123,8124,8125,8126,8127,8128,8129,8130,8131,8132,8133,8134,8135,8136,8137,8138,8139,8140,8141,8142,8143,8144,8145,8146,8147,8148,8149,8150,8151,8152,8153,8154,8155,8156,8157,8158,8159,8160,8161,8162,8163,8164,8165,8166,8167,8168,8169,8170,8171,8172,8173,8174,8175,8176,8177,8178,8179,8180,8181,8182,8183,8184,8185,8186,8187,8188,8189,8190,8191,8192,8193,8194,8195,8196,8197,8198,8199,8200,8201,8202,8203,8204,8205,8206,8207,8208,8209,8210,8211,8212,8213,8214,8215,8216,8217,8218,8219,8220,8221,8222,8223,8224,8225,8226,8227,8228,8229,8230,8231,8232,8233,8234,8235,8236,8237,8238,8239,8240,8241,8242,8243,8244,8245,8246,8247,8248,8249,8250,8251,8252,8253,8254,8255,8256,8257,8258,8259,8260,8261,8262,8263,8264,8265,8266,8267,8268,8269,8270,8271,8272,8273,8274,8275,8276,8277,8278,8279,8280,8281,8282,8283,8284,8285,8286,8287,8288,8289,8290,8291,8292,8293,8294,8295,8296,8297,8298,8299,8300,8301,8302,8303,8304,8305,8306,8307,8308,8309,8310,8311,8312,8313,8314,8315,8316,8317,8318,8319,8320,8321,8322,8323,8324,8325,8326,8327,8328,8329,8330,8331,8332,8333,8334,8335,8336,8337,8338,8339,8340,8341,8342,8343,8344,8345,8346,8347,8348,8349,8350,8351,8352,8353,8354,8355,8356,8357,8358,8359,8360,8361,8362,8363,8364,8365,8366,8367,8368,8369,8370,8371,8372,8373,8374,8375,8376,8377,8378,8379,8380,8381,8382,8383,8384,8385,8386,8387,8388,8389,8390,8391,8392,8393,8394,8395,8396,8397,8398,8399,8400,8401,8402,8403,8404,8405,8406,8407,8408,8409,8410,8411,8412,8413,8414,8415,8416,8417,8418,8419,8420,8421,8422,8423,8424,8425,8426,8427,8428,8429,8430,8431,8432,8433,8434,8435,8436,8437,8438,8439,8440,8441,8442,8443,8444,8445,8446,8447,8448,8449,8450,8451,8452,8453,8454,8455,8456,8457,8458,8459,8460,8461,8462,8463,8464,8465,8466,8467,8468,8469,8470,8471,8472,8473,8474,8475,8476,8477,8478,8479,8480,8481,8482,8483,8484,8485,8486,8487,8488,8489,8490,8491,8492,8493,8494,8495,8496,8497,8498,8499,8500,8501,8502,8503,8504,8505,8506,8507,8508,8509,8510,8511,8512,8513,8514,8515,8516,8517,8518,8519,8520,8521,8522,8523,8524,8525,8526,8527,8528,8529,8530,8531,8532,8533,8534,8535,8536,8537,8538,8539,8540,8541,8542,8543,8544,8545,8546,8547,8548,8549,8550,8551,8552,8553,8554,8555,8556,8557,8558,8559,8560,8561,8562,8563,8564,8565,8566,8567,8568,8569,8570,8571,8572,8573,8574,8575,8576,8577,8578,8579,8580,8581,8582,8583,8584,8585,8586,8587,8588,8589,8590,8591,8592,8593,8594,8595,8596,8597,8598,8599,8600,8601,8602,8603,8604,8605,8606,8607,8608,8609,8610,8611,8612,8613,8614,8615,8616,8617,8618,8619,8620,8621,8622,8623,8624,8625,8626,8627,8628,8629,8630,8631,8632,8633,8634,8635,8636,8637,8638,8639,8640,8641,8642,8643,8644,8645,8646,8647,8648,8649,8650,8651,8652,8653,8654,8655,8656,8657,8658,8659,8660,8661,8662,8663,8664,8665,8666,8667,8668,8669,8670,8671,8672,8673,8674,8675,8676,8677,8678,8679,8680,8681,8682,8683,8684,8685,8686,8687,8688,8689,8690,8691,8692,8693,8694,8695,8696,8697,8698,8699,8700,8701,8702,8703,8704,8705,8706,8707,8708,8709,8710,8711,8712,8713,8714,8715,8716,8717,8718,8719,8720,8721,8722,8723,8724,8725,8726,8727,8728,8729,8730,8731,8732,8733,8734,8735,8736,8737,8738,8739,8740,8741,8742,8743,8744,8745,8746,8747,8748,8749,8750,8751,8752,8753,8754,8755,8756,8757,8758,8759,8760,8761,8762,8763,8764,8765,8766,8767,8768,8769,8770,8771,8772,8773,8774,8775,8776,8777,8778,8779,8780,8781,8782,8783,8784,8785,8786,8787,8788,8789,8790,8791,8792,8793,8794,8795,8796,8797,8798,8799,8800,8801,8802,8803,8804,8805,8806,8807,8808,8809,8810,8811,8812,8813,8814,8815,8816,8817,8818,8819,8820,8821,8822,8823,8824,8825,8826,8827,8828,8829,8830,8831,8832,8833,8834,8835,8836,8837,8838,8839,8840,8841,8842,8843,8844,8845,8846,8847,8848,8849,8850,8851,8852,8853,8854,8855,8856,8857,8858,8859,8860,8861,8862,8863,8864,8865,8866,8867,8868,8869,8870,8871,8872,8873,8874,8875,8876,8877,8878,8879,8880,8881,8882,8883,8884,8885,8886,8887,8888,8889,8890,8891,8892,8893,8894,8895,8896,8897,8898,8899,8900,8901,8902,8903,8904,8905,8906,8907,8908,8909,8910,8911,8912,8913,8914,8915,8916,8917,8918,8919,8920,8921,8922,8923,8924,8925,8926,8927,8928,8929,8930,8931,8932,8933,8934,8935,8936,8937,8938,8939,8940,8941,8942,8943,8944,8945,8946,8947,8948,8949,8950,8951,8952,8953,8954,8955,8956,8957,8958,8959,8960,8961,8962,8963,8964,8965,8966,8967,8968,8969,8970,8971,8972,8973,8974,8975,8976,8977,8978,8979,8980,8981,8982,8983,8984,8985,8986,8987,8988,8989,8990,8991,8992,8993,8994,8995,8996,8997,8998,8999,9000,9001,9002,9003,9004,9005,9006,9007,9008,9009,9010,9011,9012,9013,9014,9015,9016,9017,9018,9019,9020,9021,9022,9023,9024,9025,9026,9027,9028,9029,9030,9031,9032,9033,9034,9035,9036,9037,9038,9039,9040,9041,9042,9043,9044,9045,9046,9047,9048,9049,9050,9051,9052,9053,9054,9055,9056,9057,9058,9059,9060,9061,9062,9063,9064,9065,9066,9067,9068,9069,9070,9071,9072,9073,9074,9075,9076,9077,9078,9079,9080,9081,9082,9083,9084,9085,9086,9087,9088,9089,9090,9091,9092,9093,9094,9095,9096,9097,9098,9099,9100,9101,9102,9103,9104,9105,9106,9107,9108,9109,9110,9111,9112,9113,9114,9115,9116,9117,9118,9119,9120,9121,9122,9123,9124,9125,9126,9127,9128,9129,9130,9131,9132,9133,9134,9135,9136,9137,9138,9139,9140,9141,9142,9143,9144,9145,9146,9147,9148,9149,9150,9151,9152,9153,9154,9155,9156,9157,9158,9159,9160,9161,9162,9163,9164,9165,9166,9167,9168,9169,9170,9171,9172,9173,9174,9175,9176,9177,9178,9179,9180,9181,9182,9183,9184,9185,9186,9187,9188,9189,9190,9191,9192,9193,9194,9195,9196,9197,9198,9199,9200,9201,9202,9203,9204,9205,9206,9207,9208,9209,9210,9211,9212,9213,9214,9215,9216,9217,9218,9219,9220,9221,9222,9223,9224,9225,9226,9227,9228,9229,9230,9231,9232,9233,9234,9235,9236,9237,9238,9239,9240,9241,9242,9243,9244,9245,9246,9247,9248,9249,9250,9251,9252,9253,9254,9255,9256,9257,9258,9259,9260,9261,9262,9263,9264,9265,9266,9267,9268,9269,9270,9271,9272,9273,9274,9275,9276,9277,9278,9279,9280,9281,9282,9283,9284,9285,9286,9287,9288,9289,9290,9291,9292,9293,9294,9295,9296,9297,9298,9299,9300,9301,9302,9303,9304,9305,9306,9307,9308,9309,9310,9311,9312,9313,9314,9315,9316,9317,9318,9319,9320,9321,9322,9323,9324,9325,9326,9327,9328,9329,9330,9331,9332,9333,9334,9335,9336,9337,9338,9339,9340,9341,9342,9343,9344,9345,9346,9347,9348,9349,9350,9351,9352,9353,9354,9355,9356,9357,9358,9359,9360,9361,9362,9363,9364,9365,9366,9367,9368,9369,9370,9371,9372,9373,9374,9375,9376,9377,9378,9379,9380,9381,9382,9383,9384,9385,9386,9387,9388,9389,9390,9391,9392,9393,9394,9395,9396,9397,9398,9399,9400,9401,9402,9403,9404,9405,9406,9407,9408,9409,9410,9411,9412,9413,9414,9415,9416,9417,9418,9419,9420,9421,9422,9423,9424,9425,9426,9427,9428,9429,9430,9431,9432,9433,9434,9435,9436,9437,9438,9439,9440,9441,9442,9443,9444,9445,9446,9447,9448,9449,9450,9451,9452,9453,9454,9455,9456,9457,9458,9459,9460,9461,9462,9463,9464,9465,9466,9467,9468,9469,9470,9471,9472,9473,9474,9475,9476,9477,9478,9479,9480,9481,9482,9483,9484,9485,9486,9487,9488,9489,9490,9491,9492,9493,9494,9495,9496,9497,9498,9499,9500,9501,9502,9503,9504,9505,9506,9507,9508,9509,9510,9511,9512,9513,9514,9515,9516,9517,9518,9519,9520,9521,9522,9523,9524,9525,9526,9527,9528,9529,9530,9531,9532,9533,9534,9535,9536,9537,9538,9539,9540,9541,9542,9543,9544,9545,9546,9547,9548,9549,9550,9551,9552,9553,9554,9555,9556,9557,9558,9559,9560,9561,9562,9563,9564,9565,9566,9567,9568,9569,9570,9571,9572,9573,9574,9575,9576,9577,9578,9579,9580,9581,9582,9583,9584,9585,9586,9587,9588,9589,9590,9591,9592,9593,9594,9595,9596,9597,9598,9599,9600,9601,9602,9603,9604,9605,9606,9607,9608,9609,9610,9611,9612,9613,9614,9615,9616,9617,9618,9619,9620,9621,9622,9623,9624,9625,9626,9627,9628,9629,9630,9631,9632,9633,9634,9635,9636,9637,9638,9639,9640,9641,9642,9643,9644,9645,9646,9647,9648,9649,9650,9651,9652,9653,9654,9655,9656,9657,9658,9659,9660,9661,9662,9663,9664,9665,9666,9667,9668,9669,9670,9671,9672,9673,9674,9675,9676,9677,9678,9679,9680,9681,9682,9683,9684,9685,9686,9687,9688,9689,9690,9691,9692,9693,9694,9695,9696,9697,9698,9699,9700,9701,9702,9703,9704,9705,9706,9707,9708,9709,9710,9711,9712,9713,9714,9715,9716,9717,9718,9719,9720,9721,9722,9723,9724,9725,9726,9727,9728,9729,9730,9731,9732,9733,9734,9735,9736,9737,9738,9739,9740,9741,9742,9743,9744,9745,9746,9747,9748,9749,9750,9751,9752,9753,9754,9755,9756,9757,9758,9759,9760,9761,9762,9763,9764,9765,9766,9767,9768,9769,9770,9771,9772,9773,9774,9775,9776,9777,9778,9779,9780,9781,9782,9783,9784,9785,9786,9787,9788,9789,9790,9791,9792,9793,9794,9795,9796,9797,9798,9799,9800,9801,9802,9803,9804,9805,9806,9807,9808,9809,9810,9811,9812,9813,9814,9815,9816,9817,9818,9819,9820,9821,9822,9823,9824,9825,9826,9827,9828,9829,9830,9831,9832,9833,9834,9835,9836,9837,9838,9839,9840,9841,9842,9843,9844,9845,9846,9847,9848,9849,9850,9851,9852,9853,9854,9855,9856,9857,9858,9859,9860,9861,9862,9863,9864,9865,9866,9867,9868,9869,9870,9871,9872,9873,9874,9875,9876,9877,9878,9879,9880,9881,9882,9883,9884,9885,9886,9887,9888,9889,9890,9891,9892,9893,9894,9895,9896,9897,9898,9899,9900,9901,9902,9903,9904,9905,9906,9907,9908,9909,9910,9911,9912,9913,9914,9915,9916,9917,9918,9919,9920,9921,9922,9923,9924,9925,9926,9927,9928,9929,9930,9931,9932,9933,9934,9935,9936,9937,9938,9939,9940,9941,9942,9943,9944,9945,9946,9947,9948,9949,9950,9951,9952,9953,9954,9955,9956,9957,9958,9959,9960,9961,9962,9963,9964,9965,9966,9967,9968,9969,9970,9971,9972,9973,9974,9975,9976,9977,9978,9979,9980,9981,9982,9983,9984,9985,9986,9987,9988,9989,9990,9991,9992,9993,9994,9995,9996,9997,9998,9999,10000,10001,10002,10003,10004,10005,10006,10007,10008,10009,10010,10011,10012,10013,10014,10015,10016,10017,10018,10019,10020,10021,10022,10023,10024,10025,10026,10027,10028,10029,10030,10031,10032,10033,10034,10035,10036,10037,10038,10039,10040,10041,10042,10043,10044,10045,10046,10047,10048,10049,10050,10051,10052,10053,10054,10055,10056,10057,10058,10059,10060,10061,10062,10063,10064,10065,10066,10067,10068,10069,10070,10071,10072,10073,10074,10075,10076,10077,10078,10079,10080,10081,10082,10083,10084,10085,10086,10087,10088,10089,10090,10091,10092,10093,10094,10095,10096,10097,10098,10099,10100,10101,10102,10103,10104,10105,10106,10107,10108,10109,10110,10111,10112,10113,10114,10115,10116,10117,10118,10119,10120,10121,10122,10123,10124,10125,10126,10127,10128,10129,10130,10131,10132,10133,10134,10135,10136,10137,10138,10139,10140,10141,10142,10143,10144,10145,10146,10147,10148,10149,10150,10151,10152,10153,10154,10155,10156,10157,10158,10159,10160,10161,10162,10163,10164,10165,10166,10167,10168,10169,10170,10171,10172,10173,10174,10175,10176,10177,10178,10179,10180,10181,10182,10183,10184,10185,10186,10187,10188,10189,10190,10191,10192,10193,10194,10195,10196,10197,10198,10199,10200,10201,10202,10203,10204,10205,10206,10207,10208,10209,10210,10211,10212,10213,10214,10215,10216,10217,10218,10219,10220,10221,10222,10223,10224,10225,10226,10227,10228,10229,10230,10231,10232,10233,10234,10235,10236,10237,10238,10239,10240,10241,10242,10243,10244,10245,10246,10247,10248,10249,10250,10251,10252,10253,10254,10255,10256,10257,10258,10259,10260,10261,10262,10263,10264,10265,10266,10267,10268,10269,10270,10271,10272,10273,10274,10275,10276,10277,10278,10279,10280,10281,10282,10283,10284,10285,10286,10287,10288,10289,10290,10291,10292,10293,10294,10295,10296,10297,10298,10299,10300,10301,10302,10303,10304,10305,10306,10307,10308,10309,10310,10311,10312,10313,10314,10315,10316,10317,10318,10319,10320,10321,10322,10323,10324,10325,10326,10327,10328,10329,10330,10331,10332,10333,10334,10335,10336,10337,10338,10339,10340,10341,10342,10343,10344,10345,10346,10347,10348,10349,10350,10351,10352,10353,10354,10355,10356,10357,10358,10359,10360,10361,10362,10363,10364,10365,10366,10367,10368,10369,10370,10371,10372,10373,10374,10375,10376,10377,10378,10379,10380,10381,10382,10383,10384,10385,10386,10387,10388,10389,10390,10391,10392,10393,10394,10395,10396,10397,10398,10399,10400,10401,10402,10403,10404,10405,10406,10407,10408,10409,10410,10411,10412,10413,10414,10415,10416,10417,10418,10419,10420,10421,10422,10423,10424,10425,10426,10427,10428,10429,10430,10431,10432,10433,10434,10435,10436,10437,10438,10439,10440,10441,10442,10443,10444,10445,10446,10447,10448,10449,10450,10451,10452,10453,10454,10455,10456,10457,10458,10459,10460,10461,10462,10463,10464,10465,10466,10467,10468,10469,10470,10471,10472,10473,10474,10475,10476,10477,10478,10479,10480,10481,10482,10483,10484,10485,10486,10487,10488,10489,10490,10491,10492,10493,10494,10495,10496,10497,10498,10499,10500,10501,10502,10503,10504,10505,10506,10507,10508,10509,10510,10511,10512,10513,10514,10515,10516,10517,10518,10519,10520,10521,10522,10523,10524,10525,10526,10527,10528,10529,10530,10531,10532,10533,10534,10535,10536,10537,10538,10539,10540,10541,10542,10543,10544,10545,10546,10547,10548,10549,10550,10551,10552,10553,10554,10555,10556,10557,10558,10559,10560,10561,10562,10563,10564,10565,10566,10567,10568,10569,10570,10571,10572,10573,10574,10575,10576,10577,10578,10579,10580,10581,10582,10583,10584,10585,10586,10587,10588,10589,10590,10591,10592,10593,10594,10595,10596,10597,10598,10599,10600,10601,10602,10603,10604,10605,10606,10607,10608,10609,10610,10611,10612,10613,10614,10615,10616,10617,10618,10619,10620,10621,10622,10623,10624,10625,10626,10627,10628,10629,10630,10631,10632,10633,10634,10635,10636,10637,10638,10639,10640,10641,10642,10643,10644,10645,10646,10647,10648,10649,10650,10651,10652,10653,10654,10655,10656,10657,10658,10659,10660,10661,10662,10663,10664,10665,10666,10667,10668,10669,10670,10671,10672,10673,10674,10675,10676,10677,10678,10679,10680,10681,10682,10683,10684,10685,10686,10687,10688,10689,10690,10691,10692,10693,10694,10695,10696,10697,10698,10699,10700,10701,10702,10703,10704,10705,10706,10707,10708,10709,10710,10711,10712,10713,10714,10715,10716,10717,10718,10719,10720,10721,10722,10723,10724,10725,10726,10727,10728,10729,10730,10731,10732,10733,10734,10735,10736,10737,10738,10739,10740,10741,10742,10743,10744,10745,10746,10747,10748,10749,10750,10751,10752,10753,10754,10755,10756,10757,10758,10759,10760,10761,10762,10763,10764,10765,10766,10767,10768,10769,10770,10771,10772,10773,10774,10775,10776,10777,10778,10779,10780,10781,10782,10783,10784,10785,10786,10787,10788,10789,10790,10791,10792,10793,10794,10795,10796,10797,10798,10799,10800,10801,10802,10803,10804,10805,10806,10807,10808,10809,10810,10811,10812,10813,10814,10815,10816,10817,10818,10819,10820,10821,10822,10823,10824,10825,10826,10827,10828,10829,10830,10831,10832,10833,10834,10835,10836,10837,10838,10839,10840,10841,10842,10843,10844,10845,10846,10847,10848,10849,10850,10851,10852,10853,10854,10855,10856,10857,10858,10859,10860,10861,10862,10863,10864,10865,10866,10867,10868,10869,10870,10871,10872,10873,10874,10875,10876,10877,10878,10879,10880,10881,10882,10883,10884,10885,10886,10887,10888,10889,10890,10891,10892,10893,10894,10895,10896,10897,10898,10899,10900,10901,10902,10903,10904,10905,10906,10907,10908,10909,10910,10911,10912,10913,10914,10915,10916,10917,10918,10919,10920,10921,10922,10923,10924,10925,10926,10927,10928,10929,10930,10931,10932,10933,10934,10935,10936,10937,10938,10939,10940,10941,10942,10943,10944,10945,10946,10947,10948,10949,10950,10951,10952,10953,10954,10955,10956,10957,10958,10959,10960,10961,10962,10963,10964,10965,10966,10967,10968,10969,10970,10971,10972,10973,10974,10975,10976,10977,10978,10979,10980,10981,10982,10983,10984,10985,10986,10987,10988,10989,10990,10991,10992,10993,10994,10995,10996,10997,10998,10999,11000,11001,11002,11003,11004,11005,11006,11007,11008,11009,11010,11011,11012,11013,11014,11015,11016,11017,11018,11019,11020,11021,11022,11023,11024,11025,11026,11027,11028,11029,11030,11031,11032,11033,11034,11035,11036,11037,11038,11039,11040,11041,11042,11043,11044,11045,11046,11047,11048,11049,11050,11051,11052,11053,11054,11055,11056,11057,11058,11059,11060,11061,11062,11063,11064,11065,11066,11067,11068,11069,11070,11071,11072,11073,11074,11075,11076,11077,11078,11079,11080,11081,11082,11083,11084,11085,11086,11087,11088,11089,11090,11091,11092,11093,11094,11095,11096,11097,11098,11099,11100,11101,11102,11103,11104,11105,11106,11107,11108,11109,11110,11111,11112,11113,11114,11115,11116,11117,11118,11119,11120,11121,11122,11123,11124,11125,11126,11127,11128,11129,11130,11131,11132,11133,11134,11135,11136,11137,11138,11139,11140,11141,11142,11143,11144,11145,11146,11147,11148,11149,11150,11151,11152,11153,11154,11155,11156,11157,11158,11159,11160,11161,11162,11163,11164,11165,11166,11167,11168,11169,11170,11171,11172,11173,11174,11175,11176,11177,11178,11179,11180,11181,11182,11183,11184,11185,11186,11187,11188,11189,11190,11191,11192,11193,11194,11195,11196,11197,11198,11199,11200,11201,11202,11203,11204,11205,11206,11207,11208,11209,11210,11211,11212,11213,11214,11215,11216,11217,11218,11219,11220,11221,11222,11223,11224,11225,11226,11227,11228,11229,11230,11231,11232,11233,11234,11235,11236,11237,11238,11239,11240,11241,11242,11243,11244,11245,11246,11247,11248,11249,11250,11251,11252,11253,11254,11255,11256,11257,11258,11259,11260,11261,11262,11263,11264,11265,11266,11267,11268,11269,11270,11271,11272,11273,11274,11275,11276,11277,11278,11279,11280,11281,11282,11283,11284,11285,11286,11287,11288,11289,11290,11291,11292,11293,11294,11295,11296,11297,11298,11299,11300,11301,11302,11303,11304,11305,11306,11307,11308,11309,11310,11311,11312,11313,11314,11315,11316,11317,11318,11319,11320,11321,11322,11323,11324,11325,11326,11327,11328,11329,11330,11331,11332,11333,11334,11335,11336,11337,11338,11339,11340,11341,11342,11343,11344,11345,11346,11347,11348,11349,11350,11351,11352,11353,11354,11355,11356,11357,11358,11359,11360,11361,11362,11363,11364,11365,11366,11367,11368,11369,11370,11371,11372,11373,11374,11375,11376,11377,11378,11379,11380,11381,11382,11383,11384,11385,11386,11387,11388,11389,11390,11391,11392,11393,11394,11395,11396,11397,11398,11399,11400,11401,11402,11403,11404,11405,11406,11407,11408,11409,11410,11411,11412,11413,11414,11415,11416,11417,11418,11419,11420,11421,11422,11423,11424,11425,11426,11427,11428,11429,11430,11431,11432,11433,11434,11435,11436,11437,11438,11439,11440,11441,11442,11443,11444,11445,11446,11447,11448,11449,11450,11451,11452,11453,11454,11455,11456,11457,11458,11459,11460,11461,11462,11463,11464,11465,11466,11467,11468,11469,11470,11471,11472,11473,11474,11475,11476,11477,11478,11479,11480,11481,11482,11483,11484,11485,11486,11487,11488,11489,11490,11491,11492,11493,11494,11495,11496,11497,11498,11499,11500,11501,11502,11503,11504,11505,11506,11507,11508,11509,11510,11511,11512,11513,11514,11515,11516,11517,11518,11519,11520,11521,11522,11523,11524,11525,11526,11527,11528,11529,11530,11531,11532,11533,11534,11535,11536,11537,11538,11539,11540,11541,11542,11543,11544,11545,11546,11547,11548,11549,11550,11551,11552,11553,11554,11555,11556,11557,11558,11559,11560,11561,11562,11563,11564,11565,11566,11567,11568,11569,11570,11571,11572,11573,11574,11575,11576,11577,11578,11579,11580,11581,11582,11583,11584,11585,11586,11587,11588,11589,11590,11591,11592,11593,11594,11595,11596,11597,11598,11599,11600,11601,11602,11603,11604,11605,11606,11607,11608,11609,11610,11611,11612,11613,11614,11615,11616,11617,11618,11619,11620,11621,11622,11623,11624,11625,11626,11627,11628,11629,11630,11631,11632,11633,11634,11635,11636,11637,11638,11639,11640,11641,11642,11643,11644,11645,11646,11647,11648,11649,11650,11651,11652,11653,11654,11655,11656,11657,11658,11659,11660,11661,11662,11663,11664,11665,11666,11667,11668,11669,11670,11671,11672,11673,11674,11675,11676,11677,11678,11679,11680,11681,11682,11683,11684,11685,11686,11687,11688,11689,11690,11691,11692,11693,11694,11695,11696,11697,11698,11699,11700,11701,11702,11703,11704,11705,11706,11707,11708,11709,11710,11711,11712,11713,11714,11715,11716,11717,11718,11719,11720,11721,11722,11723,11724,11725,11726,11727,11728,11729,11730,11731,11732,11733,11734,11735,11736,11737,11738,11739,11740,11741,11742,11743,11744,11745,11746,11747,11748,11749,11750,11751,11752,11753,11754,11755,11756,11757,11758,11759,11760,11761,11762,11763,11764,11765,11766,11767,11768,11769,11770,11771,11772,11773,11774,11775,11776,11777,11778,11779,11780,11781,11782,11783,11784,11785,11786,11787,11788,11789,11790,11791,11792,11793,11794,11795,11796,11797,11798,11799,11800,11801,11802,11803,11804,11805,11806,11807,11808,11809,11810,11811,11812,11813,11814,11815,11816,11817,11818,11819,11820,11821,11822,11823,11824,11825,11826,11827,11828,11829,11830,11831,11832,11833,11834,11835,11836,11837,11838,11839,11840,11841,11842,11843,11844,11845,11846,11847,11848,11849,11850,11851,11852,11853,11854,11855,11856,11857,11858,11859,11860,11861,11862,11863,11864,11865,11866,11867,11868,11869,11870,11871,11872,11873,11874,11875,11876,11877,11878,11879,11880,11881,11882,11883,11884,11885,11886,11887,11888,11889,11890,11891,11892,11893,11894,11895,11896,11897,11898,11899,11900,11901,11902,11903,11904,11905,11906,11907,11908,11909,11910,11911,11912,11913,11914,11915,11916,11917,11918,11919,11920,11921,11922,11923,11924,11925,11926,11927,11928,11929,11930,11931,11932,11933,11934,11935,11936,11937,11938,11939,11940,11941,11942,11943,11944,11945,11946,11947,11948,11949,11950,11951,11952,11953,11954,11955,11956,11957,11958,11959,11960,11961,11962,11963,11964,11965,11966,11967,11968,11969,11970,11971,11972,11973,11974,11975,11976,11977,11978,11979,11980,11981,11982,11983,11984,11985,11986,11987,11988,11989,11990,11991,11992,11993,11994,11995,11996,11997,11998,11999,12000,12001,12002,12003,12004,12005,12006,12007,12008,12009,12010,12011,12012,12013,12014,12015,12016,12017,12018,12019,12020,12021,12022,12023,12024,12025,12026,12027,12028,12029,12030,12031,12032,12033,12034,12035,12036,12037,12038,12039,12040,12041,12042,12043,12044,12045,12046,12047,12048,12049,12050,12051,12052,12053,12054,12055,12056,12057,12058,12059,12060,12061,12062,12063,12064,12065,12066,12067,12068,12069,12070,12071,12072,12073,12074,12075,12076,12077,12078,12079,12080,12081,12082,12083,12084,12085,12086,12087,12088,12089,12090,12091,12092,12093,12094,12095,12096,12097,12098,12099,12100,12101,12102,12103,12104,12105,12106,12107,12108,12109,12110,12111,12112,12113,12114,12115,12116,12117,12118,12119,12120,12121,12122,12123,12124,12125,12126,12127,12128,12129,12130,12131,12132,12133,12134,12135,12136,12137,12138,12139,12140,12141,12142,12143,12144,12145,12146,12147,12148,12149,12150,12151,12152,12153,12154,12155,12156,12157,12158,12159,12160,12161,12162,12163,12164,12165,12166,12167,12168,12169,12170,12171,12172,12173,12174,12175,12176,12177,12178,12179,12180,12181,12182,12183,12184,12185,12186,12187,12188,12189,12190,12191,12192,12193,12194,12195,12196,12197,12198,12199,12200,12201,12202,12203,12204,12205,12206,12207,12208,12209,12210,12211,12212,12213,12214,12215,12216,12217,12218,12219,12220,12221,12222,12223,12224,12225,12226,12227,12228,12229,12230,12231,12232,12233,12234,12235,12236,12237,12238,12239,12240,12241,12242,12243,12244,12245,12246,12247,12248,12249,12250,12251,12252,12253,12254,12255,12256,12257,12258,12259,12260,12261,12262,12263,12264,12265,12266,12267,12268,12269,12270,12271,12272,12273,12274,12275,12276,12277,12278,12279,12280,12281,12282,12283,12284,12285,12286,12287,12288,12289,12290,12291,12292,12293,12294,12295,12296,12297,12298,12299,12300,12301,12302,12303,12304,12305,12306,12307,12308,12309,12310,12311,12312,12313,12314,12315,12316,12317,12318,12319,12320,12321,12322,12323,12324,12325,12326,12327,12328,12329,12330,12331,12332,12333,12334,12335,12336,12337,12338,12339,12340,12341,12342,12343,12344,12345,12346,12347,12348,12349,12350,12351,12352,12353,12354,12355,12356,12357,12358,12359,12360,12361,12362,12363,12364,12365,12366,12367,12368,12369,12370,12371,12372,12373,12374,12375,12376,12377,12378,12379,12380,12381,12382,12383,12384,12385,12386,12387,12388,12389,12390,12391,12392,12393,12394,12395,12396,12397,12398,12399,12400,12401,12402,12403,12404,12405,12406,12407,12408,12409,12410,12411,12412,12413,12414,12415,12416,12417,12418,12419,12420,12421,12422,12423,12424,12425,12426,12427,12428,12429,12430,12431,12432,12433,12434,12435,12436,12437,12438,12439,12440,12441,12442,12443,12444,12445,12446,12447,12448,12449,12450,12451,12452,12453,12454,12455,12456,12457,12458,12459,12460,12461,12462,12463,12464,12465,12466,12467,12468,12469,12470,12471,12472,12473,12474,12475,12476,12477,12478,12479,12480,12481,12482,12483,12484,12485,12486,12487,12488,12489,12490,12491,12492,12493,12494,12495,12496,12497,12498,12499,12500,12501,12502,12503,12504,12505,12506,12507,12508,12509,12510,12511,12512,12513,12514,12515,12516,12517,12518,12519,12520,12521,12522,12523,12524,12525,12526,12527,12528,12529,12530,12531,12532,12533,12534,12535,12536,12537,12538,12539,12540,12541,12542,12543,12544,12545,12546,12547,12548,12549,12550,12551,12552,12553,12554,12555,12556,12557,12558,12559,12560,12561,12562,12563,12564,12565,12566,12567,12568,12569,12570,12571,12572,12573,12574,12575,12576,12577,12578,12579,12580,12581,12582,12583,12584,12585,12586,12587,12588,12589,12590,12591,12592,12593,12594,12595,12596,12597,12598,12599,12600,12601,12602,12603,12604,12605,12606,12607,12608,12609,12610,12611,12612,12613,12614,12615,12616,12617,12618,12619,12620,12621,12622,12623,12624,12625,12626,12627,12628,12629,12630,12631,12632,12633,12634,12635,12636,12637,12638,12639,12640,12641,12642,12643,12644,12645,12646,12647,12648,12649,12650,12651,12652,12653,12654,12655,12656,12657,12658,12659,12660,12661,12662,12663,12664,12665,12666,12667,12668,12669,12670,12671,12672,12673,12674,12675,12676,12677,12678,12679,12680,12681,12682,12683,12684,12685,12686,12687,12688,12689,12690,12691,12692,12693,12694,12695,12696,12697,12698,12699,12700,12701,12702,12703,12704,12705,12706,12707,12708,12709,12710,12711,12712,12713,12714,12715,12716,12717,12718,12719,12720,12721,12722,12723,12724,12725,12726,12727,12728,12729,12730,12731,12732,12733,12734,12735,12736,12737,12738,12739,12740,12741,12742,12743,12744,12745,12746,12747,12748,12749,12750,12751,12752,12753,12754,12755,12756,12757,12758,12759,12760,12761,12762,12763,12764,12765,12766,12767,12768,12769,12770,12771,12772,12773,12774,12775,12776,12777,12778,12779,12780,12781,12782,12783,12784,12785,12786,12787,12788,12789,12790,12791,12792,12793,12794,12795,12796,12797,12798,12799,12800,12801,12802,12803,12804,12805,12806,12807,12808,12809,12810,12811,12812,12813,12814,12815,12816,12817,12818,12819,12820,12821,12822,12823,12824,12825,12826,12827,12828,12829,12830,12831,12832,12833,12834,12835,12836,12837,12838,12839,12840,12841,12842,12843,12844,12845,12846,12847,12848,12849,12850,12851,12852,12853,12854,12855,12856,12857,12858,12859,12860,12861,12862,12863,12864,12865,12866,12867,12868,12869,12870,12871,12872,12873,12874,12875,12876,12877,12878,12879,12880,12881,12882,12883,12884,12885,12886,12887,12888,12889,12890,12891,12892,12893,12894,12895,12896,12897,12898,12899,12900,12901,12902,12903,12904,12905,12906,12907,12908,12909,12910,12911,12912,12913,12914,12915,12916,12917,12918,12919,12920,12921,12922,12923,12924,12925,12926,12927,12928,12929,12930,12931,12932,12933,12934,12935,12936,12937,12938,12939,12940,12941,12942,12943,12944,12945,12946,12947,12948,12949,12950,12951,12952,12953,12954,12955,12956,12957,12958,12959,12960,12961,12962,12963,12964,12965,12966,12967,12968,12969,12970,12971,12972,12973,12974,12975,12976,12977,12978,12979,12980,12981,12982,12983,12984,12985,12986,12987,12988,12989,12990,12991,12992,12993,12994,12995,12996,12997,12998,12999,13000,13001,13002,13003,13004,13005,13006,13007,13008,13009,13010,13011,13012,13013,13014,13015,13016,13017,13018,13019,13020,13021,13022,13023,13024,13025,13026,13027,13028,13029,13030,13031,13032,13033,13034,13035,13036,13037,13038,13039,13040,13041,13042,13043,13044,13045,13046,13047,13048,13049,13050,13051,13052,13053,13054,13055,13056,13057,13058,13059,13060,13061,13062,13063,13064,13065,13066,13067,13068,13069,13070,13071,13072,13073,13074,13075,13076,13077,13078,13079,13080,13081,13082,13083,13084,13085,13086,13087,13088,13089,13090,13091,13092,13093,13094,13095,13096,13097,13098,13099,13100,13101,13102,13103,13104,13105,13106,13107,13108,13109,13110,13111,13112,13113,13114,13115,13116,13117,13118,13119,13120,13121,13122,13123,13124,13125,13126,13127,13128,13129,13130,13131,13132,13133,13134,13135,13136,13137,13138,13139,13140,13141,13142,13143,13144,13145,13146,13147,13148,13149,13150,13151,13152,13153,13154,13155,13156,13157,13158,13159,13160,13161,13162,13163,13164,13165,13166,13167,13168,13169,13170,13171,13172,13173,13174,13175,13176,13177,13178,13179,13180,13181,13182,13183,13184,13185,13186,13187,13188,13189,13190,13191,13192,13193,13194,13195,13196,13197,13198,13199,13200,13201,13202,13203,13204,13205,13206,13207,13208,13209,13210,13211,13212,13213,13214,13215,13216,13217,13218,13219,13220,13221,13222,13223,13224,13225,13226,13227,13228,13229,13230,13231,13232,13233,13234,13235,13236,13237,13238,13239,13240,13241,13242,13243,13244,13245,13246,13247,13248,13249,13250,13251,13252,13253,13254,13255,13256,13257,13258,13259,13260,13261,13262,13263,13264,13265,13266,13267,13268,13269,13270,13271,13272,13273,13274,13275,13276,13277,13278,13279,13280,13281,13282,13283,13284,13285,13286,13287,13288,13289,13290,13291,13292,13293,13294,13295,13296,13297,13298,13299,13300,13301,13302,13303,13304,13305,13306,13307,13308,13309,13310,13311,13312,13313,13314,13315,13316,13317,13318,13319,13320,13321,13322,13323,13324,13325,13326,13327,13328,13329,13330,13331,13332,13333,13334,13335,13336,13337,13338,13339,13340,13341,13342,13343,13344,13345,13346,13347,13348,13349,13350,13351,13352,13353,13354,13355,13356,13357,13358,13359,13360,13361,13362,13363,13364,13365,13366,13367,13368,13369,13370,13371,13372,13373,13374,13375,13376,13377,13378,13379,13380,13381,13382,13383,13384,13385,13386,13387,13388,13389,13390,13391,13392,13393,13394,13395,13396,13397,13398,13399,13400,13401,13402,13403,13404,13405,13406,13407,13408,13409,13410,13411,13412,13413,13414,13415,13416,13417,13418,13419,13420,13421,13422,13423,13424,13425,13426,13427,13428,13429,13430,13431,13432,13433,13434,13435,13436,13437,13438,13439,13440,13441,13442,13443,13444,13445,13446,13447,13448,13449,13450,13451,13452,13453,13454,13455,13456,13457,13458,13459,13460,13461,13462,13463,13464,13465,13466,13467,13468,13469,13470,13471,13472,13473,13474,13475,13476,13477,13478,13479,13480,13481,13482,13483,13484,13485,13486,13487,13488,13489,13490,13491,13492,13493,13494,13495,13496,13497,13498,13499,13500,13501,13502,13503,13504,13505,13506,13507,13508,13509,13510,13511,13512,13513,13514,13515,13516,13517,13518,13519,13520,13521,13522,13523,13524,13525,13526,13527,13528,13529,13530,13531,13532,13533,13534,13535,13536,13537,13538,13539,13540,13541,13542,13543,13544,13545,13546,13547,13548,13549,13550,13551,13552,13553,13554,13555,13556,13557,13558,13559,13560,13561,13562,13563,13564,13565,13566,13567,13568,13569,13570,13571,13572,13573,13574,13575,13576,13577,13578,13579,13580,13581,13582,13583,13584,13585,13586,13587,13588,13589,13590,13591,13592,13593,13594,13595,13596,13597,13598,13599,13600,13601,13602,13603,13604,13605,13606,13607,13608,13609,13610,13611,13612,13613,13614,13615,13616,13617,13618,13619,13620,13621,13622,13623,13624,13625,13626,13627,13628,13629,13630,13631,13632,13633,13634,13635,13636,13637,13638,13639,13640,13641,13642,13643,13644,13645,13646,13647,13648,13649,13650,13651,13652,13653,13654,13655,13656,13657,13658,13659,13660,13661,13662,13663,13664,13665,13666,13667,13668,13669,13670,13671,13672,13673,13674,13675,13676,13677,13678,13679,13680,13681,13682,13683,13684,13685,13686,13687,13688,13689,13690,13691,13692,13693,13694,13695,13696,13697,13698,13699,13700,13701,13702,13703,13704,13705,13706,13707,13708,13709,13710,13711,13712,13713,13714,13715,13716,13717,13718,13719,13720,13721,13722,13723,13724,13725,13726,13727,13728,13729,13730,13731,13732,13733,13734,13735,13736,13737,13738,13739,13740,13741,13742,13743,13744,13745,13746,13747,13748,13749,13750,13751,13752,13753,13754,13755,13756,13757,13758,13759,13760,13761,13762,13763,13764,13765,13766,13767,13768,13769,13770,13771,13772,13773,13774,13775,13776,13777,13778,13779,13780,13781,13782,13783,13784,13785,13786,13787,13788,13789,13790,13791,13792,13793,13794,13795,13796,13797,13798,13799,13800,13801,13802,13803,13804,13805,13806,13807,13808,13809,13810,13811,13812,13813,13814,13815,13816,13817,13818,13819,13820,13821,13822,13823,13824,13825,13826,13827,13828,13829,13830,13831,13832,13833,13834,13835,13836,13837,13838,13839,13840,13841,13842,13843,13844,13845,13846,13847,13848,13849,13850,13851,13852,13853,13854,13855,13856,13857,13858,13859,13860,13861,13862,13863,13864,13865,13866,13867,13868,13869,13870,13871,13872,13873,13874,13875,13876,13877,13878,13879,13880,13881,13882,13883,13884,13885,13886,13887,13888,13889,13890,13891,13892,13893,13894,13895,13896,13897,13898,13899,13900,13901,13902,13903,13904,13905,13906,13907,13908,13909,13910,13911,13912,13913,13914,13915,13916,13917,13918,13919,13920,13921,13922,13923,13924,13925,13926,13927,13928,13929,13930,13931,13932,13933,13934,13935,13936,13937,13938,13939,13940,13941,13942,13943,13944,13945,13946,13947,13948,13949,13950,13951,13952,13953,13954,13955,13956,13957,13958,13959,13960,13961,13962,13963,13964,13965,13966,13967,13968,13969,13970,13971,13972,13973,13974,13975,13976,13977,13978,13979,13980,13981,13982,13983,13984,13985,13986,13987,13988,13989,13990,13991,13992,13993,13994,13995,13996,13997,13998,13999,14000,14001,14002,14003,14004,14005,14006,14007,14008,14009,14010,14011,14012,14013,14014,14015,14016,14017,14018,14019,14020,14021,14022,14023,14024,14025,14026,14027,14028,14029,14030,14031,14032,14033,14034,14035,14036,14037,14038,14039,14040,14041,14042,14043,14044,14045,14046,14047,14048,14049,14050,14051,14052,14053,14054,14055,14056,14057,14058,14059,14060,14061,14062,14063,14064,14065,14066,14067,14068,14069,14070,14071,14072,14073,14074,14075,14076,14077,14078,14079,14080,14081,14082,14083,14084,14085,14086,14087,14088,14089,14090,14091,14092,14093,14094,14095,14096,14097,14098,14099,14100,14101,14102,14103,14104,14105,14106,14107,14108,14109,14110,14111,14112,14113,14114,14115,14116,14117,14118,14119,14120,14121,14122,14123,14124,14125,14126,14127,14128,14129,14130,14131,14132,14133,14134,14135,14136,14137,14138,14139,14140,14141,14142,14143,14144,14145,14146,14147,14148,14149,14150,14151,14152,14153,14154,14155,14156,14157,14158,14159,14160,14161,14162,14163,14164,14165,14166,14167,14168,14169,14170,14171,14172,14173,14174,14175,14176,14177,14178,14179,14180,14181,14182,14183,14184,14185,14186,14187,14188,14189,14190,14191,14192,14193,14194,14195,14196,14197,14198,14199,14200,14201,14202,14203,14204,14205,14206,14207,14208,14209,14210,14211,14212,14213,14214,14215,14216,14217,14218,14219,14220,14221,14222,14223,14224,14225,14226,14227,14228,14229,14230,14231,14232,14233,14234,14235,14236,14237,14238,14239,14240,14241,14242,14243,14244,14245,14246,14247,14248,14249,14250,14251,14252,14253,14254,14255,14256,14257,14258,14259,14260,14261,14262,14263,14264,14265,14266,14267,14268,14269,14270,14271,14272,14273,14274,14275,14276,14277,14278,14279,14280,14281,14282,14283,14284,14285,14286,14287,14288,14289,14290,14291,14292,14293,14294,14295,14296,14297,14298,14299,14300,14301,14302,14303,14304,14305,14306,14307,14308,14309,14310,14311,14312,14313,14314,14315,14316,14317,14318,14319,14320,14321,14322,14323,14324,14325,14326,14327,14328,14329,14330,14331,14332,14333,14334,14335,14336,14337,14338,14339,14340,14341,14342,14343,14344,14345,14346,14347,14348,14349,14350,14351,14352,14353,14354,14355,14356,14357,14358,14359,14360,14361,14362,14363,14364,14365,14366,14367,14368,14369,14370,14371,14372,14373,14374,14375,14376,14377,14378,14379,14380,14381,14382,14383,14384,14385,14386,14387,14388,14389,14390,14391,14392,14393,14394,14395,14396,14397,14398,14399,14400,14401,14402,14403,14404,14405,14406,14407,14408,14409,14410,14411,14412,14413,14414,14415,14416,14417,14418,14419,14420,14421,14422,14423,14424,14425,14426,14427,14428,14429,14430,14431,14432,14433,14434,14435,14436,14437,14438,14439,14440,14441,14442,14443,14444,14445,14446,14447,14448,14449,14450,14451,14452,14453,14454,14455,14456,14457,14458,14459,14460,14461,14462,14463,14464,14465,14466,14467,14468,14469,14470,14471,14472,14473,14474,14475,14476,14477,14478,14479,14480,14481,14482,14483,14484,14485,14486,14487,14488,14489,14490,14491,14492,14493,14494,14495,14496,14497,14498,14499,14500,14501,14502,14503,14504,14505,14506,14507,14508,14509,14510,14511,14512,14513,14514,14515,14516,14517,14518,14519,14520,14521,14522,14523,14524,14525,14526,14527,14528,14529,14530,14531,14532,14533,14534,14535,14536,14537,14538,14539,14540,14541,14542,14543,14544,14545,14546,14547,14548,14549,14550,14551,14552,14553,14554,14555,14556,14557,14558,14559,14560,14561,14562,14563,14564,14565,14566,14567,14568,14569,14570,14571,14572,14573,14574,14575,14576,14577,14578,14579,14580,14581,14582,14583,14584,14585,14586,14587,14588,14589,14590,14591,14592,14593,14594,14595,14596,14597,14598,14599,14600,14601,14602,14603,14604,14605,14606,14607,14608,14609,14610,14611,14612,14613,14614,14615,14616,14617,14618,14619,14620,14621,14622,14623,14624,14625,14626,14627,14628,14629,14630,14631,14632,14633,14634,14635,14636,14637,14638,14639,14640,14641,14642,14643,14644,14645,14646,14647,14648,14649,14650,14651,14652,14653,14654,14655,14656,14657,14658,14659,14660,14661,14662,14663,14664,14665,14666,14667,14668,14669,14670,14671,14672,14673,14674,14675,14676,14677,14678,14679,14680,14681,14682,14683,14684,14685,14686,14687,14688,14689,14690,14691,14692,14693,14694,14695,14696,14697,14698,14699,14700,14701,14702,14703,14704,14705,14706,14707,14708,14709,14710,14711,14712,14713,14714,14715,14716,14717,14718,14719,14720,14721,14722,14723,14724,14725,14726,14727,14728,14729,14730,14731,14732,14733,14734,14735,14736,14737,14738,14739,14740,14741,14742,14743,14744,14745,14746,14747,14748,14749,14750,14751,14752,14753,14754,14755,14756,14757,14758,14759,14760,14761,14762,14763,14764,14765,14766,14767,14768,14769,14770,14771,14772,14773,14774,14775,14776,14777,14778,14779,14780,14781,14782,14783,14784,14785,14786,14787,14788,14789,14790,14791,14792,14793,14794,14795,14796,14797,14798,14799,14800,14801,14802,14803,14804,14805,14806,14807,14808,14809,14810,14811,14812,14813,14814,14815,14816,14817,14818,14819,14820,14821,14822,14823,14824,14825,14826,14827,14828,14829,14830,14831,14832,14833,14834,14835,14836,14837,14838,14839,14840,14841,14842,14843,14844,14845,14846,14847,14848,14849,14850,14851,14852,14853,14854,14855,14856,14857,14858,14859,14860,14861,14862,14863,14864,14865,14866,14867,14868,14869,14870,14871,14872,14873,14874,14875,14876,14877,14878,14879,14880,14881,14882,14883,14884,14885,14886,14887,14888,14889,14890,14891,14892,14893,14894,14895,14896,14897,14898,14899,14900,14901,14902,14903,14904,14905,14906,14907,14908,14909,14910,14911,14912,14913,14914,14915,14916,14917,14918,14919,14920,14921,14922,14923,14924,14925,14926,14927,14928,14929,14930,14931,14932,14933,14934,14935,14936,14937,14938,14939,14940,14941,14942,14943,14944,14945,14946,14947,14948,14949,14950,14951,14952,14953,14954,14955,14956,14957,14958,14959,14960,14961,14962,14963,14964,14965,14966,14967,14968,14969,14970,14971,14972,14973,14974,14975,14976,14977,14978,14979,14980,14981,14982,14983,14984,14985,14986,14987,14988,14989,14990,14991,14992,14993,14994,14995,14996,14997,14998,14999,15000,15001,15002,15003,15004,15005,15006,15007,15008,15009,15010,15011,15012,15013,15014,15015,15016,15017,15018,15019,15020,15021,15022,15023,15024,15025,15026,15027,15028,15029,15030,15031,15032,15033,15034,15035,15036,15037,15038,15039,15040,15041,15042,15043,15044,15045,15046,15047,15048,15049,15050,15051,15052,15053,15054,15055,15056,15057,15058,15059,15060,15061,15062,15063,15064,15065,15066,15067,15068,15069,15070,15071,15072,15073,15074,15075,15076,15077,15078,15079,15080,15081,15082,15083,15084,15085,15086,15087,15088,15089,15090,15091,15092,15093,15094,15095,15096,15097,15098,15099,15100,15101,15102,15103,15104,15105,15106,15107,15108,15109,15110,15111,15112,15113,15114,15115,15116,15117,15118,15119,15120,15121,15122,15123,15124,15125,15126,15127,15128,15129,15130,15131,15132,15133,15134,15135,15136,15137,15138,15139,15140,15141,15142,15143,15144,15145,15146,15147,15148,15149,15150,15151,15152,15153,15154,15155,15156,15157,15158,15159,15160,15161,15162,15163,15164,15165,15166,15167,15168,15169,15170,15171,15172,15173,15174,15175,15176,15177,15178,15179,15180,15181,15182,15183,15184,15185,15186,15187,15188,15189,15190,15191,15192,15193,15194,15195,15196,15197,15198,15199,15200,15201,15202,15203,15204,15205,15206,15207,15208,15209,15210,15211,15212,15213,15214,15215,15216,15217,15218,15219,15220,15221,15222,15223,15224,15225,15226,15227,15228,15229,15230,15231,15232,15233,15234,15235,15236,15237,15238,15239,15240,15241,15242,15243,15244,15245,15246,15247,15248,15249,15250,15251,15252,15253,15254,15255,15256,15257,15258,15259,15260,15261,15262,15263,15264,15265,15266,15267,15268,15269,15270,15271,15272,15273,15274,15275,15276,15277,15278,15279,15280,15281,15282,15283,15284,15285,15286,15287,15288,15289,15290,15291,15292,15293,15294,15295,15296,15297,15298,15299,15300,15301,15302,15303,15304,15305,15306,15307,15308,15309,15310,15311,15312,15313,15314,15315,15316,15317,15318,15319,15320,15321,15322,15323,15324,15325,15326,15327,15328,15329,15330,15331,15332,15333,15334,15335,15336,15337,15338,15339,15340,15341,15342,15343,15344,15345,15346,15347,15348,15349,15350,15351,15352,15353,15354,15355,15356,15357,15358,15359,15360,15361,15362,15363,15364,15365,15366,15367,15368,15369,15370,15371,15372,15373,15374,15375,15376,15377,15378,15379,15380,15381,15382,15383,15384,15385,15386,15387,15388,15389,15390,15391,15392,15393,15394,15395,15396,15397,15398,15399,15400,15401,15402,15403,15404,15405,15406,15407,15408,15409,15410,15411,15412,15413,15414,15415,15416,15417,15418,15419,15420,15421,15422,15423,15424,15425,15426,15427,15428,15429,15430,15431,15432,15433,15434,15435,15436,15437,15438,15439,15440,15441,15442,15443,15444,15445,15446,15447,15448,15449,15450,15451,15452,15453,15454,15455,15456,15457,15458,15459,15460,15461,15462,15463,15464,15465,15466,15467,15468,15469,15470,15471,15472,15473,15474,15475,15476,15477,15478,15479,15480,15481,15482,15483,15484,15485,15486,15487,15488,15489,15490,15491,15492,15493,15494,15495,15496,15497,15498,15499,15500,15501,15502,15503,15504,15505,15506,15507,15508,15509,15510,15511,15512,15513,15514,15515,15516,15517,15518,15519,15520,15521,15522,15523,15524,15525,15526,15527,15528,15529,15530,15531,15532,15533,15534,15535,15536,15537,15538,15539,15540,15541,15542,15543,15544,15545,15546,15547,15548,15549,15550,15551,15552,15553,15554,15555,15556,15557,15558,15559,15560,15561,15562,15563,15564,15565,15566,15567,15568,15569,15570,15571,15572,15573,15574,15575,15576,15577,15578,15579,15580,15581,15582,15583,15584,15585,15586,15587,15588,15589,15590,15591,15592,15593,15594,15595,15596,15597,15598,15599,15600,15601,15602,15603,15604,15605,15606,15607,15608,15609,15610,15611,15612,15613,15614,15615,15616,15617,15618,15619,15620,15621,15622,15623,15624,15625,15626,15627,15628,15629,15630,15631,15632,15633,15634,15635,15636,15637,15638,15639,15640,15641,15642,15643,15644,15645,15646,15647,15648,15649,15650,15651,15652,15653,15654,15655,15656,15657,15658,15659,15660,15661,15662,15663,15664,15665,15666,15667,15668,15669,15670,15671,15672,15673,15674,15675,15676,15677,15678,15679,15680,15681,15682,15683,15684,15685,15686,15687,15688,15689,15690,15691,15692,15693,15694,15695,15696,15697,15698,15699,15700,15701,15702,15703,15704,15705,15706,15707,15708,15709,15710,15711,15712,15713,15714,15715,15716,15717,15718,15719,15720,15721,15722,15723,15724,15725,15726,15727,15728,15729,15730,15731,15732,15733,15734,15735,15736,15737,15738,15739,15740,15741,15742,15743,15744,15745,15746,15747,15748,15749,15750,15751,15752,15753,15754,15755,15756,15757,15758,15759,15760,15761,15762,15763,15764,15765,15766,15767,15768,15769,15770,15771,15772,15773,15774,15775,15776,15777,15778,15779,15780,15781,15782,15783,15784,15785,15786,15787,15788,15789,15790,15791,15792,15793,15794,15795,15796,15797,15798,15799,15800,15801,15802,15803,15804,15805,15806,15807,15808,15809,15810,15811,15812,15813,15814,15815,15816,15817,15818,15819,15820,15821,15822,15823,15824,15825,15826,15827,15828,15829,15830,15831,15832,15833,15834,15835,15836,15837,15838,15839,15840,15841,15842,15843,15844,15845,15846,15847,15848,15849,15850,15851,15852,15853,15854,15855,15856,15857,15858,15859,15860,15861,15862,15863,15864,15865,15866,15867,15868,15869,15870,15871,15872,15873,15874,15875,15876,15877,15878,15879,15880,15881,15882,15883,15884,15885,15886,15887,15888,15889,15890,15891,15892,15893,15894,15895,15896,15897,15898,15899,15900,15901,15902,15903,15904,15905,15906,15907,15908,15909,15910,15911,15912,15913,15914,15915,15916,15917,15918,15919,15920,15921,15922,15923,15924,15925,15926,15927,15928,15929,15930,15931,15932,15933,15934,15935,15936,15937,15938,15939,15940,15941,15942,15943,15944,15945,15946,15947,15948,15949,15950,15951,15952,15953,15954,15955,15956,15957,15958,15959,15960,15961,15962,15963,15964,15965,15966,15967,15968,15969,15970,15971,15972,15973,15974,15975,15976,15977,15978,15979,15980,15981,15982,15983,15984,15985,15986,15987,15988,15989,15990,15991,15992,15993,15994,15995,15996,15997,15998,15999,16000,16001,16002,16003,16004,16005,16006,16007,16008,16009,16010,16011,16012,16013,16014,16015,16016,16017,16018,16019,16020,16021,16022,16023,16024,16025,16026,16027,16028,16029,16030,16031,16032,16033,16034,16035,16036,16037,16038,16039,16040,16041,16042,16043,16044,16045,16046,16047,16048,16049,16050,16051,16052,16053,16054,16055,16056,16057,16058,16059,16060,16061,16062,16063,16064,16065,16066,16067,16068,16069,16070,16071,16072,16073,16074,16075,16076,16077,16078,16079,16080,16081,16082,16083,16084,16085,16086,16087,16088,16089,16090,16091,16092,16093,16094,16095,16096,16097,16098,16099,16100,16101,16102,16103,16104,16105,16106,16107,16108,16109,16110,16111,16112,16113,16114,16115,16116,16117,16118,16119,16120,16121,16122,16123,16124,16125,16126,16127,16128,16129,16130,16131,16132,16133,16134,16135,16136,16137,16138,16139,16140,16141,16142,16143,16144,16145,16146,16147,16148,16149,16150,16151,16152,16153,16154,16155,16156,16157,16158,16159,16160,16161,16162,16163,16164,16165,16166,16167,16168,16169,16170,16171,16172,16173,16174,16175,16176,16177,16178,16179,16180,16181,16182,16183,16184,16185,16186,16187,16188,16189,16190,16191,16192,16193,16194,16195,16196,16197,16198,16199,16200,16201,16202,16203,16204,16205,16206,16207,16208,16209,16210,16211,16212,16213,16214,16215,16216,16217,16218,16219,16220,16221,16222,16223,16224,16225,16226,16227,16228,16229,16230,16231,16232,16233,16234,16235,16236,16237,16238,16239,16240,16241,16242,16243,16244,16245,16246,16247,16248,16249,16250,16251,16252,16253,16254,16255,16256,16257,16258,16259,16260,16261,16262,16263,16264,16265,16266,16267,16268,16269,16270,16271,16272,16273,16274,16275,16276,16277,16278,16279,16280,16281,16282,16283,16284,16285,16286,16287,16288,16289,16290,16291,16292,16293,16294,16295,16296,16297,16298,16299,16300,16301,16302,16303,16304,16305,16306,16307,16308,16309,16310,16311,16312,16313,16314,16315,16316,16317,16318,16319,16320,16321,16322,16323,16324,16325,16326,16327,16328,16329,16330,16331,16332,16333,16334,16335,16336,16337,16338,16339,16340,16341,16342,16343,16344,16345,16346,16347,16348,16349,16350,16351,16352,16353,16354,16355,16356,16357,16358,16359,16360,16361,16362,16363,16364,16365,16366,16367,16368,16369,16370,16371,16372,16373,16374,16375,16376,16377,16378,16379,16380,16381,16382,16383,16384,16385,16386,16387,16388,16389,16390,16391,16392,16393,16394,16395,16396,16397,16398,16399,16400,16401,16402,16403,16404,16405,16406,16407,16408,16409,16410,16411,16412,16413,16414,16415,16416,16417,16418,16419,16420,16421,16422,16423,16424,16425,16426,16427,16428,16429,16430,16431,16432,16433,16434,16435,16436,16437,16438,16439,16440,16441,16442,16443,16444,16445,16446,16447,16448,16449,16450,16451,16452,16453,16454,16455,16456,16457,16458,16459,16460,16461,16462,16463,16464,16465,16466,16467,16468,16469,16470,16471,16472,16473,16474,16475,16476,16477,16478,16479,16480,16481,16482,16483,16484,16485,16486,16487,16488,16489,16490,16491,16492,16493,16494,16495,16496,16497,16498,16499,16500,16501,16502,16503,16504,16505,16506,16507,16508,16509,16510,16511,16512,16513,16514,16515,16516,16517,16518,16519,16520,16521,16522,16523,16524,16525,16526,16527,16528,16529,16530,16531,16532,16533,16534,16535,16536,16537,16538,16539,16540,16541,16542,16543,16544,16545,16546,16547,16548,16549,16550,16551,16552,16553,16554,16555,16556,16557,16558,16559,16560,16561,16562,16563,16564,16565,16566,16567,16568,16569,16570,16571,16572,16573,16574,16575,16576,16577,16578,16579,16580,16581,16582,16583,16584,16585,16586,16587,16588,16589,16590,16591,16592,16593,16594,16595,16596,16597,16598,16599,16600,16601,16602,16603,16604,16605,16606,16607,16608,16609,16610,16611,16612,16613,16614,16615,16616,16617,16618,16619,16620,16621,16622,16623,16624,16625,16626,16627,16628,16629,16630,16631,16632,16633,16634,16635,16636,16637,16638,16639,16640,16641,16642,16643,16644,16645,16646,16647,16648,16649,16650,16651,16652,16653,16654,16655,16656,16657,16658,16659,16660,16661,16662,16663,16664,16665,16666,16667,16668,16669,16670,16671,16672,16673,16674,16675,16676,16677,16678,16679,16680,16681,16682,16683,16684,16685,16686,16687,16688,16689,16690,16691,16692,16693,16694,16695,16696,16697,16698,16699,16700,16701,16702,16703,16704,16705,16706,16707,16708,16709,16710,16711,16712,16713,16714,16715,16716,16717,16718,16719,16720,16721,16722,16723,16724,16725,16726,16727,16728,16729,16730,16731,16732,16733,16734,16735,16736,16737,16738,16739,16740,16741,16742,16743,16744,16745,16746,16747,16748,16749,16750,16751,16752,16753,16754,16755,16756,16757,16758,16759,16760,16761,16762,16763,16764,16765,16766,16767,16768,16769,16770,16771,16772,16773,16774,16775,16776,16777,16778,16779,16780,16781,16782,16783,16784,16785,16786,16787,16788,16789,16790,16791,16792,16793,16794,16795,16796,16797,16798,16799,16800,16801,16802,16803,16804,16805,16806,16807,16808,16809,16810,16811,16812,16813,16814,16815,16816,16817,16818,16819,16820,16821,16822,16823,16824,16825,16826,16827,16828,16829,16830,16831,16832,16833,16834,16835,16836,16837,16838,16839,16840,16841,16842,16843,16844,16845,16846,16847,16848,16849,16850,16851,16852,16853,16854,16855,16856,16857,16858,16859,16860,16861,16862,16863,16864,16865,16866,16867,16868,16869,16870,16871,16872,16873,16874,16875,16876,16877,16878,16879,16880,16881,16882,16883,16884,16885,16886,16887,16888,16889,16890,16891,16892,16893,16894,16895,16896,16897,16898,16899,16900,16901,16902,16903,16904,16905,16906,16907,16908,16909,16910,16911,16912,16913,16914,16915,16916,16917,16918,16919,16920,16921,16922,16923,16924,16925,16926,16927,16928,16929,16930,16931,16932,16933,16934,16935,16936,16937,16938,16939,16940,16941,16942,16943,16944,16945,16946,16947,16948,16949,16950,16951,16952,16953,16954,16955,16956,16957,16958,16959,16960,16961,16962,16963,16964,16965,16966,16967,16968,16969,16970,16971,16972,16973,16974,16975,16976,16977,16978,16979,16980,16981,16982,16983,16984,16985,16986,16987,16988,16989,16990,16991,16992,16993,16994,16995,16996,16997,16998,16999,17000,17001,17002,17003,17004,17005,17006,17007,17008,17009,17010,17011,17012,17013,17014,17015,17016,17017,17018,17019,17020,17021,17022,17023,17024,17025,17026,17027,17028,17029,17030,17031,17032,17033,17034,17035,17036,17037,17038,17039,17040,17041,17042,17043,17044,17045,17046,17047,17048,17049,17050,17051,17052,17053,17054,17055,17056,17057,17058,17059,17060,17061,17062,17063,17064,17065,17066,17067,17068,17069,17070,17071,17072,17073,17074,17075,17076,17077,17078,17079,17080,17081,17082,17083,17084,17085,17086,17087,17088,17089,17090,17091,17092,17093,17094,17095,17096,17097,17098,17099,17100,17101,17102,17103,17104,17105,17106,17107,17108,17109,17110,17111,17112,17113,17114,17115,17116,17117,17118,17119,17120,17121,17122,17123,17124,17125,17126,17127,17128,17129,17130,17131,17132,17133,17134,17135,17136,17137,17138,17139,17140,17141,17142,17143,17144,17145,17146,17147,17148,17149,17150,17151,17152,17153,17154,17155,17156,17157,17158,17159,17160,17161,17162,17163,17164,17165,17166,17167,17168,17169,17170,17171,17172,17173,17174,17175,17176,17177,17178,17179,17180,17181,17182,17183,17184,17185,17186,17187,17188,17189,17190,17191,17192,17193,17194,17195,17196,17197,17198,17199,17200,17201,17202,17203,17204,17205,17206,17207,17208,17209,17210,17211,17212,17213,17214,17215,17216,17217,17218,17219,17220,17221,17222,17223,17224,17225,17226,17227,17228,17229,17230,17231,17232,17233,17234,17235,17236,17237,17238,17239,17240,17241,17242,17243,17244,17245,17246,17247,17248,17249,17250,17251,17252,17253,17254,17255,17256,17257,17258,17259,17260,17261,17262,17263,17264,17265,17266,17267,17268,17269,17270,17271,17272,17273,17274,17275,17276,17277,17278,17279,17280,17281,17282,17283,17284,17285,17286,17287,17288,17289,17290,17291,17292,17293,17294,17295,17296,17297,17298,17299,17300,17301,17302,17303,17304,17305,17306,17307,17308,17309,17310,17311,17312,17313,17314,17315,17316,17317,17318,17319,17320,17321,17322,17323,17324,17325,17326,17327,17328,17329,17330,17331,17332,17333,17334,17335,17336,17337,17338,17339,17340,17341,17342,17343,17344,17345,17346,17347,17348,17349,17350,17351,17352,17353,17354,17355,17356,17357,17358,17359,17360,17361,17362,17363,17364,17365,17366,17367,17368,17369,17370,17371,17372,17373,17374,17375,17376,17377,17378,17379,17380,17381,17382,17383,17384,17385,17386,17387,17388,17389,17390,17391,17392,17393,17394,17395,17396,17397,17398,17399,17400,17401,17402,17403,17404,17405,17406,17407,17408,17409,17410,17411,17412,17413,17414,17415,17416,17417,17418,17419,17420,17421,17422,17423,17424,17425,17426,17427,17428,17429,17430,17431,17432,17433,17434,17435,17436,17437,17438,17439,17440,17441,17442,17443,17444,17445,17446,17447,17448,17449,17450,17451,17452,17453,17454,17455,17456,17457,17458,17459,17460,17461,17462,17463,17464,17465,17466,17467,17468,17469,17470,17471,17472,17473,17474,17475,17476,17477,17478,17479,17480,17481,17482,17483,17484,17485,17486,17487,17488,17489,17490,17491,17492,17493,17494,17495,17496,17497,17498,17499,17500,17501,17502,17503,17504,17505,17506,17507,17508,17509,17510,17511,17512,17513,17514,17515,17516,17517,17518,17519,17520,17521,17522,17523,17524,17525,17526,17527,17528,17529,17530,17531,17532,17533,17534,17535,17536,17537,17538,17539,17540,17541,17542,17543,17544,17545,17546,17547,17548,17549,17550,17551,17552,17553,17554,17555,17556,17557,17558,17559,17560,17561,17562,17563,17564,17565,17566,17567,17568,17569,17570,17571,17572,17573,17574,17575,17576,17577,17578,17579,17580,17581,17582,17583,17584,17585,17586,17587,17588,17589,17590,17591,17592,17593,17594,17595,17596,17597,17598,17599,17600,17601,17602,17603,17604,17605,17606,17607,17608,17609,17610,17611,17612,17613,17614,17615,17616,17617,17618,17619,17620,17621,17622,17623,17624,17625,17626,17627,17628,17629,17630,17631,17632,17633,17634,17635,17636,17637,17638,17639,17640,17641,17642,17643,17644,17645,17646,17647,17648,17649,17650,17651,17652,17653,17654,17655,17656,17657,17658,17659,17660,17661,17662,17663,17664,17665,17666,17667,17668,17669,17670,17671,17672,17673,17674,17675,17676,17677,17678,17679,17680,17681,17682,17683,17684,17685,17686,17687,17688,17689,17690,17691,17692,17693,17694,17695,17696,17697,17698,17699,17700,17701,17702,17703,17704,17705,17706,17707,17708,17709,17710,17711,17712,17713,17714,17715,17716,17717,17718,17719,17720,17721,17722,17723,17724,17725,17726,17727,17728,17729,17730,17731,17732,17733,17734,17735,17736,17737,17738,17739,17740,17741,17742,17743,17744,17745,17746,17747,17748,17749,17750,17751,17752,17753,17754,17755,17756,17757,17758,17759,17760,17761,17762,17763,17764,17765,17766,17767,17768,17769,17770,17771,17772,17773,17774,17775,17776,17777,17778,17779,17780,17781,17782,17783,17784,17785,17786,17787,17788,17789,17790,17791,17792,17793,17794,17795,17796,17797,17798,17799,17800,17801,17802,17803,17804,17805,17806,17807,17808,17809,17810,17811,17812,17813,17814,17815,17816,17817,17818,17819,17820,17821,17822,17823,17824,17825,17826,17827,17828,17829,17830,17831,17832,17833,17834,17835,17836,17837,17838,17839,17840,17841,17842,17843,17844,17845,17846,17847,17848,17849,17850,17851,17852,17853,17854,17855,17856,17857,17858,17859,17860,17861,17862,17863,17864,17865,17866,17867,17868,17869,17870,17871,17872,17873,17874,17875,17876,17877,17878,17879,17880,17881,17882,17883,17884,17885,17886,17887,17888,17889,17890,17891,17892,17893,17894,17895,17896,17897,17898,17899,17900,17901,17902,17903,17904,17905,17906,17907,17908,17909,17910,17911,17912,17913,17914,17915,17916,17917,17918,17919,17920,17921,17922,17923,17924,17925,17926,17927,17928,17929,17930,17931,17932,17933,17934,17935,17936,17937,17938,17939,17940,17941,17942,17943,17944,17945,17946,17947,17948,17949,17950,17951,17952,17953,17954,17955,17956,17957,17958,17959,17960,17961,17962,17963,17964,17965,17966,17967,17968,17969,17970,17971,17972,17973,17974,17975,17976,17977,17978,17979,17980,17981,17982,17983,17984,17985,17986,17987,17988,17989,17990,17991,17992,17993,17994,17995,17996,17997,17998,17999,18000,18001,18002,18003,18004,18005,18006,18007,18008,18009,18010,18011,18012,18013,18014,18015,18016,18017,18018,18019,18020,18021,18022,18023,18024,18025,18026,18027,18028,18029,18030,18031,18032,18033,18034,18035,18036,18037,18038,18039,18040,18041,18042,18043,18044,18045,18046,18047,18048,18049,18050,18051,18052,18053,18054,18055,18056,18057,18058,18059,18060,18061,18062,18063,18064,18065,18066,18067,18068,18069,18070,18071,18072,18073,18074,18075,18076,18077,18078,18079,18080,18081,18082,18083,18084,18085,18086,18087,18088,18089,18090,18091,18092,18093,18094,18095,18096,18097,18098,18099,18100,18101,18102,18103,18104,18105,18106,18107,18108,18109,18110,18111,18112,18113,18114,18115,18116,18117,18118,18119,18120,18121,18122,18123,18124,18125,18126,18127,18128,18129,18130,18131,18132,18133,18134,18135,18136,18137,18138,18139,18140,18141,18142,18143,18144,18145,18146,18147,18148,18149,18150,18151,18152,18153,18154,18155,18156,18157,18158,18159,18160,18161,18162,18163,18164,18165,18166,18167,18168,18169,18170,18171,18172,18173,18174,18175,18176,18177,18178,18179,18180,18181,18182,18183,18184,18185,18186,18187,18188,18189,18190,18191,18192,18193,18194,18195,18196,18197,18198,18199,18200,18201,18202,18203,18204,18205,18206,18207,18208,18209,18210,18211,18212,18213,18214,18215,18216,18217,18218,18219,18220,18221,18222,18223,18224,18225,18226,18227,18228,18229,18230,18231,18232,18233,18234,18235,18236,18237,18238,18239,18240,18241,18242,18243,18244,18245,18246,18247,18248,18249,18250,18251,18252,18253,18254,18255,18256,18257,18258,18259,18260,18261,18262,18263,18264,18265,18266,18267,18268,18269,18270,18271,18272,18273,18274,18275,18276,18277,18278,18279,18280,18281,18282,18283,18284,18285,18286,18287,18288,18289,18290,18291,18292,18293,18294,18295,18296,18297,18298,18299,18300,18301,18302,18303,18304,18305,18306,18307,18308,18309,18310,18311,18312,18313,18314,18315,18316,18317,18318,18319,18320,18321,18322,18323,18324,18325,18326,18327,18328,18329,18330,18331,18332,18333,18334,18335,18336,18337,18338,18339,18340,18341,18342,18343,18344,18345,18346,18347,18348,18349,18350,18351,18352,18353,18354,18355,18356,18357,18358,18359,18360,18361,18362,18363,18364,18365,18366,18367,18368,18369,18370,18371,18372,18373,18374,18375,18376,18377,18378,18379,18380,18381,18382,18383,18384,18385,18386,18387,18388,18389,18390,18391,18392,18393,18394,18395,18396,18397,18398,18399,18400,18401,18402,18403,18404,18405,18406,18407,18408,18409,18410,18411,18412,18413,18414,18415,18416,18417,18418,18419,18420,18421,18422,18423,18424,18425,18426,18427,18428,18429,18430,18431,18432,18433,18434,18435,18436,18437,18438,18439,18440,18441,18442,18443,18444,18445,18446,18447,18448,18449,18450,18451,18452,18453,18454,18455,18456,18457,18458,18459,18460,18461,18462,18463,18464,18465,18466,18467,18468,18469,18470,18471,18472,18473,18474,18475,18476,18477,18478,18479,18480,18481,18482,18483,18484,18485,18486,18487,18488,18489,18490,18491,18492,18493,18494,18495,18496,18497,18498,18499,18500,18501,18502,18503,18504,18505,18506,18507,18508,18509,18510,18511,18512,18513,18514,18515,18516,18517,18518,18519,18520,18521,18522,18523,18524,18525,18526,18527,18528,18529,18530,18531,18532,18533,18534,18535,18536,18537,18538,18539,18540,18541,18542,18543,18544,18545,18546,18547,18548,18549,18550,18551,18552,18553,18554,18555,18556,18557,18558,18559,18560,18561,18562,18563,18564,18565,18566,18567,18568,18569,18570,18571,18572,18573,18574,18575,18576,18577,18578,18579,18580,18581,18582,18583,18584,18585,18586,18587,18588,18589,18590,18591,18592,18593,18594,18595,18596,18597,18598,18599,18600,18601,18602,18603,18604,18605,18606,18607,18608,18609,18610,18611,18612,18613,18614,18615,18616,18617,18618,18619,18620,18621,18622,18623,18624,18625,18626,18627,18628,18629,18630,18631,18632,18633,18634,18635,18636,18637,18638,18639,18640,18641,18642,18643,18644,18645,18646,18647,18648,18649,18650,18651,18652,18653,18654,18655,18656,18657,18658,18659,18660,18661,18662,18663,18664,18665,18666,18667,18668,18669,18670,18671,18672,18673,18674,18675,18676,18677,18678,18679,18680,18681,18682,18683,18684,18685,18686,18687,18688,18689,18690,18691,18692,18693,18694,18695,18696,18697,18698,18699,18700,18701,18702,18703,18704,18705,18706,18707,18708,18709,18710,18711,18712,18713,18714,18715,18716,18717,18718,18719,18720,18721,18722,18723,18724,18725,18726,18727,18728,18729,18730,18731,18732,18733,18734,18735,18736,18737,18738,18739,18740,18741,18742,18743,18744,18745,18746,18747,18748,18749,18750,18751,18752,18753,18754,18755,18756,18757,18758,18759,18760,18761,18762,18763,18764,18765,18766,18767,18768,18769,18770,18771,18772,18773,18774,18775,18776,18777,18778,18779,18780,18781,18782,18783,18784,18785,18786,18787,18788,18789,18790,18791,18792,18793,18794,18795,18796,18797,18798,18799,18800,18801,18802,18803,18804,18805,18806,18807,18808,18809,18810,18811,18812,18813,18814,18815,18816,18817,18818,18819,18820,18821,18822,18823,18824,18825,18826,18827,18828,18829,18830,18831,18832,18833,18834,18835,18836,18837,18838,18839,18840,18841,18842,18843,18844,18845,18846,18847,18848,18849,18850,18851,18852,18853,18854,18855,18856,18857,18858,18859,18860,18861,18862,18863,18864,18865,18866,18867,18868,18869,18870,18871,18872,18873,18874,18875,18876,18877,18878,18879,18880,18881,18882,18883,18884,18885,18886,18887,18888,18889,18890,18891,18892,18893,18894,18895,18896,18897,18898,18899,18900,18901,18902,18903,18904,18905,18906,18907,18908,18909,18910,18911,18912,18913,18914,18915,18916,18917,18918,18919,18920,18921,18922,18923,18924,18925,18926,18927,18928,18929,18930,18931,18932,18933,18934,18935,18936,18937,18938,18939,18940,18941,18942,18943,18944,18945,18946,18947,18948,18949,18950,18951,18952,18953,18954,18955,18956,18957,18958,18959,18960,18961,18962,18963,18964,18965,18966,18967,18968,18969,18970,18971,18972,18973,18974,18975,18976,18977,18978,18979,18980,18981,18982,18983,18984,18985,18986,18987,18988,18989,18990,18991,18992,18993,18994,18995,18996,18997,18998,18999,19000,19001,19002,19003,19004,19005,19006,19007,19008,19009,19010,19011,19012,19013,19014,19015,19016,19017,19018,19019,19020,19021,19022,19023,19024,19025,19026,19027,19028,19029,19030,19031,19032,19033,19034,19035,19036,19037,19038,19039,19040,19041,19042,19043,19044,19045,19046,19047,19048,19049,19050,19051,19052,19053,19054,19055,19056,19057,19058,19059,19060,19061,19062,19063,19064,19065,19066,19067,19068,19069,19070,19071,19072,19073,19074,19075,19076,19077,19078,19079,19080,19081,19082,19083,19084,19085,19086,19087,19088,19089,19090,19091,19092,19093,19094,19095,19096,19097,19098,19099,19100,19101,19102,19103,19104,19105,19106,19107,19108,19109,19110,19111,19112,19113,19114,19115,19116,19117,19118,19119,19120,19121,19122,19123,19124,19125,19126,19127,19128,19129,19130,19131,19132,19133,19134,19135,19136,19137,19138,19139,19140,19141,19142,19143,19144,19145,19146,19147,19148,19149,19150,19151,19152,19153,19154,19155,19156,19157,19158,19159,19160,19161,19162,19163,19164,19165,19166,19167,19168,19169,19170,19171,19172,19173,19174,19175,19176,19177,19178,19179,19180,19181,19182,19183,19184,19185,19186,19187,19188,19189,19190,19191,19192,19193,19194,19195,19196,19197,19198,19199,19200,19201,19202,19203,19204,19205,19206,19207,19208,19209,19210,19211,19212,19213,19214,19215,19216,19217,19218,19219,19220,19221,19222,19223,19224,19225,19226,19227,19228,19229,19230,19231,19232,19233,19234,19235,19236,19237,19238,19239,19240,19241,19242,19243,19244,19245,19246,19247,19248,19249,19250,19251,19252,19253,19254,19255,19256,19257,19258,19259,19260,19261,19262,19263,19264,19265,19266,19267,19268,19269,19270,19271,19272,19273,19274,19275,19276,19277,19278,19279,19280,19281,19282,19283,19284,19285,19286,19287,19288,19289,19290,19291,19292,19293,19294,19295,19296,19297,19298,19299,19300,19301,19302,19303,19304,19305,19306,19307,19308,19309,19310,19311,19312,19313,19314,19315,19316,19317,19318,19319,19320,19321,19322,19323,19324,19325,19326,19327,19328,19329,19330,19331,19332,19333,19334,19335,19336,19337,19338,19339,19340,19341,19342,19343,19344,19345,19346,19347,19348,19349,19350,19351,19352,19353,19354,19355,19356,19357,19358,19359,19360,19361,19362,19363,19364,19365,19366,19367,19368,19369,19370,19371,19372,19373,19374,19375,19376,19377,19378,19379,19380,19381,19382,19383,19384,19385,19386,19387,19388,19389,19390,19391,19392,19393,19394,19395,19396,19397,19398,19399,19400,19401,19402,19403,19404,19405,19406,19407,19408,19409,19410,19411,19412,19413,19414,19415,19416,19417,19418,19419,19420,19421,19422,19423,19424,19425,19426,19427,19428,19429,19430,19431,19432,19433,19434,19435,19436,19437,19438,19439,19440,19441,19442,19443,19444,19445,19446,19447,19448,19449,19450,19451,19452,19453,19454,19455,19456,19457,19458,19459,19460,19461,19462,19463,19464,19465,19466,19467,19468,19469,19470,19471,19472,19473,19474,19475,19476,19477,19478,19479,19480,19481,19482,19483,19484,19485,19486,19487,19488,19489,19490,19491,19492,19493,19494,19495,19496,19497,19498,19499,19500,19501,19502,19503,19504,19505,19506,19507,19508,19509,19510,19511,19512,19513,19514,19515,19516,19517,19518,19519,19520,19521,19522,19523,19524,19525,19526,19527,19528,19529,19530,19531,19532,19533,19534,19535,19536,19537,19538,19539,19540,19541,19542,19543,19544,19545,19546,19547,19548,19549,19550,19551,19552,19553,19554,19555,19556,19557,19558,19559,19560,19561,19562,19563,19564,19565,19566,19567,19568,19569,19570,19571,19572,19573,19574,19575,19576,19577,19578,19579,19580,19581,19582,19583,19584,19585,19586,19587,19588,19589,19590,19591,19592,19593,19594,19595,19596,19597,19598,19599,19600,19601,19602,19603,19604,19605,19606,19607,19608,19609,19610,19611,19612,19613,19614,19615,19616,19617,19618,19619,19620,19621,19622,19623,19624,19625,19626,19627,19628,19629,19630,19631,19632,19633,19634,19635,19636,19637,19638,19639,19640,19641,19642,19643,19644,19645,19646,19647,19648,19649,19650,19651,19652,19653,19654,19655,19656,19657,19658,19659,19660,19661,19662,19663,19664,19665,19666,19667,19668,19669,19670,19671,19672,19673,19674,19675,19676,19677,19678,19679,19680,19681,19682,19683,19684,19685,19686,19687,19688,19689,19690,19691,19692,19693,19694,19695,19696,19697,19698,19699,19700,19701,19702,19703,19704,19705,19706,19707,19708,19709,19710,19711,19712,19713,19714,19715,19716,19717,19718,19719,19720,19721,19722,19723,19724,19725,19726,19727,19728,19729,19730,19731,19732,19733,19734,19735,19736,19737,19738,19739,19740,19741,19742,19743,19744,19745,19746,19747,19748,19749,19750,19751,19752,19753,19754,19755,19756,19757,19758,19759,19760,19761,19762,19763,19764,19765,19766,19767,19768,19769,19770,19771,19772,19773,19774,19775,19776,19777,19778,19779,19780,19781,19782,19783,19784,19785,19786,19787,19788,19789,19790,19791,19792,19793,19794,19795,19796,19797,19798,19799,19800,19801,19802,19803,19804,19805,19806,19807,19808,19809,19810,19811,19812,19813,19814,19815,19816,19817,19818,19819,19820,19821,19822,19823,19824,19825,19826,19827,19828,19829,19830,19831,19832,19833,19834,19835,19836,19837,19838,19839,19840,19841,19842,19843,19844,19845,19846,19847,19848,19849,19850,19851,19852,19853,19854,19855,19856,19857,19858,19859,19860,19861,19862,19863,19864,19865,19866,19867,19868,19869,19870,19871,19872,19873,19874,19875,19876,19877,19878,19879,19880,19881,19882,19883,19884,19885,19886,19887,19888,19889,19890,19891,19892,19893,19894,19895,19896,19897,19898,19899,19900,19901,19902,19903,19904,19905,19906,19907,19908,19909,19910,19911,19912,19913,19914,19915,19916,19917,19918,19919,19920,19921,19922,19923,19924
0.0,2.7831886,2.8000293,2.3222194,2.5010593,3.4443572,2.5854607,3.0685568,2.813581,2.6972294,3.3816564,2.9680157,2.902547,2.7824726,2.5943925,2.6693168,2.897077,2.7686381,2.9449759,3.2360332,3.0476642,3.2211533,3.1445742,3.2851071,2.948413,2.7474117,3.0958664,2.9772663,3.4434195,2.563481,2.60206,1.7853298,2.2380462,2.7853298,2.8500333,2.6314437,2.7686381,2.6031444,2.7543483,2.7185018,2.3838153,2.6748612,2.3838153,2.4166405,3.1711411,3.0145206,2.919601,2.3838153,2.4361627,2.822168,2.4166405,2.846337,2.7656686,3.1869564,2.6693168,3.206826,3.065953,2.6190934,2.689309,2.9164538,2.462398,2.7551122,2.462398,2.937016,3.189771,2.689309,2.6095943,2.788875,2.8500333,2.4899585,2.839478,2.2648177,3.106191,2.4712918,2.64836,2.8674674,3.0863597,3.0614524,2.570543,2.744293,2.848189,2.4313638,2.665581,3.5100086,3.2195845,2.8796692,2.8000293,2.8830934,3.125156,2.552668,3.045323,2.2966652,2.9074113,2.6757784,2.822168,2.622214,2.7520485,2.7566361,2.7058637,2.9175055,2.164353,2.217484,2.7058637,2.4329693,2.6711729,3.1589653,2.5428255,2.757396,3.0,2.8155777,2.8561244,2.6324573,3.0948205,1.6627579,2.846337,2.7226338,2.6580114,2.9858754,3.4046626,3.2873538,2.1958997,2.580925,2.7909884,2.356026,2.9014583,2.612784,3.0182843,2.4065402,2.6253123,3.0289776,2.806858,2.9618955,3.1241782,3.7736402,3.2342641,2.7032914,2.6294096,2.8202014,2.421604,3.636989,2.9489017,2.4361627,2.8674674,3.080987,3.1241782,2.7118073,2.5587087,3.0958664,3.0934217,2.5502284,2.612784,2.919601,2.7143297,2.7795966,3.2645817,2.09691,2.691965,2.7160034,2.506505,2.9561684,3.1815577,2.628389,2.580925,2.647383,3.0038912,2.894316,2.7267272,2.663701,2.4409091,2.767156,2.7209857,2.6730208,2.8959746,3.1760912,2.6344774,2.622214,2.666518,2.6693168,2.788875,2.677607,2.4969296,2.9116902,2.8692317,3.200303,2.8155777,2.806858,2.8779469,2.767156,3.4528594,2.5276299,2.7185018,2.9278834,2.690196,2.7024305,2.7930915,3.2084413,2.6884198,2.5820634,3.042969,2.622214,2.4857213,2.5820634,2.4814427,2.690196,3.4443572,2.6031444,2.9100904,2.902547,2.9405165,2.506505,1.8750613,3.0852907,2.6711729,2.665581,2.7403626,2.7371926,2.5118833,2.2878017,2.7909884,2.4361627,2.8721564,3.4878452,2.906335,2.5118833,2.7528164,2.217484,2.7315888,3.621903,2.691965,2.897077,2.5854607,2.8337843,3.0103,2.4065402,3.1598678,2.9872193,2.9813654,3.7693036,2.7168376,2.456366,2.6384892,3.112605,2.8853612,2.8674674,3.191451,2.9439888,2.651278,2.445604,2.4409091,2.4756713,2.7299743,2.3242824,2.6263404,2.7824726,2.8920946,2.811575,2.909556,2.7795966,3.651956,2.8344207,2.3673558,3.560624,3.071882,2.9299295,2.854306,3.0996807,2.9633155,2.9014583,2.6148973,2.5622928,1.90309,2.6730208,2.9454687,2.5276299,3.541704,2.937016,3.5430741,2.6711729,2.6190934,2.5587087,2.7810369,3.16643,2.6866362,2.897627,2.8299468,2.7520485,3.5560613,2.683947,2.599883,3.0499928,3.34183,3.0707765,2.5658479,2.622214,2.8721564,3.209515,2.457882,2.811575,3.0149403,2.6063814,2.7267272,2.744293,2.307496,2.9680157,3.3930485,3.8078055,2.599883,2.6232493,3.2794387,2.605305,2.518514,3.0881362,2.4065402,2.7160034,3.2271152,3.0115705,2.7250946,3.1589653,2.636488,2.5599067,3.0888445,2.7715874,3.1964526,2.5327544,3.0128372,2.9324737,2.9670796,3.4459155,2.7497363,3.3324385,2.480007,2.7810369,2.457882,3.3736475,2.6324573,2.7291648,2.7032914,2.372912,2.9580858,2.502427,2.9604707,2.4785664,3.4261858,3.1670218,2.9449759,3.3946269,2.5888317,3.0633333,2.5943925,2.7930915,2.6954818,3.067443,2.356026,3.34811,2.6803355,2.7024305,2.4149733,3.0777311,2.5224442,2.5010593,2.848189,2.767156,2.6532125,2.7774267,2.5037906,2.5037906,2.563481,2.535294,2.6580114,2.7737865,3.2484636,2.9618955,3.1095786,2.7427251,3.0382226,2.303196,2.4941547,2.7299743,2.9329808,2.1139433,2.6972294,2.7781513,2.9474337,3.4396484,2.6812413,3.360972,3.572523,2.9127533,2.666518,2.544068,2.978637,2.5670264,2.6857417,2.8299468,3.3521826,2.8876173,3.109916,3.0737183,2.763428,2.6263404,2.3909352,2.5145478,2.5820634,2.894316,2.5820634,2.813581,3.4300752,2.5276299,2.788875,2.612784,1.8864907,2.9903388,2.608526,2.7395723,2.6580114,2.6117234,2.8234742,2.788875,2.751279,3.3066394,2.7466342,2.7168376,2.376577,2.4843,2.608526,2.149219,2.5622928,2.7867515,2.7067177,2.608526,2.763428,2.6253123,2.763428,2.5037906,3.001301,2.9867718,2.60206,2.8175654,2.8475726,2.510545,2.7250946,2.7427251,2.4065402,2.4941547,3.0565238,3.358506,2.3138673,2.4969296,3.249443,3.0081742,2.8981764,2.807535,2.563481,2.5843313,2.5365584,3.2350233,3.4882686,2.7497363,3.6470895,2.3242824,2.6063814,2.870404,2.7143297,2.8129134,2.8000293,2.7611759,3.1607685,3.175222,2.423246,3.4348881,2.805501,2.7781513,2.6031444,2.7371926,2.881955,3.0362296,3.11294,3.1637576,2.8893018,2.3521826,3.5312233,3.0867157,2.70927,3.5774918,2.6785183,2.4281347,2.9014583,2.4361627,3.459694,2.997823,3.232488,3.0468853,3.0107238,2.7315888,3.409426,2.4361627,2.6263404,2.805501,2.5820634,2.371068,2.4756713,2.744293,3.1967287,3.175222,3.09691,3.266937,2.6972294,3.3047059,2.8000293,2.7846172,2.794488,2.7450747,2.5289166,2.7965744,2.846337,3.1105897,2.519828,2.5843313,2.668386,2.356026,2.7323937,2.544068,2.689309,2.55145,2.8830934,2.8444772,2.846337,2.8597386,2.9079485,2.7193313,2.8518696,2.683947,2.840106,2.3961992,2.7267272,2.9781804,2.608526,2.9263425,2.7664127,3.292256,2.518514,2.840106,2.8356905,2.897077,2.4409091,2.822168,2.7299743,2.064458,2.9299295,2.848189,3.112605,2.5921767,2.8500333,3.1376705,3.2720737,2.6117234,2.8375885,2.914343,2.794488,2.666518,2.6866362,2.531479,2.445604,3.0305998,2.881955,2.6884198,2.5910647,2.8413594,2.4149733,2.876795,4.0205684,3.326336,2.7209857,2.7118073,2.6812413,2.5118833,2.5224442,2.822168,3.3197305,3.1922886,2.8426092,2.7185018,2.672098,2.8382192,2.460898,2.5854607,3.2718415,2.5965972,2.628389,2.881955,2.8591383,3.0835025,2.2278867,2.64836,2.8088858,3.2962263,1.50515,2.7853298,1.7160033,2.6031444,2.6785183,3.1749315,3.0038912,2.6294096,2.694605,2.8959746,2.8785217,2.5010593,2.636488,3.3782163,2.6190934,2.7774267,2.7831886,2.855519,2.2718415,2.5276299,2.8627276,2.6972294,2.8796692,2.8273692,2.8215137,2.8692317,2.6730208,2.518514,2.690196,2.9116902,2.3283796,3.0476642,2.870404,2.6394866,2.9111576,2.5263393,2.9872193,2.502427,2.890421,2.8155777,2.445604,3.1516762,3.2172208,2.4756713,2.8109043,2.535294,2.6031444,3.16643,3.2129862,2.9299295,2.6095943,2.599883,2.888741,2.938019,2.6608655,2.8836615,2.7730546,3.263636,2.5820634,2.8356905,2.372912,2.5910647,2.9041743,2.4048338,2.580925,3.430881,2.9464524,2.938019,2.6253123,2.457882,3.4670157,2.3541083,2.7824726,2.8864908,1.9637878,2.2648177,2.770852,2.6580114,2.6324573,2.38739,2.9216864,2.9503648,2.7168376,3.1202447,3.052309,2.7528164,2.608526,2.9670796,2.5820634,2.8674674,2.6444385,2.502427,2.5843313,2.7497363,2.252853,2.575188,2.8591383,2.9781804,3.3741982,3.4429498,2.605305,2.9454687,3.1931245,2.5954962,2.7403626,2.8475726,3.0888445,2.4377506,2.7664127,2.7611759,2.5943925,2.8686445,2.9273703,2.6580114,2.897627,2.6444385,2.8182259,2.7363966,3.12969,2.6190934,3.6129956,2.692847,2.8573325,3.2949069,3.2513947,2.8095598,2.6857417,2.9542425,3.388634,2.8739016,2.8475726,2.8020892,2.4885507,2.888741,3.2725377,3.5434473,2.8609366,2.8426092,2.4502492,2.7267272,2.6170003,2.9925535,2.8175654,3.0986438,2.4941547,2.9995656,2.456366,2.3996737,2.60206,2.6972294,3.0468853,2.9745116,3.1448853,2.2380462,2.7032914,2.767156,2.7497363,2.8813846,2.5910647,2.9425042,3.0374265,2.8830934,2.2966652,2.900913,2.9014583,3.7056072,3.0737183,2.518514,2.6354837,2.0,2.2810333,2.61595,2.0374265,3.4431064,2.9324737,2.8419847,2.6344774,2.6384892,2.365488,2.8512583,2.9722028,2.8337843,2.7160034,2.0128372,2.5820634,3.0277572,2.5327544,2.4329693,2.9532764,2.6954818,3.0852907,2.805501,2.376577,2.7686381,2.4814427,2.8419847,2.828015,2.7242758,3.1414497,3.6277754,2.7168376,2.5010593,2.447158,2.9132838,3.952986,2.854306,2.888741,2.6314437,2.8000293,3.515874,2.7267272,2.7143297,2.4409091,3.04883,2.663701,2.8668778,2.7824726,2.9542425,3.108565,3.1367207,3.4686427,2.9263425,2.9185545,2.5774918,2.7930915,2.8027737,2.60206,2.7275412,2.7730546,2.741939,2.7596679,2.900913,3.0920184,2.4712918,2.690196,3.445137,3.002598,2.8088858,2.8202014,3.1212316,3.2940252,2.683047,2.881955,1.9956352,2.2718415,3.3490832,2.7795966,3.4079006,2.620136,3.080987,3.0920184,2.2764618,2.9986951,2.6730208,3.059942,2.605305,2.942008,2.4517865,2.6757784,2.5854607,2.371068,2.09691,2.6972294,2.6570559,2.6148973,2.552668,2.64836,3.0637085,2.930949,3.0342274,2.178977,2.7909884,2.5289166,3.4080703,2.8561244,2.146128,2.6190934,2.8561244,2.9595184,2.8686445,2.8149133,2.914343,3.1119342,2.70927,2.608526,2.4899585,2.9474337,2.6954818,3.7626786,2.8305886,2.6454222,2.9201233,2.3909352,3.1051695,3.162863,2.794488,2.7250946,2.757396,2.8779469,2.846337,3.1408222,2.8802419,2.8727388,2.7242758,2.7168376,2.8579352,3.4106085,3.3117537,2.531479,3.1034617,3.0902581,2.788875,3.0831442,2.7795966,2.6812413,2.902547,2.7824726,2.767156,2.6190934,2.8000293,2.8609366,2.942008,2.5693738,3.1075492,2.7275412,2.988113,2.8234742,2.462398,2.7715874,2.9410143,2.7803173,3.1646502,2.38739,2.864511,2.6866362,2.389166,2.61595,2.924796,2.8573325,2.4712918,2.6812413,3.1115985,3.2260842,2.7774267,3.1241782,2.9566486,2.7686381,2.5910647,2.6324573,3.1513698,2.805501,2.5888317,3.2617385,2.6394866,2.689309,2.846337,2.897077,2.6551385,2.445604,2.7143297,2.980912,3.3374593,3.0318122,2.6444385,3.3732798,3.3749316,3.2365372,2.6803355,2.8981764,3.4090874,2.7168376,2.64836,3.4315245,2.3424227,3.469822,2.8864908,2.79588,2.64836,2.770852,2.8000293,2.3159704,3.0273497,2.5954962,2.806858,1.7160033,2.480007,2.230449,2.9652019,2.8444772,2.3961992,2.87564,2.7250946,2.6693168,2.7466342,2.7315888,2.647383,3.0277572,2.7395723,3.0726175,2.502427,2.8169038,3.009451,2.689309,2.8627276,2.4409091,2.4857213,2.9580858,2.9503648,2.6599162,2.908485,2.6748612,2.6711729,2.6972294,2.4983106,2.605305,2.691965,3.3047059,2.665581,2.6857417,2.8088858,2.9242792,2.628389,3.0413928,2.7916906,2.7497363,2.6344774,2.8494194,2.6541765,3.189771,3.089905,2.870404,2.9768083,2.6232493,2.4712918,2.5465426,2.6608655,3.1195858,2.6785183,3.0161974,2.7474117,2.340444,3.2156377,2.4014006,2.9263425,3.1105897,3.0777311,2.7363966,3.462398,2.710963,2.605305,3.036629,2.4857213,2.881955,2.7589118,3.147367,3.4493241,3.001301,2.683047,2.9652019,2.4329693,2.8591383,2.6263404,2.7774267,2.8273692,2.8579352,2.5728717,2.8438554,3.2060158,2.6424646,2.38739,3.1655412,2.9100904,3.1024337,2.855519,2.510545,3.153205,2.8512583,3.222196,3.0,2.7403626,1.7708521,3.0145206,2.4533184,2.9566486,3.5552154,3.009451,2.4785664,2.4756713,3.2440295,2.6748612,2.4265113,2.5965972,2.7379873,2.691965,2.9201233,3.0170333,2.6532125,3.0726175,3.0128372,2.0253057,2.5237465,3.0253057,2.7930915,2.5237465,2.9263425,2.531479,2.79588,2.7315888,3.1034617,2.825426,3.0614524,2.8041394,2.7427251,3.447468,2.997823,2.8041394,2.469822,2.6344774,3.2929204,2.599883,2.8721564,2.8337843,2.502427,2.8088858,3.05423,2.480007,2.923244,2.5145478,2.794488,2.9111576,2.6314437,2.8000293,3.2844307,2.5563025,2.6748612,2.8785217,3.3725438,3.1245043,2.9745116,3.065953,2.6190934,2.4785664,3.2276297,2.6711729,2.751279,2.5563025,2.9283957,2.9995656,3.1821291,2.5987904,2.8413594,2.914343,2.8981764,2.6812413,2.4857213,2.9618955,2.741939,3.2467446,2.462398,2.5921767,2.825426,2.8668778,2.6454222,2.5276299,3.1906118,2.5145478,3.4483972,2.7730546,2.7874606,2.6711729,2.6063814,2.960946,3.2121875,2.7242758,3.0923698,2.5010593,2.7619278,3.1414497,2.8597386,2.9185545,2.8475726,3.0314085,2.7774267,3.361539,2.751279,2.6998377,2.9969492,3.2148438,2.8195438,2.942008,3.511616,2.8155777,3.1684976,3.1433272,2.4756713,2.5037906,2.2013972,2.8785217,2.692847,3.2785249,3.2084413,2.4361627,3.0874264,2.8041394,3.1849751,2.4281347,2.900913,2.7874606,2.694605,2.9164538,3.5541255,2.2966652,2.8413594,2.8344207,2.672098,2.7250946,2.8426092,2.7528164,3.1367207,2.828015,2.5820634,2.8674674,2.8785217,3.0413928,3.2076344,2.9708116,2.665581,3.0784569,2.5693738,2.8363242,2.4265113,2.6503074,2.8981764,3.3937507,2.5327544,2.767156,2.7916906,3.438384,3.0047512,2.930949,3.2185354,2.3222194,2.5599067,2.672098,2.622214,3.152594,2.2718415,3.2513947,2.8293037,2.5954962,2.937016,2.9079485,2.7730546,2.689309,2.975891,2.6394866,2.5599067,2.38739,2.8633227,3.2113876,2.7937903,3.0338256,2.665581,2.677607,2.5693738,3.3240767,2.6551385,2.376577,2.376577,2.7566361,2.7118073,3.531479,1.9395193,2.8920946,3.4647875,2.2671716,2.4166405,2.510545,2.6785183,2.7656686,2.8048208,2.9047155,2.7058637,2.7930915,2.683947,2.60206,3.2690458,2.5327544,2.8375885,2.462398,3.1408222,2.5465426,2.9795485,3.2690458,2.3617277,2.683947,2.8870544,2.8215137,3.3782163,2.9969492,2.848189,2.694605,2.9618955,3.1089032,3.036629,2.4166405,3.2805784,2.7218106,2.4843,2.8305886,2.651278,2.5428255,2.751279,2.6394866,2.7379873,2.0530784,2.9726655,3.2984164,3.3012471,3.4176378,2.4533184,2.371068,2.8561244,2.7134905,3.149527,2.9845273,2.9795485,2.2455127,2.3617277,2.6444385,2.6608655,2.951823,2.1931245,2.7737865,2.9708116,2.865104,2.480007,3.4284587,2.870404,3.331832,2.9395192,3.0637085,2.7965744,2.5599067,2.6253123,2.6972294,2.4969296,2.7656686,2.8686445,3.4681995,3.0314085,2.9637878,2.7218106,2.965672,2.3838153,2.7323937,2.4281347,2.7867515,2.8337843,3.3104808,2.1038036,2.9604707,3.3340514,3.1696744,2.980912,2.9894497,2.5728717,2.6314437,2.6444385,2.8149133,2.6551385,2.6599162,2.5921767,2.3944516,3.3005955,2.9132838,2.7168376,3.071514,3.0301948,2.4361627,2.663701,3.1445742,2.6063814,2.4843,2.9982593,2.7024305,3.0877814,2.9390197,2.2944663,2.7831886,2.7824726,2.7641761,2.964731,3.3621054,2.4742162,2.672098,2.4265113,3.1622655,2.5263393,2.9708116,2.146128,2.8382192,3.2523675,2.5888317,2.4668677,2.4857213,2.8674674,2.694605,2.4313638,2.7315888,2.694605,3.2607868,2.854306,2.6748612,2.3138673,2.8954225,2.5943925,2.5587087,3.2268577,2.7209857,2.7551122,3.1992064,2.9633155,2.7979596,2.8597386,2.8959746,1.8750613,2.8836615,2.8830934,3.3044906,2.5921767,3.640581,2.6253123,3.5475285,2.8273692,2.608526,2.6344774,2.9258275,3.064458,3.259116,2.980912,2.7937903,2.7551122,3.1513698,3.075182,3.170555,2.8195438,2.7611759,2.7664127,2.5599067,2.7774267,2.60206,3.350054,2.7656686,2.9772663,2.5693738,2.518514,3.138934,2.599883,2.8591383,3.2227166,2.741939,3.0273497,2.3521826,2.628389,3.250664,2.8876173,2.6424646,2.6454222,2.7226338,3.0285714,2.7664127,2.79588,2.9439888,3.510545,2.846337,2.6031444,2.5263393,2.8579352,2.1367207,3.2981977,2.665581,3.5370631,3.2392995,2.5563025,2.6454222,2.3424227,2.6627579,2.8318698,2.480007,2.672098,2.691965,3.069668,2.7299743,2.5118833,2.8155777,2.923244,2.456366,2.4377506,2.7831886,2.8633227,2.9561684,3.2718415,2.4048338,2.3673558,2.665581,3.3283796,2.622214,2.445604,2.9498777,2.6857417,2.2576785,2.6998377,2.605305,3.1646502,2.9132838,2.409933,2.7730546,2.5010593,2.9454687,2.8518696,2.4065402,2.9175055,2.5428255,2.61595,2.5943925,2.689309,2.4377506,2.8444772,2.3159704,2.6394866,2.5658479,2.5965972,2.865696,2.8591383,2.978637,2.7427251,3.865104,2.6394866,2.897077,2.2600713,2.8627276,3.5573869,2.2648177,2.6551385,2.1760912,2.552668,2.6031444,2.8739016,2.5403295,2.563481,2.8609366,2.9595184,2.3364596,2.5587087,2.7874606,3.002166,2.7686381,2.2810333,2.832509,2.6693168,2.948413,2.423246,2.4742162,2.7664127,2.7611759,3.059942,2.763428,2.2278867,2.924796,2.580925,2.832509,3.1417632,2.2455127,2.9556878,2.5563025,2.8095598,2.683047,3.0565238,3.305996,2.6693168,2.8149133,2.8512583,2.7824726,2.6972294,2.518514,2.8337843,2.8920946,2.7979596,2.7395723,2.813581,2.4116197,2.8779469,2.9329808,3.733117,3.1983821,2.908485,2.897077,2.4785664,3.1325798,2.9242792,3.3147097,2.906335,3.0187006,2.599883,3.0090258,2.5921767,2.4814427,2.8241258,2.6803355,3.1325798,2.7641761,2.599883,2.813581,2.8813846,3.2317243,3.5170639,3.408918,2.7619278,2.840106,2.4653828,2.506505,2.4533184,2.8382192,3.2830749,2.6354837,2.372912,3.05423,2.552668,2.909556,3.2837534,2.456366,3.172603,2.70927,2.55145,2.6599162,2.8344207,2.4712918,2.7611759,2.7403626,3.6205525,2.7466342,2.909556,3.456366,2.5276299,3.199481,2.6031444,2.6117234,2.7209857,3.1283994,2.800717,2.7242758,2.6454222,3.069668,2.7693772,2.909556,2.839478,2.6031444,2.510545,2.8633227,2.811575,2.7730546,2.7930915,2.924796,2.9057958,2.6693168,2.8444772,2.806858,2.9360108,3.0655797,2.7143297,2.864511,2.6998377,2.6394866,2.8020892,3.0930712,3.2211533,3.0941217,2.6063814,3.0856473,2.8129134,2.9894497,2.9670796,2.2380462,2.7831886,2.4969296,3.6462076,2.139879,2.822168,3.2935834,2.9074113,3.3506355,2.9464524,2.8847954,2.8215137,2.7664127,2.9894497,2.7339993,3.043755,3.3384564,2.7193313,3.8963609,2.854306,2.813581,2.6580114,2.8536983,2.4199557,2.608526,3.11294,3.2121875,2.813581,2.8241258,2.3159704,2.628389,2.5843313,2.7291648,2.8318698,2.8627276,2.2944663,2.8344207,2.4116197,2.881955,2.7466342,3.1105897,2.8169038,2.6324573,2.9159272,2.283301,2.6785183,2.9566486,3.0289776,0.90309,2.9542425,2.7520485,2.900913,3.0867157,2.7067177,2.5740314,2.845718,3.2432861,2.480007,2.6627579,3.3362596,1.462398,3.1162755,3.2137833,2.6580114,2.3283796,2.6170003,3.0342274,2.9283957,3.2084413,2.064458,3.1815577,2.4424798,3.229426,2.9858754,3.082067,3.0338256,2.7218106,2.9576073,2.8615344,2.371068,2.6693168,2.9670796,2.9263425,3.0788193,3.4917817,3.826593,3.024075,2.38739,2.7250946,3.2375438,2.930949,2.1139433,2.7641761,2.6503074,2.8363242,2.7299743,1.146128,3.0965624,2.3138673,1.94939,2.6532125,1.9542425,2.3944516,1.8260748,3.2276297,2.7895808,2.9258275,2.7323937,3.2317243,2.984077,2.909556,2.1958997,2.6190934,2.9434946,2.8597386,2.705008,3.3697722,2.6803355,2.7347999,2.6324573,2.7853298,2.7250946,2.807535,2.3598356,3.276921,2.800717,2.988559,2.5877109,2.6170003,2.5224442,2.8155777,2.8727388,2.5786393,2.4014006,2.4409091,2.832509,2.6608655,2.8048208,2.9576073,2.9680157,3.215373,2.5820634,2.663701,3.2805784,3.246006,2.665581,2.4814427,2.751279,3.195623,3.1734776,2.8847954,2.807535,2.7226338,2.4885507,2.7641761,2.0128372,2.5289166,3.3406425,2.6812413,2.64836,3.0253057,2.2648177,3.0068936,2.672098,2.9100904,2.663701,2.507856,3.049218,3.0145206,3.4493241,1.6334685,2.9745116,3.1258066,2.7242758,2.7323937,2.6454222,2.4899585,2.6580114,2.8175654,2.7596679,2.605305,2.8155777,2.60206,2.2966652,2.7371926,2.7874606,3.126456,2.575188,2.8494194,2.839478,2.5854607,3.2375438,3.0666986,2.389166,3.1192558,2.890421,3.179839,2.8438554,2.8853612,2.5477748,2.9576073,3.465234,3.11294,2.4712918,2.672098,2.8344207,2.647383,3.858477,2.8597386,2.6190934,3.300378,3.0068936,2.7168376,2.6608655,3.569491,2.2576785,2.4065402,2.7752461,3.4899585,3.383097,2.2253094,2.1553361,3.7008767,2.8836615,3.610873,2.7737865,2.164353,2.4166405,2.9227254,2.599883,2.3222194,2.8241258,2.909556,2.3909352,2.4814427,2.7267272,3.3839948,3.239049,2.9469433,2.340444,2.9595184,3.1328998,2.5877109,2.423246,3.0402067,2.800717,2.6031444,3.0499928,2.9074113,3.3057811,2.855519,2.865104,2.8215137,2.4329693,2.9014583,2.539076,2.570543,2.7395723,2.8413594,2.694605,3.0565238,2.620136,3.0835025,2.8876173,2.4814427,2.622214,2.5728717,2.6608655,2.563481,2.6503074,3.4079006,3.1427023,2.38739,3.0565238,2.5728717,3.6135247,1.8864907,2.506505,2.8591383,3.0318122,3.771514,2.20412,3.1693804,2.3344538,2.7759743,2.38739,2.9329808,3.4750898,2.822168,2.8893018,2.897077,2.9561684,2.608526,2.4742162,2.4983106,2.9726655,2.8027737,2.9854264,3.0228405,2.7067177,2.7831886,2.8129134,2.9556878,3.4261858,2.8627276,2.535294,2.845718,2.9180303,2.9360108,2.969416,3.1906118,2.5820634,2.6711729,2.8413594,3.079543,3.6257238,2.8739016,2.7641761,2.605305,2.8954225,2.4313638,2.8169038,2.5550945,2.8876173,2.984077,3.1179338,3.064458,2.980912,2.5622928,2.2741578,3.1562462,2.421604,2.5145478,2.5224442,2.7242758,2.7226338,2.5877109,3.2430382,3.2365372,2.9498777,2.6693168,2.6263404,2.8992732,2.6866362,2.894316,2.5276299,3.418964,2.6693168,2.8920946,3.024896,2.8095598,2.6117234,3.0565238,2.7730546,3.067443,2.6711729,2.90309,2.8597386,2.61595,2.7795966,3.5734518,3.059942,2.965672,2.6866362,2.8668778,2.4014006,2.7730546,2.4899585,3.1003706,3.30103,2.7058637,2.8674674,2.6998377,2.4116197,2.1875207,3.5146806,3.162863,2.9405165,3.0441477,2.9227254,3.1003706,2.5786393,2.5910647,2.6294096,2.612784,2.9299295,3.1192558,2.6503074,2.6148973,2.8299468,2.0934217,2.9800034,3.071882,2.3961992,2.8020892,3.5635998,2.2253094,2.8668778,2.805501,3.193681,2.8149133,2.469822,2.7379873,2.6998377,2.5276299,2.921166,2.9258275,2.8149133,2.544068,3.249443,2.146128,2.3138673,2.38739,2.6532125,1.8260748,2.7853298,2.770852,2.5587087,2.4941547,3.2024884,3.3554516,2.897077,2.9390197,3.371991,3.1031194,2.4941547,2.6748612,2.346353,2.628389,2.7846172,2.55145,2.8954225,2.9633155,2.2278867,2.1673174,2.692847,2.4742162,3.12969,3.1556396,2.469822,2.7143297,2.8518696,2.9722028,2.515874,2.622214,2.5774918,2.7853298,2.3944516,2.672098,2.8299468,2.8305886,2.7831886,2.5289166,2.7250946,2.64836,3.036629,3.1958997,2.4814427,2.87564,2.6998377,1.94939,2.480007,3.3632357,2.8202014,3.484727,3.2214143,2.683047,2.6344774,3.7803173,2.608526,2.519828,2.8692317,2.5276299,2.3996737,2.7774267,2.7774267,2.535294,2.7916906,2.854306,2.9800034,2.8293037,2.7520485,3.7498908,3.2335038,2.683947,2.7134905,3.2190604,2.4843,3.4998245,2.605305,2.800717,2.6031444,2.8494194,3.009451,2.805501,2.447158,2.9542425,2.599883,3.5230958,2.4199557,2.7226338,2.7118073,2.8299468,2.4969296,2.8293037,2.5403295,2.5237465,2.462398,3.568319,3.1159432,2.55145,2.6730208,3.0047512,3.0318122,2.807535,2.6711729,2.8864908,2.3673558,3.0034604,2.6884198,2.4712918,2.252853,3.2617385,2.6294096,2.2900345,2.7118073,3.3981137,3.4126284,2.9201233,2.2966652,2.506505,2.3598356,2.6580114,2.923244,2.6324573,2.6857417,3.7585335,3.2255678,3.2984164,2.9355073,2.3617277,2.5550945,2.4502492,2.5921767,2.9547248,2.55145,3.0842187,2.6190934,2.683047,3.0354297,2.8876173,2.5550945,3.529045,3.3316298,2.7824726,2.0253057,2.7067177,2.7474117,2.9127533,3.0441477,2.6748612,2.763428,2.7867515,2.7291648,2.6785183,2.9014583,3.2145789,2.7737865,2.8155777,2.8260748,2.5263393,2.641474,3.1720188,2.283301,2.146128,2.8870544,2.5888317,2.4969296,3.4211102,3.1386185,3.1504495,2.4329693,2.9474337,2.4329693,2.4409091,2.8088858,2.7774267,2.90309,2.7781513,2.828015,2.5854607,3.0681858,3.3673558,2.8530896,2.6866362,1.8260748,2.811575,2.9148717,3.0909631,2.7867515,2.751279,3.0464952,2.6454222,2.832509,3.328991,3.0,2.9057958,2.4265113,2.5289166,1.9731278,3.268812,2.5403295,3.1972806,3.0128372,2.5428255,2.5465426,2.9637878,2.7242758,2.9434946,2.9781804,2.7596679,2.9637878,2.389166,2.6263404,2.794488,2.6263404,2.8536983,3.1367207,2.8175654,2.608526,2.951823,2.5403295,2.5670264,2.9180303,2.5740314,2.897077,2.666518,3.069668,2.6063814,2.677607,2.6627579,2.4329693,2.5786393,2.7641761,2.751279,2.5289166,2.9047155,3.0976043,3.023664,2.663701,3.1866739,2.60206,2.7781513,2.683947,2.460898,2.6344774,2.8234742,3.1583624,2.5502284,2.6444385,3.1658375,2.6972294,2.8813846,2.828015,3.0909631,3.2697463,2.3364596,3.4323277,2.5563025,2.5854607,2.6998377,2.710963,2.8293037,3.0902581,2.7168376,2.55145,2.580925,2.389166,2.7489629,2.7315888,2.5010593,2.8088858,2.2355285,2.690196,2.692847,3.009451,2.897077,2.5599067,2.6551385,2.531479,2.7474117,2.1271048,3.149527,2.641474,2.7874606,3.069298,2.5465426,2.6314437,2.6148973,2.6454222,2.7846172,3.239049,2.966611,2.5599067,1.7075702,2.8155777,3.075547,2.6253123,3.0852907,2.3961992,2.9127533,2.518514,3.2380462,2.647383,2.6748612,2.7520485,2.6730208,2.6424646,2.9355073,2.4199557,3.0406024,2.8853612,2.8356905,3.2070956,2.5263393,2.6551385,2.7730546,3.0499928,2.3673558,2.79588,2.575188,2.770852,2.8041394,2.8234742,2.8836615,2.9708116,2.9956353,2.1367207,3.146748,2.8438554,2.6785183,2.9556878,2.705008,2.997823,2.0827854,2.9425042,3.1903317,3.598462,2.9148717,2.5327544,2.7619278,2.988559,2.5670264,2.5550945,3.0224283,2.7067177,3.303196,3.5848963,2.6570559,2.220108,2.8561244,2.788875,3.1922886,3.024075,2.9722028,2.8241258,3.1139433,3.2878017,3.2352757,2.8149133,2.6981006,2.5622928,2.8727388,3.6170003,3.0047512,1.462398,2.651278,2.570543,3.0390174,2.599883,3.0824263,2.3961992,2.8438554,3.3384564,2.518514,2.4149733,2.4927604,2.691965,3.1598678,2.507856,2.8195438,2.4409091,2.8530896,2.763428,3.3138673,2.794488,2.6857417,2.480007,2.7474117,2.0606978,2.9795485,2.741939,2.2944663,3.0,2.6998377,2.7611759,2.460898,2.365488,2.8413594,2.4983106,2.874482,2.8356905,2.7291648,2.7520485,2.8739016,2.5263393,2.890421,3.059942,2.8597386,3.5086644,2.663701,2.7986507,3.0350292,2.4014006,3.162863,2.8000293,3.1274288,2.9532764,2.7693772,2.3820171,2.7371926,2.694605,2.9513376,3.2920344,2.0934217,3.1089032,3.2562366,2.8836615,2.0334237,1.9542425,2.8686445,2.462398,2.7209857,3.0979512,3.2898118,3.3378584,3.216166,2.518514,2.4814427,3.1598678,2.575188,2.6170003,2.7965744,2.8048208,3.0553784,2.7528164,3.0986438,3.2898118,2.7551122,2.7824726,2.7937903,3.4833019,4.06543,2.5877109,2.6117234,3.1598678,3.0141003,3.2995074,2.6253123,2.6608655,2.7916906,3.465829,2.9951963,2.608526,3.4592416,2.6757784,2.8149133,2.6190934,2.612784,2.8095598,2.5843313,2.8155777,2.8129134,2.994317,2.376577,2.666518,3.0948205,2.806858,3.0425756,3.0273497,3.2137833,2.8836615,2.6170003,2.8318698,2.8813846,2.770852,2.4048338,3.0425756,2.6063814,3.1376705,2.7168376,2.9800034,2.7395723,3.1373541,3.273233,2.8438554,2.7874606,3.3121774,2.8299468,2.6232493,2.0334237,2.770852,2.4857213,2.9898946,3.0413928,2.5550945,2.7686381,3.162863,2.690196,2.599883,2.876795,2.6263404,2.5237465,3.0378246,2.4668677,2.6954818,2.5465426,2.1731863,2.356026,3.6632297,2.7781513,2.921166,2.4517865,3.0187006,2.8633227,3.6690378,3.1109262,2.7315888,2.283301,2.7543483,2.5693738,2.8536983,3.2624512,2.3138673,2.8444772,2.7930915,2.620136,3.5948343,2.8129134,2.5877109,3.291369,2.7774267,2.710963,2.9390197,2.9556878,2.909556,2.6344774,3.065953,2.2810333,3.1749315,2.230449,2.7619278,1.9190781,3.4833019,2.7664127,2.7520485,2.813581,2.6570559,2.7395723,2.5740314,2.951823,2.7024305,2.4814427,2.691965,2.8438554,3.4763968,3.023664,2.9652019,2.4048338,3.109916,3.0610752,2.9489017,2.5658479,3.216957,3.0913153,2.3521826,3.2741578,3.1225436,2.7323937,2.8709888,2.8293037,2.6063814,3.0342274,3.1922886,2.6608655,3.123198,2.8215137,3.009451,2.8155777,2.580925,2.4313638,2.2966652,3.1649473,2.6354837,3.0948205,2.6998377,2.7759743,2.7930915,3.0211892,2.6627579,3.0382226,2.9595184,3.2337573,2.7853298,3.5206146,2.2944663,2.5263393,3.059942,3.1749315,2.5428255,2.6884198,2.8686445,2.9845273,2.3304138,2.683947,3.0211892,3.3868556,2.7168376,2.9410143,2.5670264,2.4927604,2.5365584,2.6785183,2.4377506,2.6998377,2.8000293,2.469822,2.689309,2.7067177,2.7267272,2.8337843,2.5289166,2.2671716,2.1875207,2.4653828,2.5465426,2.7185018,2.7520485,3.6530194,2.960946,2.7395723,3.217747,2.751279,2.948413,2.5740314,2.8318698,2.8444772,3.2530956,2.2253094,2.64836,2.807535,2.8344207,2.6757784,2.4742162,3.2255678,2.6998377,2.906335,2.7209857,3.6360865,2.924796,3.4797192,2.5658479,2.8048208,2.7267272,2.5888317,2.8419847,2.3909352,2.6981006,2.9547248,3.140508,3.2764618,2.9454687,2.7566361,3.4560623,2.456366,2.8530896,3.120574,2.628389,2.8149133,2.6812413,3.1258066,2.9425042,2.8609366,3.0614524,3.2513947,2.9227254,2.3242824,2.8561244,2.5477748,3.350442,2.708421,2.6170003,3.0326188,2.8273692,2.705008,3.2622137,2.4742162,3.5833123,3.09691,2.09691,2.8363242,2.7909884,3.071514,2.7143297,3.0744507,2.445604,2.8591383,3.486997,2.7267272,2.641474,2.8041394,2.9464524,2.7134905,3.11294,2.7275412,2.6263404,2.9425042,3.2111206,2.64836,3.2942457,2.897627,2.7781513,2.9014583,2.9722028,2.8419847,2.6095943,2.846337,2.636488,3.0511525,2.1673174,2.252853,2.90309,2.6324573,2.5276299,2.409933,2.881955,2.9956353,2.683947,2.5010593,2.4377506,2.9489017,2.6384892,2.5910647,3.2127202,3.1684976,2.708421,2.7185018,2.7853298,2.5820634,2.983175,2.1583624,3.1109262,2.5587087,2.7299743,1.7853298,3.6363876,3.1031194,3.20871,2.9858754,2.4668677,2.2648177,2.6570559,2.974051,2.8088858,3.1367207,2.5658479,2.7781513,2.8561244,3.54382,2.6263404,2.2121875,2.663701,2.9201233,2.5910647,2.519828,3.0920184,2.8727388,2.469822,2.622214,2.628389,2.376577,2.923244,2.7242758,2.6785183,2.9633155,3.5435715,2.692847,2.2900345,2.6031444,2.7803173,2.4712918,2.8500333,2.8937619,2.7619278,2.5774918,3.2900345,2.5774918,2.6031444,2.5820634,3.1507564,2.217484,3.0199466,2.8591383,3.0824263,2.6711729,3.1162755,2.563481,3.4196253,3.023664,2.5118833,2.6344774,2.9116902,2.9527924,2.3242824,2.4785664,3.106531,2.7641761,3.3226328,3.0207756,2.8668778,2.5465426,2.888741,3.4568214,2.6148973,3.2898118,2.7250946,3.0948205,2.6344774,3.1152775,2.5327544,2.7267272,2.8241258,2.6541765,3.0476642,2.5693738,2.7250946,2.6803355,2.5599067,2.7895808,3.3521826,2.8095598,2.456366,2.4409091,3.0314085,2.612784,2.9867718,2.70927,2.1172712,2.2278867,2.8998206,2.8202014,2.6253123,2.8609366,2.2718415,2.5477748,2.930949,2.969416,3.1637576,2.9781804,2.7641761,2.6608655,2.9680157,2.894316,2.7693772,2.3159704,2.6384892,2.7395723,2.914343,2.942008,2.599883,3.314078,2.3344538,2.5237465,2.3944516,2.663701,3.057666,2.7759743,2.6998377,2.9969492,3.077368,2.822168,2.6454222,2.9227254,2.9180303,2.3180633,2.8337843,2.865104,2.8048208,2.7160034,2.6454222,3.1646502,2.3598356,2.800717,2.8356905,2.900913,3.4132998,2.9726655,2.9159272,2.892651,3.0265334,2.8609366,3.0777311,2.5774918,3.2547896,2.4653828,2.7916906,2.9164538,2.6532125,2.8864908,3.0480533,2.8727388,2.5693738,2.8721564,2.7937903,2.9542425,2.8027737,3.043755,2.7489629,2.8475726,2.622214,3.2739267,2.220108,2.445604,2.9148717,2.6031444,3.007748,3.6077766,2.641474,2.6627579,2.4969296,3.67532,2.409933,1.6627579,2.8893018,2.8847954,2.9074113,2.8182259,2.7267272,3.0648322,2.8573325,2.9324737,2.6253123,3.418467,3.5160062,3.193681,2.8721564,3.0920184,2.7867515,2.7937903,3.2900345,2.365488,2.9561684,3.2828486,2.7323937,2.937016,2.7693772,2.5740314,2.8234742,2.5774918,2.8954225,2.7986507,3.0207756,2.7930915,2.6095943,2.7299743,2.6711729,2.5010593,2.9329808,2.7930915,3.311118,2.993877,2.5276299,2.0530784,2.7427251,3.5869248,3.1975563,3.2828486,3.075182,3.6903734,2.9127533,2.507856,2.6803355,2.864511,3.1162755,3.0406024,2.7315888,2.7363966,2.217484,2.9283957,3.0996807,2.8202014,2.3820171,3.001301,3.3285835,2.894316,2.5965972,2.8830934,2.3541083,3.246006,2.7024305,2.4502492,2.70927,3.071882,2.9726655,2.7803173,2.8169038,2.5774918,2.371068,2.7193313,2.146128,2.6730208,2.6627579,2.9329808,2.9561684,1.845098,1.748188,3.1786892,2.6866362,2.6532125,3.7160869,2.8739016,2.8426092,2.6444385,2.61595,3.2674065,2.7611759,2.3364596,2.61595,3.3998468,2.4843,2.876795,2.2900345,2.599883,2.9439888,3.0081742,2.7937903,2.708421,3.1044872,3.001301,2.518514,2.178977,2.7619278,3.0417874,2.8000293,2.6503074,2.6263404,2.3424227,2.4668677,2.6424646,3.1357684,2.457882,3.2552726,2.8739016,2.6884198,2.832509,3.1293676,2.628389,2.8847954,3.5837655,3.0561423,2.3304138,2.445604,2.3673558,2.4281347,2.7315888,2.480007,3.0362296,2.968483,2.7242758,3.0744507,3.120574,3.2079036,2.8095598,3.4248817,3.5482666,2.974051,2.8182259,2.705008,2.7656686,3.0744507,3.057666,2.8830934,3.4763968,2.8041394,2.8215137,2.6263404,2.423246,2.751279,1.80618,2.9680157,2.3838153,2.8195438,2.7520485,2.4424798,1.845098,2.7242758,2.5854607,2.864511,3.0115705,2.822168,2.518514,2.822168,2.4756713,2.5037906,3.2195845,2.510545,3.2284005,3.4714384,2.964731,2.9263425,2.6384892,2.552668,2.919601,2.539076,2.4377506,2.6031444,3.0161974,2.4377506,2.770852,3.071882,3.4263487,2.7803173,2.9818187,2.7032914,3.2024884,2.4653828,2.87564,2.8494194,2.5289166,2.7143297,2.8536983,2.6599162,4.003159,2.7032914,2.9527924,2.822168,2.751279,3.5431986,3.1476762,2.7752461,2.7693772,2.531479,2.6884198,2.5599067,2.942008,2.5477748,3.198107,2.3838153,2.346353,2.5477748,3.108565,3.4073908,2.7986507,2.376577,2.7427251,2.447158,2.6294096,2.7543483,2.964731,2.580925,2.7774267,3.2526104,2.4329693,2.8727388,3.0103,2.751279,2.8530896,2.805501,2.741939,2.9329808,2.5888317,2.9768083,2.6711729,2.5843313,3.507586,2.7853298,2.6031444,2.5037906,2.9041743,2.7193313,3.0863597,2.8344207,2.4409091,3.4020894,3.2474823,3.0468853,2.6748612,2.6608655,2.7489629,2.4653828,2.4927604,2.8149133,3.2385478,2.8512583,2.9127533,2.531479,3.0842187,2.5728717,3.0572855,2.8591383,2.708421,2.6730208,2.8686445,2.608526,2.7032914,2.6454222,2.8686445,3.3340514,2.7143297,2.7686381,3.1610684,2.7275412,2.5670264,2.897627,2.9858754,2.7339993,2.5987904,2.9604707,2.8195438,2.7315888,2.5786393,2.3159704,2.7730546,2.974051,2.599883,2.365488,2.4843,2.6693168,2.894316,3.693023,3.4163077,2.7986507,2.897627,3.2540646,3.1601682,2.3521826,2.346353,2.9299295,2.6981006,2.60206,2.822168,2.09691,2.3180633,2.4166405,2.3961992,2.5693738,3.1734776,3.5373154,2.5877109,2.628389,3.2674065,2.665581,3.0835025,3.5271142,2.8260748,3.1024337,3.0305998,3.0261245,2.421604,2.9014583,2.6599162,2.9355073,2.8591383,3.1562462,2.666518,2.7497363,2.5276299,2.705008,2.5502284,3.1458178,2.794488,3.232742,2.3304138,2.5263393,3.4613485,2.6354837,3.1293676,3.4058585,2.064458,2.1553361,2.456366,2.9513376,3.6862786,3.2617385,2.0827854,2.8762178,3.0402067,3.0170333,2.7874606,2.9074113,3.1775365,3.0681858,2.6884198,2.965672,2.6541765,2.9127533,2.6608655,2.552668,3.0362296,2.4377506,2.4653828,3.4828737,2.5145478,2.8920946,2.5921767,3.1655412,2.4653828,3.1804125,2.519828,2.5943925,2.9242792,2.365488,2.4116197,3.5880475,2.6981006,3.4019172,2.6384892,3.069298,2.7226338,2.6972294,3.4702635,2.6785183,2.6190934,2.5888317,2.4048338,2.942008,2.7867515,2.9185545,2.6803355,2.8215137,2.978637,2.9854264,3.3760293,2.9395192,3.3386557,2.8530896,3.075182,2.710963,2.5037906,2.7824726,3.7163372,2.8633227,2.9263425,3.4230819,2.3344538,2.8109043,2.6866362,3.6466978,2.7589118,2.892651,2.6148973,2.612784,3.080987,3.4111145,2.4377506,2.7250946,2.8779469,2.4927604,2.8382192,2.9111576,2.7986507,2.8530896,2.6627579,2.7715874,2.7803173,2.6884198,2.4048338,2.575188,2.7267272,2.705008,2.4899585,2.7218106,2.6812413,2.8785217,2.5403295,2.7299743,2.2648177,2.7774267,2.8512583,2.7474117,2.5365584,2.4361627,2.7656686,2.5145478,3.2526104,2.7379873,3.3362596,2.8382192,2.800717,2.9894497,2.811575,3.350442,2.7520485,2.6693168,2.5658479,2.4857213,2.8530896,2.969416,2.8954225,2.6580114,2.6730208,2.6344774,2.55145,3.024075,2.919601,2.708421,2.7218106,2.445604,2.8293037,2.149219,3.12969,3.0637085,3.5047426,2.881955,2.4149733,2.7489629,3.2375438,2.9772663,2.663701,2.365488,2.7867515,3.0920184,2.9556878,2.6580114,2.4377506,2.9294188,3.1225436,3.0930712,2.6608655,3.3533392,2.805501,2.7193313,1.5563025,2.7250946,2.9100904,3.064458,2.9014583,3.04883,2.5965972,2.665581,2.6785183,3.0378246,2.507856,2.846337,2.937518,2.7007036,2.7323937,2.6981006,2.8536983,2.6693168,2.620136,3.1992064,3.2739267,2.4712918,2.5921767,3.3789427,2.1303337,2.7641761,3.2981977,2.2944663,2.5943925,3.2271152,2.3304138,2.6884198,2.7656686,2.5921767,3.0648322,2.7551122,2.6503074,2.9469433,2.4814427,2.7566361,2.9898946,3.1325798,3.1031194,2.6884198,2.6785183,3.0595634,2.864511,3.0588055,2.7347999,2.563481,2.6314437,3.0170333,2.9116902,2.7566361,2.3222194,1.9190781,2.6294096,2.456366,2.7715874,2.7363966,2.6627579,2.690196,2.7185018,2.6095943,1.1139433,2.7032914,2.510545,2.8444772,2.8318698,2.469822,2.7143297,3.1031194,2.4899585,2.9057958,3.0441477,3.5533974,2.5820634,2.4517865,2.9698815,2.839478,2.9242792,2.708421,2.694605,2.6394866,2.7450747,2.7930915,2.694605,2.900913,2.4941547,2.2718415,2.480007,3.4334497,2.6884198,2.8175654,2.7339993,2.7619278,2.5843313,2.378398,2.220108,3.1786892,3.0986438,4.061377,2.636488,2.9258275,2.4785664,2.9148717,3.042969,2.515874,3.34733,3.4072208,2.4857213,2.665581,2.605305,3.3159704,2.3344538,3.1328998,2.5599067,2.389166,2.5740314,2.507856,2.890421,2.8674674,2.8686445,2.692847,2.6954818,2.8500333,2.9474337,2.8853612,3.0948205,3.6999245,2.5877109,2.6384892,1.9867717,2.4377506,3.0726175,3.002598,3.071514,2.2718415,2.4785664,2.7795966,3.4344091,2.7032914,2.2013972,2.9898946,2.6785183,2.6812413,2.7528164,2.3180633,2.8344207,2.3304138,2.283301,2.6117234,3.2111206,2.9449759,2.5563025,3.5672617,3.062582,3.0996807,2.480007,2.9344985,2.4502492,2.507856,2.8920946,2.689309,3.1367207,3.0530784,2.6503074,3.2674065,2.811575,3.515874,3.2211533,2.8293037,2.763428,2.372912,2.8633227,2.9201233,3.0374265,3.3180633,2.575188,2.813581,2.763428,2.7965744,2.8727388,3.2571983,2.7937903,2.7118073,2.1875207,2.371068,2.0934217,2.4899585,2.620136,2.3996737,2.4199557,2.60206,2.25042,2.4843,2.919601,2.978637,3.0842187,2.9395192,2.8129134,2.4712918,2.139879,2.806858,3.0511525,3.0145206,2.2600713,2.6757784,2.865696,2.6803355,3.0277572,2.894316,2.8727388,2.931458,2.6981006,2.9513376,2.7024305,2.828015,3.0681858,3.4320066,2.5224442,3.0402067,2.5888317,2.9513376,2.672098,3.2487087,2.9542425,3.2237554,2.7347999,2.6730208,2.9489017,2.628389,2.7007036,2.575188,3.6695027,2.8981764,3.0503798,2.5563025,2.376577,2.705008,2.8893018,3.1041455,2.6757784,3.1417632,3.2129862,2.539076,3.195069,3.0996807,2.4281347,3.0666986,2.7032914,2.9329808,3.0913153,2.5599067,2.6253123,2.5877109,3.1287222,2.8475726,2.4265113,3.0867157,2.7641761,3.4514794,2.7427251,2.599883,2.3344538,2.4969296,2.535294,3.288473,2.7641761,2.7641761,2.7795966,3.1498346,2.6551385,3.147367,2.61595,2.7596679,2.8299468,2.689309,2.672098,2.9242792,3.2576785,2.4668677,2.6857417,2.5465426,3.465234,2.5587087,3.3342526,2.7218106,3.0526938,3.409933,2.7656686,3.04883,2.9242792,2.7730546,2.507856,2.6444385,2.705008,2.7299743,2.8981764,2.6884198,2.372912,2.8813846,2.9164538,2.7874606,2.3820171,2.6190934,2.7209857,2.3909352,2.9898946,3.0413928,2.7528164,1.3222193,2.423246,3.3732798,2.9489017,3.071882,2.8627276,3.1162755,2.7395723,2.5987904,2.8260748,2.049218,2.8438554,3.4712918,2.9708116,2.6627579,2.87564,2.149219,2.710963,2.7242758,2.9294188,2.4281347,2.4533184,2.8202014,2.8109043,3.0314085,2.9854264,2.7339993,3.170555,3.30103,2.9116902,2.7611759,2.5943925,2.9057958,2.8363242,2.3820171,2.217484,3.2145789,2.5877109,2.8293037,2.6866362,2.6551385,3.0799046,3.4510183,2.8876173,2.8215137,2.2966652,2.8633227,2.7551122,2.2944663,2.7543483,2.9854264,3.1601682,3.1034617,2.5502284,2.6344774,2.9175055,2.8305886,2.5622928,2.4668677,2.6324573,2.744293,2.6785183,2.854306,2.4712918,2.518514,2.870404,3.5570257,2.8041394,3.123525,2.376577,2.9159272,2.832509,2.5465426,2.539076,2.5888317,2.9329808,2.6866362,2.5987904,2.692847,3.73464,2.3222194,2.409933,2.4014006,2.3961992,2.61595,2.7218106,3.1931245,2.8870544,2.876795,2.70927,2.9781804,2.992995,2.4899585,2.9079485,2.9498777,2.4377506,2.460898,2.346353,2.6384892,2.515874,2.9680157,2.38739,2.9454687,2.5237465,3.1464381,3.1433272,2.900913,2.8579352,2.164353,2.570543,2.663701,2.7874606,2.968483,2.5854607,3.0103,2.807535,2.3996737,2.7874606,2.7781513,3.2284005,2.4533184,2.921166,2.6148973,3.024075,3.007748,2.7209857,2.6354837,2.8234742,2.8727388,2.4116197,2.599883,1.94939,2.9795485,2.5774918,3.2385478,2.075547,2.800717,2.8512583,2.708421,2.9623694,3.1427023,2.6803355,2.948413,2.6503074,3.139879,2.9580858,2.5910647,2.4502492,3.2240148,3.2145789,2.8536983,2.8195438,2.79588,3.4274862,2.6095943,3.191451,2.9722028,2.9449759,2.6454222,2.5237465,3.2681098,2.8413594,2.9527924,2.5145478,3.0354297,2.5740314,3.0149403,2.3222194,2.6541765,2.897077,3.7701154,2.064458,2.8561244,2.6580114,2.4281347,3.0277572,2.672098,2.663701,2.5943925,2.8215137,2.2878017,3.4730487,2.8048208,3.426674,3.067443,2.5910647,2.7371926,3.1889286,2.340444,2.5327544,2.647383,2.9390197,2.865696,3.3896976,2.969416,2.5289166,2.7543483,2.7528164,2.60206,2.6148973,3.0729847,2.933993,2.7715874,3.0681858,3.7661896,2.9116902,1.690196,2.9464524,2.5854607,2.7497363,2.9576073,2.938019,3.3213913,2.9670796,3.1109262,3.4708514,2.7160034,2.8000293,2.9925535,2.5658479,2.30103,3.4723175,2.5943925,2.1038036,2.822168,2.6785183,3.1958997,2.70927,3.3087778,2.6424646,2.5622928,2.9604707,2.8419847,3.1149445,2.7267272,2.641474,2.6981006,2.2121875,2.552668,2.3096302,2.552668,2.8870544,2.6608655,2.6394866,2.480007,2.6444385,3.1445742,1.5563025,2.7427251,3.130334,3.0824263,2.4653828,2.3961992,3.224533,3.5627685,2.7474117,3.309204,2.8727388,2.356026,2.2900345,3.069298,2.7596679,2.9532764,3.3811152,3.3778524,2.6148973,2.0827854,2.690196,3.8864908,2.8419847,3.0610752,2.8293037,2.807535,2.7193313,2.9014583,2.9623694,3.0553784,2.5943925,2.6551385,2.8475726,2.7656686,2.855519,2.9299295,2.6551385,2.975891,2.960946,2.6190934,2.689309,2.908485,2.4149733,2.7185018,2.8234742,3.1640553,2.6541765,2.7730546,2.7853298,2.307496,2.9132838,2.8155777,3.3157604,3.3898745,2.230449,2.6031444,2.677607,3.2407987,2.8802419,2.7474117,2.7058637,3.0813472,3.2312145,2.365488,3.3416324,2.665581,2.7218106,2.788875,3.0989897,2.9498777,2.741939,2.8241258,2.9474337,2.515874,2.4927604,2.7543483,2.389166,2.991669,2.7395723,2.8020892,2.5465426,2.4668677,2.8413594,2.7810369,2.865696,2.6541765,3.0145206,3.1031194,2.8876173,3.5371892,2.9405165,2.8149133,2.5327544,2.7656686,2.8530896,2.1958997,3.043755,3.5793262,3.1646502,2.4409091,2.9278834,2.7403626,2.9283957,2.3283796,2.7930915,2.5622928,3.2571983,2.757396,2.7810369,2.6253123,3.5086644,2.663701,2.6748612,2.9111576,2.848189,3.0378246,2.683947,2.457882,3.0211892,2.6314437,2.506505,2.580925,3.149219,3.6995776,2.6627579,3.0330215,2.811575,2.2576785,2.665581,2.5118833,3.0515385,2.5037906,2.6444385,2.960946,2.6693168,3.5848963,2.7395723,3.199481,2.9299295,2.741939,2.948413,2.4361627,2.7867515,2.672098,2.8998206,2.6294096,3.3159704,2.8721564,2.6095943,2.4756713,2.7730546,2.7528164,2.9532764,2.4785664,2.3364596,3.1241782,3.1574569,2.7032914,2.8438554,3.3138673,2.6117234,2.6711729,2.409933,2.813581,3.0503798,2.813581,2.6599162,2.7242758,3.1574569,2.8149133,2.744293,2.7371926,2.0334237,2.445604,2.7664127,2.7986507,2.751279,2.7566361,2.7611759,2.519828,2.8109043,2.767156,3.009451,3.1849751,2.7737865,2.6541765,2.6757784,2.7134905,3.1075492,2.563481,3.2491984,2.951823,2.9818187,2.9227254,2.4517865,3.528788,3.0064662,2.6812413,2.8095598,2.7489629,3.0289776,2.3283796,3.277609,3.216166,2.6981006,2.9355073,3.604334,2.665581,2.8027737,2.663701,2.7226338,2.5465426,3.9178205,2.988113,2.1731863,3.0633333,3.0220158,3.069298,2.8847954,3.466126,2.832509,2.5587087,2.8234742,2.9637878,3.1592662,2.5740314,2.563481,3.230449,2.864511,2.7497363,2.570543,2.9781804,2.480007,2.5728717,2.3096302,2.7489629,2.8981764,2.5854607,2.666518,2.908485,3.0538464,3.2499318,2.620136,3.0261245,3.2309597,2.4857213,2.4149733,2.5403295,2.6454222,2.5888317,3.4072208,2.825426,3.1215599,2.909556,2.4653828,2.6803355,2.3304138,2.7596679,2.865104,2.9329808,2.6857417,2.6599162,2.8591383,2.9637878,2.6803355,2.535294,2.5502284,2.9768083,2.6812413,3.1679077,2.5888317,2.7810369,2.8920946,2.7551122,3.4632957,2.3483047,2.5786393,2.9867718,3.0081742,3.2462523,2.9894497,2.7193313,2.371068,2.9148717,2.8709888,2.683947,2.8234742,2.356026,2.457882,2.4281347,2.6730208,2.9712758,2.9127533,3.6526332,2.6551385,3.0090258,2.3838153,2.8444772,3.006038,2.5786393,2.3541083,2.6503074,2.7965744,3.2622137,2.4785664,2.5327544,2.8202014,3.3776705,2.4424798,3.2880256,2.4653828,2.6170003,2.6608655,2.5428255,2.9329808,3.2645817,2.7067177,2.9074113,2.8727388,2.5843313,2.620136,2.7596679,2.4668677,2.6031444,3.1464381,2.8727388,2.8909795,2.9425042,2.5670264,3.0047512,2.691965,2.5365584,3.1684976,2.9469433,2.7664127,3.281942,3.0784569,2.79588,2.445604,2.744293,3.0824263,3.0068936,2.7250946,2.4941547,2.515874,2.7466342,3.1464381,2.5658479,2.8920946,2.4742162,3.1172712,3.071882,2.8337843,2.5118833,2.3344538,3.0449317,2.4857213,2.5563025,3.198657,3.4034636,2.6884198,2.8048208,2.4502492,2.8512583,2.460898,2.4941547,2.612784,2.445604,3.2812607,2.4941547,2.6570559,3.1619666,2.751279,2.5943925,3.352954,3.4553018,2.8048208,2.767156,2.9925535,3.0305998,2.7218106,3.57461,2.5428255,2.3909352,2.5263393,2.9982593,3.1034617,2.5403295,3.2681098,2.9542425,2.4899585,2.7275412,2.6570559,2.6532125,2.683047,2.2741578,2.832509,2.9148717,2.7143297,2.7566361,2.7403626,2.506505,2.64836,3.4256973,2.6424646,2.8020892,3.7261565,2.7363966,2.7619278,2.5854607,2.7007036,2.7032914,3.3147097,2.7781513,2.3617277,1.7160033,2.7160034,2.9355073,2.303196,2.445604,3.504335,2.914343,2.217484,2.87564,2.5428255,2.969416,2.5118833,2.8088858,2.6454222,3.6381896,3.0707765,2.518514,3.0064662,3.106531,2.563481,2.3996737,2.6998377,2.6148973,2.4377506,3.2420442,3.4268365,2.8299468,2.30103,2.7853298,3.04883,2.5118833,3.4777,2.666518,2.6384892,2.8027737,2.9164538,2.7489629,2.677607,2.6532125,2.7730546,2.9410143,2.5786393,2.8234742,2.5118833,2.7339993,2.0374265,2.8475726,3.1433272,2.6785183,2.9074113,2.7379873,3.0064662,3.409933,2.346353,2.7824726,2.7874606,2.552668,2.663701,2.5145478,3.2312145,2.9041743,3.3193142,2.1139433,2.7916906,2.845718,2.807535,3.2000294,2.7641761,2.599883,2.5289166,2.570543,3.0726175,2.8864908,2.7474117,3.0449317,2.9360108,2.8475726,2.3344538,3.2137833,3.007748,2.5888317,2.5888317,2.930949,2.8992732,2.8830934,2.5888317,2.7686381,3.3134453,2.8579352,2.6190934,2.6580114,2.691965,2.5477748,2.8344207,2.4983106,3.0584261,3.3322365,3.1580608,2.924796,2.9854264,2.8344207,2.4116197,3.1354506,2.622214,2.8182259,2.6532125,2.5365584,2.3242824,2.7371926,2.4281347,3.0863597,2.874482,3.7033775,2.5693738,2.4785664,2.708421,2.689309,2.975891,2.5599067,2.8692317,2.881955,2.6599162,2.9299295,2.5693738,2.9542425,2.691965,2.6532125,2.5263393,2.6117234,2.7118073,2.457882,2.5693738,2.8909795,2.9329808,2.683047,3.493458,3.0273497,2.20412,2.7218106,2.9360108,2.6981006,3.049218,2.9410143,2.8518696,2.4969296,2.4502492,2.510545,2.9995656,2.4983106,2.4424798,3.009451,2.7619278,2.3820171,2.5854607,2.519828,2.881955,3.30103,2.8739016,2.6324573,2.9469433,2.6148973,2.9132838,3.4646385,3.2755418,2.7774267,2.2944663,2.4712918,2.7641761,2.79588,2.4983106,2.4281347,2.988113,2.806858,2.6324573,3.1325798,3.5282738,2.665581,2.8241258,3.5921767,3.33666,2.9708116,2.9242792,2.828015,2.770852,2.8088858,2.7193313,2.5965972,2.535294,2.8830934,2.6148973,3.737749,2.075547,3.0480533,3.11294,2.8998206,3.2260842,2.6551385,2.3424227,2.6884198,2.974051,2.5237465,2.7810369,2.5854607,2.690196,2.5224442,3.2253094,2.38739,2.4983106,3.2509077,1.5440681,2.770852,3.1328998,3.3436055,3.3829172,3.3302107,2.9395192,2.7363966,2.3344538,2.7067177,2.8597386,2.8893018,2.8020892,3.3346548,2.8356905,3.267641,2.4712918,2.8668778,2.8847954,2.575188,3.0480533,2.813581,3.1720188,2.6693168,3.1258066,2.5910647,2.9132838,2.8573325,3.1212316,2.8591383,2.7715874,2.909556,2.3344538,3.2469907,2.5921767,2.4313638,2.4668677,2.5237465,3.622732,3.0047512,2.832509,2.923244,2.665581,3.4974825,2.9216864,2.806858,2.6454222,3.2137833,2.7759743,2.7810369,2.8382192,2.767156,2.7168376,2.7403626,2.8500333,2.60206,2.6394866,2.6190934,3.106191,3.2430382,2.921166,2.7986507,2.4668677,2.1673174,3.1344957,2.800717,3.0406024,2.7528164,2.7024305,2.6866362,2.7795966,3.0588055,3.2016702,2.9454687,2.64836,2.6314437,1.9867717,2.9278834,2.876795,3.3686588,2.8836615,2.9439888,2.8299468,3.1574569,2.9969492,2.689309,2.8095598,2.5954962,2.908485,2.9159272,2.502427,2.570543,2.9800034,2.2600713,2.6444385,2.346353,2.980912,2.825426,2.692847,2.7611759,2.164353,2.6190934,2.5670264,2.846337,2.9818187,3.2437818,2.0,3.049218,2.8721564,2.612784,3.3038437,2.5327544,2.8920946,3.0253057,2.9498777,2.5622928,2.209515,2.8356905,3.5397031,2.894316,2.988113,2.510545,2.5820634,2.8202014,2.865696,2.6344774,2.469822,2.120574,2.445604,2.4048338,2.7686381,2.9395192,2.7737865,2.7664127,3.3057811,2.5145478,2.469822,2.9772663,2.7916906,3.0457141,3.0394142,2.8668778,2.876795,2.938019,3.1786892,2.3820171,2.4265113,3.1293676,2.544068,2.4313638,3.811642,2.8609366,2.6693168,2.480007,2.7134905,2.605305,2.5888317,2.7250946,2.3180633,2.5987904,3.5208764,2.5854607,2.4409091,2.4899585,3.12969,2.7730546,2.4899585,3.0394142,2.209515,1.8260748,3.049218,2.552668,2.7737865,3.0350292,2.8088858,3.064458,3.2652895,2.5237465,2.663701,3.0449317,2.7379873,2.865104,2.5289166,2.9590414,3.2990713,2.8998206,2.663701,3.0762763,2.531479,2.6324573,2.9542425,3.0297894,2.8992732,2.8591383,2.7611759,2.3996737,2.7024305,2.356026,3.1010594,2.902547,2.575188,2.7737865,2.9547248,2.6803355,2.2944663,3.0902581,2.7831886,2.705008,2.372912,2.507856,2.8876173,2.6711729,2.6757784,2.9670796,3.1562462,3.2538223,2.6730208,2.9390197,2.8692317,3.0038912,2.3424227,3.300378,2.8870544,2.8020892,2.518514,3.193681,3.1245043,2.8536983,3.369216,3.2935834,2.9912262,2.8169038,2.2741578,2.7930915,2.6354837,2.7596679,2.8721564,2.8175654,2.7730546,2.8762178,3.423246,2.628389,3.0378246,2.7315888,2.8876173,2.5965972,2.7395723,3.3577442,2.6444385,2.2253094,3.0468853,2.539076,2.8796692,2.3598356,2.763428,2.788875,2.757396,2.5289166,3.3213913,2.7267272,2.7185018,3.1195858,3.071514,2.61595,2.5921767,2.5550945,2.705008,2.6866362,2.7347999,2.6857417,3.0115705,2.5599067,3.2995074,2.8992732,2.5587087,2.8853612,2.690196,2.5954962,2.6503074,2.9201233,2.7543483,3.0090258,2.7450747,3.1003706,3.1254814,2.2380462,2.8500333,2.7267272,3.2530956,2.9680157,3.6960068,3.0157788,2.5224442,2.3222194,3.049218,3.172603,3.508799,2.7619278,2.647383,3.1507564,2.8337843,2.4969296,2.507856,2.4424798,2.3242824,2.4899585,2.9708116,3.0965624,2.2966652,2.1760912,3.0930712,2.9159272,2.6730208,2.5740314,2.6785183,2.064458,3.1274288,3.2284005,2.8337843,2.8721564,2.55145,2.811575,2.6570559,2.788875,2.6954818,2.7032914,2.7520485,2.5263393,3.4998245,2.933993,2.217484,2.6693168,2.6627579,2.7267272,3.11294,2.6711729,2.7781513,3.2089784,2.3304138,2.7118073,2.744293,2.7267272,2.6608655,2.9294188,2.864511,2.874482,2.30103,2.4885507,2.8536983,2.6263404,2.356026,2.6294096,2.4265113,2.6190934,2.622214,2.90309,3.2645817,2.9474337,2.4517865,1.7323937,2.839478,3.0103,2.7693772,2.7250946,2.6570559,2.6730208,2.3617277,2.5888317,2.5921767,3.3018978,2.4857213,2.900913,3.5570257,2.7589118,2.5276299,2.4014006,2.9148717,2.9800034,2.825426,3.0141003,3.4068806,3.34811,2.3242824,2.4969296,2.421604,3.0941217,2.4843,2.6812413,2.7619278,2.149219,2.846337,2.6857417,2.8536983,3.162863,3.0863597,2.6954818,3.2988532,3.1348143,3.0530784,2.2878017,2.8155777,2.8041394,2.6884198,2.8785217,2.9698815,2.4885507,3.4746532,3.370883,2.7403626,2.9623694,3.1903317,2.6344774,2.9464524,2.7143297,2.7315888,2.8027737,3.1152775,3.314078,2.3541083,2.9116902,3.059942,1.8864907,3.643354,2.9965117,3.4058585,2.3838153,2.3424227,2.9995656,2.806858,2.283301,2.346353,2.930949,2.938019,2.7752461,2.7916906,2.8779469,2.7339993,2.7339993,2.828015,3.0195317,2.8000293,2.5670264,2.502427,2.8109043,3.1903317,2.502427,3.1631613,2.965672,3.3829172,2.252853,2.6570559,2.636488,2.480007,2.7686381,3.1357684,3.2352757,2.8830934,2.8195438,3.3926969,2.9294188,2.4281347,3.273233,3.007748,2.409933,2.10721,2.70927,3.0842187,2.8920946,2.647383,2.8954225,2.6344774,2.9041743,3.2725377,2.1958997,2.6812413,3.373096,2.7803173,3.0603201,2.5954962,2.5728717,1.9637878,2.9047155,2.8444772,2.4409091,3.0038912,2.897077,2.710963,3.0930712,3.2900345,3.1610684,1.4771212,3.1149445,2.948413,2.636488,2.7291648,1.9822712,2.5428255,2.6344774,3.148294,2.9566486,2.651278,2.7489629,2.848189,2.7299743,2.8512583,2.7730546,3.059942,3.1702616,3.0813472,3.5035183,2.0827854,2.864511,2.7267272,2.30103,2.38739,2.70927,2.937518,2.744293,3.106191,2.5428255,2.666518,2.1172712,2.9986951,2.9735897,2.5965972,2.421604,2.7323937,2.5289166,2.1760912,2.924796,2.8149133,2.303196,2.2121875,2.7474117,3.0685568,2.7067177,2.7427251,2.8709888,2.6117234,2.6884198,2.8579352,2.6981006,3.3602147,2.6599162,2.9278834,3.3298044,2.5622928,2.6190934,2.5428255,2.7299743,2.5118833,3.3778524,2.8591383,3.216957,3.1179338,2.6803355,2.9355073,2.2278867,2.7323937,2.668386,2.9454687,2.5774918,2.705008,2.767156,2.7489629,2.923244,2.7874606,2.456366,2.6170003,2.515874,3.6202402,2.3180633,2.6117234,2.6580114,3.9011312,2.993877,2.469822,2.462398,2.9951963,3.61595,2.5728717,2.7226338,2.9827235,2.480007,3.0224283,2.3961992,3.1740599,2.8518696,2.708421,3.2940252,2.460898,2.2648177,2.303196,2.5943925,2.552668,3.7185848,3.1649473,2.2121875,3.1619666,3.1354506,2.848189,2.5888317,2.4843,2.8419847,2.5224442,2.8992732,2.919601,3.0595634,2.502427,3.0788193,2.7916906,2.3820171,2.5877109,3.238297,2.6812413,3.4792874,2.9148717,2.7803173,3.350054,3.9307961,2.8909795,3.572058,2.7371926,3.0402067,2.7143297,2.6324573,3.042969,2.9355073,2.5921767,2.5786393,2.6972294,2.8536983,3.3220124,2.5327544,2.9127533,2.372912,2.4668677,2.683947,2.6857417,2.5263393,3.3232522,2.5118833,2.5403295,3.2432861,2.948413,2.8149133,3.6187801,1.7923918,2.2576785,3.2462523,2.4653828,2.8318698,3.1439512,2.7874606,2.5587087,2.4814427,3.3201463,2.7403626,2.7611759,2.6580114,2.7347999,2.5728717,3.3974185,2.6232493,2.9057958,2.897077,2.5670264,2.7067177,2.7693772,3.205475,3.0799046,2.938019,2.7226338,2.641474,2.5693738,2.0606978,2.7193313,2.8475726,2.8633227,2.7619278,2.914343,2.5965972,2.4785664,2.6551385,2.6503074,2.502427,2.4313638,2.61595,2.8175654,2.694605,2.691965,2.902547,2.7937903,2.848189,2.9111576,2.570543,2.741939,2.4361627,3.045323,2.8579352,2.9867718,2.6095943,2.7853298,2.846337,2.563481,2.4969296,2.980912,3.0891984,2.8305886,2.7795966,2.7379873,2.149219,2.8739016,2.608526,2.7810369,2.3961992,2.807535,2.8169038,2.8530896,3.2946866,3.459694,2.7686381,2.510545,3.2432861,2.9216864,2.371068,3.2372923,2.519828,3.2864566,2.7930915,2.457882,2.6599162,2.502427,2.6570559,2.4517865,3.5635998,2.6981006,2.7209857,3.0845764,2.6551385,2.371068,3.067443,3.042969,2.8739016,2.8579352,3.1975563,2.217484,2.881955,2.5276299,2.846337,2.9827235,2.7730546,2.7543483,3.168792,3.5092025,3.3898745,2.975891,2.519828,2.4742162,3.3732798,2.8627276,2.6354837,2.9680157,2.7032914,3.2035768,2.6444385,2.3909352,3.1000257,2.9527924,2.9116902,3.222196,2.8344207,2.4517865,2.8337843,3.036629,2.6884198,2.64836,2.864511,2.8155777,2.60206,2.705008,2.6599162,3.396548,2.7489629,2.6748612,2.3242824,2.7874606,2.894316,2.4048338,2.7450747,2.7250946,3.0354297,3.3314273,2.6454222,3.077368,2.9111576,2.6394866,3.0799046,2.9986951,2.5954962,2.9680157,3.0350292,2.6424646,3.1055102,2.7752461,2.668386,2.8518696,2.6344774,2.6693168,2.457882,2.7551122,2.7566361,2.9100904,2.813581,2.7267272,2.599883,3.106531,2.9227254,3.3677285,2.8095598,2.5550945,2.9858754,2.575188,2.6063814,3.5710096,2.828015,2.7831886,2.5327544,3.5877109,2.6117234,2.9894497,2.5289166,3.0195317,2.5943925,2.5263393,3.1894903,3.1182647,2.892651,3.1760912,2.839478,3.2145789,3.0413928,2.389166,2.708421,2.5224442,3.2477279,2.5224442,2.6757784,2.3617277,2.751279,3.6124659,3.703893,2.5888317,2.4885507,2.6627579,2.9827235,2.8518696,2.6314437,2.8530896,2.5477748,3.3942766,2.969416,2.9576073,2.7867515,2.3364596,2.8785217,3.0948205,2.4199557,2.5820634,2.8870544,3.348694,2.563481,2.5010593,2.5289166,2.6580114,3.2607868,2.5693738,2.7024305,2.608526,2.552668,2.8692317,2.8909795,2.7193313,3.0378246,2.4517865,2.8597386,2.854306,2.6730208,2.8149133,2.8202014,2.252853,3.3285835,2.7874606,2.4517865,2.744293,2.409933,2.705008,3.0195317,2.937518,2.9425042,2.9074113,2.5693738,2.456366,2.5563025,2.2878017,2.8375885,2.4843,3.1179338,2.5670264,2.7867515,3.0874264,2.6324573,2.6998377,2.120574,2.7520485,3.5845573,2.502427,2.7979596,2.5502284,2.4502492,3.0261245,3.0374265,2.7520485,2.2764618,2.7520485,2.641474,2.993877,3.2164297,2.902547,3.006038,2.371068,2.8000293,2.510545,2.9175055,2.9294188,3.2227166,2.6803355,3.4235735,2.0334237,2.8785217,2.794488,2.7118073,3.0362296,3.2491984,3.1861084,2.7824726,2.2764618,2.6857417,2.4199557,2.5145478,3.3767593,2.7275412,2.6981006,2.6693168,2.6190934,3.4777,2.3617277,2.4857213,2.372912,3.5819497,2.8674674,2.447158,1.30103,2.9618955,2.6785183,2.3909352,3.0034604,2.9464524,2.70927,2.6711729,2.79588,3.3153405,2.5276299,2.421604,2.666518,2.7686381,2.4742162,3.1287222,3.1458178,2.421604,2.7874606,3.4629967,2.535294,2.832509,2.6693168,2.507856,3.3884563,2.371068,2.5622928,2.8998206,2.6541765,2.683947,3.1975563,2.8954225,3.356026,2.874482,2.7134905,3.1646502,2.4983106,2.641474,2.2810333,2.3598356,2.848189,2.7226338,2.7363966,2.6954818,1.8864907,3.3044906,3.340444,2.539076,2.9951963,2.570543,2.5658479,2.9258275,2.8109043,2.8048208,2.5037906,2.7497363,2.8273692,2.7347999,2.828015,3.0220158,3.1646502,2.372912,2.5365584,2.4969296,2.6294096,2.519828,2.7474117,2.9159272,2.7339993,2.8853612,2.612784,2.8129134,2.8830934,2.5987904,2.881955,2.9111576,2.930949,2.4517865,3.089905,2.7299743,2.7656686,3.210586,2.9132838,2.376577,3.1640553,2.0,2.6730208,2.4014006,3.0350292,2.612784,3.1583624,2.6757784,2.822168,2.9180303,3.2219355,2.5403295,2.5037906,2.6095943,2.5740314,2.5774918,2.8530896,2.5820634,2.4377506,1.50515,3.2211533,2.7347999,2.677607,3.209783,3.3128119,2.5365584,2.7795966,2.6095943,2.770852,2.2900345,2.356026,2.672098,2.502427,2.5843313,3.0008678,3.34733,2.8739016,2.806858,2.8870544,3.3113298,2.7831886,3.0549958,2.045323,2.9273703,2.9263425,2.4843,2.423246,3.333044,2.8419847,2.6954818,2.8202014,3.3512163,2.7656686,2.7489629,2.8109043,2.7611759,2.3483047,2.7693772,3.7668588,2.663701,3.3336487,2.6608655,2.811575,2.4048338,2.480007,2.9185545,2.7874606,2.531479,2.757396,3.2526104,2.7895808,2.7315888,2.744293,2.7291648,2.7185018,2.7450747,2.8992732,2.456366,2.0374265,2.7315888,3.3265407,2.7218106,2.371068,2.6570559,2.6857417,3.4465373,2.9982593,2.5728717,2.9283957,2.7715874,3.3543005,2.6232493,1.8920946,3.1601682,3.2643454,2.8260748,2.744293,2.9547248,2.5403295,2.897627,2.7450747,2.6117234,2.6785183,2.6972294,2.8293037,2.6884198,3.0986438,2.5670264,2.9324737,3.130334,2.5910647,3.3651135,3.0881362,2.575188,2.864511,3.1849751,3.1922886,3.1089032,3.0655797,2.7986507,2.4756713,2.9227254,3.6276731,2.605305,2.710963,2.5774918,2.5428255,2.6599162,2.7551122,3.0338256,2.9329808,2.7291648,3.1786892,1.9542425,2.7118073,3.1179338,2.8020892,2.9014583,2.651278,2.6748612,2.8318698,2.7315888,2.4756713,3.2276297,2.389166,2.570543,2.9111576,3.2690458,2.4533184,2.7323937,2.8627276,2.372912,2.8609366,3.2008505,2.620136,2.552668,2.8318698,2.890421,2.8095598,2.8597386,2.6693168,2.6785183,2.894316,2.8155777,2.6253123,2.9434946,1.9956352,2.7831886,2.5327544,2.8413594,3.0342274,2.8020892,3.3527613,2.8500333,2.9278834,2.6354837,3.1574569,3.0417874,2.710963,2.9079485,2.9180303,2.9273703,2.8937619,3.576917,2.677607,2.519828,2.7965744,2.8836615,3.5948343,2.7824726,2.865104,3.0199466,3.3432117,2.5563025,3.7165875,2.9057958,3.045323,3.130334,1.6232493,2.938019,2.8954225,2.7715874,2.6981006,2.5587087,2.7315888,2.9175055,2.2013972,2.628389,2.8597386,2.8195438,2.1303337,2.6551385,2.7474117,3.1034617,2.6981006,2.974051,2.3617277,2.7024305,2.672098,2.4377506,2.3096302,2.4377506,2.897077,2.2380462,2.3096302,2.0334237,2.888741,2.5843313,2.9951963,3.2487087,2.7803173,2.457882,2.79588,3.177825,2.5820634,2.9164538,2.531479,3.4369574,2.3541083,2.8475726,2.6444385,2.389166,2.9278834,2.964731,3.3527613,2.6785183,3.089905,3.8385344,2.6454222,2.6253123,2.923244,2.6884198,2.7686381,2.049218,2.8356905,2.389166,2.666518,2.6866362,3.2190604,2.806858,2.6599162,2.7693772,2.7589118,3.0480533,3.5647845,2.7209857,3.2240148,2.6344774,2.8419847,3.193681,3.2869053,3.049218,2.870404,2.423246,2.7895808,3.1711411,2.9278834,2.6444385,3.518514,2.9405165,2.3909352,2.421604,2.3364596,2.469822,2.2900345,3.1182647,3.5930645,2.806858,2.9464524,2.5502284,3.376577,2.3424227,2.6857417,2.7339993,2.544068,2.7450747,2.5327544,2.9014583,2.8438554,2.2810333,2.4927604,2.4065402,2.3838153,2.628389,2.8169038,2.7824726,2.7803173,2.7937903,2.908485,2.6148973,2.4149733,2.3673558,2.7489629,3.2089784,2.462398,2.8202014,2.763428,2.38739,2.8305886,2.9726655,2.6324573,2.7489629,2.5921767,2.5502284,2.4361627,2.4814427,2.4329693,2.7693772,3.1821291,3.0766404,2.8709888,3.0119932,3.0273497,2.9041743,3.1786892,2.4899585,2.8419847,2.9556878,2.7619278,2.5728717,2.6253123,0.90309,3.006038,3.3870337,2.8847954,2.909556,3.0958664,2.3424227,2.9227254,3.224792,2.6503074,3.0,2.7693772,2.5774918,2.9527924,3.0480533,2.6063814,2.9590414,2.5987904,2.931458,3.146748,2.9489017,2.2900345,3.0253057,3.0842187,2.6757784,2.9469433,2.220108,2.9324737,2.8615344,3.319106,2.9227254,2.763428,3.530712,3.1504495,2.4281347,2.8299468,2.636488,2.8893018,2.6263404,2.535294,2.6580114,2.6570559,2.8088858,2.3159704,2.6031444,2.7895808,3.0326188,2.0253057,2.710963,2.7543483,2.641474,2.5224442,3.0989897,2.6730208,2.628389,2.9618955,3.0457141,2.7024305,3.4149733,3.4284587,2.794488,2.9294188,2.1271048,2.8727388,2.7693772,2.6253123,2.7979596,3.042969,2.8836615,2.4899585,2.666518,2.4517865,3.4220972,3.0740848,3.3600252,2.7185018,2.6170003,2.8000293,2.8518696,2.6812413,2.372912,2.8027737,2.518514,2.4048338,3.0464952,3.5669086,2.6954818,2.7831886,2.8202014,3.1024337,2.7803173,2.921166,2.8027737,2.788875,2.7656686,2.7339993,2.4885507,2.7403626,2.839478,3.222196,2.7450747,2.5910647,3.045323,2.5774918,2.6551385,2.371068,3.1448853,2.7427251,2.3344538,2.794488,2.9982593,2.7185018,3.0161974,2.8954225,2.502427,2.6570559,3.1448853,3.0913153,3.0081742,3.1414497,2.6627579,3.3521826,2.6314437,2.8095598,3.1649473,2.6232493,2.683947,3.1562462,3.0378246,2.9439888,2.683047,2.6757784,2.7803173,2.90309,2.9148717,2.931458,3.2352757,2.0934217,2.805501,2.9148717,2.045323,2.4116197,2.519828,2.668386,3.572523,2.9175055,2.570543,2.6857417,2.7693772,3.002166,2.7291648,2.690196,2.4712918,2.9982593,2.447158,2.608526,2.636488,2.8175654,2.6599162,2.9513376,2.8000293,2.9216864,2.8129134,2.8579352,2.5622928,2.8937619,3.4207807,3.3151302,2.6627579,2.8202014,2.9845273,2.8870544,2.7168376,2.9079485,2.9410143,2.9360108,2.8260748,2.356026,2.3961992,3.526727,2.6394866,3.0979512,2.7874606,2.5587087,2.919601,2.4533184,2.5921767,2.6294096,2.668386,3.0047512,2.7589118,2.4712918,3.1958997,2.4941547,2.5037906,3.1920097,2.694605,2.8739016,2.55145,2.7118073,3.0920184,2.8375885,2.914343,2.845718,3.2720737,2.854306,3.4514794,2.5037906,3.1354506,2.5740314,2.636488,2.7427251,2.5599067,2.8182259,3.180699,2.964731,2.599883,2.5465426,3.1589653,2.1931245,2.8796692,1.6232493,3.4284587,3.4051754,2.5237465,2.6998377,2.6580114,2.423246,2.7379873,2.9503648,2.4712918,3.0326188,2.6627579,3.4008832,2.864511,2.8709888,2.788875,2.7466342,2.5237465,2.7143297,3.0047512,2.7250946,2.1731863,2.9969492,2.599883,3.006038,3.9664233,2.6599162,2.7781513,2.79588,2.9965117,2.6608655,3.0766404,2.832509,3.0476642,2.6608655,2.5289166,2.813581,2.6454222,3.3845327,2.3364596,3.3760293,3.0394142,2.7403626,2.1038036,2.6884198,2.948413,2.8048208,2.4048338,2.7979596,2.7693772,3.0277572,2.7566361,2.984077,3.4163077,2.7209857,2.807535,2.6394866,2.788875,3.108565,2.672098,2.6954818,2.6998377,2.4927604,2.6627579,2.2455127,3.191451,2.9513376,2.641474,3.4344091,3.5930645,2.510545,2.9513376,3.3754807,3.1758018,2.7143297,2.864511,1.9637878,2.8382192,2.822168,3.0538464,2.876795,2.8762178,2.70927,2.825426,3.024075,2.807535,2.9324737,2.8686445,2.563481,3.1293676,2.55145,2.7007036,2.6541765,2.800717,2.8041394,2.710963,3.2898118,2.828015,3.6932871,2.456366,2.8864908,2.900913,3.064458,2.938019,3.3548765,3.171434,3.1556396,2.510545,2.0606978,2.800717,2.519828,2.975432,2.7693772,2.677607,2.519828,2.672098,3.3132343,3.1589653,2.7371926,2.7641761,3.2509077,2.9227254,2.4742162,1.845098,2.531479,2.6532125,2.919601,2.6384892,2.8609366,2.9712758,3.4841573,2.7715874,2.6580114,2.663701,2.5877109,2.900913,3.3186893,2.665581,2.8981764,2.4281347,2.865696,3.3596458,2.55145,3.171434,2.8512583,3.0,2.7986507,2.6884198,2.3961992,3.5370631,3.0681858,2.6454222,3.0744507,2.64836,2.8954225,2.8337843,2.9489017,2.4409091,2.965672,2.6263404,2.636488,2.7403626,2.8234742,2.6253123,2.8536983,2.9405165,2.7024305,2.9965117,2.4899585,3.1731863,2.6314437,2.9159272,2.7168376,3.1408222,2.5145478,2.6866362,3.0648322,2.683047,2.9111576,2.7520485,2.4313638,2.2741578,2.7596679,2.692847,2.8627276,2.9057958,2.7937903,2.663701,2.839478,3.126456,3.218798,2.6981006,2.914343,3.1476762,2.8444772,2.7143297,2.7853298,2.672098,2.4361627,2.7489629,2.5563025,2.7874606,2.690196,3.1504495,2.4377506,3.0480533,2.3283796,2.7371926,2.839478,3.3265407,2.8893018,2.7315888,2.6063814,2.6541765,2.6394866,3.715,2.983175,3.4983106,2.8438554,3.045323,2.691965,2.7986507,2.9912262,2.4502492,2.9542425,3.4566696,2.6117234,2.70927,2.7291648,3.3569815,2.7520485,2.8149133,3.3172274,2.5670264,2.6503074,2.518514,2.647383,2.8920946,2.6748612,2.6954818,2.628389,3.0338256,2.806858,2.570543,2.9618955,3.0350292,2.6866362,2.8836615,2.8109043,3.3360593,3.2869053,2.909556,2.7752461,3.0766404,2.6693168,2.9604707,3.301681,2.975432,2.5224442,2.6981006,3.152594,2.6148973,3.268812,2.502427,2.9547248,3.2148438,2.6253123,3.0132587,1.7403626,2.8785217,2.6541765,2.7315888,2.4116197,3.0330215,2.900913,2.825426,2.651278,2.7134905,2.665581,2.8864908,2.5843313,2.9818187,2.5276299,3.1215599,2.60206,2.2278867,2.6608655,3.1804125,2.4969296,2.4502492,2.9242792,3.0845764,2.5276299,2.892651,3.5990093,2.7589118,2.948413,2.356026,2.5502284,2.938019,2.7664127,3.1658375,2.7810369,2.751279,3.0314085,2.9503648,2.149219,2.4313638,3.0920184,2.7596679,3.2643454,2.6354837,2.9242792,2.7315888,3.0,3.4983106,3.408918,2.845718,2.389166,2.4983106,2.563481,2.506505,3.1858253,2.874482,3.3741982,3.3588862,2.5037906,2.3617277,2.6063814,2.5622928,2.9604707,2.978637,2.6748612,2.90309,2.552668,2.539076,3.0141003,2.6031444,3.2400498,2.5550945,2.7275412,2.2648177,2.767156,2.7737865,3.1075492,2.7160034,2.5428255,3.0318122,2.5365584,2.751279,3.1034617,2.6812413,3.0877814,2.788875,2.9299295,3.5195656,2.3541083,3.1212316,2.1303337,2.741939,3.437592,2.811575,2.9708116,2.3364596,3.1821291,2.6884198,2.9111576,3.0374265,2.544068,3.0762763,3.1254814,2.983175,2.7611759,2.9449759,2.6148973,2.8041394,2.8175654,3.6170003,2.8293037,3.2622137,2.8561244,3.1119342,2.7347999,2.7058637,2.677607,2.6117234,2.7909884,3.533645,3.4581845,2.7737865,2.423246,2.5224442,2.4742162,3.216166,2.423246,2.7752461,2.7730546,2.3617277,2.6748612,3.108565,2.9503648,3.0273497,3.1379867,2.9111576,3.543944,2.767156,2.5943925,2.7781513,2.5428255,2.6324573,2.64836,3.1580608,2.4502492,3.2350233,2.5587087,2.535294,2.930949,3.0449317,2.5289166,2.7551122,2.8802419,2.7831886,2.3159704,2.8512583,3.1815577,2.8149133,2.8356905,2.9395192,2.9148717,2.8959746,2.9670796,3.8026369,3.209783,2.252853,3.2365372,3.0342274,2.4517865,2.5774918,2.690196,2.4014006,2.8530896,2.60206,2.6785183,2.4502492,2.8318698,3.4404368,2.0863597,2.7242758,2.689309,2.6190934,2.2764618,3.3857849,2.6857417,2.4941547,2.788875,2.845718,2.8500333,2.7909884,3.170555,2.4265113,2.462398,2.9041743,2.8234742,2.469822,3.0145206,2.4149733,2.668386,2.7450747,2.164353,2.7781513,2.6190934,3.1254814,2.8785217,2.8109043,3.8058405,2.6570559,3.5050142,3.250664,2.9454687,2.3909352,2.8299468,2.665581,2.7032914,2.79588,2.668386,2.2121875,3.3984609,3.3706982,2.4843,2.608526,2.5465426,2.8260748,2.9498777,3.1875207,3.0737183,3.147367,2.3521826,3.067443,3.0149403,3.218798,1.5563025,2.692847,2.5921767,2.5786393,2.9986951,2.641474,2.5599067,2.690196,2.876795,2.8686445,3.351603,2.8633227,2.7664127,2.3598356,2.8095598,3.4111145,2.8095598,3.1319394,3.2335038,2.608526,1.230449,2.7218106,2.599883,2.519828,2.622214,2.7730546,2.881955,2.5428255,2.6444385,2.3820171,2.8992732,2.9100904,2.6354837,3.064458,3.147367,2.0863597,2.7226338,2.5224442,2.8356905,2.9903388,3.3727279,2.518514,3.0228405,3.5013332,3.6912584,2.7379873,2.6503074,2.763428,2.4313638,2.937016,3.0161974,2.9278834,2.930949,2.5289166,2.7427251,2.6314437,2.6580114,2.575188,2.897077,2.691965,3.3686588,2.460898,2.4885507,3.3412366,2.9299295,3.0941217,2.371068,2.515874,3.0354297,3.0090258,3.3794868,2.4668677,2.5740314,2.3617277,2.4814427,2.6384892,2.4843,3.2727697,2.469822,2.5728717,2.6444385,2.5774918,2.9449759,3.514946,2.6541765,2.6884198,2.7664127,2.506505,2.6263404,2.948413,3.1562462,2.8686445,3.1149445,2.9532764,2.5728717,3.4490154,2.3483047,3.2926989,3.0305998,2.3096302,2.7803173,3.2121875,2.8830934,3.5985718,2.8937619,2.923244,2.61595,1.80618,2.864511,2.3996737,2.8909795,2.9057958,3.493458,2.6031444,2.6394866,2.340444,2.4941547,2.9464524,2.303196,2.8998206,2.7466342,2.6884198,2.9818187,2.70927,2.4668677,3.2787535,2.4712918,2.6730208,2.937518,2.8363242,3.0187006,3.3800302,2.4166405,2.535294,2.5658479,2.964731,3.253338,3.3756635,3.108565,2.5843313,2.8202014,2.5118833,2.9439888,2.8847954,2.854306,2.7067177,2.8668778,3.3296013,2.914343,2.7781513,2.794488,2.506505,2.848189,2.539076,2.4265113,2.9670796,2.5428255,2.6711729,2.6866362,2.5658479,2.690196,2.580925,3.006038,2.9956353,3.3051362,2.668386,2.6263404,2.6324573,3.8247764,2.502427,2.7965744,3.0128372,2.575188,2.8305886,2.5854607,2.7067177,2.854306,2.7315888,2.6263404,2.794488,2.870404,2.7551122,3.3521826,3.036629,2.5327544,2.389166,2.64836,2.751279,2.7242758,2.6031444,3.1367207,2.7134905,2.3304138,3.33666,2.7363966,2.506505,2.5010593,2.751279,1.968483,3.0863597,2.7795966,3.333044,2.580925,3.3479152,2.38739,2.7715874,2.825426,2.5740314,2.5786393,3.1354506,2.6812413,2.8195438,2.9100904,2.876795,3.3038437,2.469822,2.307496,1.845098,2.672098,2.8847954,2.6972294,2.9576073,2.4533184,1.94939,2.813581,2.767156,2.665581,3.168792,2.9449759,2.2278867,2.6748612,2.55145,2.8779469,3.1386185,2.9503648,2.6170003,2.5854607,2.763428,3.4181354,2.4885507,3.0788193,2.8609366,2.705008,2.3617277,2.705008,2.683947,2.9698815,2.628389,2.4969296,2.60206,2.5658479,3.1947918,3.1068707,2.0128372,2.4927604,3.0330215,2.8721564,2.5477748,2.988559,2.5728717,2.5854607,2.7930915,2.3944516,2.9057958,2.770852,2.811575,2.7466342,2.539076,2.874482,2.8830934,3.0920184,2.690196,2.6541765,3.178977,2.9273703,2.683047,2.457882,2.8020892,2.8182259,2.6117234,2.4424798,2.845718,2.5910647,2.8169038,2.9513376,2.874482,3.1348143,2.900913,3.545431,2.6503074,2.864511,3.2711444,2.2741578,2.3222194,2.447158,3.0824263,3.0374265,3.2240148,3.0081742,2.6693168,2.55145,2.9469433,2.346353,3.0394142,2.90309,2.2741578,2.641474,2.689309,3.049218,3.1357684,2.8721564,2.6532125,2.3617277,2.7299743,2.8796692,3.5092025,2.608526,2.7193313,2.8959746,2.757396,2.608526,2.6394866,3.077368,3.1513698,2.8382192,3.0402067,2.6857417,2.672098,3.001301,2.6190934,2.9164538,2.7226338,2.8692317,2.8579352,2.4843,2.8739016,3.370883,2.8273692,3.4589398,2.4014006,2.6551385,2.6857417,2.9074113,2.4885507,2.60206,2.9898946,3.72214,2.8129134,2.5587087,3.1550322,2.8088858,3.435526,2.7596679,2.7379873,2.6981006,2.9425042,2.5820634,3.0141003,2.7315888,3.069298,3.29048,2.948413,2.510545,2.469822,2.663701,2.5888317,3.1119342,2.283301,3.001301,2.9670796,2.876795,2.8382192,2.666518,2.552668,2.7853298,2.5774918,2.8299468,3.2990713,3.594061,2.7895808,3.3684728,2.6748612,3.6199276,2.710963,2.6748612,2.3222194,2.7371926,2.8048208,2.3961992,2.8438554,2.9439888,2.6627579,2.5587087,3.0685568,3.059942,3.2484636,2.938019,2.8992732,3.195623,2.5037906,2.3820171,2.6608655,2.9858754,3.0831442,2.694605,2.7067177,2.5622928,2.6748612,2.8561244,3.2487087,3.215373,2.3996737,2.5728717,2.813581,3.112605,3.481586,2.4517865,2.991669,2.4712918,2.3483047,2.6866362,3.2631624,3.0842187,2.6608655,2.8762178,3.5036545,2.5774918,2.5477748,2.612784,2.9956353,2.9148717,2.5843313,2.3673558,2.9127533,2.683947,1.845098,2.9813654,2.6748612,2.8175654,3.145507,3.1433272,2.805501,3.2289133,2.7007036,3.1655412,3.5265977,3.0726175,2.4361627,3.0297894,2.5954962,3.0390174,2.691965,3.4361627,2.4712918,3.0874264,2.2013972,2.7979596,2.8796692,2.4199557,2.7218106,3.4745076,3.071514,3.3257208,2.519828,2.763428,2.4969296,2.6693168,3.5520597,3.3005955,2.4377506,3.3816564,2.7168376,3.4019172,2.5693738,3.4952667,3.0350292,2.8609366,2.622214,2.7032914,3.0881362,2.3483047,2.4199557,2.6503074,2.6599162,2.7299743,4.6016254,2.7347999,3.2946866,3.166726,3.0354297,2.8591383,2.409933,2.668386,2.5877109,3.0464952,3.2301934,2.8202014,2.7067177,2.6503074,2.9329808,2.763428,2.6785183,3.3220124,3.170555,2.651278,2.469822,2.8836615,2.794488,2.6031444,2.7730546,2.8992732,2.888741,1.845098,2.6954818,2.811575,2.217484,2.683947,2.5403295,2.7589118,3.1041455,2.2966652,3.125156,2.942008,2.6812413,2.3541083,3.0038912,2.3598356,2.6857417,2.9258275,2.948413,3.067443,2.8762178,2.7693772,2.9159272,3.0195317,2.4712918,1.90309,3.0128372,2.5843313,3.1414497,2.854306,2.6117234,3.1258066,2.4313638,2.9041743,2.6263404,2.7656686,3.043755,3.0449317,2.6693168,2.55145,3.2953472,2.984077,2.921166,2.4377506,2.544068,2.663701,3.4723175,2.2121875,2.8536983,3.209515,2.60206,2.5289166,3.4546924,3.2862318,2.8686445,2.8813846,2.902547,3.4141374,2.6263404,2.6551385,2.515874,2.7520485,2.8382192,2.6580114,3.0338256,2.9965117,3.1601682,3.540079,3.2830749,3.182985,2.7810369,2.6354837,1.4313638,2.462398,2.7209857,2.846337,3.0318122,2.8937619,2.0863597,2.788875,2.666518,3.0530784,3.497068,3.079543,2.6570559,2.848189,3.1245043,1.4313638,3.0584261,3.0831442,2.6503074,2.855519,3.1293676,2.7315888,2.7427251,2.770852,2.744293,2.5728717,2.515874,2.4533184,2.6444385,2.8419847,2.3541083,3.2755418,2.7466342,2.666518,2.744293,2.8573325,3.3348558,2.969416,2.5943925,2.605305,2.6884198,2.599883,2.5658479,2.5786393,3.178977,2.7395723,2.960946,3.4923413,2.5502284,2.9489017,3.268344,2.70927,3.0273497,2.5843313,2.7347999,2.510545,3.1357684,2.4785664,2.9542425,2.7589118,2.9041743,2.4785664,3.1832697,2.6857417,2.7543483,2.7641761,3.036629,2.599883,2.4712918,2.663701,2.6730208,3.4176378,2.6541765,2.651278,2.7930915,2.4149733,2.770852,2.8785217,2.892651,3.1376705,2.5327544,2.8721564,2.5888317,2.7209857,2.531479,2.5037906,2.668386,2.4149733,3.0958664,2.8175654,3.106191,2.8762178,2.0,2.8686445,2.7267272,2.510545,2.6253123,2.666518,2.7185018,2.6748612,3.112605,2.6117234,3.2148438,2.7730546,2.974051,2.988559,3.2984164,2.3096302,3.188366,2.4843,2.6063814,2.8579352,2.4885507,3.6696887,2.811575,3.3436055,2.5037906,2.608526,2.1303337,3.3521826,2.7379873,2.8796692,2.7774267,2.5854607,2.519828,2.599883,2.6785183,3.4795754,2.4712918,2.8363242,2.70927,2.7759743,3.0425756,3.2598326,3.1758018,2.3996737,2.7218106,2.7831886,3.0390174,2.708421,2.6551385,2.6693168,2.3820171,2.7291648,3.43361,2.8981764,2.7596679,3.0047512,2.5428255,3.5613399,3.2526104,2.5037906,2.806858,2.0530784,3.108565,2.7730546,3.203305,2.5289166,2.5965972,2.5820634,1.7708521,2.710963,2.7209857,2.8337843,2.544068,2.7267272,3.3825574,2.8337843,2.70927,2.8739016,2.7363966,3.0824263,2.7067177,2.5943925,3.311118,3.2027607,2.641474,3.1670218,2.87564,3.0090258,2.938019,3.1583624,2.7275412,3.1095786,3.4154742,2.6730208,3.254548,2.770852,3.0965624,2.9283957,3.4026053,2.7589118,3.2911468,2.9180303,2.865696,2.5587087,2.480007,2.7267272,2.5774918,2.5888317,2.974051,3.0132587,2.6063814,2.9898946,3.0923698,3.5368109,3.0342274,2.7730546,2.966611,2.5037906,2.4927604,3.0103,2.5740314,2.668386,2.570543,2.694605,3.0064662,2.70927,3.130334,2.7497363,2.3673558,3.0362296,2.937518,3.0457141,2.9772663,2.515874,3.0553784,2.243038,2.9965117,2.4199557,2.575188,2.4048338,2.460898,2.7032914,2.4742162,2.8836615,2.4517865,3.6092741,2.846337,2.902547,3.2043912,2.580925,2.5465426,2.445604,2.3222194,3.2898118,2.8494194,2.5843313,2.7759743,3.2828486,3.0948205,2.5888317,2.8027737,2.4361627,2.8959746,2.3838153,2.8597386,2.4941547,3.2380462,2.552668,2.692847,2.7803173,2.897627,2.9474337,2.8992732,3.5175917,2.855519,2.8530896,2.4742162,2.5820634,2.9604707,2.690196,2.8998206,2.10721,2.4048338,2.6954818,2.307496,2.7589118,2.544068,2.692847,2.9283957,2.9986951,2.7686381,2.6972294,2.975891,2.462398,3.075547,2.9845273,2.9449759,3.0406024,2.7427251,3.2027607,2.6294096,2.4712918,2.938019,2.4668677,2.854306,2.70927,2.6551385,2.4843,2.7323937,2.9576073,2.7810369,3.106531,2.6314437,2.7831886,2.9768083,2.563481,3.215373,2.924796,3.5121505,2.7226338,2.9283957,2.3483047,2.683947,2.6541765,3.200303,2.7339993,3.0047512,3.0726175,2.8579352,2.7339993,2.7781513,2.5599067,3.1357684,2.5477748,2.8195438,2.902547,2.9164538,2.7965744,2.5921767,2.622214,2.8796692,2.4065402,3.1312978,3.0538464,2.4927604,2.6314437,2.8692317,2.7160034,2.906335,2.9294188,2.0827854,2.4361627,2.7185018,2.7965744,3.1601682,2.6693168,2.6570559,2.8779469,2.5820634,3.0195317,2.7134905,2.9633155,2.846337,2.8438554,3.1162755,2.6095943,2.7543483,3.3057811,2.992995,2.457882,2.6444385,2.608526,2.813581,2.7795966,2.8573325,3.232742,2.691965,3.284205,3.0228405,2.6424646,2.6324573,2.6063814,2.5854607,2.7795966,2.6344774,2.9299295,3.0788193,3.0402067,2.371068,2.5774918,2.7395723,2.4742162,3.228657,3.6750448,2.539076,2.4065402,3.596157,2.4502492,2.3944516,3.1841233,2.7846172,2.3283796,2.672098,2.8155777,2.3909352,3.7638023,3.0449317,2.423246,2.6551385,3.0068936,2.4199557,2.8709888,2.689309,2.692847,2.620136,2.8796692,2.9216864,3.391288,2.767156,2.5263393,3.1414497,2.9503648,2.3617277,2.6748612,3.2652895,2.519828,3.6148973,2.8182259,2.8426092,2.612784,2.937518,2.9294188,2.8686445,2.608526,2.6424646,2.2355285,2.9047155,2.8518696,2.5037906,2.6693168,2.7291648,3.2615008,2.6063814,1.9344984,3.555578,3.498724,2.8182259,2.9854264,3.224533,2.9708116,2.3909352,2.794488,2.5237465,2.5263393,2.4653828,2.7846172,2.6394866,2.770852,2.3180633,2.5502284,2.2455127,2.8802419,2.09691,2.5563025,2.7007036,2.38739,2.6812413,3.1095786,2.6998377,2.8500333,2.6693168,2.2576785,3.0565238,3.0149403,3.0228405,3.2516382,2.3222194,3.1348143,2.7299743,3.1142774,3.2812607,2.9576073,2.677607,3.206826,3.057666,3.0261245,2.6063814,3.069298,3.082067,2.55145,2.552668,2.7656686,2.9867718,3.1338582,2.580925,2.8475726,2.4885507,2.518514,2.5428255,2.8344207,2.539076,3.3336487,2.805501,3.4334497,2.9894497,2.7379873,3.1189258,3.106531,3.0413928,2.7474117,3.082067,2.6394866,2.55145,2.38739,2.7831886,2.9405165,2.5843313,3.3304138,2.7118073,3.5508397,3.0064662,3.1866739,3.0704074,2.6998377,2.7795966,2.825426,3.1162755,2.7619278,2.6324573,2.7916906,2.9652019,2.55145,2.2648177,2.9175055,2.7596679,2.6884198,2.9132838,2.7427251,2.8375885,2.870404,2.5403295,3.351023,2.7551122,2.7250946,2.8260748,2.6551385,2.5728717,2.8048208,3.2576785,2.55145,2.7371926,2.8909795,2.8155777,2.3364596,2.6314437,2.502427,3.0182843,2.2764618,2.4843,2.5145478,2.376577,2.6954818,3.3902283,2.608526,2.4281347,3.2880256,3.5879354,2.5877109,2.7774267,3.0622058,2.9858754,2.1731863,2.612784,2.8182259,2.55145,3.0103,2.7185018,2.9185545,3.1162755,2.7226338,2.8175654,2.5587087,2.8518696,2.7895808,2.806858,3.2968845,2.7831886,2.6972294,2.8920946,2.5774918,2.510545,2.9469433,2.9867718,2.7795966,2.7218106,2.805501,2.8686445,1.9190781,2.230449,2.7589118,2.9912262,2.865696,2.365488,3.249443,2.757396,2.55145,2.6190934,2.665581,2.7831886,2.865696,2.2966652,3.486714,2.544068,2.8836615,4.07225,2.243038,2.8785217,2.7466342,2.6503074,2.9726655,3.1869564,2.921166,2.599883,2.8779469,2.9542425,3.421275,2.988113,2.5587087,2.7528164,2.6551385,3.2113876,2.8475726,2.5465426,2.7209857,2.788875,3.109916,2.641474,2.6232493,3.3955011,2.7895808,3.2206311,2.647383,2.6344774,3.1267805,2.7528164,2.9329808,2.4668677,2.710963,2.220108,2.8020892,2.5910647,2.8344207,2.7737865,2.689309,2.7347999,3.042969,2.4983106,2.5037906,2.665581,2.6866362,2.9180303,3.2019432,2.3961992,3.2185354,3.024075,2.8864908,2.5910647,2.4361627,2.7339993,2.7824726,2.9405165,3.1159432,3.709948,2.5403295,2.3598356,2.694605,1.8750613,2.60206,2.6503074,2.7363966,2.854306,2.9047155,2.5276299,2.5465426,2.7226338,2.6031444,3.1676126,1.7160033,3.082067,2.90309,3.525822,2.2380462,2.2810333,3.2129862,2.4712918,3.624179,2.937016,2.570543,2.9489017,2.641474,2.4265113,2.997823,2.531479,3.3904052,2.544068,2.4361627,3.04883,3.023664,2.663701,2.4927604,2.7619278,2.691965,2.5010593,3.0831442,2.6394866,2.942008,2.8762178,2.61595,2.902547,2.8870544,2.7193313,2.9903388,2.535294,2.5037906,2.1367207,2.978637,2.5403295,2.0827854,2.876795,2.7774267,3.2617385,3.7042363,2.7193313,2.8692317,2.7371926,2.6954818,3.673758,2.888741,3.0149403,3.0633333,3.2127202,3.3354578,2.6424646,2.7664127,2.7209857,2.552668,2.6031444,2.7168376,2.7379873,2.20412,2.5987904,2.3996737,2.3961992,3.4220972,2.7986507,2.60206,2.865696,3.0107238,2.7134905,2.4361627,2.6532125,2.5477748,2.7291648,3.0909631,2.2455127,2.8518696,2.075547,2.8000293,2.7193313,2.87564,3.1172712,2.243038,2.8363242,2.6599162,3.2812607,3.1306553,2.8048208,2.8597386,2.6857417,2.469822,2.7895808,2.7489629,3.0228405,2.4281347,3.4483972,2.3996737,3.1417632,2.5740314,3.5213997,2.7656686,2.5477748,2.6063814,2.6803355,2.8182259,2.8095598,2.7226338,2.456366,2.4668677,2.6627579,2.865696,3.0314085,3.376212,2.7596679,2.7930915,2.6972294,3.179839,3.0476642,3.0338256,2.964731,2.7737865,2.7715874,2.9127533,3.036629,3.0149403,2.8536983,2.0211892,3.3422253,2.1673174,2.87564,2.230449,2.7007036,3.3362596,2.423246,2.580925,2.5693738,2.854306,2.3541083,2.9469433,3.1550322,2.60206,2.0606978,2.5327544,2.9185545,3.2190604,2.7395723,2.4899585,2.8992732,2.8530896,2.4265113,3.3583157,2.8530896,2.2455127,2.744293,2.8627276,3.0941217,2.937518,2.3944516,3.0382226,2.5263393,2.8579352,2.5010593,2.9513376,2.6148973,2.6812413,2.3304138,2.605305,2.5502284,2.6354837,3.2172208,2.668386,2.665581,3.2605484,2.7930915,2.3159704,2.7543483,3.2652895,2.5365584,1.6627579,2.423246,3.0515385,2.531479,3.107888,3.1841233,2.3961992,2.1760912,3.389166,2.9768083,2.788875,3.1386185,2.3096302,2.5118833,2.4281347,2.5327544,2.7315888,2.7795966,2.8182259,3.5780659,2.923244,2.580925,2.608526,2.8836615,2.6354837,2.3283796,2.518514,2.708421,3.0394142,3.1142774,3.3368597,3.235781,2.807535,2.666518,2.4843,2.622214,2.8260748,2.5403295,2.8215137,3.069298,3.1312978,3.2741578,3.2043912,2.8299468,3.1866739,2.677607,2.5502284,3.506099,2.9014583,3.109916,2.9513376,2.7185018,2.6354837,2.3996737,2.5954962,2.6532125,2.8909795,3.0195317,2.7979596,2.7267272,2.4742162,2.5854607,2.807535,2.855519,2.9547248,2.5670264,2.5658479,2.506505,3.4077308,2.7937903,2.7339993,2.8363242,3.0561423,3.0174508,2.7641761,2.580925,2.8020892,3.1068707,3.2135177,2.515874,2.7427251,2.751279,2.2878017,2.608526,2.908485,2.7803173,2.930949,2.4199557,2.9698815,2.9299295,3.036629,2.90309,2.683047,2.064458,2.909556,2.9299295,3.5756497,2.9100904,3.1364036,2.8830934,3.2911468,3.1267805,2.4742162,2.6031444,2.4668677,2.4533184,2.8088858,2.6117234,3.305996,2.460898,3.388634,2.7543483,2.7664127,2.6711729,2.6344774,3.3829172,2.8992732,2.480007,3.7072294,2.5843313,2.897077,2.9132838,2.8382192,2.9854264,2.906335,2.6444385,2.4199557,2.7474117,2.4048338,2.5224442,2.9324737,2.8992732,2.7209857,2.7450747,2.4313638,1.9731278,2.8836615,2.7395723,3.51375,3.149219,2.9772663,2.8000293,2.825426,2.457882,2.8444772,2.5403295,2.689309,2.8954225,3.1348143,2.7466342,2.7619278,2.6190934,2.5954962,2.7774267,2.966611,2.570543,2.5728717,2.6232493,2.710963,2.4785664,3.280123,3.2864566,2.672098,2.983175,2.7909884,1.94939,2.9324737,2.307496,2.919601,2.7193313,2.794488,3.077368,2.7347999,3.540079,3.0406024,2.7795966,3.2203696,3.1464381,2.5622928,2.608526,2.870404,2.800717,2.605305,2.0827854,2.6095943,2.6857417,2.8155777,2.8727388,2.8530896,2.3996737,2.409933,2.651278,2.7909884,2.5465426,2.303196,2.87564,2.6294096,2.6857417,2.599883,2.7226338,2.7520485,2.683047,2.4785664,2.763428,2.4885507,2.6063814,2.846337,3.0220158,1.94939,2.2944663,2.641474,2.5237465,2.605305,2.964731,2.7299743,2.2648177,2.462398,2.371068,3.6912584,1.9242793,2.539076,2.535294,2.7520485,2.8260748,2.7781513,2.3283796,2.980912,2.3180633,2.683947,2.4927604,2.7520485,2.951823,2.7226338,2.5987904,2.7664127,3.1711411,2.570543,2.518514,2.8048208,2.9556878,2.691965,3.180699,2.5587087,2.7867515,3.4225898,2.8344207,3.1858253,3.0902581,3.0622058,2.683947,3.0187006,2.3617277,2.636488,2.575188,2.923244,2.9854264,2.409933,2.7930915,2.3673558,2.445604,2.4533184,2.6972294,2.6232493,3.3479152,2.5327544,3.3904052,3.2855573,2.7795966,2.8129134,2.9527924,3.154424,3.4320066,3.069668,2.4361627,2.535294,2.8920946,2.9047155,2.848189,2.7619278,2.9827235,3.321184,2.178977,2.8518696,2.9263425,2.997823,3.1427023,2.5943925,2.4533184,2.4199557,3.0394142,2.552668,2.6454222,2.7752461,2.6424646,2.5465426,3.147367,2.421604,2.8864908,3.1283994,2.8830934,2.3838153,2.7566361,2.7267272,2.6812413,2.9242792,2.7528164,2.4517865,2.9637878,3.0224283,3.3218055,3.0704074,3.507586,2.0374265,2.7566361,2.7379873,2.663701,2.994317,2.8530896,2.6117234,3.182985,3.2008505,2.865104,2.3673558,2.4281347,2.64836,2.628389,2.7874606,3.3384564,2.5224442,2.8709888,2.5786393,2.5820634,2.60206,2.7032914,2.5740314,2.8633227,2.8241258,3.1139433,2.8668778,2.8444772,2.7965744,2.6170003,2.7466342,2.7339993,3.4510183,3.206286,2.8627276,2.694605,2.456366,3.2720737,3.0081742,2.7315888,2.7275412,2.6711729,3.120574,2.5854607,2.9047155,3.3955011,2.9580858,2.942008,2.5943925,3.1889286,2.9513376,2.146128,2.544068,2.6190934,2.535294,3.353724,2.978637,2.7824726,2.6693168,2.1958997,3.152594,2.6693168,2.6384892,3.0707765,2.6757784,2.677607,2.9986951,2.7058637,2.1673174,2.2278867,2.666518,2.8847954,3.2844307,3.0538464,2.8318698,2.984077,2.7895808,3.007748,2.510545,2.6954818,3.0,2.622214,2.6730208,1.8750613,2.7543483,2.705008,3.3902283,3.1095786,2.9827235,3.1556396,2.6117234,2.7781513,3.0107238,2.2121875,2.9449759,2.3838153,2.4756713,3.250176,3.2547896,3.123198,2.8419847,2.5502284,2.689309,2.865696,2.8813846,2.921166,2.710963,2.668386,2.7299743,3.2043912,3.5376933,2.8155777,3.023664,2.506505,3.5805829,2.7466342,3.0425756,2.9590414,2.5774918,2.9329808,3.2469907,2.6063814,2.7759743,2.6599162,2.1931245,2.4885507,2.9867718,2.8530896,3.0704074,3.2487087,3.4727564,2.9986951,3.5529115,2.876795,2.5599067,2.3424227,2.4329693,2.9547248,3.376577,2.7466342,2.5965972,2.2576785,2.811575,3.1637576,2.974051,3.106191,2.5622928,2.9542425,2.636488,2.531479,2.705008,3.7259116,2.5465426,2.5921767,2.6170003,2.6384892,2.5854607,2.8413594,2.552668,2.7528164,2.90309,3.277609,2.8413594,2.6812413,2.6580114,2.3541083,2.423246,2.6263404,2.5728717,3.077368,2.983175,3.3932242,3.6474807,2.6394866,2.4653828,3.1522884,2.3673558,2.4149733,2.5740314,2.622214,2.4377506,2.7853298,2.7664127,2.5774918,2.788875,2.7759743,3.2135177,3.3310223,2.9898946,2.570543,2.8000293,2.3283796,2.7323937,2.6384892,2.6532125,2.8234742,2.666518,2.7363966,2.665581,3.1139433,3.1283994,2.4281347,3.002166,2.6394866,2.8000293,3.3390536,3.1020906,2.636488,3.445137,2.8215137,2.7895808,2.7551122,2.663701,2.5820634,2.8363242,2.8000293,2.4533184,2.2648177,3.0464952,2.7024305,2.5145478,3.0923698,2.663701,2.7242758,2.4361627,2.767156,3.006038,3.0047512,2.8870544,2.6757784,2.64836,3.2380462,3.075547,2.8155777,2.8095598,2.7930915,3.0318122,2.8494194,3.30771,2.846337,2.840106,2.7774267,2.8785217,2.6730208,2.8027737,2.447158,2.7528164,2.7134905,2.8337843,3.0744507,2.371068,3.653309,2.7686381,2.5263393,2.865104,2.7715874,2.8762178,3.0856473,3.0297894,2.8609366,3.3342526,2.8293037,2.888741,3.0285714,2.6384892,2.6294096,3.1439512,2.5921767,2.3820171,3.0157788,2.8727388,2.6748612,2.6444385,3.1169395,3.0561423,2.8785217,2.4843,2.8674674,2.651278,2.620136,3.4468477,3.1055102,2.7168376,2.6866362,2.8195438,2.7781513,2.531479,2.691965,2.60206,2.5477748,2.8785217,2.663701,2.6785183,3.5332634,2.6998377,2.599883,2.8426092,3.0318122,2.7916906,2.5728717,2.9469433,3.0762763,2.8088858,2.3598356,2.220108,2.8241258,3.352954,2.5428255,2.6424646,3.0228405,3.1105897,2.5587087,2.9116902,3.05423,2.757396,2.6095943,3.203305,2.770852,3.1841233,2.8876173,2.7916906,3.0149403,3.176959,2.4756713,3.0051806,2.8512583,2.7930915,2.6454222,3.4339297,2.5550945,2.4885507,3.069668,3.3285835,2.6803355,2.7339993,2.919601,2.5563025,2.9100904,2.3673558,3.0338256,2.931458,2.6503074,2.9041743,2.6424646,2.5740314,3.0402067,2.5263393,2.909556,2.9712758,2.9425042,2.5693738,2.38739,2.7371926,2.7566361,2.5327544,2.064458,2.9100904,2.5502284,2.7024305,2.4969296,3.3767593,3.2089784,2.469822,2.9299295,3.0068936,2.8674674,2.7611759,2.7895808,3.291369,2.7752461,2.7058637,2.6454222,2.6551385,3.6811507,2.7596679,3.2741578,2.480007,2.6263404,2.948413,3.1364036,2.692847,2.4048338,2.7291648,3.2964458,3.2342641,3.3996737,2.5327544,2.8591383,2.4941547,2.20412,2.371068,2.9623694,2.9768083,2.8260748,2.5224442,2.7979596,2.865696,2.460898,2.9159272,2.421604,2.506505,2.919601,3.1598678,2.8686445,3.3974185,2.6454222,2.8536983,2.8579352,2.8109043,2.6757784,3.0330215,2.6354837,3.1445742,3.107888,1.9822712,3.057666,2.694605,3.1439512,2.5658479,2.7403626,2.8876173,2.5943925,2.9175055,2.8000293,3.0948205,2.665581,3.416973,2.8344207,3.007748,2.4313638,3.2219355,3.3624825,3.2185354,2.7853298,2.563481,3.5926208,3.280123,2.6444385,3.0813472,2.10721,2.6384892,2.2900345,2.7371926,2.8727388,2.389166,3.1507564,2.9698815,2.4329693,2.9474337,3.3948019,2.6711729,3.510545,2.855519,2.825426,2.6580114,2.5877109,2.3483047,3.0996807,2.8175654,2.5774918,2.5774918,2.6599162,2.303196,2.5289166,2.8202014,2.6730208,2.4756713,2.5465426,2.4377506,2.5037906,3.1646502,2.25042,3.531862,2.665581,2.4409091,2.599883,2.805501,2.447158,2.9474337,3.0588055,3.075547,3.002166,2.3283796,2.5145478,2.4377506,2.8727388,1.9542425,3.1338582,2.7937903,2.8000293,2.9735897,2.7185018,2.636488,2.507856,3.0726175,2.9127533,2.666518,3.1550322,2.7641761,2.651278,2.064458,2.8494194,3.4320066,3.0051806,3.5703094,2.993877,3.0305998,2.7007036,2.9127533,2.5965972,2.9872193,2.2878017,2.2966652,2.902547,2.9547248,2.5263393,2.4785664,2.4983106,2.7250946,2.421604,2.9185545,2.5728717,2.9580858,2.7474117,3.485011,2.7551122,2.7291648,3.2713768,2.519828,2.854306,2.689309,2.9698815,3.3104808,2.7250946,3.0090258,2.6384892,2.978637,3.0930712,2.7803173,2.6803355,2.445604,1.94939,3.0285714,3.122216,2.389166,2.7143297,2.7937903,3.1841233,2.7032914,2.447158,2.9164538,2.3909352,2.4533184,2.480007,2.9726655,2.7450747,2.4149733,3.0378246,2.7474117,3.024075,2.5888317,2.8692317,3.4712918,2.6884198,3.205475,2.506505,2.9201233,2.9410143,2.7007036,2.4756713,2.788875,2.5728717,2.5276299,2.3820171,2.506505,2.6857417,2.7853298,3.1423895,2.892651,3.2968845,3.3498602,2.7979596,2.9722028,2.3541083,2.8762178,2.5843313,2.7874606,2.8779469,2.8998206,2.8597386,2.937518,2.7218106,2.8419847,2.7831886,2.8727388,2.7520485,2.9590414,2.8088858,2.7242758,2.881955,2.651278,2.7693772,2.5263393,2.6599162,2.7323937,2.8813846,2.6551385,2.6232493,2.7759743,2.9781804,2.8195438,3.4843,2.7024305,2.7774267,2.1172712,2.9185545,2.902547,2.8579352,2.3838153,3.4144719,2.705008,3.077368,2.535294,2.3521826,2.5622928,2.064458,2.552668,2.7032914,2.744293,3.2237554,2.6757784,2.4857213,2.7371926,3.0228405,2.974051,2.845718,3.4435759,3.2227166,2.570543,2.672098,2.8579352,2.8260748,2.6998377,3.2617385,2.7134905,3.1179338,2.4199557,2.480007,2.757396,2.9425042,2.8027737,2.515874,3.198657,2.874482,3.1610684,2.5943925,3.2830749,2.848189,3.0777311,2.6232493,2.6711729,2.3541083,2.668386,3.007748,2.531479,2.3673558,2.622214,3.4391747,2.6424646,2.7226338,2.5237465,2.5224442,2.149219,2.9294188,3.3340514,2.8633227,3.023664,2.832509,2.8438554,2.647383,2.7160034,2.6972294,2.7853298,2.7611759,3.408918,2.5774918,2.2900345,2.794488,3.2345173,3.0326188,2.689309,2.636488,2.8692317,3.322426,2.8920946,2.5877109,2.9489017,2.6580114,2.8853612,2.469822,2.7275412,2.788875,2.5740314,2.839478,2.389166,2.544068,2.689309,2.9800034,2.7611759,2.9956353,3.0813472,2.445604,2.9722028,2.9722028,2.6170003,3.1195858,3.0265334,2.980912,2.3096302,2.8419847,3.5414543,2.480007,3.4976206,2.8195438,2.6117234,2.8363242,2.6954818,3.1162755,3.4903798,2.7007036,1.8692317,2.666518,2.4149733,2.7641761,2.6551385,2.457882,2.5854607,2.64836,2.9527924,2.7566361,3.2469907,2.8318698,2.6785183,2.974051,2.6627579,3.0145206,3.107888,2.7218106,3.0740848,3.3925211,2.4361627,2.5820634,2.651278,2.6031444,2.7853298,2.5037906,3.0996807,3.0008678,2.6148973,3.2317243,3.057666,2.5728717,2.7596679,2.7937903,3.154424,2.2648177,2.800717,2.4756713,3.0996807,2.9912262,2.9872193,2.807535,2.8195438,2.710963,2.9047155,2.9434946,3.1293676,2.663701,2.651278,2.64836,2.8573325,2.6748612,2.3909352,2.938019,2.663701,3.0064662,2.7250946,3.067443,2.800717,3.107888,3.009451,2.9867718,2.5428255,2.9566486,3.0128372,2.8426092,2.7450747,2.4281347,2.9795485,3.3081374,3.126456,3.0119932,2.8591383,2.788875,2.5658479,1.7323937,2.805501,2.840106,3.2462523,2.9344985,2.7395723,2.8762178,4.2650537,2.2718415,2.6190934,3.4360034,2.7275412,2.5786393,2.4885507,2.665581,2.510545,2.9670796,2.7395723,2.6095943,2.846337,2.7979596,2.8088858,2.421604,2.9912262,2.7715874,2.0530784,2.6324573,2.457882,2.5740314,3.364551,2.6190934,2.1172712,2.8518696,2.7315888,2.456366,3.364926,2.622214,3.0342274,3.2052045,2.3961992,3.2837534,2.1367207,2.7339993,2.8668778,2.6627579,2.2764618,3.2598326,2.5965972,2.7291648,3.1245043,2.9278834,2.7168376,2.8234742,3.1975563,2.4065402,3.2365372,2.5693738,2.8175654,2.7824726,3.254548,2.6148973,2.3541083,3.0362296,2.8260748,2.3541083,2.4785664,2.7323937,2.7497363,2.5786393,2.5599067,2.7134905,2.3838153,2.2944663,3.216957,3.4051754,2.510545,2.7403626,2.7363966,2.5965972,3.0784569,3.120574,3.4258602,2.6294096,3.0362296,2.628389,3.1075492,2.8438554,2.9894497,2.8182259,3.619302,2.6117234,2.9329808,2.969416,3.2276297,2.9047155,2.480007,3.0195317,2.7209857,2.6444385,2.5728717,2.4517865,2.510545,2.4377506,2.5327544,2.7664127,2.876795,2.4409091,2.4281347,2.7291648,2.4149733,2.5365584,3.0561423,3.0128372,3.3643634,2.7489629,2.6384892,2.811575,2.9604707,2.4843,2.6570559,2.3673558,2.6998377,3.1553361,2.9566486,2.502427,2.960946,2.5954962,2.7267272,2.6580114,2.456366,2.8109043,2.6117234,2.628389,2.641474,2.8041394,2.9258275,2.8739016,3.1711411,2.5740314,2.9623694,3.0863597,2.7551122,3.7355192,3.7053504,3.0417874,2.2764618,2.800717,2.710963,3.1436393,2.6314437,2.5987904,2.307496,2.9390197,3.280123,2.9454687,2.672098,2.8853612,2.636488,2.365488,2.628389,2.900913,2.535294,2.9324737,2.751279,2.6857417,2.628389,2.788875,2.3996737,2.6384892,2.8762178,1.9395193,2.5877109,2.9995656,2.5477748,1.8129133,2.1875207,2.8633227,2.4048338,3.1319394,2.5658479,2.4843,3.108565,3.6479695,2.209515,2.8299468,2.6981006,3.1670218,2.751279,2.7916906,2.79588,2.9329808,3.2089784,2.690196,2.677607,3.1241782,2.5550945,2.8041394,2.6503074,3.1267805,2.4653828,2.6998377,3.1640553,2.5740314,2.5477748,3.123198,2.5145478,3.1972806,2.672098,2.7118073,3.2076344,2.978637,2.4941547,3.1395643,2.9722028,2.8920946,3.1522884,3.0277572,3.191451,3.3948019,2.8241258,2.683947,2.7427251,2.876795,2.605305,2.840106,3.0187006,3.0141003,3.559308,3.0930712,2.7916906,3.2309597,2.825426,2.3820171,3.3400474,2.4756713,2.5954962,2.61595,2.6608655,2.7916906,2.807535,2.5820634,3.3914645,2.5118833,2.7134905,2.7810369,1.9637878,2.5854607,2.7965744,2.8273692,2.767156,2.6748612,2.845718,2.8530896,2.9912262,2.5403295,2.4329693,3.0228405,2.1367207,2.672098,2.923244,2.6693168,2.5477748,2.9576073,2.7363966,2.839478,2.5877109,2.3598356,2.6344774,2.8426092,2.647383,2.9982593,2.7867515,2.9735897,2.7209857,2.741939,2.7867515,2.6117234,2.8615344,2.4927604,3.1055102,2.690196,2.518514,2.6998377,2.457882,3.0008678,3.024075,2.876795,2.5888317,2.8920946,2.8633227,2.8920946,3.2342641,2.9708116,2.8692317,2.6627579,2.8536983,2.788875,3.175222,2.7323937,2.4502492,2.7986507,2.9344985,3.1448853,3.1293676,2.870404,2.8444772,3.585122,3.2605484,2.457882,2.8500333,2.8169038,2.462398,3.3047059,3.123198,2.9735897,2.683947,2.6541765,2.7824726,2.8633227,3.3624825,2.7118073,2.8041394,2.9513376,2.3138673,2.8864908,2.7979596,2.966611,2.8027737,3.3884563,2.8609366,2.647383,2.4377506,3.5533974,2.7209857,2.7339993,3.2787535,2.6599162,2.4313638,2.3541083,2.7067177,2.4814427,3.2375438,2.690196,3.3921692,3.3257208,3.0195317,2.8293037,2.9100904,2.8195438,3.2942457,2.8796692,3.1274288,2.5943925,2.8762178,2.767156,2.7979596,2.9294188,2.9965117,2.79588,2.9867718,2.5888317,2.825426,2.6384892,2.770852,2.7641761,2.672098,2.938019,2.5465426,2.283301,2.7824726,3.0610752,2.3521826,2.9604707,2.751279,3.277609,2.997823,2.7250946,2.60206,2.9722028,2.8536983,3.0157788,2.7323937,2.518514,2.997823,2.4014006,3.2342641,3.5265977,2.5786393,3.0115705,2.10721,3.0090258,2.518514,3.1601682,2.7267272,2.7379873,2.9434946,2.636488,3.3942766,2.5010593,2.6384892,2.665581,3.1024337,2.531479,2.8182259,2.7143297,2.146128,3.2746196,3.107888,3.002598,2.64836,2.965672,3.064458,2.5037906,3.2113876,3.2787535,2.8020892,2.770852,2.8129134,3.1658375,3.0944712,3.201124,2.5987904,2.535294,3.0362296,2.531479,2.807535,2.7209857,2.647383,2.7339993,2.7965744,3.40637,2.480007,2.7737865,2.7395723,3.0354297,2.683047,2.3424227,2.5987904,2.3159704,2.2878017,2.7275412,2.8299468,2.690196,2.8356905,3.0103,2.3242824,3.2579184,2.628389,3.0930712,3.2555137,2.7853298,2.6757784,2.6253123,2.9498777,3.0374265,2.7874606,3.2121875,3.0161974,2.7168376,2.60206,2.4424798,2.7323937,2.6095943,2.7347999,2.8241258,2.0606978,2.692847,3.1189258,2.4742162,3.0220158,2.6998377,3.0378246,2.575188,2.931458,2.691965,2.8627276,2.60206,2.6324573,2.5237465,2.9454687,2.8149133,2.563481,3.0813472,2.447158,2.975432,2.8864908,2.663701,2.8169038,2.6972294,2.7007036,2.9201233,2.575188,2.6608655,2.5820634,2.9680157,3.3767593,3.0831442,2.8375885,2.9894497,2.4502492,2.7489629,2.552668,2.710963,2.8129134,2.807535,2.6063814,2.9116902,3.697578,1.9731278,2.7371926,2.8909795,2.874482,3.0417874,2.993877,2.5658479,3.057666,2.9965117,2.7619278,2.6812413,2.975432,2.7275412,2.839478,2.6170003,3.0766404,2.6570559,2.4785664,2.8597386,2.5987904,2.5888317,2.6444385,2.4668677,2.9014583,2.8597386,2.7730546,3.0648322,2.677607,2.423246,2.9344985,2.805501,2.5786393,2.6394866,3.0707765,2.8668778,2.5854607,2.9449759,2.7730546,2.4653828,2.4199557,3.1743505,2.4885507,2.7118073,2.8727388,2.5921767,2.30103,2.6394866,3.198657,2.70927,2.5263393,2.9652019,3.6072404,2.049218,2.6314437,3.1325798,2.535294,2.5854607,2.6998377,3.1550322,2.689309,2.5563025,2.8129134,2.456366,2.6803355,2.2380462,3.139879,3.1958997,2.230449,3.2631624,3.2268577,2.636488,2.6232493,2.2455127,2.7686381,3.4942937,2.5954962,2.8318698,2.3673558,3.178977,3.6285932,2.2355285,2.2966652,2.2648177,3.373831,2.6627579,3.0354297,2.409933,2.6730208,2.580925,2.4857213,2.4116197,3.0132587,2.6394866,2.1038036,2.9670796,2.813581,2.828015,2.3909352,2.7686381,2.8109043,2.5954962,2.7803173,2.4785664,2.7986507,2.4517865,3.5340261,2.7032914,2.7032914,2.6570559,2.908485,2.8998206,3.0224283,2.365488,3.0318122,2.840106,2.6627579,2.6570559,3.544068,2.8344207,3.195623,3.0806265,3.2400498,2.7185018,2.7032914,2.7226338,2.5728717,2.502427,2.5622928,2.7611759,2.6599162,2.7067177,2.8088858,3.1875207,2.894316,2.9903388,2.6444385,2.7596679,2.70927,2.908485,2.605305,2.5477748,2.7466342,3.5822906,2.535294,3.2559958,3.0115705,2.7291648,2.8494194,2.854306,3.0378246,2.64836,3.4891143,2.2966652,2.409933,2.220108,3.1439512,2.5145478,3.1522884,2.876795,3.052309,2.6253123,2.751279,3.0119932,3.6602013,3.557146,2.8475726,2.4533184,2.2253094,3.1649473,2.7693772,2.9698815,3.2886963,2.8305886,2.8802419,3.0107238,2.6866362,3.0224283,2.6627579,3.0584261,2.9434946,2.480007,2.9273703,2.767156,2.4668677,2.4712918,3.1983821,2.5550945,2.608526,2.708421,3.30298,2.4969296,3.0707765,2.5670264,3.2024884,2.7323937,2.7299743,2.378398,2.6354837,2.7831886,3.4061995,2.8615344,2.3521826,2.9258275,3.0354297,2.8893018,2.9781804,2.7846172,2.9180303,3.0157788,2.9708116,2.7007036,2.8512583,2.4502492,2.997823,3.0588055,3.3455698,2.848189,2.519828,2.5965972,2.8299468,3.4899585,3.4592416,3.6462076,2.6170003,2.423246,3.2988532,2.3996737,3.701568,2.6294096,2.9273703,2.874482,2.3944516,3.1395643,3.0265334,3.1105897,2.7781513,2.8234742,2.4927604,2.9969492,3.4329693,2.544068,2.6857417,3.126456,2.7641761,2.9566486,2.4857213,2.4424798,2.9795485,2.9294188,2.5037906,2.7774267,2.6981006,2.677607,3.2757719,3.0902581,2.8088858,2.848189,3.4984484,3.0538464,3.2727697,2.7810369,3.544068,3.1152775,3.0132587,2.8920946,2.4668677,2.8893018,3.1804125,2.5563025,2.7664127,2.744293,2.6599162,2.622214,3.1267805,2.9795485,2.7007036,2.8293037,2.6972294,2.994317,2.5921767,2.6263404,3.0145206,2.9618955,3.4329693,2.8273692,2.9637878,2.8475726,2.794488,3.560624,2.7752461,3.0342274,3.133539,2.865696,2.7058637,2.7551122,2.283301,3.0149403,2.3483047,2.7427251,2.5987904,3.1075492,2.828015,2.7693772,3.0633333,3.4019172,2.38739,2.7937903,2.5477748,2.5843313,2.389166,2.8344207,2.4199557,3.2499318,3.2526104,3.2415464,2.9175055,2.2648177,2.575188,3.2598326,2.8318698,2.9532764,2.6063814,2.8909795,2.605305,2.7160034,2.8739016,2.5550945,3.0877814,2.691965,2.365488,3.0595634,2.9057958,2.6857417,2.64836,3.0115705,2.1583624,3.4391747,3.139879,2.6580114,2.6599162,2.4843,2.5237465,3.6331654,2.6580114,2.7803173,2.372912,3.106531,3.0965624,2.5658479,2.5843313,2.6444385,2.5587087,3.0588055,2.6748612,2.8981764,2.8876173,3.2757719,3.1598678,2.3598356,3.1550322,2.7795966,2.7730546,2.580925,3.3310223,2.8293037,3.0305998,2.7611759,2.6148973,2.924796,2.7134905,2.9344985,2.900913,2.4065402,2.7867515,3.0174508,3.077368,2.8920946,2.7339993,2.7909884,2.64836,3.0314085,2.480007,2.4424798,2.570543,2.7323937,1.748188,2.7058637,3.0115705,3.232488,3.0538464,2.7543483,2.3242824,2.87564,3.425208,2.510545,2.612784,2.570543,3.7341595,2.5403295,3.0199466,2.7810369,2.5237465,2.647383,3.0326188,3.4723175,3.0441477,3.2046626,2.683947,2.5037906,2.3483047,2.5599067,2.570543,2.38739,2.8512583,2.307496,2.6570559,2.6444385,3.0119932,2.5622928,2.874482,2.7528164,2.575188,2.7450747,3.1142774,2.6314437,3.2600713,2.988559,2.7143297,2.7024305,2.4983106,2.8573325,2.7067177,3.080987,2.4843,2.5965972,2.978637,2.9735897,2.6253123,2.8195438,3.363612,2.7143297,2.825426,2.2718415,3.2397997,2.845718,2.9845273,2.825426,2.694605,3.126456,2.8981764,2.663701,2.7315888,2.608526,3.4604468,3.4340897,3.259116,2.4899585,2.8864908,3.6559064,2.6095943,2.5327544,2.9903388,3.120574,3.5428255,2.9185545,2.7520485,2.539076,2.9561684,2.539076,3.0195317,2.9175055,2.9148717,2.605305,3.370328,2.4517865,2.5276299,2.9542425,2.897627,2.6857417,2.7497363,3.1486027,2.8020892,2.4517865,2.3820171,3.353724,2.9041743,3.3571723,2.757396,2.4265113,2.5118833,3.277609,2.5365584,2.518514,3.5050142,2.8027737,2.8241258,2.839478,2.365488,2.7218106,2.7168376,2.5428255,3.0648322,3.3996737,2.4377506,2.4843,3.071882,2.515874,2.5786393,2.9712758,2.7596679,2.942008,3.0891984,3.0610752,2.894316,3.154424,2.757396,3.04883,3.4877038,2.822168,2.923244,2.519828,2.252853,3.2447717,2.6170003,2.6884198,3.5181189,2.5888317,3.0856473,2.4533184,3.0784569,2.8215137,3.042969,2.6857417,2.5774918,2.8241258,2.6866362,2.7395723,2.8830934,2.6532125,2.7242758,2.7007036,3.1254814,2.539076,2.7589118,2.5550945,2.506505,3.1044872,3.0417874,2.6748612,2.6190934,2.372912,2.3617277,3.2350233,2.8241258,3.1379867,2.5365584,2.8674674,2.1172712,3.0261245,2.2878017,2.6693168,2.608526,2.9395192,2.4969296,2.8512583,2.7589118,2.456366,2.5820634,3.0622058,2.5670264,2.9434946,2.25042,2.4116197,2.8234742,2.7403626,2.7846172,2.5403295,3.3690302,3.1574569,3.36135,3.023664,3.052309,2.942008,2.8273692,3.172603,2.806858,2.5888317,2.7596679,3.3346548,2.914343,2.3673558,2.980912,2.3541083,2.4653828,3.036629,3.108565,3.0476642,2.6384892,3.062582,2.507856,2.423246,2.469822,3.3921692,2.6324573,2.7058637,2.7824726,3.0603201,2.5224442,2.6324573,2.5670264,2.3961992,3.2253094,3.1556396,2.8494194,3.6188846,2.5477748,2.531479,2.8785217,2.8155777,2.7520485,3.4542348,2.855519,2.8518696,3.2372923,2.6599162,3.006038,1.3617278,2.921166,3.065953,2.8864908,2.690196,3.2615008,3.0845764,2.8721564,2.8088858,3.0441477,2.570543,3.1640553,2.6444385,2.8318698,2.544068,2.8444772,2.7160034,2.9273703,2.61595,3.1274288,2.969416,3.735918,3.0314085,3.0941217,2.9708116,2.6757784,2.1875207,2.5786393,2.6095943,2.8561244,2.865104,2.5550945,2.647383,3.191451,2.9618955,3.140508,3.0350292,2.7867515,3.303628,2.570543,2.3996737,3.0633333,3.1225436,3.2027607,2.5477748,2.767156,2.870404,3.0777311,1.9731278,2.8382192,3.465829,3.3716218,2.6693168,2.2121875,3.1565492,2.570543,3.1277525,2.9951963,2.6599162,2.708421,2.480007,2.663701,2.6812413,2.6998377,2.9132838,3.1316187,2.988113,1.8129133,2.5118833,2.5728717,2.683047,2.3541083,2.7185018,3.2038484,2.8494194,3.0655797,2.8779469,2.636488,2.5237465,3.3583157,2.340444,3.4903798,2.9116902,3.1068707,2.9425042,3.3178544,2.4166405,2.7226338,2.3483047,2.510545,2.6551385,3.024896,2.6866362,2.3838153,2.5587087,2.806858,2.7299743,2.6711729,2.8260748,3.2043912,2.7497363,2.60206,2.7315888,2.651278,2.668386,3.036629,3.7697465,3.3226328,2.9680157,2.870404,2.531479,3.1565492,2.4843,2.767156,2.340444,2.307496,3.0314085,2.4712918,3.3147097,2.5037906,2.447158,2.612784,3.0499928,2.6503074,3.3756635,3.1711411,2.9175055,3.1580608,2.8444772,2.5037906,2.5289166,2.7291648,3.2964458,2.90309,3.0161974,2.5327544,3.1658375,2.8591383,3.4405942,2.4409091,3.4443572,3.2211533,3.3554516,2.988113,2.937518,2.9969492,2.612784,2.7520485,2.563481,2.9283957,2.217484,2.7032914,3.3085644,2.6785183,2.6454222,2.7965744,3.1105897,2.6324573,2.580925,2.2576785,2.4377506,2.8475726,3.0888445,2.757396,2.9898946,3.1357684,2.3541083,2.7874606,2.4149733,2.6095943,2.881955,1.9867717,2.6344774,2.5965972,2.7489629,3.2624512,2.510545,2.692847,3.2650537,2.9227254,3.0856473,2.4742162,2.6354837,2.4517865,2.5428255,2.6384892,2.7803173,2.7520485,2.888741,2.7867515,2.622214,2.6608655,2.4502492,2.220108,2.9283957,2.988559,2.8444772,2.4048338,2.7134905,2.6344774,2.7693772,2.5820634,3.0464952,2.5622928,2.2900345,2.6711729,2.3820171,2.519828,2.6812413,2.5365584,2.5888317,2.8981764,2.636488,2.4265113,2.7853298,2.9355073,2.4502492,2.4199557,2.7134905,2.5037906,3.364551,2.854306,2.651278,3.4067104,2.938019,2.9329808,2.5622928,3.04883,1.5910646,2.460898,2.7379873,2.636488,2.6263404,3.3583157,2.599883,3.0338256,3.0224283,2.7867515,2.8109043,2.70927,3.1041455,2.2253094,2.6757784,2.4377506,2.6998377,2.7781513,2.7693772,3.04883,2.608526,2.7528164,3.2227166,2.507856,2.8692317,2.38739,3.5010593,2.668386,3.175222,2.3944516,2.6117234,2.6580114,2.0086002,2.4927604,2.6170003,3.0390174,3.1293676,2.8686445,2.822168,2.5670264,3.1417632,2.1038036,2.668386,2.0211892,2.7619278,2.4502492,3.8271754,2.7497363,3.199481,3.2203696,3.1866739,2.563481,2.7737865,2.3961992,2.6981006,2.6232493,2.811575,2.6294096,3.3138673,2.3364596,2.61595,2.7853298,2.9227254,1.7323937,2.5224442,3.1841233,2.7867515,2.60206,2.6857417,3.2229764,2.6253123,2.4065402,3.147367,2.5037906,2.7168376,2.608526,2.8041394,2.7497363,2.855519,3.1637576,3.0499928,2.3096302,2.7450747,3.0265334,2.6232493,2.7566361,2.2671716,2.9580858,2.3222194,2.5854607,2.4742162,3.7103713,2.9116902,2.5237465,2.3961992,2.965672,2.7275412,2.9175055,2.692847,2.480007,2.9503648,2.4927604,3.7556462,2.8041394,3.1589653,2.9057958,2.4983106,3.122216,2.6748612,2.3304138,3.3378584,2.6954818,2.6095943,3.3751147,2.7209857,2.4843,2.9827235,3.5657299,2.980912,2.8215137,3.0813472,2.4014006,2.689309,3.1498346,2.5327544,2.9410143,3.1711411,2.937016,3.1075492,2.5943925,2.7450747,2.5276299,2.8202014,2.839478,2.9956353,2.7242758,2.8981764,2.870404,3.0051806,2.7489629,2.6711729,2.8802419,2.209515,3.3875678,2.507856,3.1373541,2.9041743,2.8356905,2.5477748,2.8573325,3.3749316,2.7497363,3.2942457,2.5670264,2.6785183,2.6314437,3.6884198,2.2741578,2.5987904,2.937518,2.4814427,2.2966652,3.0417874,2.8739016,3.120574,2.30103,3.1556396,2.5263393,2.692847,2.075547,2.8155777,2.9425042,2.6532125,2.389166,2.178977,3.6243854,2.9898946,2.7803173,2.1931245,2.4313638,2.5910647,2.7427251,2.7774267,3.0923698,3.7676752,2.8299468,3.089905,2.983175,2.744293,2.6117234,3.0277572,3.0145206,2.3673558,3.0891984,2.8561244,3.4517865,2.7874606,2.4065402,2.7323937,3.2981977,2.9827235,2.6532125,3.2844307,3.067071,2.5550945,2.6063814,2.7160034,2.5921767,2.445604,2.757396,2.480007,2.1139433,2.30103,2.4983106,2.5854607,2.8318698,3.3596458,2.8836615,2.854306,3.1849751,2.506505,2.217484,3.161368,2.4653828,3.450403,2.5224442,2.951823,2.9542425,3.307282,2.5550945,3.0195317,2.7596679,2.4065402,2.865696,2.865104,3.1020906,3.3619165,2.3838153,2.4361627,2.8692317,1.8750613,2.7067177,2.608526,2.767156,2.7909884,2.994317,2.8413594,2.665581,3.006038,2.7160034,2.7795966,2.921166,2.636488,2.8830934,2.7759743,2.8419847,2.8095598,3.071514,2.5921767,2.4653828,2.7730546,3.0476642,3.687618,2.3673558,2.7737865,2.4927604,2.7730546,2.4361627,2.7450747,2.460898,2.933993,2.612784,2.9283957,2.9542425,2.921166,2.7024305,2.7715874,2.6344774,2.694605,2.960946,2.8802419,2.9116902,2.8109043,2.4941547,2.120574,2.620136,3.1598678,2.767156,2.994317,2.975891,3.0944712,3.1041455,2.8234742,2.7853298,2.4969296,2.5587087,2.6866362,2.864511,2.9633155,2.8293037,2.870404,2.751279,2.7267272,3.0595634,3.1152775,2.942008,2.3673558,2.5888317,2.8000293,2.5403295,3.1835546,3.3656752,2.8674674,2.5237465,2.8202014,2.620136,3.006038,2.7315888,3.0207756,2.8095598,2.0863597,2.6884198,2.683947,2.5910647,2.5658479,2.376577,3.0081742,1.968483,2.4361627,2.9175055,2.672098,2.7566361,3.229426,3.3667965,2.217484,2.8299468,2.7774267,2.356026,2.6608655,2.6803355,2.9708116,2.7656686,3.1550322,2.6424646,3.2851071,2.9175055,2.4843,2.55145,2.1367207,2.806858,2.6394866,2.806858,2.8998206,2.5550945,3.249443,3.2317243,2.692847,2.480007,2.5774918,3.2771506,3.195069,3.1760912,3.2957869,2.6866362,2.7759743,2.8356905,3.1051695,2.620136,3.5199592,2.9079485,2.694605,2.5774918,2.460898,3.2427897,2.5563025,2.9242792,2.8920946,3.0,2.7916906,3.7685642,2.7853298,2.651278,2.5728717,2.6503074,3.1992064,2.7589118,3.4795754,3.418467,2.825426,3.3416324,2.6785183,3.0766404,2.599883,2.9242792,2.64836,2.6998377,3.0777311,2.8426092,2.3820171,2.462398,1.6627579,2.9547248,2.7168376,3.024075,2.8762178,2.519828,2.7067177,3.3968964,2.888741,3.0047512,3.1119342,3.0394142,2.79588,3.0553784,2.7752461,3.2911468,2.694605,3.1601682,3.176959,2.6599162,3.0824263,2.8615344,2.9956353,2.4742162,1.9190781,2.6757784,3.2873538,2.6394866,2.570543,2.7395723,3.122216,2.8853612,2.689309,2.6711729,2.692847,2.881955,2.3364596,2.70927,2.5728717,2.683947,2.8202014,1.7403626,2.8382192,3.4299138,2.9623694,3.768712,3.2113876,2.9768083,3.1749315,2.502427,2.6063814,2.641474,2.7209857,2.6384892,2.149219,2.303196,1.8260748,2.8709888,3.4533184,2.612784,2.651278,3.281488,2.9410143,2.9273703,3.0588055,2.4014006,2.7323937,2.6785183,2.3673558,3.071514,2.845718,3.1192558,2.8344207,3.0468853,2.6884198,3.2844307,2.6263404,2.3617277,2.855519,3.0572855,2.807535,2.8579352,3.1550322,2.3541083,2.612784,2.5550945,2.445604,2.888741,3.2569582,2.4785664,2.421604,3.4625478,3.0499928,2.744293,2.7363966,2.6608655,2.6095943,2.8727388,3.1931245,3.3070679,2.864511,3.6148973,2.805501,2.5599067,2.3909352,3.2342641,2.340444,2.767156,2.9595184,2.5550945,2.3944516,2.5910647,2.9464524,2.7007036,2.7759743,3.0354297,2.8155777,2.456366,2.507856,2.865696,3.1417632,3.175222,2.9263425,2.4927604,2.421604,2.6324573,2.7403626,3.4676082,2.7134905,2.9273703,2.8981764,2.7299743,2.38739,2.5740314,2.9547248,2.6998377,3.0530784,2.580925,2.663701,2.9532764,3.0374265,3.0115705,3.2718415,3.1115985,2.303196,2.9542425,2.4409091,3.2837534,2.3096302,2.7427251,2.5622928,2.8202014,2.7497363,3.0549958,2.563481,2.9360108,3.2263422,2.6253123,3.0228405,2.8633227,3.3447852,3.1149445,2.846337,3.4992745,2.8299468,2.4502492,2.4899585,3.0584261,2.846337,2.6627579,2.8344207,3.0511525,3.2164297,2.4065402,2.507856,2.854306,2.6730208,2.6063814,2.6314437,3.3362596,3.2792106,2.5854607,2.6532125,2.4329693,2.7937903,2.8356905,2.888741,2.79588,2.4377506,2.3838153,3.3459616,2.6190934,2.6503074,2.8195438,2.6532125,2.552668,3.1824145,3.1075492,2.622214,3.0979512,2.9637878,2.8830934,2.8475726,2.708421,3.4858632,2.6384892,2.4533184,2.980912,2.7543483,2.7803173,3.0115705,2.6785183,2.9745116,2.7474117,2.6785183,3.0920184,2.5276299,2.5820634,2.4313638,2.6599162,3.4801507,2.8893018,2.9566486,3.2027607,2.7930915,2.663701,2.5774918,2.605305,2.6857417,2.7395723,2.6117234,2.2944663,2.6627579,2.4329693,2.7774267,2.0086002,2.6580114,3.2734642,2.518514,2.881955,2.3364596,2.2966652,2.4149733,3.0503798,3.0253057,2.5693738,2.7930915,2.531479,2.7656686,2.7737865,2.741939,2.5365584,2.4742162,2.3138673,2.2278867,2.663701,2.763428,2.6324573,3.2337573,2.469822,2.672098,2.691965,2.6294096,3.036629,2.6748612,2.346353,3.1824145,3.409595,2.7752461,2.2966652,3.325926,2.672098,2.3304138,2.38739,3.1306553,2.7250946,2.767156,2.620136,2.7067177,2.7143297,3.0338256,2.70927,2.570543,2.6190934,2.9708116,2.9159272,2.6314437,2.881955,1.7323937,2.9390197,2.146128,3.205475,3.0595634,2.575188,2.7824726,3.3449814,3.3785796,2.8494194,2.7474117,2.9258275,2.7168376,2.7315888,3.0468853,2.8853612,2.421604,2.90309,3.1212316,3.1189258,2.690196,2.9201233,2.5465426,2.7737865,3.0813472,3.4020894,2.0827854,3.370883,2.6324573,2.3944516,2.7752461,3.0342274,2.421604,2.7831886,2.6981006,2.8813846,3.2607868,2.365488,2.5224442,2.9283957,3.2397997,2.5118833,2.6580114,2.3909352,2.894316,2.7024305,2.8027737,2.608526,2.5587087,3.1258066,2.3222194,2.8202014,2.6095943,2.8413594,3.154424,2.599883,2.7781513,3.3605933,2.5854607,2.7226338,2.5587087,2.8020892,2.7693772,2.846337,2.6857417,2.9827235,2.447158,2.5010593,2.5622928,2.4653828,2.303196,2.8591383,2.3673558,3.3238707,2.6170003,2.4756713,2.8500333,2.7209857,2.5965972,2.457882,2.507856,2.9180303,3.0480533,2.6314437,2.825426,2.7737865,2.8202014,2.6170003,3.571476,2.7371926,2.622214,2.7403626,2.457882,2.7909884,3.447468,2.3283796,2.2576785,3.0297894,2.7824726,3.1869564,2.8048208,2.220108,2.5921767,2.4785664,2.7752461,2.5403295,2.4742162,2.535294,2.7379873,2.8129134,3.1513698,2.6394866,2.6981006,3.1293676,2.376577,2.552668,2.7489629,2.599883,2.5786393,3.0666986,2.6812413,3.148294,2.7497363,3.4778445,2.5118833,2.4424798,2.7209857,2.3944516,2.9454687,2.4712918,2.7589118,2.997823,2.813581,2.3673558,3.082067,3.0047512,2.6190934,2.6803355,2.9576073,2.994317,2.763428,2.3541083,2.6424646,3.2365372,3.4539297,2.6627579,2.8686445,2.4653828,2.6627579,2.6314437,2.668386,2.9111576,2.672098,2.840106,2.8536983,2.7528164,2.515874,2.965672,2.5550945,2.828015,2.757396,2.6532125,2.7619278,2.6031444,3.3244882,2.8155777,2.6972294,2.8813846,2.8202014,3.4781334,3.5587087,2.5820634,3.3057811,2.689309,3.223496,2.8356905,3.5653756,2.510545,2.5599067,3.4410665,3.0476642,2.9344985,3.077368,2.666518,2.7824726,2.677607,2.4014006,2.7846172,2.7193313,2.822168,2.993877,2.7916906,2.7193313,3.043755,3.1152775,3.1571546,2.6884198,3.4792874,2.7497363,2.7489629,2.6384892,2.6190934,2.924796,3.0584261,3.1637576,2.4843,2.4969296,2.7759743,2.423246,2.9164538,2.469822,2.5670264,2.4712918,2.692847,2.636488,2.9116902,2.9527924,2.9299295,2.7371926,2.7566361,2.6253123,2.9175055,2.8779469,3.30103,2.7275412,2.7589118,2.668386,2.8920946,3.300378,2.356026,2.6148973,2.5954962,2.6857417,2.0863597,2.544068,2.854306,2.9116902,2.7427251,3.0253057,3.4126284,2.4941547,2.0086002,2.5587087,2.5587087,2.7007036,2.8088858,2.9439888,3.3220124,2.9818187,2.6170003,2.7715874,3.080987,3.7282727,2.9474337,3.0199466,2.6748612,2.570543,2.8992732,2.4843,2.7619278,2.4502492,3.1386185,2.4712918,2.5365584,2.7795966,3.3432117,2.4533184,3.2309597,3.6258266,2.6117234,2.919601,2.7489629,2.840106,3.0515385,2.7730546,2.800717,2.6570559,2.612784,2.741939,2.770852,2.822168,1.9731278,2.9273703,3.1824145,3.0362296,2.5276299,2.7275412,3.2352757,1.9731278,2.6263404,3.2172208,3.2227166,2.7489629,2.6503074,2.5599067,3.1000257,2.445604,3.2741578,2.4756713,2.7846172,2.9278834,2.7986507,2.6031444,2.854306,2.7323937,2.7596679,2.7566361,3.1841233,2.5728717,2.8000293,2.4329693,2.4843,2.5910647,3.2571983,2.902547,3.0207756,2.813581,2.6503074,3.3469396,2.6551385,2.4785664,2.2810333,2.8870544,2.8419847,2.539076,2.9604707,2.6998377,2.423246,2.612784,2.4424798,2.691965,2.9201233,2.828015,2.6580114,2.3944516,2.6324573,2.9425042,2.4199557,1.968483,2.7218106,2.7664127,2.993877,2.845718,2.5877109,2.5599067,2.7596679,2.894316,2.518514,2.7450747,3.0425756,2.79588,2.6384892,3.1942368,2.881955,2.9542425,2.8000293,2.690196,3.3085644,2.668386,2.9360108,3.1241782,2.8260748,2.8686445,2.2576785,2.8020892,2.7986507,2.5658479,3.2385478,2.7781513,2.5965972,2.4048338,3.2035768,2.9263425,2.9360108,3.2748504,2.921166,2.8627276,2.5327544,2.9726655,2.7803173,2.2966652,2.9818187,2.371068,2.5693738,2.8573325,2.8444772,3.7736402,2.7267272,3.0595634,1.7323937,3.2113876,2.3996737,2.8998206,2.7160034,3.149527,3.3847117,2.689309,2.7058637,3.2452657,2.209515,2.3961992,2.5943925,2.544068,2.8413594,2.751279,2.518514,2.6857417,3.1958997,2.460898,3.2984164,2.6454222,2.8937619,3.745153,3.0965624,2.3180633,2.9867718,2.6551385,2.7403626,2.7315888,2.60206,2.870404,2.897627,3.2190604,2.5987904,2.79588,3.1357684,2.854306,2.6424646,2.6344774,2.677607,2.6757784,2.25042,2.8959746,3.2873538,2.9633155,2.2900345,2.6998377,2.7160034,2.8438554,2.9995656,3.024896,2.978637,2.445604,2.6998377,3.0464952,2.7551122,2.6627579,2.3304138,2.38739,2.09691,2.5888317,2.8536983,2.921166,3.365488,2.3996737,3.0305998,2.6384892,2.641474,2.5010593,2.612784,2.988113,2.8721564,2.5854607,2.7118073,2.9180303,2.8305886,3.1277525,2.6095943,2.372912,1.5563025,3.5225747,2.8175654,3.1283994,3.3394516,3.3174365,2.8847954,3.0141003,2.9263425,2.365488,2.8293037,3.0913153,1.7853298,2.9872193,3.145507,2.5954962,2.7528164,2.7024305,2.636488,2.7363966,2.6263404,2.7395723,3.1679077,2.8475726,2.980912,2.7759743,2.4329693,3.1607685,2.8597386,2.628389,2.788875,2.805501,2.8512583,2.6812413,2.864511,3.3605933,2.7619278,3.4318461,2.5693738,2.4116197,2.7686381,3.1376705,2.744293,2.7371926,2.5943925,3.5146806,3.4896772,3.1316187,2.79588,2.3944516,3.2778382,3.477266,2.5943925,2.5670264,2.9854264,2.5943925,3.5271142,3.0277572,2.988113,2.7737865,2.7824726,3.0707765,2.6757784,2.30103,2.807535,2.5327544,2.8155777,2.7363966,2.8149133,2.663701,2.8813846,2.7267272,2.5740314,2.9576073,2.7007036,2.580925,2.6354837,2.994317,2.8375885,3.0530784,2.6981006,2.710963,2.5289166,3.1142774,2.4265113,3.0553784,2.806858,2.3909352,2.5502284,2.4742162,2.7795966,2.8020892,2.7656686,2.8175654,3.3380578,2.612784,2.5224442,2.9111576,3.0835025,3.2915907,2.5477748,3.140508,2.951823,1.7323937,2.469822,2.346353,2.447158,2.846337,2.906335,2.9148717,2.909556,2.518514,2.8992732,2.7315888,3.0277572,2.8500333,2.854306,2.665581,2.7007036,2.8597386,2.599883,2.8796692,2.930949,2.744293,2.356026,2.8627276,2.8337843,3.0034604,2.694605,2.5658479,2.8356905,2.9503648,2.9912262,2.4199557,3.2509077,3.139879,3.177825,2.8202014,3.079543,3.0996807,2.5263393,3.082067,2.705008,2.9813654,2.7250946,2.6354837,3.4230819,2.6444385,2.552668,2.469822,3.507451,2.7979596,2.7693772,3.0881362,2.4533184,2.4409091,2.5965972,3.1159432,3.5481436,2.7965744,2.628389,2.5854607,2.9561684,2.9273703,2.8356905,2.7641761,3.1075492,3.229426,2.2764618,2.9965117,3.0648322,3.5988998,3.384174,2.881955,2.2741578,2.4941547,2.9566486,3.3340514,2.3838153,2.8692317,2.7143297,2.2380462,2.7895808,2.7686381,3.6112983,2.5037906,3.8721561,3.0081742,2.6580114,2.6812413,2.694605,2.6324573,2.741939,3.1598678,3.2579184,2.60206,2.6608655,2.7810369,3.1003706,3.3226328,2.923244,3.1967287,3.2600713,3.3918169,3.2547896,2.881955,3.108565,2.8305886,2.6884198,3.1132748,2.6803355,3.1357684,2.767156,2.641474,2.9795485,3.1758018,2.5987904,2.4533184,2.4983106,2.539076,2.5276299,3.3230457,2.6503074,2.7693772,2.4065402,2.806858,2.7824726,3.299725,2.5145478,2.9434946,3.3577442,2.8536983,2.544068,2.7250946,3.3829172,2.7759743,3.0047512,2.7474117,2.651278,2.7291648,2.9434946,2.9263425,3.6546578,2.164353,2.6981006,2.6580114,3.5098743,3.2190604,2.7007036,2.7315888,3.1277525,3.3583157,2.4927604,3.205475,2.8426092,2.6757784,2.457882,3.1601682,2.8579352,3.3302107,2.7226338,2.8382192,3.045323,2.6117234,2.7730546,2.9299295,2.605305,2.811575,2.6551385,2.7193313,2.763428,2.845718,1.9395193,2.6857417,2.7379873,3.60206,2.7363966,3.0390174,3.2127202,3.3322365,2.938019,3.15351,2.5599067,2.2966652,2.8041394,2.8000293,2.4785664,2.049218,2.9100904,2.3222194,2.7067177,3.21801,3.071514,2.8475726,2.8500333,2.7730546,2.3483047,3.0034604,3.0572855,3.1906118,2.800717,3.0047512,2.7589118,3.0584261,3.1693804,2.8615344,2.5987904,2.7715874,2.7551122,2.744293,2.666518,3.6162653,2.7209857,2.7143297,2.8909795,2.6117234,2.7909884,3.0,2.9527924,3.4173055,2.3617277,2.909556,2.7909884,2.7024305,2.6866362,2.8293037,3.1316187,2.7168376,3.4551494,2.6551385,2.456366,1.9822712,2.9595184,2.6857417,2.942008,3.3677285,2.7551122,3.224533,2.5145478,3.1906118,3.0224283,2.4048338,2.5428255,3.0476642,2.8954225,2.708421,3.275081,3.1182647,3.0986438,2.7874606,2.4857213,2.7218106,3.0996807,2.7979596,2.689309,2.9768083,2.049218,1.8325089,3.3362596,2.502427,2.4927604,2.705008,2.897627,2.6095943,3.2148438,2.6812413,3.149527,2.5658479,2.9542425,2.7619278,2.672098,2.9680157,3.3079238,2.1303337,2.7160034,2.5954962,2.6394866,2.6981006,3.3953264,2.365488,2.4166405,3.0979512,2.4409091,3.524526,2.881955,3.1245043,2.38739,2.217484,2.7118073,2.4785664,2.87564,2.6324573,2.389166,2.683047,2.4756713,2.2671716,2.705008,2.7824726,2.38739,2.4502492,2.4857213,3.0553784,2.641474,2.5921767,2.9556878,2.4199557,3.228657,2.6857417,2.7193313,2.8853612,3.0,2.7339993,2.376577,2.6063814,2.6095943,2.647383,3.2198465,2.6253123,2.966611,2.356026,2.7058637,2.832509,2.4424798,2.5224442,2.552668,2.9566486,3.0499928,2.8847954,2.409933,2.6253123,3.3829172,3.2214143,3.2296817,2.4653828,3.3986344,3.420121,3.0425756,3.1075492,3.2397997,2.6981006,2.8762178,2.5428255,2.848189,3.1312978,3.0413928,2.217484,3.1815577,2.4712918,3.5094714,2.683047,2.689309,2.6117234,2.8998206,3.4154742,2.744293,2.9434946,3.3859637,2.5877109,3.2792106,2.6454222,2.8779469,2.7774267,2.599883,2.7007036,2.8721564,2.2741578,3.0170333,2.964731,3.0468853,2.948413,2.689309,2.6608655,2.3096302,2.9474337,2.8500333,2.7185018,2.8937619,2.8674674,2.5921767,2.5658479,3.0211892,2.9132838,3.1364036,2.3838153,2.965672,2.5943925,3.1379867,2.5465426,2.974051,2.620136,2.4899585,2.307496,2.9079485,2.691965,2.8155777,2.2121875,2.636488,2.6314437,2.9185545,2.5693738,2.8830934,3.411283,3.1562462,3.538825,2.6998377,2.5010593,2.665581,2.9041743,2.535294,3.0996807,2.7299743,2.5622928,2.8020892,2.1303337,2.9795485,2.7134905,2.865104,3.0799046,2.4668677,2.6314437,2.666518,2.7715874,2.7774267,2.64836,2.9079485,2.8561244,3.5175917,3.1328998,2.7299743,2.4712918,2.7543483,2.665581,3.1610684,2.4857213,2.620136,3.5368109,2.9355073,2.874482,3.1601682,2.845718,2.3344538,2.9278834,2.340444,2.7323937,2.741939,2.5843313,2.7226338,2.6344774,2.825426,2.8785217,2.8500333,2.6998377,2.9858754,2.6117234,3.065953,3.0182843,2.049218,2.60206,3.0289776,2.2764618,2.535294,3.0170333,2.7566361,2.6748612,3.1003706,2.6253123,3.0,2.8721564,2.5403295,3.0314085,3.0909631,2.4065402,3.1571546,2.7551122,3.0326188,3.075182,2.6294096,3.0149403,2.4048338,2.7566361,2.9047155,2.9014583,2.2600713,2.846337,2.5403295,2.6444385,2.8721564,2.6812413,2.8674674,2.9227254,3.4843,2.5921767,2.9410143,3.2268577,2.7067177,2.8494194,2.5289166,2.7759743,2.7810369,2.855519,2.389166,1.9637878,2.3222194,2.4281347,3.43361,3.3902283,2.7895808,3.0394142,2.457882,2.6424646,2.8597386,2.937016,3.4239008,2.6148973,2.5965972,3.168792,3.3998468,2.806858,1.8692317,2.7937903,3.1379867,3.199481,2.2944663,3.2569582,2.6232493,2.8721564,3.0784569,2.5010593,2.813581,2.5786393,3.125156,3.0145206,2.7339993,2.5774918,2.7596679,2.5428255,2.5550945,2.641474,2.8536983,2.5237465,2.8992732,2.751279,2.813581,3.057666,3.0265334,2.6693168,2.9561684,2.7795966,2.7867515,2.5276299,3.1553361,2.6253123,2.539076,2.6812413,2.9590414,2.6063814,2.544068,2.7143297,2.7299743,3.1189258,2.864511,2.874482,2.378398,3.230449,2.510545,3.3660493,2.7693772,2.9175055,2.605305,2.6063814,2.846337,2.7810369,3.0008678,2.5118833,2.4785664,2.5587087,2.9283957,3.2821689,2.7730546,2.5037906,2.7032914,3.0115705,2.6803355,3.3316298,2.8668778,2.9712758,2.4668677,2.9827235,3.0354297,3.7349598,2.8109043,2.6314437,2.7347999,2.506505,2.9216864,2.5854607,2.7250946,1.908485,3.6790643,2.552668,2.7489629,2.931458,2.897627,2.7226338,2.6314437,2.570543,2.6503074,2.864511,2.502427,2.845718,2.4742162,2.6314437,3.0729847,2.4983106,2.7551122,2.5954962,2.2253094,2.535294,2.689309,2.4149733,3.261263,2.8739016,3.0211892,3.0350292,2.6324573,3.658679,2.2600713,2.5365584,3.0561423,2.7497363,2.839478,3.148294,2.8382192,2.805501,3.1658375,3.0681858,2.845718,2.70927,3.193959,2.8182259,2.2576785,2.7566361,2.7715874,3.0499928,2.7007036,3.0588055,2.5943925,3.4601457,2.608526,3.459694,2.7058637,2.64836,3.3641756,2.2355285,3.0526938,2.845718,2.7867515,3.0740848,2.4313638,2.608526,2.8273692,2.8337843,2.5774918,3.228657,2.7379873,2.4409091,2.5877109,2.668386,2.7168376,2.708421,3.0362296,2.7874606,2.6444385,2.4409091,3.1749315,2.5428255,3.2911468,2.8796692,2.64836,3.2576785,3.1815577,2.8813846,2.371068,2.2355285,2.8241258,3.1258066,2.6170003,3.0338256,2.6998377,3.1601682,2.840106,3.0457141,2.8202014,2.9745116,2.6454222,3.0824263,2.828015,2.6954818,2.8573325,3.1020906,3.4954057,2.6532125,3.64836,2.8020892,2.25042,2.6627579,2.8182259,2.8512583,2.539076,2.4199557,2.8813846,2.8500333,3.1439512,2.7867515,2.691965,2.6117234,2.8802419,3.2190604,2.9283957,2.4843,3.1958997,1.5563025,2.7299743,2.7118073,2.535294,2.705008,2.87564,2.0334237,2.636488,2.9898946,2.608526,2.677607,3.4429498,2.744293,2.6314437,3.3904052,3.2598326,2.8305886,1.9867717,2.4014006,3.4253712,2.4116197,2.909556,3.6162653,2.5921767,2.5740314,3.2079036,2.691965,2.7185018,3.002166,3.024896,2.5954962,3.0064662,2.8954225,2.6384892,2.608526,3.1000257,2.8048208,2.7226338,2.8182259,3.1696744,2.8561244,3.1631613,2.855519,3.126456,2.4313638,3.0856473,3.0842187,3.3236644,3.0425756,3.0948205,2.5365584,2.6748612,3.7225516,2.9867718,2.3222194,2.6063814,3.0119932,2.8027737,2.502427,2.6232493,2.620136,2.5774918,3.0737183,2.5658479,2.9227254,2.8692317,2.7895808,2.9242792,3.009451,3.1684976,2.8048208,2.6324573,2.8959746,2.515874,2.8813846,3.269513,2.7379873,2.7267272,3.3197305,3.5410798,2.4048338,3.1646502,2.8475726,2.6424646,2.4116197,2.8344207,3.2513947,2.620136,2.6857417,2.7965744,3.002166,2.2671716,2.3961992,2.8500333,2.8627276,2.480007,2.7209857,3.1852589,2.3617277,3.0115705,2.9079485,3.1565492,3.2437818,3.0976043,2.5786393,3.2135177,3.1835546,2.5477748,2.5263393,2.5224442,2.8920946,2.8202014,2.8674674,2.9903388,3.1562462,2.7965744,3.2995074,2.7160034,2.445604,2.7520485,3.1109262,3.3656752,3.1408222,2.6344774,2.7589118,2.8048208,2.7853298,2.7024305,2.70927,3.3888113,2.6424646,2.7134905,2.6884198,3.049218,2.79588,3.1010594,2.8095598,3.0633333,2.4502492,3.7883098,2.409933,3.34183,2.3096302,2.6580114,2.8836615,2.8088858,3.0476642,3.109916,3.1119342,2.1303337,2.4843,2.9175055,2.710963,2.575188,2.580925,2.3909352,2.757396,2.7656686,2.9324737,3.1445742,2.4885507,2.515874,3.3180633,2.6599162,2.8475726,2.689309,2.8241258,2.456366,2.757396,2.3344538,2.462398,2.930949,3.3132343,2.5237465,3.2103186,3.2260842,2.8475726,3.170555,2.694605,2.7007036,3.4468477,2.8785217,2.507856,2.6785183,2.933993,2.510545,2.3283796,3.122216,3.0476642,2.2764618,2.4533184,3.1024337,3.4595432,2.7275412,2.9041743,2.7611759,2.9425042,2.4361627,3.1316187,2.7930915,2.563481,2.6608655,2.705008,2.7520485,3.210586,2.5263393,2.7810369,2.5237465,3.071514,2.575188,3.0081742,2.9912262,2.8609366,3.199481,3.1844075,2.9175055,2.9410143,2.800717,2.5365584,2.7427251,2.6998377,2.4983106,2.6232493,2.3617277,2.6170003,2.8721564,2.6384892,2.5728717,2.507856,2.6803355,2.7371926,2.7134905,1.3617278,2.365488,2.7291648,3.0297894,2.071882,2.909556,2.5728717,2.605305,2.9360108,2.9100904,2.6785183,2.7965744,3.1132748,2.9216864,3.1513698,3.1159432,3.0277572,3.6153188,2.8234742,3.139879,2.3944516,2.8561244,2.7242758,3.261263,3.1824145,2.8438554,2.9294188,2.4265113,2.5658479,3.154424,2.6748612,2.8375885,2.515874,2.8847954,2.462398,2.7715874,2.628389,2.3909352,3.2851071,2.6444385,2.7589118,2.7853298,2.502427,2.6972294,3.2312145,2.9898946,2.683947,2.6503074,2.9956353,2.346353,2.8494194,3.1760912,1.146128,3.1849751,3.1947918,2.8836615,2.6857417,2.7916906,3.0034604,2.897077,2.5943925,2.874482,2.4281347,2.4785664,2.921166,2.8088858,2.7474117,2.689309,2.744293,3.2848816,3.449941,2.694605,2.55145,2.7831886,2.8836615,2.897077,3.2808058,2.8041394,2.5740314,3.0685568,3.009451,2.7965744,2.980912,2.38739,2.7656686,2.7024305,2.4814427,1.5910646,2.575188,2.580925,3.0941217,3.2121875,3.0115705,3.0588055,2.38739,3.899054,2.3180633,3.1731863,2.628389,2.7299743,2.8674674,2.921166,2.580925,2.9100904,2.7930915,2.8779469,3.3018978,2.9164538,2.5658479,2.4116197,2.1038036,2.4899585,2.462398,3.1010594,3.2821689,3.1245043,2.924796,2.4742162,2.7686381,2.8779469,2.8027737,2.8609366,2.60206,2.1875207,1.7708521,3.216166,2.938019,2.55145,2.2671716,2.7134905,3.0464952,2.9329808,2.908485,2.8419847,3.307282,2.0211892,2.5145478,2.25042,3.0648322,2.8299468,2.570543,2.7058637,3.4454484,2.5987904,2.8438554,2.6444385,2.854306,3.075547,2.2900345,2.519828,2.8318698,3.4684951,2.9872193,3.0174508,3.3677285,2.9449759,2.570543,3.089905,2.7058637,2.4116197,2.5465426,2.7795966,2.9652019,2.6785183,3.108565,2.515874,2.8095598,2.6503074,2.8893018,2.7737865,2.683947,3.1031194,2.1172712,2.8299468,2.6884198,3.4104397,3.0301948,3.1152775,3.276232,2.5954962,2.462398,3.2509077,2.5224442,2.7250946,3.353724,2.8426092,2.8241258,2.1553361,2.665581,2.7218106,2.9951963,3.5403295,2.2278867,2.5224442,2.5820634,2.5563025,2.9180303,2.4668677,2.8591383,2.839478,2.641474,2.9410143,2.6532125,2.38739,2.9542425,3.1192558,2.691965,2.620136,2.8512583,2.7489629,2.1553361,3.0648322,2.741939,2.5774918,2.4265113,2.8674674,2.9726655,2.5786393,1.845098,2.30103,2.5563025,3.0888445,3.059942,2.4653828,3.0704074,2.6394866,2.7693772,3.5481436,2.6785183,2.6757784,2.3944516,2.9956353,2.9201233,3.3811152,2.937518,2.8337843,2.6253123,2.8992732,2.870404,2.5502284,2.7242758,3.0515385,2.2253094,2.8597386,2.921166,2.8494194,3.0707765,2.79588,3.1024337,2.5465426,2.462398,2.3673558,2.6599162,2.599883,2.647383,2.8426092,2.3180633,3.1169395,2.5403295,2.6730208,2.8573325,2.6314437,2.0827854,2.460898,3.139879,2.800717,2.8959746,2.6031444,2.6344774,2.7528164,2.6263404,3.431042,2.694605,2.8597386,2.665581,2.9745116,2.9712758,3.467164,3.1911714,2.9273703,2.365488,2.09691,2.4116197,3.1832697,2.5587087,2.6541765,2.217484,2.9410143,2.5428255,2.2013972,3.0588055,3.4394906,2.770852,2.908485,2.668386,2.5550945,2.372912,2.8530896,2.7965744,2.710963,2.469822,3.4424798,1.7923918,3.276921,2.902547,3.0141003,2.445604,2.8870544,2.5693738,2.7299743,2.7250946,3.2988532,2.8169038,2.8182259,2.4814427,3.3392527,2.6294096,2.3838153,3.1344957,2.7032914,2.6757784,2.9469433,2.6730208,2.965672,2.3961992,2.4116197,2.839478,2.937016,3.0413928,2.535294,2.7347999,2.9201233,2.8438554,2.7291648,2.683947,3.8006485,3.289366,2.8109043,3.0813472,2.7916906,3.299725,2.6503074,2.5276299,3.1316187,2.409933,2.61595,2.6785183,2.9057958,2.2878017,2.120574,2.7846172,2.612784,1.908485,2.2810333,2.689309,2.9503648,2.6384892,3.0986438,2.5224442,2.5954962,3.351023,2.6998377,1.7923918,2.8375885,2.8597386,2.8876173,2.9772663,3.2704458,2.4409091,2.6803355,2.5276299,2.751279,2.507856,2.55145,2.6599162,2.828015,2.376577,2.4313638,2.7250946,3.3751147,2.8041394,3.067071,3.1619666,2.6551385,2.60206,3.1619666,3.4824448,2.6170003,2.9449759,2.9324737,3.3144991,3.1903317,2.7160034,2.3673558,2.8149133,2.7520485,3.4429498,2.839478,2.5145478,2.9148717,2.7299743,2.6454222,2.9698815,2.6748612,2.2718415,2.6444385,2.3820171,1.6334685,2.683047,2.672098,2.8762178,2.931458,2.6693168,2.8633227,2.445604,2.7803173,3.3490832,2.8536983,2.8668778,3.024896,3.0107238,2.4409091,3.0326188,2.378398,3.2681098,2.3541083,2.139879,2.8627276,2.767156,3.612254,2.5289166,2.806858,2.6981006,2.8426092,2.519828,3.5926208,2.4166405,3.2886963,2.6095943,2.683047,3.371991,2.2380462,3.0354297,2.38739,2.9258275,2.7363966,3.2276297,2.9818187,2.5563025,2.7596679,2.8382192,2.7895808,2.7656686,2.6580114,2.7930915,2.845718,3.3607826,2.5820634,2.665581,3.602711,2.371068,2.741939,3.171434,2.8475726,3.5371892,3.5054214,2.6599162,3.2981977,2.6998377,2.605305,3.2000294,3.0034604,3.6454222,2.5774918,2.6803355,3.2567177,3.0777311,2.8305886,2.4377506,2.8027737,3.1189258,2.9604707,2.788875,2.7168376,2.7143297,3.1376705,2.075547,2.4502492,2.7395723,2.6148973,3.148294,2.5118833,1.9956352,3.3328424,2.5403295,2.806858,2.230449,2.8762178,2.788875,3.1119342,2.770852,3.0584261,2.7874606,2.6866362,3.059942,2.7497363,2.378398,2.8344207,2.6803355,2.5622928,2.8195438,3.0920184,2.8893018,2.7774267,3.2345173,3.2427897,3.1972806,3.0726175,3.147367,2.6857417,2.608526,3.5359268,2.5224442,3.534407,2.628389,3.3951516,2.608526,2.7810369,2.8426092,2.5728717,2.376577,2.6954818,2.8293037,3.0614524,2.7520485,2.563481,2.757396,2.825426,2.5774918,2.8305886,3.0989897,3.0008678,2.7986507,3.109916,2.7715874,2.4281347,2.7589118,2.6253123,2.531479,2.4668677,2.6394866,2.7134905,3.0565238,2.7874606,2.8500333,2.7250946,2.6693168,2.6785183,2.8413594,2.892651,3.217747,2.2600713,2.7067177,2.689309,2.6803355,2.7134905,2.4653828,2.937016,3.1089032,2.5010593,2.710963,2.6232493,2.5693738,3.1149445,2.4361627,2.075547,2.666518,3.1024337,2.663701,2.6324573,3.2103186,2.3673558,3.1445742,2.8438554,3.4191294,3.140508,3.1000257,3.0038912,2.6444385,2.3283796,3.3820171,2.6981006,2.7596679,2.8305886,2.683047,2.622214,2.7323937,2.4377506,2.7781513,2.7363966,2.6253123,2.9014583,2.4756713,2.4329693,2.7867515,3.0449317,3.0174508,2.6866362,2.846337,2.9258275,3.178977,3.3888113,2.708421,2.6730208,2.5820634,2.933993,3.2412975,2.563481,2.6981006,2.8674674,3.1553361,3.2857823,2.4116197,2.705008,3.249443,2.456366,2.7267272,2.708421,2.6551385,3.1149445,2.5786393,2.7067177,3.1516762,3.0595634,2.665581,3.0207756,2.4814427,2.9513376,3.541704,2.5622928,2.897627,2.665581,2.0211892,2.149219,2.5145478,3.232742,2.544068,3.075182,3.0132587,2.5954962,2.7528164,2.7395723,2.5693738,3.0350292,2.8762178,2.5465426,2.9395192,2.7007036,3.2600713,2.641474,2.6608655,2.8337843,2.6232493,2.421604,2.506505,2.3617277,3.0047512,2.845718,2.8870544,2.620136,2.8344207,2.7395723,2.825426,2.7520485,2.692847,3.1020906,2.79588,2.4941547,2.552668,2.840106,2.90309,2.09691,2.5145478,2.8337843,2.6324573,2.8234742,2.9079485,2.6812413,2.5327544,2.881955,2.6757784,2.5118833,2.6803355,2.8344207,2.9390197,2.8149133,2.4533184,2.7242758,2.647383,2.4885507,2.70927,2.906335,2.5740314,2.9618955,2.8202014,3.2499318,2.7058637,2.9405165,2.9164538,3.0909631,2.7024305,2.5587087,2.3483047,3.0008678,2.70927,2.794488,2.64836,2.79588,2.6599162,2.506505,2.7474117,3.2317243,3.0806265,3.1740599,3.059942,2.9951963,2.8692317,1.8750613,3.1195858,3.1889286,2.6711729,2.599883,2.7497363,3.3308194,2.7895808,2.7596679,3.9601376,3.4358444,2.9454687,2.8876173,3.311118,2.5563025,2.7986507,2.9283957,2.575188,2.931458,2.9159272,2.9680157,2.8344207,3.1427023,2.937518,2.9800034,2.4409091,2.7118073,2.897627,2.6812413,2.3996737,2.5854607,1.7923918,2.7209857,2.3138673,2.570543,2.4927604,3.6383893,2.4857213,3.1804125,3.0468853,3.0824263,2.5658479,3.0565238,2.7715874,2.0827854,3.0128372,3.2622137,3.052309,2.683947,3.2878017,3.2185354,3.4374335,2.937518,2.7831886,2.8109043,2.5740314,2.7528164,2.7315888,2.960946,2.6344774,2.8215137,2.9132838,2.376577,3.0766404,2.8337843,2.3304138,2.9813654,3.5548525,2.5587087,2.7209857,3.2405493,3.0923698,2.6148973,3.380573,2.5843313,3.0141003,2.9912262,2.55145,2.5965972,3.1169395,2.6503074,2.7315888,2.5477748,1.5563025,2.3909352,2.6444385,2.991669,3.0944712,3.5475285,2.9180303,2.5658479,2.9474337,2.1931245,3.0449317,3.4632957,2.705008,2.5599067,2.5820634,2.666518,2.8609366,2.7965744,2.813581,2.5037906,3.0425756,2.4814427,2.4166405,2.741939,2.340444,2.421604,2.828015,2.807535,2.968483,2.651278,2.7895808,2.8591383,2.6570559,2.457882,3.1267805,2.9768083,2.9604707,3.261263,2.356026,2.9652019,3.606489,3.153205,3.1357684,3.3230457,2.628389,2.7160034,2.469822,2.6857417,2.840106,2.8668778,2.7693772,3.1958997,2.4843,2.636488,2.5877109,2.6384892,1.20412,2.6532125,2.7466342,3.1274288,2.7134905,2.2600713,2.307496,2.7299743,2.5622928,2.5237465,2.7965744,2.7656686,2.7395723,2.7450747,3.036629,3.416474,3.0253057,2.677607,2.7589118,3.458033,2.2764618,2.3820171,3.154424,3.4553018,2.919601,2.6857417,2.840106,2.2648177,2.5327544,2.4502492,2.921166,2.6785183,2.8920946,2.6444385,3.0382226,2.6354837,2.7867515,2.1139433,2.469822,2.9965117,2.7489629,3.3554516,2.64836,2.5670264,2.620136,2.897627,3.180699,3.3232522,2.0,3.5133507,2.9982593,2.9041743,2.7209857,2.8202014,2.9637878,3.266937,2.6294096,3.1024337,2.5954962,3.0,2.3838153,2.7323937,2.7759743,2.6324573,2.60206,3.0277572,2.460898,2.672098,2.9982593,2.0253057,2.6998377,3.4575791,3.3490832,3.0572855,3.1423895,3.2977605,2.5224442,2.677607,2.6803355,2.4843,3.2360332,2.5037906,2.751279,2.741939,2.64836,3.1553361,2.7824726,2.663701,2.822168,2.2878017,2.4668677,2.8260748,3.0923698,2.4502492,2.800717,2.923244,3.149219,2.9355073,2.9781804,3.276921,2.9894497,3.0174508,2.9014583,2.800717,2.6190934,2.9390197,2.7795966,3.0417874,3.0595634,2.7909884,3.434569,3.0413928,3.1740599,3.1775365,2.692847,2.1139433,2.9670796,2.5428255,2.5403295,2.870404,2.9542425,2.7930915,2.8762178,2.9074113,2.9263425,2.9273703,2.5921767,2.807535,2.5740314,2.6503074,3.1498346,2.6294096,2.900913,2.9995656,2.8413594,2.6532125,2.890421,2.4857213,2.677607,3.4434195,2.5965972,3.5212688,2.5224442,3.2027607,2.6954818,3.0902581,2.806858,2.8954225,3.4791431,2.5670264,1.763428,2.4969296,2.4014006,2.865696,2.7267272,2.8109043,2.6608655,2.5550945,2.5118833,2.763428,2.7656686,2.839478,2.7737865,2.8785217,2.9047155,2.7909884,2.9735897,3.079543,2.7067177,2.694605,2.8920946,2.149219,2.518514,2.7543483,2.0863597,2.9469433,2.5658479,2.825426,2.683947,3.2140486,3.3372595,3.2427897,3.3785796,2.519828,2.672098,2.822168,2.7267272,2.7007036,2.4199557,2.651278,2.5693738,2.689309,2.7218106,2.3138673,2.8155777,2.894316,2.8027737,3.2268577,2.7267272,2.283301,2.4377506,2.7450747,3.3619165,2.666518,2.8305886,2.8426092,3.2898118,2.811575,2.8305886,2.969416,2.668386,3.0157788,2.6384892,2.690196,2.6812413,3.1607685,2.7803173,2.447158,2.6294096,2.79588,2.7686381,2.800717,2.5145478,2.9903388,2.535294,2.7551122,2.87564,2.9449759,2.7339993,3.2977605,3.3868556,3.0330215,2.6857417,2.7299743,2.563481,2.55145,2.7339993,3.2727697,3.0913153,2.8692317,2.666518,2.7566361,2.7566361,3.0157788,2.5854607,2.5843313,2.70927,2.8027737,2.7752461,2.5224442,2.2121875,2.9532764,3.4258602,2.9965117,2.5327544,2.9489017,2.983175,2.4927604,2.8937619,3.069298,2.909556,2.4533184,2.668386,2.7226338,2.3820171,2.6384892,2.7752461,2.7853298,2.4785664,2.6627579,2.6314437,2.8494194,2.9201233,2.5587087,2.7596679,3.4882686,2.694605,2.4927604,3.4305587,2.9867718,2.8561244,2.4329693,2.9344985,2.8088858,2.5854607,2.9344985,2.9041743,2.9201233,3.2127202,2.371068,3.0944712,2.6232493,2.5843313,2.9637878,2.832509,3.0289776,3.0047512,3.009451,2.988559,2.9489017,3.189771,2.2900345,3.5181189,2.510545,2.376577,2.5599067,3.4604468,3.195623,2.8668778,3.2198465,3.1513698,3.0480533,2.469822,2.61595,2.757396,2.5502284,3.195623,2.7371926,2.8202014,2.9951963,2.807535,2.5888317,2.378398,2.6444385,2.937518,2.5965972,2.5502284,2.9390197,2.570543,3.0182843,3.0170333,2.8202014,2.9722028,2.7774267,2.6503074,3.149219,2.7730546,3.04883,2.5820634,2.9111576,3.2579184,3.3991544,2.9425042,2.599883,2.6263404,2.788875,2.988113,3.2848816,2.4756713,3.5963771,2.605305,2.7143297,2.4983106,2.6570559,3.172603,3.3898745,2.6866362,2.544068,2.7275412,2.6424646,2.7489629,2.6354837,3.0128372,2.8041394,2.870404,2.4983106,2.6148973,3.2437818,2.6394866,2.8048208,2.8438554,2.741939,2.6324573,2.7347999,2.4941547,2.7371926,2.9360108,3.123198,2.6117234,2.7067177,2.6757784,2.7774267,2.6551385,3.0103,2.9449759,2.3838153,3.0762763,2.421604,2.897627,2.506505,2.6541765,3.7363966,2.6570559,2.2455127,2.8709888,3.0064662,2.510545,2.5888317,3.4012282,3.0182843,2.811575,2.6748612,3.0051806,2.8215137,2.4149733,2.9513376,2.4116197,2.8692317,2.805501,2.930949,2.8419847,2.2944663,2.8864908,2.5888317,2.8627276,3.1287222,2.865104,2.9132838,2.456366,2.4843,2.7250946,3.5259514,2.7371926,2.5276299,3.2484636,3.584105,2.708421,2.6063814,3.634074,2.8041394,2.4361627,2.5403295,3.292256,2.7641761,2.30103,2.6263404,2.6384892,2.665581,2.515874,2.6599162,2.828015,3.0187006,2.5786393,3.357935,2.8692317,3.3948019,2.6998377,2.854306,2.371068,2.8512583,2.622214,2.6541765,2.7218106,2.9185545,2.9903388,3.34733,2.7067177,3.408918,2.7067177,2.409933,2.870404,2.6757784,2.5587087,2.9425042,2.7551122,3.211921,2.7058637,3.2296817,2.7118073,2.8836615,2.7752461,2.6148973,2.6693168,3.0090258,2.7686381,3.0610752,2.7160034,2.6627579,3.1283994,2.9867718,3.0195317,2.4329693,2.757396,2.5987904,2.794488,3.3117537,3.574957,2.7641761,2.641474,2.4199557,2.480007,2.447158,3.2659965,2.6444385,2.7067177,2.964731,2.5658479,2.628389,2.389166,2.7403626,2.6095943,2.4149733,3.0941217,3.6486528,2.4712918,2.5010593,2.6314437,2.822168,2.6117234,2.930949,2.5854607,2.9469433,3.0417874,2.7363966,2.7781513,2.7032914,2.7596679,3.0128372,2.938019,2.5599067,2.5965972,2.38739,2.8518696,3.170555,3.5665553,2.7986507,2.6095943,2.923244,2.4899585,2.8727388,2.651278,2.5365584,2.2576785,3.3986344,2.683947,2.4785664,2.8937619,3.0986438,3.0934217,2.2944663,2.7528164,2.9410143,2.6884198,2.5965972,2.7427251,2.690196,2.7986507,2.846337,3.1812718,2.6532125,2.5118833,2.5550945,2.5786393,2.6384892,2.909556,2.8027737,3.647383,1.5563025,2.4941547,3.270213,2.9294188,3.5926208,2.855519,2.5877109,2.5428255,2.5774918,2.7299743,2.9637878,2.641474,2.705008,2.6344774,2.7168376,2.980912,3.1316187,2.8027737,2.4843,3.0107238,1.8864907,2.822168,3.149219,2.8438554,2.7916906,3.2567177,2.7379873,3.1824145,2.6170003,3.0,3.0923698,2.9360108,3.0051806,2.7379873,3.123525,3.4976206,2.8202014,2.980912,3.0326188,2.8318698,3.052309,2.8981764,1.60206,2.599883,3.1075492,2.5327544,2.575188,2.5276299,2.61595,3.5241363,2.8000293,2.8864908,2.469822,3.6098077,2.7067177,2.9278834,2.7185018,2.9513376,2.5276299,2.7299743,2.7774267,3.002166,2.5502284,2.8992732,3.0297894,2.7193313,3.0406024,2.9395192,2.874482,2.580925,3.0976043,2.767156,3.0220158,2.3344538,2.692847,3.3823774,2.6253123,2.5888317,2.5550945,2.8260748,2.892651,2.6148973,2.8318698,3.0538464,2.7737865,2.9469433,3.138934,3.5112147,2.805501,2.7209857,2.7160034,2.6857417,3.611617,2.710963,2.4361627,3.2598326,2.4857213,3.0090258,3.0199466,2.9324737,2.70927,2.8796692,2.666518,2.7909884,2.8721564,2.8692317,2.8020892,3.3850698,2.9867718,2.6253123,2.7363966,2.5786393,2.4166405,2.9965117,2.7543483,2.608526,2.3483047,2.4742162,3.1172712,2.846337,3.0637085,3.0305998,2.7596679,2.09691,2.6324573,3.6129956,2.5965972,2.5403295,2.9127533,2.3222194,2.570543,2.7909884,3.1849751,3.1325798,2.622214,3.0572855,2.6532125,2.7427251,2.7986507,2.691965,3.1841233,2.7168376,2.751279,2.8813846,2.7937903,3.042969,2.9273703,2.4533184,2.462398,2.61595,2.7267272,2.9395192,2.8260748,2.7007036,2.3159704,2.938019,3.447933,2.8375885,2.7752461,2.2966652,2.5921767,2.854306,2.8992732,2.6748612,2.7024305,3.232742,2.7566361,2.346353,2.539076,2.365488,2.4983106,2.3364596,3.3498602,1.6812413,2.7730546,2.7339993,2.9513376,2.4899585,2.7067177,2.8305886,2.7803173,2.7323937,2.5693738,2.7371926,2.4014006,2.665581,3.2229764,2.8475726,3.0305998,2.8000293,2.3283796,2.694605,2.61595,2.7395723,3.2477279,2.683047,2.8155777,2.5943925,2.8413594,2.9449759,2.7909884,2.677607,2.55145,2.5276299,2.4941547,2.9111576,3.4008832,2.6148973,2.7715874,2.6608655,2.535294,3.0909631,2.8579352,2.5820634,2.8998206,2.865696,2.535294,2.897077,2.371068,3.1804125,2.519828,3.478278,2.506505,2.767156,2.7930915,2.6170003,3.0920184,3.5461724,2.8762178,2.1931245,2.3617277,1.8512584,3.2920344,2.7803173,2.3483047,3.0161974,3.5705428,2.90309,3.4837298,3.2008505,2.7118073,2.6627579,2.5987904,1.748188,2.4712918,3.3651135,2.8337843,3.0681858,2.5403295,2.4941547,2.0253057,2.9185545,2.6857417,2.61595,2.6454222,2.7347999,3.052309,2.839478,2.6324573,2.6998377,2.6608655,2.5477748,2.822168,2.9439888,2.9180303,2.800717,2.636488,2.4409091,2.8609366,2.340444,2.510545,2.7589118,2.7596679,2.876795,2.79588,2.751279,2.6551385,2.8413594,2.8363242,2.9258275,2.6031444,3.3492775,2.9854264,2.8518696,2.628389,3.3565993,2.677607,2.8356905,2.409933,2.8893018,2.7007036,2.7853298,2.5888317,2.811575,2.6693168,2.5502284,2.7007036,2.7965744,3.1316187,2.303196,2.6954818,2.8518696,2.7551122,2.531479,2.770852,2.4281347,3.5905075,2.7226338,2.9185545,2.677607,3.1541195,3.0413928,2.6232493,3.0326188,2.5622928,2.800717,2.7528164,3.2579184,3.0856473,2.6117234,3.0584261,2.665581,2.8668778,2.5820634,2.8518696,2.4149733,3.1875207,3.309204,2.8573325,3.2164297,2.7937903,2.5854607,2.8727388,2.5786393,2.575188,2.5965972,3.0390174,2.8864908,3.8005795,2.8293037,2.8802419,2.8579352,2.663701,3.2008505,2.3961992,2.445604,3.6712654,2.705008,2.663701,2.8512583,3.4490154,2.480007,2.6981006,3.0273497,2.8709888,2.8299468,3.0350292,2.6170003,3.11294,2.4329693,3.1743505,3.2674065,2.605305,2.9623694,2.8813846,3.2828486,2.378398,2.9410143,3.0549958,2.9527924,3.2547896,2.3159704,2.515874,2.672098,2.4424798,2.5943925,2.535294,2.2380462,3.0314085,2.8375885,2.9800034,2.4116197,2.7693772,3.2915907,2.7403626,2.2764618,3.0622058,2.6551385,2.4409091,2.7315888,2.8512583,2.6117234,2.8438554,3.0902581,2.997823,3.049218,2.7371926,3.1607685,2.909556,2.64836,2.689309,2.7664127,3.1195858,3.3946269,2.7909884,3.3651135,3.6632297,3.2720737,2.7867515,3.001301,2.38739,2.7267272,2.7895808,3.510411,2.5888317,2.608526,3.04883,3.0273497,2.6031444,2.770852,2.4941547,2.651278,2.0827854,2.220108,3.1696744,3.3106933,2.612784,2.636488,3.2276297,2.751279,3.0141003,2.6314437,2.8847954,2.599883,2.8998206,2.1760912,3.0729847,2.6551385,3.1245043,2.61595,2.647383,2.5693738,2.1553361,3.0989897,2.6599162,2.5237465,3.3304138,3.0195317,2.7347999,3.593729,2.8293037,2.5477748,2.8000293,2.8175654,2.5740314,2.6394866,2.8494194,3.269513,2.622214,3.3697722,2.6190934,2.518514,2.462398,2.7759743,2.5587087,2.8000293,2.806858,2.8721564,2.5670264,3.5880475,2.544068,2.7895808,2.991669,2.5820634,2.3961992,2.64836,2.5276299,2.5921767,2.4941547,2.7730546,2.9995656,2.7566361,2.8375885,3.079543,2.2600713,2.8627276,3.0338256,2.8444772,2.663701,2.6627579,3.3213913,2.4927604,2.90309,2.8830934,2.9278834,3.1541195,3.4899585,2.5670264,2.376577,2.5289166,2.8356905,3.6019514,2.6532125,2.8518696,2.8375885,2.3159704,2.7693772,3.4056878,2.5854607,2.510545,2.38739,2.3344538,2.7730546,2.7032914,2.4281347,2.894316,2.7759743,2.5145478,2.7824726,2.5550945,2.767156,2.8796692,3.0261245,2.9561684,2.5820634,2.6981006,2.8870544,2.3483047,2.9454687,2.61595,2.8802419,3.7842605,2.7250946,3.53428,2.9041743,2.6344774,2.9858754,2.0606978,3.4073908,2.7315888,2.906335,2.4742162,2.608526,2.876795,2.677607,2.677607,3.34183,2.694605,2.951823,2.456366,2.7965744,3.5000992,2.5145478,3.2586372,2.6190934,2.4785664,2.9637878,2.7032914,2.423246,2.580925,2.6454222,2.975891,2.3096302,2.3344538,2.61595,3.0989897,3.0788193,2.7810369,2.5502284,2.7803173,3.0081742,1.8512584,2.8796692,2.7058637,3.1743505,2.7730546,2.9925535,2.7611759,2.846337,1.9190781,3.0561423,2.3617277,2.506505,2.3961992,2.6190934,2.840106,3.2190604,3.1589653,2.7737865,2.6170003,2.807535,2.3944516,2.7611759,2.4843,3.1212316,2.9726655,2.421604,2.6866362,2.8518696,3.0863597,2.9854264,2.6551385,3.1051695,2.900913,2.502427,2.8000293,2.7774267,2.6803355,2.7619278,2.7715874,3.0565238,2.7226338,3.273233,2.968483,2.6541765,2.4969296,2.705008,3.2211533,2.8363242,2.4149733,2.9708116,4.0466514,2.897077,2.518514,2.8954225,2.3483047,2.502427,2.6541765,2.7781513,2.5693738,2.8202014,3.059942,2.7160034,3.0944712,2.8149133,2.5622928,3.0441477,3.3904052,3.0174508,2.64836,3.1476762,2.8215137,2.9127533,3.628389,2.839478,2.6063814,2.539076,2.7143297,3.3406425,2.9712758,2.811575,2.683047,2.7267272,2.7323937,3.0081742,1.9542425,2.3961992,2.5327544,2.4329693,2.7831886,2.9014583,3.0195317,2.5477748,2.09691,2.5693738,2.710963,2.692847,2.6757784,3.059942,2.6812413,2.4712918,2.8109043,3.0648322,2.672098,2.6148973,3.3455698,2.7489629,2.1673174,2.6063814,2.4377506,2.4116197,2.8293037,2.870404,2.55145,2.694605,2.9469433,2.5740314,2.575188,2.8041394,2.4756713,2.4166405,2.6730208,2.9768083,2.7403626,3.3213913,2.580925,2.6757784,2.788875,2.767156,1.3222193,2.7795966,2.5010593,2.894316,2.7032914,3.065953,3.024896,3.0145206,2.9079485,2.7218106,2.6454222,2.663701,2.8561244,2.4742162,2.502427,2.9623694,3.230449,2.6190934,3.0374265,3.12969,2.8444772,2.647383,3.0253057,2.9580858,2.3159704,2.7686381,2.480007,3.0301948,3.089905,2.8536983,2.8175654,2.5740314,2.751279,2.4927604,3.0,2.6117234,2.7979596,2.908485,3.139879,2.4424798,2.6570559,3.049218,2.8813846,2.9818187,2.045323,2.4814427,2.5877109,2.4329693,2.6693168,3.3184807,3.0103,2.5888317,2.3424227,2.7497363,3.0342274,2.8893018,2.7874606,2.7395723,3.4973445,2.6263404,2.7347999,2.8169038,3.1775365,2.6324573,2.3673558,2.622214,3.071882,3.5451834,2.7909884,2.8870544,2.5910647,3.319106,2.672098,3.1562462,2.5740314,2.663701,2.3673558,2.7686381,3.2284005,3.5946136,2.7218106,3.2491984,2.6503074,2.4927604,3.0986438,2.6812413,2.4281347,2.3364596,2.8020892,2.710963,2.8241258,2.575188,2.3944516,2.8293037,3.3760293,2.60206,2.8318698,2.708421,2.519828,2.876795,2.666518,2.6580114,2.4313638,3.171434,2.8175654,2.5910647,2.8692317,2.770852,2.7781513,2.6394866,2.7656686,2.8273692,2.6866362,2.4048338,2.690196,2.9344985,2.672098,3.0480533,2.7937903,3.0390174,2.7520485,2.552668,3.209783,2.5365584,2.6063814,2.8419847,2.3909352,2.7209857,2.9201233,2.5365584,3.6608655,2.5740314,2.6757784,2.376577,3.001301,3.149527,2.2966652,2.4377506,2.7363966,2.9469433,2.506505,2.8518696,2.5145478,2.9439888,3.3496659,2.993877,2.6031444,2.544068,2.55145,2.622214,3.4242282,2.372912,3.6584883,2.9132838,2.5118833,2.8779469,2.8674674,2.5670264,2.8494194,2.7664127,3.1696744,3.4730487,2.6117234,2.919601,3.1832697,2.8241258,2.7810369,2.690196,2.5263393,3.3937507,3.1504495,2.8175654,2.510545,3.3925211,3.3558345,3.3226328,2.7986507,3.1212316,2.666518,2.6857417,2.8337843,2.767156,2.3541083,3.107888,3.0119932,3.0301948,2.9633155,2.9623694,2.7143297,2.665581,2.975891,2.909556,2.6532125,2.502427,2.788875,2.7641761,2.544068,3.52621,2.7323937,2.5010593,2.938019,3.389166,2.9498777,2.663701,2.8579352,2.6857417,2.8692317,2.423246,2.4857213,2.7323937,2.5365584,2.7831886,2.7846172,3.573104,3.0090258,2.8234742,2.7874606,2.9425042,2.421604,2.4983106,3.1003706,2.4166405,3.265761,3.230449,3.2198465,2.636488,2.5854607,2.7774267,3.0553784,2.822168,3.052309,2.8739016,3.7709255,3.180699,3.049218,2.5670264,2.4166405,2.3344538,2.8739016,2.4313638,3.2562366,2.8438554,2.694605,2.691965,2.6117234,2.3996737,2.7226338,2.8998206,2.807535,3.0553784,2.9566486,2.672098,3.0047512,2.5854607,2.7641761,2.7299743,3.1105897,2.924796,2.5921767,2.8518696,2.672098,2.6063814,2.9903388,2.7520485,2.6812413,3.2873538,2.3483047,3.331832,2.9513376,2.8836615,2.874482,3.2547896,2.3159704,2.6954818,3.0119932,2.9047155,2.6532125,2.921166,2.7566361,2.502427,2.4941547,2.8597386,3.855519,2.975891,2.8853612,2.7810369,2.531479,3.3428173,2.9827235,2.6812413,2.552668,2.8779469,2.9745116,3.0047512,2.5843313,2.9527924,2.563481,3.0211892,2.6981006,2.666518,3.0799046,3.172603,3.2367892,2.7024305,2.9925535,2.5327544,2.628389,2.9439888,2.071882,2.9652019,2.9127533,2.4712918,3.0265334,2.672098,2.672098,2.6532125,2.4969296,2.705008,2.6580114,2.683047,3.2830749,2.5877109,2.456366,2.8444772,2.6063814,3.3651135,2.8305886,1.9956352,3.601408,3.6661434,2.5921767,2.6599162,2.6148973,3.5915098,2.7299743,2.4533184,4.023335,1.8920946,2.9283957,2.9503648,2.6424646,2.9712758,2.7118073,2.5877109,2.8512583,2.9079485,3.1702616,2.8668778,2.968483,3.2447717,2.5622928,3.3384564,3.64365,2.3242824,3.299725,3.4699693,2.757396,2.988113,3.0762763,2.5740314,3.059942,2.570543,3.554368,2.825426,2.948413,2.5403295,2.757396,3.0008678,2.7242758,2.3283796,3.0289776,2.2718415,3.1139433,2.5010593,2.447158,2.6454222,2.30103,2.923244,2.628389,2.8215137,2.0827854,3.009451,2.9566486,3.2035768,3.1212316,3.8204641,2.7656686,3.069298,2.865696,2.7916906,2.9813654,2.7395723,3.408918,2.677607,3.239049,2.7168376,2.969416,2.677607,2.8000293,2.994317,2.636488,2.515874,2.7853298,2.5943925,2.423246,2.763428,2.6812413,2.665581,3.5431986,3.2771506,2.7641761,2.7395723,2.8195438,2.7686381,2.5670264,3.4649365,2.87564,2.840106,2.8375885,2.8109043,2.914343,2.5010593,2.25042,2.7275412,3.2467446,2.9858754,3.2350233,3.0806265,2.7379873,2.7916906,2.7909884,2.839478,2.937518,3.0289776,2.7937903,3.0406024,2.1846914,2.6857417,3.6105537,3.0132587,2.612784,2.2671716,3.4297523,3.2935834,2.6570559,2.8260748,3.1105897,2.7007036,2.7528164,2.975432,2.9201233,2.668386,2.7759743,2.8627276,2.5965972,2.683047,2.6444385,2.4742162,2.5877109,3.0681858,2.6253123,2.9164538,3.045323,3.2447717,2.7497363,2.8727388,2.689309,2.346353,2.9175055,2.3138673,3.2415464,2.7193313,2.612784,2.9057958,3.0526938,2.6599162,3.6168954,2.7347999,2.9566486,2.7007036,2.506505,3.1740599,2.9299295,2.9527924,2.7965744,2.8802419,2.0128372,3.731911,2.307496,3.4220972,2.7143297,2.4653828,2.3344538,2.0,2.9057958,2.544068,3.4034636,3.1195858,2.7299743,2.9469433,3.1316187,2.1846914,3.0220158,2.0,2.6981006,2.7315888,2.9079485,2.3541083,3.3749316,3.4519398,2.5365584,2.55145,3.0499928,3.0195317,2.8293037,3.0081742,2.7193313,3.193959,2.7275412,2.7032914,3.2933626,2.788875,3.4122925,2.6444385,2.7810369,2.7551122,3.6729288,2.4533184,3.3354578,2.9561684,2.7497363,3.0610752,3.067443,3.2964458,2.8739016,3.3265407,2.8000293,2.628389,2.575188,2.1760912,3.0799046,2.1958997,2.6580114,2.5465426,2.4199557,2.7853298,2.4843,2.303196,2.3180633,3.0132587,2.7058637,2.8149133,2.4048338,2.79588,2.7596679,3.2720737,2.518514,2.60206,2.874482,2.6170003,3.254548,2.70927,2.848189,3.0187006,2.9561684,3.2771506,2.7909884,2.848189,2.120574,2.9604707,3.5130844,2.7795966,2.7193313,2.6324573,2.690196,3.2920344,2.794488,2.620136,2.691965,3.0856473,3.359456,2.7986507,2.806858,2.628389,3.1766698,2.6424646,2.5403295,2.7986507,3.351023,2.8494194,2.806858,2.744293,3.2844307,3.4344091,2.641474,2.8318698,3.279895,2.865104,2.4517865,3.0726175,2.690196,2.7275412,2.8992732,3.0034604,3.2929204,2.6981006,2.5820634,2.5599067,2.7831886,2.8992732,2.8344207,2.445604,2.507856,2.9464524,2.8615344,2.6063814,2.6117234,2.7450747,3.2808058,3.4379091,2.7596679,2.9800034,2.6608655,2.2810333,2.4166405,2.3483047,2.8686445,2.888741,2.2741578,3.5146806,2.6031444,2.8937619,2.9227254,3.0565238,2.8241258,2.4533184,2.480007,2.9263425,2.544068,2.8375885,2.9127533,3.1169395,2.6812413,2.7916906,2.506505,3.2135177,3.1225436,3.1395643,3.1684976,2.6803355,2.6503074,2.8293037,2.372912,3.3660493,2.7450747,2.6748612,2.8674674,2.87564,2.6599162,2.8633227,2.4116197,3.0441477,2.5587087,2.6354837,3.138934,2.921166,1.4313638,2.751279,3.112605,2.6117234,2.7118073,2.6972294,2.651278,2.5843313,2.705008,3.0549958,2.447158,2.800717,2.4785664,2.4014006,2.666518,2.8633227,3.2739267,2.544068,2.7209857,2.9047155,3.145507,2.8591383,2.580925,3.2301934,2.7371926,2.7193313,2.6314437,2.8041394,2.4941547,3.1861084,2.6954818,3.0777311,2.767156,2.8668778,2.510545,3.0417874,3.0655797,2.5740314,2.3617277,2.7185018,2.6314437,3.659536,2.9474337,3.009451,2.4329693,2.6384892,2.8356905,3.1911714,2.620136,2.5465426,2.8095598,2.9858754,2.8561244,2.9969492,2.4065402,3.4649365,2.794488,2.7395723,3.3132343,3.0285714,2.4814427,3.154424,2.7193313,2.9795485,2.5877109,3.065953,2.919601,3.0350292,3.1562462,2.8260748,2.881955,2.4941547,2.8909795,2.9542425,2.372912,3.0115705,3.0187006,3.2206311,2.931458,2.8375885,3.2276297,3.500648,3.5009222,2.683947,2.969416,2.4065402,2.9708116,2.5888317,2.8762178,2.4517865,2.705008,2.4149733,2.409933,3.2547896,2.9698815,3.281488,2.6384892,2.64836,3.2576785,2.6541765,2.5289166,3.176959,3.572058,2.6454222,2.4899585,0.60206,2.4313638,2.6117234,2.5118833,2.8305886,2.7759743,2.7371926,2.846337,2.87564,2.8129134,2.6711729,2.5658479,2.840106,3.6455204,3.3094172,2.8260748,2.8853612,2.6627579,3.281488,3.1000257,2.0334237,2.510545,2.4899585,2.6711729,2.6570559,2.6857417,2.9818187,3.0538464,3.0572855,2.340444,2.3344538,2.3944516,3.596487,2.8668778,2.7641761,3.0572855,2.845718,2.832509,2.651278,2.4166405,2.544068,2.8870544,2.4199557,1.94939,3.1975563,2.544068,3.8900855,2.8674674,2.7489629,2.6857417,2.8847954,3.1115985,3.2345173,3.206826,2.9772663,2.8363242,2.7323937,3.206826,3.1277525,3.007748,3.328991,3.0182843,2.805501,3.0565238,2.8175654,2.6354837,2.7715874,2.6532125,3.206286,2.694605,2.6627579,2.1931245,2.0374265,2.5587087,2.8000293,2.6757784,2.539076,2.7275412,2.5965972,2.9872193,2.689309,2.694605,2.7242758,2.2764618,2.8095598,2.506505,3.2319791,2.9556878,2.3521826,2.460898,2.845718,2.8169038,2.7528164,3.4805818,2.9014583,2.914343,2.7730546,2.4927604,2.6384892,2.9299295,2.2944663,2.303196,2.665581,2.705008,2.9263425,2.7656686,3.002598,2.6344774,2.5010593,2.7339993,2.969416,1.9956352,2.8109043,2.64836,2.6884198,2.8981764,2.6711729,2.7774267,2.763428,2.7803173,1.3617278,3.049218,2.5563025,3.2260842,2.2810333,2.9127533,2.4149733,3.2988532,2.689309,3.2375438,3.0174508,2.2278867,3.3686588,2.139879,3.8248415,2.7551122,3.566791,3.0595634,3.2907023,2.6785183,2.7299743,2.580925,3.1338582,3.1357684,3.2360332,2.4885507,2.9542425,2.7379873,2.4742162,2.9532764,2.4502492,3.0806265,2.8337843,2.9986951,2.6532125,2.9439888,3.2195845,3.1878026,2.7693772,2.1846914,2.6253123,2.5010593,2.8155777,2.7032914,2.4927604,2.8686445,2.628389,2.7379873,2.5365584,2.5037906,2.870404,2.5365584,3.4759617,2.70927,3.466126,2.708421,3.3756635,2.6232493,2.8579352,2.6857417,2.663701,3.4942937,2.2966652,3.5796692,2.7528164,2.641474,2.9590414,2.506505,2.5263393,2.894316,3.1024337,2.8000293,2.9390197,1.50515,3.2848816,2.5965972,3.6752284,2.7267272,2.0934217,3.1574569,3.3324385,2.4361627,2.7497363,2.7315888,2.4517865,3.422754,2.690196,2.622214,2.7909884,3.036629,2.641474,3.0068936,2.605305,2.5010593,2.8779469,2.806858,2.988559,2.7032914,2.710963,2.2966652,3.2962263,2.8954225,3.1152775,2.608526,2.7497363,2.6344774,2.4885507,2.9595184,3.0744507,2.9175055,2.690196,2.6954818,2.3138673,3.5221834,2.5145478,2.506505,2.690196,2.6627579,2.5888317,3.3356586,2.0,3.5529115,2.839478,2.7611759,2.7371926,2.9148717,2.6394866,2.7379873,2.9708116,2.767156,3.0976043,2.993877,2.4941547,2.539076,3.3727279,2.502427,3.0584261,3.5713594,2.6693168,2.6757784,3.107888,2.7611759,2.7986507,2.9745116,3.04883,3.3159704,2.822168,2.825426,3.1920097,3.170555,2.507856,2.5877109,2.372912,2.5843313,2.800717,2.870404,2.770852,2.908485,2.908485,2.5877109,3.057666,2.075547,2.5477748,2.6503074,3.2855573,2.5987904,3.1786892,2.9708116,3.2043912,2.8692317,2.6503074,3.0119932,2.9079485,2.7067177,3.1601682,2.7275412,2.8727388,2.5693738,1.7708521,2.8305886,2.6424646,2.2900345,2.9595184,2.6580114,2.5954962,2.8920946,2.7589118,2.3483047,2.9242792,2.61595,2.6170003,2.689309,3.9225178,2.5843313,2.6748612,2.605305,2.919601,2.7058637,2.8149133,3.4132998,2.7118073,2.5843313,2.6693168,2.7168376,2.6354837,2.6551385,2.788875,2.6148973,2.5237465,2.8169038,2.4785664,2.6608655,2.689309,2.9405165,2.689309,2.7143297,2.5693738,2.340444,3.1622655,2.7853298,2.7267272,2.5365584,3.3291943,2.575188,2.921166,3.3104808,2.5622928,3.1731863,2.937518,2.4941547,2.7427251,2.3996737,3.0549958,2.9735897,2.4116197,2.5263393,2.563481,2.2121875,2.599883,2.9845273,2.544068,2.8020892,2.7810369,2.7965744,2.6344774,2.8847954,2.61595,2.964731,2.7930915,2.7528164,2.848189,2.7450747,2.9111576,2.9595184,2.7589118,3.6526332,1.968483,2.3283796,2.8597386,2.7824726,2.376577,2.4814427,3.0289776,2.3344538,3.001301,2.8536983,2.8920946,2.6190934,3.5082603,3.2862318,2.457882,2.071882,2.9360108,3.0835025,3.368101,2.8813846,2.4065402,2.612784,2.8344207,2.217484,3.12969,2.7824726,3.4502492,2.3283796,2.460898,2.8512583,2.788875,2.7427251,2.3944516,2.7737865,2.8356905,3.43361,2.378398,2.5954962,2.690196,2.710963,3.2127202,2.8633227,2.4927604,3.125156,2.8998206,2.9425042,3.0788193,2.6444385,2.6324573,3.4629967,2.8202014,2.828015,2.763428,3.4299138,2.2810333,2.9576073,2.5820634,2.9180303,2.9735897,2.7656686,3.1679077,2.8088858,3.486714,2.7024305,2.4756713,2.5010593,2.178977,3.6816933,3.15351,2.672098,2.9576073,2.9872193,2.5888317,2.7218106,3.052309,2.8438554,2.6757784,2.4281347,2.8692317,2.376577,3.0614524,2.7803173,1.80618,2.7781513,3.690993,2.7528164,2.575188,2.3909352,2.8215137,3.0157788,2.8579352,2.763428,2.0334237,2.9164538,2.5599067,2.988113,1.9344984,2.8920946,2.209515,2.4742162,2.641474,2.7551122,2.7242758,2.7715874,2.9263425,2.683947,2.9294188,2.6693168,2.9474337,2.7895808,2.9745116,2.6190934,2.8149133,2.502427,2.9175055,2.5670264,2.6503074,2.7058637,2.7596679,3.001301,2.365488,2.5728717,3.1844075,2.813581,3.3279717,2.6354837,2.6857417,2.8597386,2.7589118,2.938019,2.8048208,2.3521826,2.7551122,2.7403626,2.7759743,2.845718,2.8344207,2.9637878,2.7185018,2.800717,2.964731,2.5263393,3.0326188,2.9283957,2.5327544,3.3583157,3.0068936,2.5587087,2.5622928,3.4211102,2.539076,2.9858754,2.7226338,3.3475251,3.0289776,2.4668677,2.8530896,3.4256973,2.8182259,2.6748612,2.4149733,2.4517865,3.3232522,2.2878017,2.8591383,2.409933,2.6344774,2.906335,2.445604,3.1631613,2.7058637,3.4399638,2.9227254,2.806858,3.0301948,2.6551385,3.1172712,2.6394866,2.3242824,2.5118833,2.9652019,3.001301,2.933993,2.5237465,2.5465426,2.6384892,3.1373541,2.757396,2.8853612,3.2984164,2.5428255,2.3242824,2.951823,2.691965,2.7853298,2.4313638,3.2289133,2.848189,2.5854607,2.4941547,2.6170003,2.6063814,2.8363242,2.4048338,2.570543,2.9726655,2.8909795,2.677607,2.689309,2.9201233,2.515874,3.179839,3.6254153,2.651278,1.8633229,2.4668677,2.8954225,2.8169038,3.1241782,2.5740314,2.651278,2.8202014,2.4014006,2.980912,2.7737865,3.171434,2.6532125,2.5728717,3.6987092,2.2810333,2.4668677,3.09691,3.3564084,2.8870544,2.5786393,2.3222194,2.7528164,2.7466342,2.870404,3.2043912,3.045323,2.7275412,3.502427,2.580925,3.2631624,3.0707765,2.5224442,2.9532764,2.641474,2.9735897,2.7656686,2.9561684,2.9405165,3.049218,2.692847,2.502427,2.6354837,2.2455127,2.4361627,2.2718415,3.1189258,2.7566361,2.942008,3.2185354,3.0326188,3.3937507,2.840106,2.376577,2.9503648,2.8382192,2.9813654,2.071882,3.281942,2.806858,3.1283994,2.7824726,2.6954818,2.7916906,2.9527924,3.1947918,2.7024305,3.3285835,3.0824263,2.807535,2.9867718,2.7752461,2.7930915,2.5774918,2.9633155,2.7619278,2.60206,2.6570559,2.937518,2.7664127,2.7965744,2.647383,2.7752461,2.5943925,2.9180303,3.0342274,2.563481,3.2869053,3.2035768,3.045323,3.120574,2.5327544,3.693551,2.9912262,3.120574,2.5910647,3.6224213,2.800717,2.691965,2.6117234,2.70927,2.4969296,2.6730208,2.7965744,3.4080703,2.5877109,3.6394866,2.7979596,2.3541083,2.4983106,2.2600713,2.4361627,2.515874,2.8175654,2.8802419,2.663701,2.6711729,2.7596679,2.9854264,3.5505953,2.4116197,2.5786393,2.8095598,3.0530784,2.5037906,3.1215599,2.8182259,2.6503074,3.1068707,2.7831886,2.5289166,2.9547248,2.708421,2.7656686,2.6866362,2.3364596,2.8241258,3.612572,3.6023855,2.8864908,3.1476762,2.8864908,3.7001843,2.9216864,2.931458,2.692847,2.5010593,2.8627276,2.7466342,2.5327544,2.5118833,2.9604707,2.7824726,2.8981764,2.807535,2.8959746,2.480007,3.4653828,2.7874606,2.6972294,2.5921767,2.665581,2.5965972,2.340444,2.61595,2.7520485,3.1095786,3.0595634,2.8591383,2.4941547,2.7032914,2.668386,2.807535,2.5365584,2.5365584,2.5465426,3.1068707,2.7909884,2.5965972,2.7895808,2.6117234,2.8633227,2.6981006,3.0008678,3.1922886,2.3673558,2.806858,2.421604,2.1846914,2.6599162,3.0406024,3.05423,2.6232493,3.265761,2.3617277,2.8561244,2.6803355,2.5658479,2.7846172,2.3820171,2.4048338,3.3767593,2.9390197,2.9556878,2.5263393,2.460898,3.568671,2.9283957,2.8721564,2.2013972,2.9800034,2.5365584,2.8909795,3.3541083,2.4065402,2.3242824,2.7693772,2.462398,3.0374265,2.8853612,2.9735897,2.741939,3.2569582,2.6354837,2.6454222,2.164353,3.0406024,3.0394142,3.510813,3.622732,2.846337,2.691965,2.6532125,2.705008,2.9159272,2.6253123,2.61595,2.9503648,2.7824726,3.2571983,2.2253094,2.666518,2.5921767,2.2576785,2.445604,2.7619278,2.8668778,3.057666,2.8992732,3.4584868,2.9580858,2.9556878,2.7267272,2.6031444,2.6263404,3.2607868,2.708421,2.5622928,2.389166,2.6627579,3.024896,2.770852,2.7520485,2.683047,2.510545,2.5786393,2.563481,2.456366,2.6263404,3.2060158,2.9454687,2.7965744,3.0068936,2.5820634,2.930949,3.2869053,3.002166,2.997823,2.876795,3.4401217,2.7730546,2.5428255,2.6384892,2.8356905,2.6095943,2.8954225,2.8686445,3.2360332,2.7831886,2.8727388,2.5943925,4.01515,2.9637878,2.5502284,2.6031444,2.8668778,2.8041394,2.757396,2.937016,2.6354837,2.5943925,3.0740848,2.641474,2.9503648,2.641474,2.9132838,2.7566361,2.641474,2.628389,2.4199557,3.3993275,2.4377506,2.828015,3.193959,2.421604,3.2900345,2.507856,2.6580114,3.1379867,2.0606978,2.4361627,2.544068,2.8937619,2.7596679,2.5599067,3.268812,2.964731,3.0406024,2.5774918,2.7803173,3.0476642,1.8750613,2.6148973,3.4927604,2.4265113,2.64836,2.515874,3.3951516,2.9489017,3.1894903,2.8633227,2.563481,3.0382226,2.8413594,3.1044872,3.4261858,2.7291648,2.825426,2.3961992,2.5502284,3.4410665,2.6812413,2.462398,3.4263487,2.7450747,2.8356905,2.8674674,2.6954818,2.5728717,2.5774918,2.9722028,2.5118833,2.677607,3.0464952,3.1000257,2.832509,3.2739267,2.825426,2.694605,2.636488,3.0441477,2.612784,3.5560613,2.8027737,2.4885507,2.3996737,2.531479,2.6693168,3.071514,2.628389,2.744293,2.7024305,2.6148973,2.909556,3.206826,2.0934217,3.0989897,2.9726655,2.636488,2.7759743,2.7803173,2.8202014,2.7134905,2.365488,2.575188,3.612572,2.806858,2.930949,2.8674674,3.7585335,2.839478,3.6725597,3.0824263,2.4843,2.4742162,3.1277525,2.6263404,3.6799726,2.6748612,2.8356905,2.7686381,2.942008,2.5587087,2.5502284,3.0187006,2.7986507,2.8041394,2.79588,2.8627276,2.8920946,2.9324737,3.2562366,3.2844307,2.7032914,2.6693168,2.7067177,2.3180633,3.0584261,2.9449759,2.665581,2.7853298,2.7160034,2.683047,2.933993,2.5477748,2.457882,2.811575,2.4712918,3.1215599,2.139879,3.276921,2.7874606,2.7730546,2.8686445,3.1000257,2.409933,2.7715874,2.0334237,2.7299743,2.763428,2.7058637,2.6998377,2.9360108,2.519828,2.8591383,2.3424227,2.217484,2.372912,2.4281347,2.9872193,3.1258066,2.807535,2.6981006,2.605305,2.9726655,3.6386888,3.0132587,2.9726655,2.507856,2.9410143,2.908485,2.423246,2.8475726,2.5428255,3.5510838,2.7032914,2.25042,3.036629,2.7395723,2.6954818,2.5728717,2.9595184,2.978637,3.2886963,2.4927604,2.5224442,2.5563025,3.5181189,2.7853298,2.9768083,2.8530896,2.828015,2.9532764,3.0425756,2.8573325,3.4318461,2.683947,2.071882,2.7566361,3.209783,2.906335,2.421604,2.9201233,2.8500333,2.7520485,2.1367207,3.0762763,2.4517865,3.1267805,2.854306,2.9425042,3.2367892,2.931458,2.5728717,3.7593656,2.8668778,2.6232493,2.8561244,2.55145,2.1673174,3.5461724,2.965672,2.5658479,2.7379873,2.87564,2.7752461,2.6551385,3.0326188,2.9566486,2.897077,3.2380462,2.6998377,3.043755,2.7379873,3.1476762,2.7693772,3.3230457,1.5185139,2.874482,2.7134905,2.966611,2.563481,2.502427,2.4166405,3.043755,2.8727388,2.79588,3.299943,2.539076,2.708421,3.2027607,3.2301934,2.930949,2.6730208,2.563481,2.5465426,2.8155777,2.6232493,2.8438554,2.0128372,2.7118073,2.9185545,2.6551385,2.9439888,2.8727388,2.705008,2.665581,2.622214,2.87564,2.4281347,3.172603,2.620136,2.4533184,2.5224442,2.6812413,3.3424227,2.4941547,2.9273703,3.1095786,2.3944516,3.0441477,2.6627579,3.515609,2.805501,3.0318122,3.0149403,2.9329808,2.937016,2.9698815,2.7686381,2.120574,2.969416,2.4983106,2.8273692,3.5645478,2.6570559,3.0068936,2.690196,2.4742162,2.8444772,2.6857417,3.2624512,2.4785664,2.921166,2.64836,2.978637,2.3344538,2.55145,2.6693168,2.6503074,3.112605,2.6730208,2.423246,2.6541765,2.7774267,2.7803173,2.8779469,2.8109043,2.620136,2.751279,2.60206,2.539076,2.8041394,2.5428255,2.4533184,3.080987,3.024896,3.107888,2.0863597,2.8739016,2.4313638,2.5599067,2.8175654,2.6748612,2.9503648,2.6551385,2.9294188,2.668386,2.9969492,2.4653828,2.9258275,3.1348143,2.7143297,2.665581,2.7267272,2.7986507,2.7916906,2.4116197,3.0913153,2.997823,2.7895808,2.6954818,3.0648322,2.622214,2.3838153,3.0633333,2.9986951,2.30103,3.5490034,2.7474117,3.1947918,2.9795485,2.8020892,2.7323937,2.9148717,2.1553361,2.6757784,3.303628,3.4159744,2.5820634,2.8356905,2.5276299,2.7134905,3.0874264,2.864511,3.2227166,2.2455127,2.5145478,2.4409091,3.0744507,2.983175,2.9449759,2.4329693,3.064458,2.4502492,3.1775365,2.8785217,2.4742162,2.6503074,2.7168376,3.1044872,2.9014583,2.599883,3.0265334,2.888741,2.6031444,3.3157604,2.209515,2.8444772,3.31618,2.9503648,2.865696,2.460898,2.7566361,2.8591383,2.9956353,2.6253123,1.9867717,2.6394866,2.6503074,3.0132587,2.5854607,2.7965744,2.70927,2.951823,2.8836615,3.1109262,3.1670218,2.9299295,3.593729,3.1562462,2.3424227,2.7551122,2.9772663,2.6998377,3.2198465,3.0777311,2.7656686,2.4742162,2.4969296,3.0744507,3.5520597,2.608526,3.0622058,2.61595,2.7986507,2.4533184,2.7853298,2.8182259,2.705008,2.575188,2.3096302,2.139879,2.690196,2.5987904,3.1720188,2.149219,2.8686445,2.865696,2.845718,2.8088858,2.9590414,3.1693804,2.4653828,2.7781513,2.668386,2.7909884,2.7024305,3.361539,3.0666986,2.865696,2.864511,3.071514,3.1749315,3.0301948,2.8234742,2.421604,2.3673558,2.7168376,2.6444385,2.9390197,3.466571,2.518514,2.075547,2.636488,3.2862318,3.0726175,3.3778524,2.8727388,2.7168376,2.741939,2.5599067,2.5477748,2.570543,3.0047512,2.6608655,2.668386,2.0827854,2.937016,3.0132587,2.6608655,2.8215137,2.5237465,2.7730546,2.1875207,2.3909352,2.677607,2.8530896,3.2079036,2.7275412,2.5954962,2.4814427,3.0784569,3.364926,2.689309,2.519828,2.8597386,2.9590414,2.3222194,3.0350292,2.87564,2.7067177,2.365488,2.371068,2.6324573,2.518514,2.445604,2.924796,2.7143297,2.6812413,3.525045,2.744293,2.5820634,2.628389,2.3304138,2.6384892,2.9894497,2.5877109,2.61595,3.069668,3.0584261,2.3159704,2.751279,2.825426,3.1815577,1.9822712,2.874482,2.7543483,3.521661,2.5237465,3.3057811,3.0867157,2.6190934,3.1034617,3.1395643,2.8344207,2.7759743,2.5276299,2.906335,3.2312145,2.991669,2.6981006,3.3291943,2.9670796,2.9898946,2.6693168,3.2375438,2.988559,3.3232522,3.0777311,2.4048338,2.8095598,2.666518,2.3838153,3.36135,3.0081742,2.8337843,2.7403626,3.198657,2.7803173,3.6243854,3.2540646,3.2559958,3.4116197,2.5289166,2.641474,3.0766404,2.8692317,2.5587087,2.5954962,2.7641761,3.1583624,2.7589118,2.7032914,2.4712918,3.1571546,2.4313638,2.563481,2.5774918,2.4424798,2.8853612,2.3096302,2.8893018,2.1303337,2.8876173,2.5327544,2.1760912,2.7846172,2.692847,2.1172712,2.6063814,2.6972294,3.8167052,3.289366,2.8020892,2.8530896,3.4864304,1.230449,2.7363966,2.9439888,2.708421,2.5118833,2.9180303,3.152594,2.690196,2.7641761,3.2345173,2.7686381,2.9670796,2.8573325,2.7909884,2.6190934,3.0655797,2.4814427,2.8785217,2.9216864,2.6998377,3.11294,2.457882,2.6444385,3.0103,2.9294188,2.876795,2.6424646,2.992995,2.628389,2.7795966,2.252853,2.636488,2.6344774,2.3180633,3.3428173,3.0,2.9116902,3.0648322,3.002166,3.373831,2.8363242,3.380573,2.757396,2.4517865,2.8615344,3.2964458,2.8048208,3.1849751,2.570543,2.9474337,2.7795966,3.080987,3.1448853,3.6078837,2.5786393,2.8836615,2.6711729,3.1427023,2.87564,3.0762763,2.6031444,2.4969296,2.3159704,2.909556,2.7619278,2.8779469,2.5888317,2.605305,2.4843,2.9566486,2.510545,2.690196,2.3541083,2.8591383,3.036629,2.9047155,3.0103,2.7846172,2.8853612,2.8692317,3.0064662,2.690196,2.7363966,2.9982593,2.371068,3.506099,2.6314437,3.2195845,2.3961992,2.7937903,3.0891984,2.8426092,3.176959,2.8796692,2.9566486,2.376577,2.6095943,2.7395723,2.9185545,2.7209857,2.7611759,2.8356905,3.1182647,2.7450747,2.7737865,2.9995656,2.4329693,3.0,3.1812718,2.890421,3.1607685,2.8762178,2.457882,2.767156,2.0827854,2.7134905,2.8998206,2.770852,2.6232493,2.5276299,2.7853298,2.4361627,2.4281347,2.8847954,2.6998377,3.2276297,2.8561244,2.6857417,3.0561423,2.7965744,2.7965744,2.3598356,3.30771,2.7118073,2.828015,2.7824726,2.9299295,2.5921767,2.881955,2.7986507,2.460898,2.7160034,2.2810333,2.8109043,2.7781513,2.710963,2.9464524,2.8444772,2.9299295,2.502427,2.5550945,2.9041743,2.8426092,2.641474,2.599883,2.9111576,3.0,2.599883,2.5465426,2.8668778,3.4843,3.3199384,2.6263404,3.3079238,2.5037906,2.8363242,2.8129134,2.3521826,2.864511,2.7118073,2.9185545,2.865696,2.7185018,3.1655412,2.1846914,2.456366,2.4857213,2.846337,2.9858754,2.4742162,2.3996737,2.9425042,2.5921767,2.7543483,2.8530896,2.7566361,2.9116902,3.1875207,2.252853,2.622214,2.9201233,2.599883,2.865696,2.6608655,2.7067177,2.7339993,2.5365584,2.6627579,3.3144991,2.6748612,2.5037906,2.1875207,3.3533392,3.3941014,3.0863597,2.622214,3.2848816,3.082067,3.6182573,2.8920946,2.5145478,3.0390174,3.0503798,2.563481,2.6503074,2.6972294,2.356026,2.4969296,2.9956353,3.263636,2.7656686,3.0115705,2.9164538,2.4329693,2.8318698,2.5599067,2.7024305,2.7185018,2.924796,2.4424798,2.8597386,2.6954818,2.647383,2.2671716,3.2741578,2.845718,3.3812957,1.9822712,2.8836615,3.4714384,2.460898,2.8000293,2.4377506,3.0457141,2.9185545,2.983175,2.7226338,2.9454687,3.5094714,2.9795485,2.599883,2.7323937,2.6785183,2.507856,2.7909884,2.460898,2.7291648,2.767156,2.825426,3.1743505,2.9227254,2.8518696,2.992995,3.3238707,2.9854264,2.6748612,2.7895808,2.4885507,2.6170003,2.6998377,2.7267272,3.3958504,2.6599162,2.6884198,3.215373,2.4668677,2.9894497,2.6998377,2.7193313,2.7730546,3.6291037,2.570543,2.6812413,2.948413,3.1550322,2.6785183,2.8293037,3.1169395,2.445604,2.741939,3.0863597,2.6294096,2.832509,2.7895808,2.8293037,2.6570559,2.6170003,3.0476642,3.1758018,2.757396,2.794488,3.4868553,3.0051806,2.7853298,2.813581,3.4508648,2.6063814,2.5670264,2.7024305,2.389166,2.7551122,2.510545,2.9148717,2.921166,2.668386,2.6730208,3.2915907,3.3308194,2.8318698,2.4048338,3.1109262,2.6384892,3.0318122,2.6503074,2.55145,3.0813472,3.4926207,2.6190934,2.6444385,3.0874264,2.8344207,2.8686445,2.9652019,3.152594,1.9395193,2.6608655,2.5740314,2.8155777,2.846337,2.6857417,2.6424646,2.9278834,3.52621,2.243038,3.2569582,3.1132748,2.8344207,2.7566361,2.665581,2.9057958,2.8020892,2.914343,2.6354837,2.7930915,3.1574569,3.4443572,2.628389,2.2966652,3.12969,3.2977605,2.5224442,3.3543005,3.1417632,2.854306,2.7909884,2.8413594,3.0354297,2.8627276,2.5921767,2.9995656,2.7007036,2.6384892,1.462398,2.7007036,3.3057811,2.6541765,3.0958664,3.4206157,2.6884198,3.1115985,2.519828,2.5943925,2.7810369,2.445604,2.8530896,2.4814427,2.7067177,2.8109043,2.7520485,3.2652895,2.7810369,2.7395723,3.0305998,2.6570559,2.7160034,3.0530784,2.7979596,2.888741,2.7134905,2.897627,2.389166,2.9951963,2.8847954,2.828015,2.708421,3.494711,2.5010593,3.0986438,2.794488,2.4533184,2.3944516,3.0958664,2.9951963,2.8215137,2.8088858,3.3416324,2.9965117,2.5877109,2.6812413,2.7032914,3.301681,2.7930915,2.7846172,2.7909884,3.2523675,3.071514,2.992995,3.0930712,2.628389,2.7474117,2.6232493,3.2792106,2.7810369,2.8762178,2.7759743,2.8536983,2.897077,2.7193313,2.5010593,2.6294096,3.0762763,2.6812413,2.9854264,2.8318698,2.9903388,2.4653828,2.5740314,1.9956352,2.9995656,2.5477748,2.87564,2.5145478,3.4390168,2.805501,2.5774918,2.4424798,2.677607,2.6866362,2.3617277,2.9344985,2.965672,3.206286,2.7242758,2.628389,2.7937903,2.164353,2.9708116,2.865696,2.7781513,3.1448853,2.8909795,2.7641761,2.924796,2.8095598,2.570543,2.8241258,3.147367,2.7371926,2.5365584,2.897627,3.1020906,2.3424227,3.3565993,3.4814427,2.220108,2.9164538,2.6711729,3.1720188,2.8864908,2.7693772,3.4225898,2.4742162,2.7752461,3.7681198,2.4814427,2.8020892,2.668386,3.0038912,2.4166405,2.7551122,3.0762763,2.668386,2.665581,2.6693168,2.5987904,2.897077,3.0831442,2.6324573,3.325105,2.692847,2.4424798,3.3651135,2.6748612,2.7656686,2.2455127,3.3174365,3.837399,2.5563025,2.4941547,2.1931245,3.0182843,2.7909884,2.6711729,2.544068,3.378398,2.9454687,2.894316,2.4983106,2.751279,3.2255678,2.6608655,2.636488,2.763428,2.8796692,2.6599162,2.4116197,2.7427251,3.2447717,2.6803355,2.8169038,3.0457141,2.5289166,3.1607685,2.4517865,2.6757784,2.372912,2.7686381,3.1766698,2.846337,2.825426,3.109916,2.988559,2.5403295,3.2643454,2.8382192,2.502427,3.0064662,2.6232493,2.9127533,2.9434946,3.3455698,2.3996737,2.7686381,2.70927,2.6532125,2.909556,2.5599067,2.6981006,3.350054,2.8027737,3.1119342,2.6263404,3.1804125,2.8573325,2.4983106,2.5289166,2.5563025,3.0441477,2.6570559,2.7803173,2.9580858,2.7497363,2.908485,2.902547,2.6730208,2.894316,2.788875,2.5774918,2.9542425,2.767156,2.7715874,2.6454222,2.4712918,2.3283796,3.2995074,2.9772663,2.7543483,2.683947,2.570543,2.5118833,3.0902581,2.0253057,2.519828,3.171434,2.6608655,2.4361627,2.7395723,2.7737865,2.4149733,2.6424646,2.5888317,2.6232493,2.09691,2.535294,2.64836,2.3996737,2.788875,2.825426,2.4361627,2.651278,2.3996737,2.5403295,3.3859637,2.4653828,3.3767593,3.0051806,2.8561244,2.894316,3.0685568,2.8512583,2.8260748,2.7619278,2.7450747,2.539076,2.469822,2.620136,2.4517865,2.9390197,2.4899585,2.7589118,2.5224442,2.8727388,2.7909884,2.7979596,2.6384892,2.980912,2.620136,2.421604,3.267641,2.9449759,2.7566361,3.0835025,2.4361627,2.4424798,3.1562462,2.4502492,2.9576073,2.90309,2.7566361,3.1277525,2.5263393,3.1553361,2.60206,2.6551385,3.036629,2.6785183,2.8318698,3.4656801,2.9903388,2.3096302,2.447158,2.9294188,2.6454222,3.3412366,3.1354506,2.865104,3.268344,2.5774918,3.619615,2.980912,2.874482,2.7347999,3.1743505,2.6884198,3.3106933,2.535294,3.002598,2.7363966,2.7596679,2.5820634,3.3178544,2.9547248,2.5563025,2.997823,3.701568,3.106531,2.975432,2.8992732,2.0334237,2.7168376,3.1607685,2.372912,2.8633227,2.9116902,2.8155777,2.6170003,2.7118073,2.9057958,2.647383,2.4281347,2.744293,3.2350233,3.0633333,2.6693168,3.0224283,2.8305886,2.767156,2.6095943,2.6170003,2.7143297,3.0119932,2.7032914,2.641474,2.5037906,3.1000257,2.8627276,2.6253123,3.540079,2.447158,2.930949,2.7489629,3.206826,2.5622928,2.7474117,2.9116902,3.120574,2.8813846,3.3677285,2.8195438,2.2966652,2.7185018,2.7930915,2.7168376,3.3794868,2.931458,2.865696,2.5954962,2.8633227,2.7715874,2.7641761,2.6551385,2.4116197,2.9464524,2.7909884,2.5289166,2.6998377,3.0610752,3.2164297,3.6322548,3.275081,2.894316,2.951823,2.7641761,2.6190934,2.6551385,2.346353,2.5943925,3.5212688,2.7299743,3.1427023,3.002166,2.710963,2.7323937,2.9355073,2.9329808,2.6063814,2.5670264,2.5877109,3.195623,3.680154,2.4014006,2.8615344,2.7466342,2.7528164,2.5276299,2.5693738,2.8920946,3.6357853,2.7937903,2.5843313,2.9745116,3.052309,3.1109262,2.672098,2.4014006,3.0766404,3.0362296,2.8169038,2.510545,2.937016,3.1655412,3.0132587,1.146128,2.456366,2.7267272,2.832509,2.480007,2.8318698,3.1364036,2.7686381,2.7853298,3.4551494,2.507856,2.5224442,2.948413,2.4116197,2.966611,2.7466342,3.009451,2.3222194,2.7291648,2.580925,3.1580608,3.106191,2.423246,2.8048208,2.9854264,2.5502284,3.4297523,3.3174365,2.8853612,2.969416,2.7566361,2.924796,2.8363242,2.7965744,2.890421,2.8530896,2.8149133,2.9474337,2.8981764,2.9116902,2.8129134,2.8512583,3.069298,3.6401832,2.951823,2.9652019,2.8241258,3.0402067,2.518514,3.3498602,2.4377506,2.5010593,3.3094172,2.7715874,2.8512583,2.763428,2.4899585,2.376577,2.6998377,3.7535064,2.5943925,2.580925,2.9781804,2.8762178,3.1975563,2.5622928,2.55145,2.628389,2.3096302,2.7543483,3.2848816,3.2462523,2.751279,2.9772663,2.4814427,2.5786393,2.8847954,2.894316,3.0744507,2.4814427,2.3159704,2.9294188,1.8633229,3.249443,2.8318698,2.8318698,3.0425756,3.441381,2.515874,2.6608655,2.544068,2.832509,1.9242793,3.2926989,2.7007036,2.751279,2.7118073,2.462398,2.4265113,2.4116197,2.5550945,3.500648,2.6693168,2.70927,1.763428,2.9982593,2.4843,2.456366,2.8981764,2.7795966,2.5145478,2.8512583,3.7940695,2.9395192,2.888741,1.9395193,3.1003706,2.9299295,2.423246,2.7315888,2.2013972,3.192846,2.6785183,2.605305,3.235781,2.6444385,2.6454222,2.70927,2.4065402,1.968483,2.5954962,3.0996807,2.663701,2.8305886,2.6608655,3.1142774,3.1598678,3.39794,2.8579352,2.423246,2.8633227,2.4785664,3.4851534,2.8305886,2.8937619,2.7543483,3.0923698,2.6454222,2.3424227,3.2276297,2.8500333,2.9079485,3.1556396,2.9956353,3.0145206,3.3459616,2.5327544,2.580925,2.8802419,2.874482,2.757396,2.7242758,2.7965744,2.6314437,2.6757784,2.7218106,2.60206,2.948413,2.997823,2.666518,2.4116197,3.216957,2.535294,2.8020892,2.8175654,2.7168376,3.0068936,3.067071,3.0538464,2.61595,3.5601459,2.9041743,2.811575,2.4857213,2.8375885,2.813581,2.7427251,2.4329693,2.9795485,2.974051,2.7824726,2.3541083,2.5910647,2.9242792,2.978637,2.9986951,2.5943925,2.5877109,3.3165994,2.7242758,2.666518,2.5888317,2.641474,2.9726655,2.7874606,2.8149133,3.006038,2.5118833,2.7810369,3.7339191,2.6454222,2.70927,2.7853298,2.4969296,2.3424227,2.5877109,2.563481,2.3521826,2.666518,2.8674674,2.5563025,2.5954962,2.25042,2.8241258,2.7250946,2.599883,2.5145478,2.283301,2.510545,2.570543,2.8813846,2.575188,2.7656686,3.7504313,3.2645817,2.683947,2.6170003,2.64836,2.894316,2.5740314,2.8591383,3.678154,3.1172712,3.3360593,2.445604,2.510545,3.0920184,2.5289166,3.0394142,2.825426,2.888741,2.919601,2.8796692,2.8419847,3.2794387,2.5910647,2.7543483,3.2837534,2.6190934,2.4712918,2.7168376,3.1553361,2.7846172,2.9111576,2.4116197,2.5877109,2.5327544,2.6954818,2.7427251,2.307496,2.64836,2.968483,2.3344538,2.666518,2.1958997,2.5403295,2.840106,2.7596679,2.8536983,2.7185018,2.6253123,2.8318698,2.5550945,2.980912,2.666518,3.222196,2.5563025,2.563481,3.0856473,2.6803355,2.5774918,2.5465426,2.6148973,2.708421,2.3344538,2.8299468,2.5843313,2.4517865,2.897077,3.209515,2.6314437,3.300378,2.807535,2.3180633,2.902547,3.0289776,2.6551385,2.8318698,2.1367207,3.3220124,3.3394516,2.7965744,2.805501,2.55145,3.2469907,2.7831886,2.689309,2.6812413,2.3424227,3.0318122,2.870404,3.139879,3.3412366,3.5916212,2.8802419,2.855519,1.9242793,2.6954818,2.9903388,3.153205,3.3106933,2.9395192,2.6170003,2.9127533,2.283301,1.6627579,2.502427,2.9127533,2.25042,2.4814427,2.7450747,3.585235,2.6599162,3.4553018,2.7134905,2.340444,2.6972294,2.7619278,2.7134905,3.2445245,2.4409091,2.8318698,2.8305886,2.7824726,3.1024337,2.5477748,2.8494194,2.708421,2.641474,3.1574569,2.9726655,2.628389,2.4668677,2.672098,2.283301,3.1212316,2.822168,2.741939,2.7916906,3.2586372,2.552668,3.2008505,2.6063814,2.87564,2.409933,2.4969296,2.7185018,3.50147,3.5540044,2.599883,2.822168,3.065953,3.0008678,3.2089784,2.9164538,2.846337,3.1142774,3.2995074,2.6857417,2.6532125,2.9623694,2.9079485,3.3512163,2.744293,2.5910647,2.7193313,2.5843313,2.7528164,3.3716218,3.0034604,2.7853298,2.8344207,2.570543,2.5622928,2.9580858,2.7347999,2.371068,2.4668677,2.7250946,2.3222194,3.0941217,3.0182843,2.683047,2.8830934,1.0,2.677607,2.691965,2.865104,2.544068,2.7774267,2.8444772,2.8692317,2.8202014,3.0132587,2.6354837,2.7715874,2.7664127,2.7323937,2.8836615,1.5910646,2.8609366,2.6354837,3.351023,2.7619278,2.6454222,2.876795,2.683047,3.0354297,2.7118073,2.9547248,3.069668,2.9604707,2.307496,2.8202014,2.5263393,2.805501,2.8500333,2.3283796,2.2455127,2.2600713,2.881955,2.506505,3.371991,2.9344985,3.0595634,2.6324573,3.1622655,3.0220158,3.0944712,2.8175654,2.6394866,2.694605,2.897077,3.0637085,2.677607,2.8802419,2.8627276,2.757396,2.708421,2.8048208,2.5921767,2.7250946,3.1448853,2.767156,2.921166,2.2278867,2.5587087,2.909556,3.2309597,2.9633155,3.0265334,2.5237465,2.7267272,2.3096302,2.692847,2.8627276,2.6757784,2.919601,2.7803173,2.5693738,2.8048208,2.4048338,2.8444772,2.4927604,2.8318698,2.4814427,2.7032914,3.1565492,2.09691,2.539076,2.8813846,2.4424798,2.61595,2.7781513,2.8299468,2.7363966,3.125156,3.0888445,2.7275412,2.8169038,2.4927604,2.445604,3.3932242,3.175222,3.0637085,2.6711729,2.8518696,2.9623694,2.7403626,2.9498777,2.9227254,3.0228405,2.8561244,2.8027737,2.6503074,2.6384892,2.9652019,2.071882,2.7656686,2.5658479,2.4409091,2.5403295,2.6344774,2.6095943,2.8175654,2.570543,2.502427,2.4313638,3.122216,2.9439888,3.2571983,3.4595432,2.9618955,2.8870544,2.5237465,1.2552725,3.0777311,3.5002365,3.4539297,2.9618955,2.7895808,2.6170003,2.4712918,3.4014006,2.984077,3.0034604,2.6263404,2.641474,2.964731,2.2648177,3.3384564,3.0622058,3.381837,2.3180633,2.457882,2.6803355,3.0314085,3.5839918,2.507856,2.9925535,2.8597386,2.6857417,2.7497363,3.125156,2.7551122,2.4014006,3.281488,2.9185545,2.705008,3.0530784,2.933993,2.70927,2.9216864,2.7824726,2.7752461,2.6627579,3.133539,2.552668,2.9449759,2.570543,2.620136,2.5118833,3.0211892,2.9360108,3.0008678,3.0362296,2.6693168,2.757396,2.8109043,2.6711729,3.0314085,2.7275412,2.421604,2.7937903,2.988113,2.6608655,2.7619278,2.356026,2.5965972,2.992995,3.2440295,2.5327544,3.1277525,3.0511525,2.694605,3.09691,2.5289166,3.5948343,2.7395723,2.519828,2.864511,3.1562462,2.8998206,2.7450747,2.9127533,3.3412366,3.0342274,0.90309,3.0103,2.8260748,2.6580114,2.4313638,2.3222194,2.60206,3.5269852,2.7916906,2.539076,2.6599162,2.665581,2.8475726,2.7058637,2.6730208,2.8195438,3.3372595,3.3667965,2.763428,2.7551122,2.4785664,2.767156,2.864511,3.0530784,2.5010593,3.1486027,2.5954962,3.1601682,2.5599067,2.767156,3.0354297,2.9390197,2.694605,3.145507,2.149219,2.705008,3.1051695,0.845098,2.7693772,2.9299295,2.6354837,2.7916906,2.931458,3.2898118,2.7267272,2.7930915,2.881955,2.64836,3.0187006,2.340444,2.744293,2.870404,2.6803355,2.599883,1.90309,2.8954225,2.5010593,2.575188,3.2397997,2.7347999,2.70927,2.8920946,2.7810369,3.1439512,2.7242758,3.373831,3.9186592,2.70927,2.677607,2.8573325,2.7474117,2.7242758,2.6711729,2.677607,2.9132838,3.0799046,3.0913153,2.8853612,2.2380462,3.1395643,2.5502284,2.9216864,2.7824726,3.373096,2.447158,2.672098,2.09691,2.7759743,2.921166,2.7774267,2.3521826,2.8095598,3.2400498,2.3096302,2.7474117,2.3242824,2.8615344,2.6608655,2.6627579,2.64836,2.663701,2.4969296,2.531479,2.340444,3.0913153,2.518514,3.5146806,3.2284005,1.9822712,2.894316,2.6748612,2.9148717,2.365488,2.951823,2.7497363,2.4409091,2.5428255,2.7395723,2.800717,2.8356905,2.2278867,2.139879,3.3469396,2.7363966,2.8709888,3.002166,2.0253057,3.148294,2.38739,2.651278,2.5428255,2.8419847,2.599883,2.7686381,3.3660493,3.1445742,2.3344538,2.931458,2.3944516,2.4885507,2.456366,3.1354506,3.2289133,3.3479152,2.7291648,2.6580114,2.7846172,2.7759743,3.1841233,2.7867515,3.2929204,2.6551385,2.864511,3.209783,2.469822,2.5843313,2.9180303,3.0413928,2.9273703,2.8739016,2.510545,2.8149133,3.0374265,2.6803355,2.5820634,2.2944663,3.1354506,2.7715874,2.942008,2.5037906,3.3958504,2.992995,3.1417632,3.2857823,2.9898946,2.951823,2.1271048,2.6170003,2.518514,2.5365584,2.462398,2.620136,2.937016,1.9956352,2.8561244,2.9547248,2.4756713,2.8876173,2.70927,2.5693738,3.8318698,2.7299743,2.5465426,2.6954818,2.9995656,2.61595,3.2405493,2.8182259,2.510545,3.082067,2.6972294,2.340444,2.6503074,2.1846914,2.855519,2.8182259,2.7543483,3.0449317,2.243038,3.0064662,2.6384892,3.0986438,2.8864908,2.647383,2.4048338,3.2024884,2.705008,2.70927,2.854306,2.620136,3.0744507,2.0934217,2.8195438,2.8721564,2.371068,2.5477748,2.5888317,2.519828,2.38739,2.7427251,2.1367207,3.34183,2.6608655,3.0685568,3.4340897,3.1676126,3.4575791,2.9111576,2.4857213,2.3483047,2.61595,2.6444385,2.9854264,2.7168376,3.1172712,2.5403295,2.9623694,3.1152775,2.6599162,2.4927604,2.4927604,2.9100904,3.145507,2.8048208,2.457882,2.7275412,2.7474117,2.2966652,2.8615344,2.7185018,3.528788,2.7379873,2.9216864,2.8494194,2.5943925,2.6812413,2.8041394,3.4126284,3.126456,3.0103,2.6693168,2.628389,2.5622928,2.4409091,3.282622,2.805501,2.7250946,2.8864908,2.641474,3.376577,1.8325089,2.9395192,2.705008,2.988559,2.9604707,2.5289166,2.8796692,2.5774918,2.7831886,3.3236644,2.8609366,2.3521826,2.8981764,3.282622,3.1486027,3.3094172,2.535294,2.5550945,2.2741578,2.502427,2.5327544,2.7781513,2.2900345,3.0170333,3.53428,2.3483047,2.8500333,3.7601962,2.2355285,3.418964,3.448861,3.4463818,3.3754807,2.7824726,3.0561423,3.0406024,2.7543483,2.9951963,2.502427,2.5365584,2.9969492,3.0119932,2.923244,2.8609366,2.636488,2.5910647,2.7824726,2.38739,2.5921767,2.8609366,2.6354837,2.636488,2.409933,3.485011,3.1804125,2.6580114,2.672098,1.748188,2.906335,2.7339993,2.3242824,3.2741578,2.8847954,2.6263404,2.7489629,2.8796692,2.8591383,3.1571546,2.813581,2.6998377,2.8444772,3.0874264,2.694605,2.6148973,2.900913,2.9180303,2.690196,2.7874606,2.2764618,2.356026,2.7218106,1.908485,2.9604707,2.8721564,3.1522884,2.9513376,2.694605,2.6580114,2.4843,2.506505,3.1142774,2.8382192,2.914343,2.933993,2.5965972,2.3138673,3.0402067,2.456366,2.636488,3.1357684,3.0681858,3.0813472,2.6424646,2.622214,2.6551385,2.8048208,2.1673174,2.988559,2.8149133,2.3222194,2.4785664,3.7734208,2.6253123,2.6117234,2.7250946,3.3394516,2.8998206,2.7323937,2.6954818,2.7528164,2.9454687,2.6785183,2.6170003,2.6253123,2.6324573,2.7693772,2.9708116,2.4361627,3.172311,2.677607,2.612784,2.6748612,3.7091851,2.9355073,2.8762178,2.7209857,2.5854607,3.1622655,2.462398,3.0301948,2.992995,2.7024305,3.0766404,3.4551494,2.8870544,2.794488,2.9132838,2.6095943,2.7395723,2.9698815,2.5693738,2.372912,2.7619278,2.7589118,2.8438554,2.580925,2.4885507,2.7930915,2.5987904,2.9503648,2.146128,2.5224442,2.519828,3.0476642,2.9057958,2.937518,2.4814427,3.4174716,3.0468853,2.356026,2.6063814,2.8109043,2.8095598,2.3909352,2.4377506,2.7795966,2.6954818,2.9726655,2.997823,2.7867515,3.0468853,2.8305886,2.4048338,3.2185354,2.4927604,2.605305,2.622214,2.7209857,1.9731278,2.3961992,2.4785664,3.510947,2.480007,2.9547248,3.0362296,2.2576785,2.6253123,2.8813846,2.6730208,2.6394866,3.0199466,3.3144991,2.544068,2.708421,3.6560023,3.3018978,2.8530896,3.0038912,2.5037906,2.5145478,2.7067177,3.2024884,2.506505,2.507856,3.1328998,2.8802419,2.993877,2.3364596,2.7185018,2.6424646,3.0784569,2.5428255,2.690196,2.612784,2.6812413,2.628389,2.691965,3.3621054,3.351603,2.668386,3.4106085,2.7024305,3.1433272,3.1189258,2.3364596,2.1553361,2.6503074,2.848189,3.1619666,2.519828,2.666518,2.7024305,2.7489629,3.2317243,2.539076,3.1051695,2.690196,2.8337843,2.6444385,2.7979596,2.6748612,2.5954962,2.8779469,2.8020892,2.1553361,3.0132587,2.6998377,3.077368,2.1875207,2.7168376,2.7339993,2.8937619,3.1215599,3.1516762,2.6757784,2.460898,2.663701,3.0149403,2.890421,2.7032914,2.6253123,2.794488,3.067443,2.3521826,3.6036856,2.3138673,3.328991,2.456366,2.146128,3.0350292,2.3909352,2.744293,2.8727388,2.5854607,1.5440681,3.346744,2.9532764,2.825426,2.641474,2.6314437,2.5550945,2.4149733,3.125156,3.4917817,2.5465426,2.8981764,2.7427251,2.7466342,2.741939,2.6170003,2.531479,2.6580114,3.176959,2.848189,2.7323937,3.309843,2.921166,2.535294,3.3988078,2.7752461,3.3812957,2.8813846,2.3617277,2.6294096,2.612784,2.9185545,2.2878017,3.0923698,3.1504495,2.854306,2.3598356,2.7218106,2.7979596,2.865104,2.60206,2.6354837,2.389166,2.672098,2.757396,2.7589118,2.8802419,2.5224442,2.3242824,3.494711,3.0008678,2.788875,2.8909795,2.7752461,2.5118833,2.992995,3.303196,2.457882,2.612784,2.8375885,2.4785664,3.2600713,2.832509,2.8234742,2.689309,2.5118833,2.921166,3.057666,2.5502284,2.5910647,2.3820171,2.7489629,2.9772663,2.5693738,2.5263393,2.5728717,2.5843313,3.3930485,2.7520485,3.2397997,2.2810333,2.283301,2.677607,2.5327544,2.7275412,3.33666,2.6031444,2.9283957,2.705008,2.9258275,3.1920097,2.4265113,2.7347999,2.828015,2.906335,2.230449,2.620136,3.002166,2.855519,2.813581,3.0515385,2.5289166,2.5854607,2.5327544,2.937016,3.177825,2.691965,3.0402067,2.4899585,2.9127533,3.5996647,3.0103,2.4756713,3.3232522,2.6757784,3.421275,3.152594,2.770852,2.710963,3.2070956,2.539076,2.865696,2.8419847,2.9201233,2.7067177,3.0499928,1.9867717,2.8337843,2.6190934,2.5550945,2.8530896,2.8041394,2.544068,2.692847,2.8954225,2.5786393,2.1958997,2.6384892,3.0729847,2.4927604,2.4814427,3.146748,2.8273692,2.2878017,2.968483,3.4340897,2.767156,2.6785183,2.5477748,2.7781513,2.605305,2.605305,2.6031444,2.6693168,2.864511,2.9618955,2.5843313,3.1574569,2.622214,2.840106,2.8195438,2.5658479,2.9164538,3.1565492,2.807535,3.6514719,2.6095943,2.666518,2.6693168,2.5774918,3.191451,3.077368,2.6294096,3.2718415,2.865696,2.55145,2.9434946,3.513484,2.64836,2.7781513,2.7067177,3.0813472,2.9604707,2.6981006,3.5812669,2.563481,2.7824726,3.2337573,3.1192558,1.1139433,2.3283796,1.9542425,2.9680157,2.8195438,3.1476762,2.7185018,2.672098,2.7803173,2.6551385,2.8494194,3.3057811,3.0530784,2.3364596,2.7275412,2.8426092,3.1055102,2.8475726,3.152594,2.9344985,2.5327544,2.7403626,2.209515,2.7134905,2.788875,2.636488,3.2317243,2.7242758,3.0777311,2.9175055,2.6785183,2.8000293,2.9542425,3.178977,2.9827235,2.622214,2.3521826,2.7752461,2.7185018,2.9735897,2.612784,2.7143297,2.7566361,3.0157788,2.9454687,2.5289166,2.6253123,3.3767593,2.8426092,3.3641756,3.1003706,2.7118073,2.4742162,3.0930712,3.3546846,2.7363966,2.7024305,3.0187006,2.075547,2.7339993,3.3144991,2.8426092,3.0913153,3.4206157,2.9527924,3.437592,2.8234742,2.705008,2.668386,2.7909884,2.4502492,2.075547,2.6117234,2.7566361,2.7489629,3.3811152,2.5237465,2.7226338,2.6580114,2.480007,2.5563025,2.9813654,2.3996737,2.8813846,2.8027737,2.9449759,2.9074113,2.8536983,3.0149403,2.372912,2.9698815,2.7737865,2.924796,2.7450747,2.5987904,2.822168,2.4857213,3.7609499,2.994317,2.8027737,2.881955,2.409933,2.5587087,2.822168,3.138934,2.5276299,3.1245043,3.1676126,2.64836,2.480007,2.2878017,2.651278,2.608526,2.7347999,2.2810333,2.7339993,2.5658479,3.411788,2.7715874,2.7930915,3.5510838,2.8597386,2.6444385,3.1507564,2.7566361,2.7160034,2.8000293,2.8027737,2.6384892,2.9498777,3.328991,2.7299743,2.692847,2.7589118,2.307496,2.4969296,2.4065402,2.6503074,2.923244,3.0413928,2.9324737,2.924796,2.7395723,2.2380462,2.811575,2.217484,3.1115985,2.8299468,3.0128372,2.9014583,3.2920344,3.1293676,2.5465426,2.4533184,2.7371926,2.951823,2.389166,2.4329693,2.372912,2.5428255,3.042969,2.807535,2.5403295,3.0867157,3.0526938,2.539076,2.8591383,2.5658479,3.067071,2.5774918,2.666518,3.0038912,2.7520485,2.705008,3.3081374,2.7895808,2.6627579,3.289366,2.8344207,2.599883,2.975432,3.1448853,2.7007036,1.8129133,2.7641761,2.840106,2.61595,3.0261245,2.6608655,2.6117234,2.2741578,3.2598326,2.677607,3.1720188,2.372912,3.001301,2.668386,3.0813472,2.5289166,2.960946,2.7737865,3.2145789,2.6344774,2.8215137,2.5910647,2.6757784,2.694605,2.5965972,2.770852,2.705008,2.4361627,2.0606978,2.9513376,2.6748612,2.924796,2.356026,2.5477748,2.6857417,3.1734776,2.8909795,2.7686381,2.243038,3.3447852,2.7986507,2.4814427,2.641474,2.149219,3.0681858,3.1812718,2.8500333,3.2984164,3.1357684,3.089905,2.8027737,2.307496,2.4742162,2.365488,2.9079485,2.7226338,2.8802419,3.1986570358276367,3.2662317752838135,2.387389898300171,2.1553361415863037,2.9903388023376465,2.732393741607666,2.7737865447998047,2.5403294563293457,2.033423662185669,2.5502283573150635,2.8709888458251953,2.5774917602539062,2.688419818878174,2.9735896587371826,2.815577745437622,2.941014289855957,2.9116902351379395,2.864511013031006,2.984527349472046,2.7656686305999756,2.8756399154663086,2.7403626441955566,2.606381416320801,2.426511287689209,2.981818675994873,3.5643110275268555,2.575187921524048,2.4116196632385254,2.9309489727020264,3.0273497104644775,2.4409091472625732,2.648360013961792,2.660865545272827,2.851869583129883,2.6893088817596436,2.985426425933838,3.1676125526428223,2.494154691696167,2.8202013969421387,2.714329719543457,2.708420991897583,2.8651039600372314,2.6294095516204834,2.886490821838379,2.726727247238159,2.9912261962890625,3.2319791316986084,2.146127939224243,2.6085259914398193,2.8195438385009766,2.416640520095825,,,,,,,,,,,,,,,,,,,,,,,,,,,,,,,,,,,,,,,,,,,,,,,,,,,,,,,,,,,,,,,,,,,,,,,,,,,,,,,,,,,,,,,,,,,,,,,,,,,,,,,,,,,,,,,,,,,,,,,,,
[truncated: 41,549,063 more chars]
