# Supplementary material for: Fitness cost associated with cell phenotypic switching drives population diversification dynamics and controllability
Source: Nat Commun. 2023 Oct 2;14:6128. doi: 10.1038/s41467-023-41917-z (PMC10545768; doi:10.1038/s41467-023-41917-z)
Supplement: Supplementary file 9 — Source Data [file 41467_2023_41917_MOESM9_ESM.zip › Source data/Source Data Figure2c_top.txt]

Time (h),0,1,2,3,4,5,6,7,8,9,10,11,12,13,14,15,16,17,18,19,20,21,22,23,24,25,26,27,28,29,30,31,32,33,34,35,36,37,38,39,40,41,42,43,44,45,46,47,48,49,50,51,52,53,54,55,56,57,58,59,60,61,62,63,64,65,66,67,68,69,70,71,72,73,74,75,76,77,78,79,80,81,82,83,84,85,86,87,88,89,90,91,92,93,94,95,96,97,98,99,100,101,102,103,104,105,106,107,108,109,110,111,112,113,114,115,116,117,118,119,120,121,122,123,124,125,126,127,128,129,130,131,132,133,134,135,136,137,138,139,140,141,142,143,144,145,146,147,148,149,150,151,152,153,154,155,156,157,158,159,160,161,162,163,164,165,166,167,168,169,170,171,172,173,174,175,176,177,178,179,180,181,182,183,184,185,186,187,188,189,190,191,192,193,194,195,196,197,198,199,200,201,202,203,204,205,206,207,208,209,210,211,212,213,214,215,216,217,218,219,220,221,222,223,224,225,226,227,228,229,230,231,232,233,234,235,236,237,238,239,240,241,242,243,244,245,246,247,248,249,250,251,252,253,254,255,256,257,258,259,260,261,262,263,264,265,266,267,268,269,270,271,272,273,274,275,276,277,278,279,280,281,282,283,284,285,286,287,288,289,290,291,292,293,294,295,296,297,298,299,300,301,302,303,304,305,306,307,308,309,310,311,312,313,314,315,316,317,318,319,320,321,322,323,324,325,326,327,328,329,330,331,332,333,334,335,336,337,338,339,340,341,342,343,344,345,346,347,348,349,350,351,352,353,354,355,356,357,358,359,360,361,362,363,364,365,366,367,368,369,370,371,372,373,374,375,376,377,378,379,380,381,382,383,384,385,386,387,388,389,390,391,392,393,394,395,396,397,398,399,400,401,402,403,404,405,406,407,408,409,410,411,412,413,414,415,416,417,418,419,420,421,422,423,424,425,426,427,428,429,430,431,432,433,434,435,436,437,438,439,440,441,442,443,444,445,446,447,448,449,450,451,452,453,454,455,456,457,458,459,460,461,462,463,464,465,466,467,468,469,470,471,472,473,474,475,476,477,478,479,480,481,482,483,484,485,486,487,488,489,490,491,492,493,494,495,496,497,498,499,500,501,502,503,504,505,506,507,508,509,510,511,512,513,514,515,516,517,518,519,520,521,522,523,524,525,526,527,528,529,530,531,532,533,534,535,536,537,538,539,540,541,542,543,544,545,546,547,548,549,550,551,552,553,554,555,556,557,558,559,560,561,562,563,564,565,566,567,568,569,570,571,572,573,574,575,576,577,578,579,580,581,582,583,584,585,586,587,588,589,590,591,592,593,594,595,596,597,598,599,600,601,602,603,604,605,606,607,608,609,610,611,612,613,614,615,616,617,618,619,620,621,622,623,624,625,626,627,628,629,630,631,632,633,634,635,636,637,638,639,640,641,642,643,644,645,646,647,648,649,650,651,652,653,654,655,656,657,658,659,660,661,662,663,664,665,666,667,668,669,670,671,672,673,674,675,676,677,678,679,680,681,682,683,684,685,686,687,688,689,690,691,692,693,694,695,696,697,698,699,700,701,702,703,704,705,706,707,708,709,710,711,712,713,714,715,716,717,718,719,720,721,722,723,724,725,726,727,728,729,730,731,732,733,734,735,736,737,738,739,740,741,742,743,744,745,746,747,748,749,750,751,752,753,754,755,756,757,758,759,760,761,762,763,764,765,766,767,768,769,770,771,772,773,774,775,776,777,778,779,780,781,782,783,784,785,786,787,788,789,790,791,792,793,794,795,796,797,798,799,800,801,802,803,804,805,806,807,808,809,810,811,812,813,814,815,816,817,818,819,820,821,822,823,824,825,826,827,828,829,830,831,832,833,834,835,836,837,838,839,840,841,842,843,844,845,846,847,848,849,850,851,852,853,854,855,856,857,858,859,860,861,862,863,864,865,866,867,868,869,870,871,872,873,874,875,876,877,878,879,880,881,882,883,884,885,886,887,888,889,890,891,892,893,894,895,896,897,898,899,900,901,902,903,904,905,906,907,908,909,910,911,912,913,914,915,916,917,918,919,920,921,922,923,924,925,926,927,928,929,930,931,932,933,934,935,936,937,938,939,940,941,942,943,944,945,946,947,948,949,950,951,952,953,954,955,956,957,958,959,960,961,962,963,964,965,966,967,968,969,970,971,972,973,974,975,976,977,978,979,980,981,982,983,984,985,986,987,988,989,990,991,992,993,994,995,996,997,998,999,1000,1001,1002,1003,1004,1005,1006,1007,1008,1009,1010,1011,1012,1013,1014,1015,1016,1017,1018,1019,1020,1021,1022,1023,1024,1025,1026,1027,1028,1029,1030,1031,1032,1033,1034,1035,1036,1037,1038,1039,1040,1041,1042,1043,1044,1045,1046,1047,1048,1049,1050,1051,1052,1053,1054,1055,1056,1057,1058,1059,1060,1061,1062,1063,1064,1065,1066,1067,1068,1069,1070,1071,1072,1073,1074,1075,1076,1077,1078,1079,1080,1081,1082,1083,1084,1085,1086,1087,1088,1089,1090,1091,1092,1093,1094,1095,1096,1097,1098,1099,1100,1101,1102,1103,1104,1105,1106,1107,1108,1109,1110,1111,1112,1113,1114,1115,1116,1117,1118,1119,1120,1121,1122,1123,1124,1125,1126,1127,1128,1129,1130,1131,1132,1133,1134,1135,1136,1137,1138,1139,1140,1141,1142,1143,1144,1145,1146,1147,1148,1149,1150,1151,1152,1153,1154,1155,1156,1157,1158,1159,1160,1161,1162,1163,1164,1165,1166,1167,1168,1169,1170,1171,1172,1173,1174,1175,1176,1177,1178,1179,1180,1181,1182,1183,1184,1185,1186,1187,1188,1189,1190,1191,1192,1193,1194,1195,1196,1197,1198,1199,1200,1201,1202,1203,1204,1205,1206,1207,1208,1209,1210,1211,1212,1213,1214,1215,1216,1217,1218,1219,1220,1221,1222,1223,1224,1225,1226,1227,1228,1229,1230,1231,1232,1233,1234,1235,1236,1237,1238,1239,1240,1241,1242,1243,1244,1245,1246,1247,1248,1249,1250,1251,1252,1253,1254,1255,1256,1257,1258,1259,1260,1261,1262,1263,1264,1265,1266,1267,1268,1269,1270,1271,1272,1273,1274,1275,1276,1277,1278,1279,1280,1281,1282,1283,1284,1285,1286,1287,1288,1289,1290,1291,1292,1293,1294,1295,1296,1297,1298,1299,1300,1301,1302,1303,1304,1305,1306,1307,1308,1309,1310,1311,1312,1313,1314,1315,1316,1317,1318,1319,1320,1321,1322,1323,1324,1325,1326,1327,1328,1329,1330,1331,1332,1333,1334,1335,1336,1337,1338,1339,1340,1341,1342,1343,1344,1345,1346,1347,1348,1349,1350,1351,1352,1353,1354,1355,1356,1357,1358,1359,1360,1361,1362,1363,1364,1365,1366,1367,1368,1369,1370,1371,1372,1373,1374,1375,1376,1377,1378,1379,1380,1381,1382,1383,1384,1385,1386,1387,1388,1389,1390,1391,1392,1393,1394,1395,1396,1397,1398,1399,1400,1401,1402,1403,1404,1405,1406,1407,1408,1409,1410,1411,1412,1413,1414,1415,1416,1417,1418,1419,1420,1421,1422,1423,1424,1425,1426,1427,1428,1429,1430,1431,1432,1433,1434,1435,1436,1437,1438,1439,1440,1441,1442,1443,1444,1445,1446,1447,1448,1449,1450,1451,1452,1453,1454,1455,1456,1457,1458,1459,1460,1461,1462,1463,1464,1465,1466,1467,1468,1469,1470,1471,1472,1473,1474,1475,1476,1477,1478,1479,1480,1481,1482,1483,1484,1485,1486,1487,1488,1489,1490,1491,1492,1493,1494,1495,1496,1497,1498,1499,1500,1501,1502,1503,1504,1505,1506,1507,1508,1509,1510,1511,1512,1513,1514,1515,1516,1517,1518,1519,1520,1521,1522,1523,1524,1525,1526,1527,1528,1529,1530,1531,1532,1533,1534,1535,1536,1537,1538,1539,1540,1541,1542,1543,1544,1545,1546,1547,1548,1549,1550,1551,1552,1553,1554,1555,1556,1557,1558,1559,1560,1561,1562,1563,1564,1565,1566,1567,1568,1569,1570,1571,1572,1573,1574,1575,1576,1577,1578,1579,1580,1581,1582,1583,1584,1585,1586,1587,1588,1589,1590,1591,1592,1593,1594,1595,1596,1597,1598,1599,1600,1601,1602,1603,1604,1605,1606,1607,1608,1609,1610,1611,1612,1613,1614,1615,1616,1617,1618,1619,1620,1621,1622,1623,1624,1625,1626,1627,1628,1629,1630,1631,1632,1633,1634,1635,1636,1637,1638,1639,1640,1641,1642,1643,1644,1645,1646,1647,1648,1649,1650,1651,1652,1653,1654,1655,1656,1657,1658,1659,1660,1661,1662,1663,1664,1665,1666,1667,1668,1669,1670,1671,1672,1673,1674,1675,1676,1677,1678,1679,1680,1681,1682,1683,1684,1685,1686,1687,1688,1689,1690,1691,1692,1693,1694,1695,1696,1697,1698,1699,1700,1701,1702,1703,1704,1705,1706,1707,1708,1709,1710,1711,1712,1713,1714,1715,1716,1717,1718,1719,1720,1721,1722,1723,1724,1725,1726,1727,1728,1729,1730,1731,1732,1733,1734,1735,1736,1737,1738,1739,1740,1741,1742,1743,1744,1745,1746,1747,1748,1749,1750,1751,1752,1753,1754,1755,1756,1757,1758,1759,1760,1761,1762,1763,1764,1765,1766,1767,1768,1769,1770,1771,1772,1773,1774,1775,1776,1777,1778,1779,1780,1781,1782,1783,1784,1785,1786,1787,1788,1789,1790,1791,1792,1793,1794,1795,1796,1797,1798,1799,1800,1801,1802,1803,1804,1805,1806,1807,1808,1809,1810,1811,1812,1813,1814,1815,1816,1817,1818,1819,1820,1821,1822,1823,1824,1825,1826,1827,1828,1829,1830,1831,1832,1833,1834,1835,1836,1837,1838,1839,1840,1841,1842,1843,1844,1845,1846,1847,1848,1849,1850,1851,1852,1853,1854,1855,1856,1857,1858,1859,1860,1861,1862,1863,1864,1865,1866,1867,1868,1869,1870,1871,1872,1873,1874,1875,1876,1877,1878,1879,1880,1881,1882,1883,1884,1885,1886,1887,1888,1889,1890,1891,1892,1893,1894,1895,1896,1897,1898,1899,1900,1901,1902,1903,1904,1905,1906,1907,1908,1909,1910,1911,1912,1913,1914,1915,1916,1917,1918,1919,1920,1921,1922,1923,1924,1925,1926,1927,1928,1929,1930,1931,1932,1933,1934,1935,1936,1937,1938,1939,1940,1941,1942,1943,1944,1945,1946,1947,1948,1949,1950,1951,1952,1953,1954,1955,1956,1957,1958,1959,1960,1961,1962,1963,1964,1965,1966,1967,1968,1969,1970,1971,1972,1973,1974,1975,1976,1977,1978,1979,1980,1981,1982,1983,1984,1985,1986,1987,1988,1989,1990,1991,1992,1993,1994,1995,1996,1997,1998,1999,2000,2001,2002,2003,2004,2005,2006,2007,2008,2009,2010,2011,2012,2013,2014,2015,2016,2017,2018,2019,2020,2021,2022,2023,2024,2025,2026,2027,2028,2029,2030,2031,2032,2033,2034,2035,2036,2037,2038,2039,2040,2041,2042,2043,2044,2045,2046,2047,2048,2049,2050,2051,2052,2053,2054,2055,2056,2057,2058,2059,2060,2061,2062,2063,2064,2065,2066,2067,2068,2069,2070,2071,2072,2073,2074,2075,2076,2077,2078,2079,2080,2081,2082,2083,2084,2085,2086,2087,2088,2089,2090,2091,2092,2093,2094,2095,2096,2097,2098,2099,2100,2101,2102,2103,2104,2105,2106,2107,2108,2109,2110,2111,2112,2113,2114,2115,2116,2117,2118,2119,2120,2121,2122,2123,2124,2125,2126,2127,2128,2129,2130,2131,2132,2133,2134,2135,2136,2137,2138,2139,2140,2141,2142,2143,2144,2145,2146,2147,2148,2149,2150,2151,2152,2153,2154,2155,2156,2157,2158,2159,2160,2161,2162,2163,2164,2165,2166,2167,2168,2169,2170,2171,2172,2173,2174,2175,2176,2177,2178,2179,2180,2181,2182,2183,2184,2185,2186,2187,2188,2189,2190,2191,2192,2193,2194,2195,2196,2197,2198,2199,2200,2201,2202,2203,2204,2205,2206,2207,2208,2209,2210,2211,2212,2213,2214,2215,2216,2217,2218,2219,2220,2221,2222,2223,2224,2225,2226,2227,2228,2229,2230,2231,2232,2233,2234,2235,2236,2237,2238,2239,2240,2241,2242,2243,2244,2245,2246,2247,2248,2249,2250,2251,2252,2253,2254,2255,2256,2257,2258,2259,2260,2261,2262,2263,2264,2265,2266,2267,2268,2269,2270,2271,2272,2273,2274,2275,2276,2277,2278,2279,2280,2281,2282,2283,2284,2285,2286,2287,2288,2289,2290,2291,2292,2293,2294,2295,2296,2297,2298,2299,2300,2301,2302,2303,2304,2305,2306,2307,2308,2309,2310,2311,2312,2313,2314,2315,2316,2317,2318,2319,2320,2321,2322,2323,2324,2325,2326,2327,2328,2329,2330,2331,2332,2333,2334,2335,2336,2337,2338,2339,2340,2341,2342,2343,2344,2345,2346,2347,2348,2349,2350,2351,2352,2353,2354,2355,2356,2357,2358,2359,2360,2361,2362,2363,2364,2365,2366,2367,2368,2369,2370,2371,2372,2373,2374,2375,2376,2377,2378,2379,2380,2381,2382,2383,2384,2385,2386,2387,2388,2389,2390,2391,2392,2393,2394,2395,2396,2397,2398,2399,2400,2401,2402,2403,2404,2405,2406,2407,2408,2409,2410,2411,2412,2413,2414,2415,2416,2417,2418,2419,2420,2421,2422,2423,2424,2425,2426,2427,2428,2429,2430,2431,2432,2433,2434,2435,2436,2437,2438,2439,2440,2441,2442,2443,2444,2445,2446,2447,2448,2449,2450,2451,2452,2453,2454,2455,2456,2457,2458,2459,2460,2461,2462,2463,2464,2465,2466,2467,2468,2469,2470,2471,2472,2473,2474,2475,2476,2477,2478,2479,2480,2481,2482,2483,2484,2485,2486,2487,2488,2489,2490,2491,2492,2493,2494,2495,2496,2497,2498,2499,2500,2501,2502,2503,2504,2505,2506,2507,2508,2509,2510,2511,2512,2513,2514,2515,2516,2517,2518,2519,2520,2521,2522,2523,2524,2525,2526,2527,2528,2529,2530,2531,2532,2533,2534,2535,2536,2537,2538,2539,2540,2541,2542,2543,2544,2545,2546,2547,2548,2549,2550,2551,2552,2553,2554,2555,2556,2557,2558,2559,2560,2561,2562,2563,2564,2565,2566,2567,2568,2569,2570,2571,2572,2573,2574,2575,2576,2577,2578,2579,2580,2581,2582,2583,2584,2585,2586,2587,2588,2589,2590,2591,2592,2593,2594,2595,2596,2597,2598,2599,2600,2601,2602,2603,2604,2605,2606,2607,2608,2609,2610,2611,2612,2613,2614,2615,2616,2617,2618,2619,2620,2621,2622,2623,2624,2625,2626,2627,2628,2629,2630,2631,2632,2633,2634,2635,2636,2637,2638,2639,2640,2641,2642,2643,2644,2645,2646,2647,2648,2649,2650,2651,2652,2653,2654,2655,2656,2657,2658,2659,2660,2661,2662,2663,2664,2665,2666,2667,2668,2669,2670,2671,2672,2673,2674,2675,2676,2677,2678,2679,2680,2681,2682,2683,2684,2685,2686,2687,2688,2689,2690,2691,2692,2693,2694,2695,2696,2697,2698,2699,2700,2701,2702,2703,2704,2705,2706,2707,2708,2709,2710,2711,2712,2713,2714,2715,2716,2717,2718,2719,2720,2721,2722,2723,2724,2725,2726,2727,2728,2729,2730,2731,2732,2733,2734,2735,2736,2737,2738,2739,2740,2741,2742,2743,2744,2745,2746,2747,2748,2749,2750,2751,2752,2753,2754,2755,2756,2757,2758,2759,2760,2761,2762,2763,2764,2765,2766,2767,2768,2769,2770,2771,2772,2773,2774,2775,2776,2777,2778,2779,2780,2781,2782,2783,2784,2785,2786,2787,2788,2789,2790,2791,2792,2793,2794,2795,2796,2797,2798,2799,2800,2801,2802,2803,2804,2805,2806,2807,2808,2809,2810,2811,2812,2813,2814,2815,2816,2817,2818,2819,2820,2821,2822,2823,2824,2825,2826,2827,2828,2829,2830,2831,2832,2833,2834,2835,2836,2837,2838,2839,2840,2841,2842,2843,2844,2845,2846,2847,2848,2849,2850,2851,2852,2853,2854,2855,2856,2857,2858,2859,2860,2861,2862,2863,2864,2865,2866,2867,2868,2869,2870,2871,2872,2873,2874,2875,2876,2877,2878,2879,2880,2881,2882,2883,2884,2885,2886,2887,2888,2889,2890,2891,2892,2893,2894,2895,2896,2897,2898,2899,2900,2901,2902,2903,2904,2905,2906,2907,2908,2909,2910,2911,2912,2913,2914,2915,2916,2917,2918,2919,2920,2921,2922,2923,2924,2925,2926,2927,2928,2929,2930,2931,2932,2933,2934,2935,2936,2937,2938,2939,2940,2941,2942,2943,2944,2945,2946,2947,2948,2949,2950,2951,2952,2953,2954,2955,2956,2957,2958,2959,2960,2961,2962,2963,2964,2965,2966,2967,2968,2969,2970,2971,2972,2973,2974,2975,2976,2977,2978,2979,2980,2981,2982,2983,2984,2985,2986,2987,2988,2989,2990,2991,2992,2993,2994,2995,2996,2997,2998,2999,3000,3001,3002,3003,3004,3005,3006,3007,3008,3009,3010,3011,3012,3013,3014,3015,3016,3017,3018,3019,3020,3021,3022,3023,3024,3025,3026,3027,3028,3029,3030,3031,3032,3033,3034,3035,3036,3037,3038,3039,3040,3041,3042,3043,3044,3045,3046,3047,3048,3049,3050,3051,3052,3053,3054,3055,3056,3057,3058,3059,3060,3061,3062,3063,3064,3065,3066,3067,3068,3069,3070,3071,3072,3073,3074,3075,3076,3077,3078,3079,3080,3081,3082,3083,3084,3085,3086,3087,3088,3089,3090,3091,3092,3093,3094,3095,3096,3097,3098,3099,3100,3101,3102,3103,3104,3105,3106,3107,3108,3109,3110,3111,3112,3113,3114,3115,3116,3117,3118,3119,3120,3121,3122,3123,3124,3125,3126,3127,3128,3129,3130,3131,3132,3133,3134,3135,3136,3137,3138,3139,3140,3141,3142,3143,3144,3145,3146,3147,3148,3149,3150,3151,3152,3153,3154,3155,3156,3157,3158,3159,3160,3161,3162,3163,3164,3165,3166,3167,3168,3169,3170,3171,3172,3173,3174,3175,3176,3177,3178,3179,3180,3181,3182,3183,3184,3185,3186,3187,3188,3189,3190,3191,3192,3193,3194,3195,3196,3197,3198,3199,3200,3201,3202,3203,3204,3205,3206,3207,3208,3209,3210,3211,3212,3213,3214,3215,3216,3217,3218,3219,3220,3221,3222,3223,3224,3225,3226,3227,3228,3229,3230,3231,3232,3233,3234,3235,3236,3237,3238,3239,3240,3241,3242,3243,3244,3245,3246,3247,3248,3249,3250,3251,3252,3253,3254,3255,3256,3257,3258,3259,3260,3261,3262,3263,3264,3265,3266,3267,3268,3269,3270,3271,3272,3273,3274,3275,3276,3277,3278,3279,3280,3281,3282,3283,3284,3285,3286,3287,3288,3289,3290,3291,3292,3293,3294,3295,3296,3297,3298,3299,3300,3301,3302,3303,3304,3305,3306,3307,3308,3309,3310,3311,3312,3313,3314,3315,3316,3317,3318,3319,3320,3321,3322,3323,3324,3325,3326,3327,3328,3329,3330,3331,3332,3333,3334,3335,3336,3337,3338,3339,3340,3341,3342,3343,3344,3345,3346,3347,3348,3349,3350,3351,3352,3353,3354,3355,3356,3357,3358,3359,3360,3361,3362,3363,3364,3365,3366,3367,3368,3369,3370,3371,3372,3373,3374,3375,3376,3377,3378,3379,3380,3381,3382,3383,3384,3385,3386,3387,3388,3389,3390,3391,3392,3393,3394,3395,3396,3397,3398,3399,3400,3401,3402,3403,3404,3405,3406,3407,3408,3409,3410,3411,3412,3413,3414,3415,3416,3417,3418,3419,3420,3421,3422,3423,3424,3425,3426,3427,3428,3429,3430,3431,3432,3433,3434,3435,3436,3437,3438,3439,3440,3441,3442,3443,3444,3445,3446,3447,3448,3449,3450,3451,3452,3453,3454,3455,3456,3457,3458,3459,3460,3461,3462,3463,3464,3465,3466,3467,3468,3469,3470,3471,3472,3473,3474,3475,3476,3477,3478,3479,3480,3481,3482,3483,3484,3485,3486,3487,3488,3489,3490,3491,3492,3493,3494,3495,3496,3497,3498,3499,3500,3501,3502,3503,3504,3505,3506,3507,3508,3509,3510,3511,3512,3513,3514,3515,3516,3517,3518,3519,3520,3521,3522,3523,3524,3525,3526,3527,3528,3529,3530,3531,3532,3533,3534,3535,3536,3537,3538,3539,3540,3541,3542,3543,3544,3545,3546,3547,3548,3549,3550,3551,3552,3553,3554,3555,3556,3557,3558,3559,3560,3561,3562,3563,3564,3565,3566,3567,3568,3569,3570,3571,3572,3573,3574,3575,3576,3577,3578,3579,3580,3581,3582,3583,3584,3585,3586,3587,3588,3589,3590,3591,3592,3593,3594,3595,3596,3597,3598,3599,3600,3601,3602,3603,3604,3605,3606,3607,3608,3609,3610,3611,3612,3613,3614,3615,3616,3617,3618,3619,3620,3621,3622,3623,3624,3625,3626,3627,3628,3629,3630,3631,3632,3633,3634,3635,3636,3637,3638,3639,3640,3641,3642,3643,3644,3645,3646,3647,3648,3649,3650,3651,3652,3653,3654,3655,3656,3657,3658,3659,3660,3661,3662,3663,3664,3665,3666,3667,3668,3669,3670,3671,3672,3673,3674,3675,3676,3677,3678,3679,3680,3681,3682,3683,3684,3685,3686,3687,3688,3689,3690,3691,3692,3693,3694,3695,3696,3697,3698,3699,3700,3701,3702,3703,3704,3705,3706,3707,3708,3709,3710,3711,3712,3713,3714,3715,3716,3717,3718,3719,3720,3721,3722,3723,3724,3725,3726,3727,3728,3729,3730,3731,3732,3733,3734,3735,3736,3737,3738,3739,3740,3741,3742,3743,3744,3745,3746,3747,3748,3749,3750,3751,3752,3753,3754,3755,3756,3757,3758,3759,3760,3761,3762,3763,3764,3765,3766,3767,3768,3769,3770,3771,3772,3773,3774,3775,3776,3777,3778,3779,3780,3781,3782,3783,3784,3785,3786,3787,3788,3789,3790,3791,3792,3793,3794,3795,3796,3797,3798,3799,3800,3801,3802,3803,3804,3805,3806,3807,3808,3809,3810,3811,3812,3813,3814,3815,3816,3817,3818,3819,3820,3821,3822,3823,3824,3825,3826,3827,3828,3829,3830,3831,3832,3833,3834,3835,3836,3837,3838,3839,3840,3841,3842,3843,3844,3845,3846,3847,3848,3849,3850,3851,3852,3853,3854,3855,3856,3857,3858,3859,3860,3861,3862,3863,3864,3865,3866,3867,3868,3869,3870,3871,3872,3873,3874,3875,3876,3877,3878,3879,3880,3881,3882,3883,3884,3885,3886,3887,3888,3889,3890,3891,3892,3893,3894,3895,3896,3897,3898,3899,3900,3901,3902,3903,3904,3905,3906,3907,3908,3909,3910,3911,3912,3913,3914,3915,3916,3917,3918,3919,3920,3921,3922,3923,3924,3925,3926,3927,3928,3929,3930,3931,3932,3933,3934,3935,3936,3937,3938,3939,3940,3941,3942,3943,3944,3945,3946,3947,3948,3949,3950,3951,3952,3953,3954,3955,3956,3957,3958,3959,3960,3961,3962,3963,3964,3965,3966,3967,3968,3969,3970,3971,3972,3973,3974,3975,3976,3977,3978,3979,3980,3981,3982,3983,3984,3985,3986,3987,3988,3989,3990,3991,3992,3993,3994,3995,3996,3997,3998,3999,4000,4001,4002,4003,4004,4005,4006,4007,4008,4009,4010,4011,4012,4013,4014,4015,4016,4017,4018,4019,4020,4021,4022,4023,4024,4025,4026,4027,4028,4029,4030,4031,4032,4033,4034,4035,4036,4037,4038,4039,4040,4041,4042,4043,4044,4045,4046,4047,4048,4049,4050,4051,4052,4053,4054,4055,4056,4057,4058,4059,4060,4061,4062,4063,4064,4065,4066,4067,4068,4069,4070,4071,4072,4073,4074,4075,4076,4077,4078,4079,4080,4081,4082,4083,4084,4085,4086,4087,4088,4089,4090,4091,4092,4093,4094,4095,4096,4097,4098,4099,4100,4101,4102,4103,4104,4105,4106,4107,4108,4109,4110,4111,4112,4113,4114,4115,4116,4117,4118,4119,4120,4121,4122,4123,4124,4125,4126,4127,4128,4129,4130,4131,4132,4133,4134,4135,4136,4137,4138,4139,4140,4141,4142,4143,4144,4145,4146,4147,4148,4149,4150,4151,4152,4153,4154,4155,4156,4157,4158,4159,4160,4161,4162,4163,4164,4165,4166,4167,4168,4169,4170,4171,4172,4173,4174,4175,4176,4177,4178,4179,4180,4181,4182,4183,4184,4185,4186,4187,4188,4189,4190,4191,4192,4193,4194,4195,4196,4197,4198,4199,4200,4201,4202,4203,4204,4205,4206,4207,4208,4209,4210,4211,4212,4213,4214,4215,4216,4217,4218,4219,4220,4221,4222,4223,4224,4225,4226,4227,4228,4229,4230,4231,4232,4233,4234,4235,4236,4237,4238,4239,4240,4241,4242,4243,4244,4245,4246,4247,4248,4249,4250,4251,4252,4253,4254,4255,4256,4257,4258,4259,4260,4261,4262,4263,4264,4265,4266,4267,4268,4269,4270,4271,4272,4273,4274,4275,4276,4277,4278,4279,4280,4281,4282,4283,4284,4285,4286,4287,4288,4289,4290,4291,4292,4293,4294,4295,4296,4297,4298,4299,4300,4301,4302,4303,4304,4305,4306,4307,4308,4309,4310,4311,4312,4313,4314,4315,4316,4317,4318,4319,4320,4321,4322,4323,4324,4325,4326,4327,4328,4329,4330,4331,4332,4333,4334,4335,4336,4337,4338,4339,4340,4341,4342,4343,4344,4345,4346,4347,4348,4349,4350,4351,4352,4353,4354,4355,4356,4357,4358,4359,4360,4361,4362,4363,4364,4365,4366,4367,4368,4369,4370,4371,4372,4373,4374,4375,4376,4377,4378,4379,4380,4381,4382,4383,4384,4385,4386,4387,4388,4389,4390,4391,4392,4393,4394,4395,4396,4397,4398,4399,4400,4401,4402,4403,4404,4405,4406,4407,4408,4409,4410,4411,4412,4413,4414,4415,4416,4417,4418,4419,4420,4421,4422,4423,4424,4425,4426,4427,4428,4429,4430,4431,4432,4433,4434,4435,4436,4437,4438,4439,4440,4441,4442,4443,4444,4445,4446,4447,4448,4449,4450,4451,4452,4453,4454,4455,4456,4457,4458,4459,4460,4461,4462,4463,4464,4465,4466,4467,4468,4469,4470,4471,4472,4473,4474,4475,4476,4477,4478,4479,4480,4481,4482,4483,4484,4485,4486,4487,4488,4489,4490,4491,4492,4493,4494,4495,4496,4497,4498,4499,4500,4501,4502,4503,4504,4505,4506,4507,4508,4509,4510,4511,4512,4513,4514,4515,4516,4517,4518,4519,4520,4521,4522,4523,4524,4525,4526,4527,4528,4529,4530,4531,4532,4533,4534,4535,4536,4537,4538,4539,4540,4541,4542,4543,4544,4545,4546,4547,4548,4549,4550,4551,4552,4553,4554,4555,4556,4557,4558,4559,4560,4561,4562,4563,4564,4565,4566,4567,4568,4569,4570,4571,4572,4573,4574,4575,4576,4577,4578,4579,4580,4581,4582,4583,4584,4585,4586,4587,4588,4589,4590,4591,4592,4593,4594,4595,4596,4597,4598,4599,4600,4601,4602,4603,4604,4605,4606,4607,4608,4609,4610,4611,4612,4613,4614,4615,4616,4617,4618,4619,4620,4621,4622,4623,4624,4625,4626,4627,4628,4629,4630,4631,4632,4633,4634,4635,4636,4637,4638,4639,4640,4641,4642,4643,4644,4645,4646,4647,4648,4649,4650,4651,4652,4653,4654,4655,4656,4657,4658,4659,4660,4661,4662,4663,4664,4665,4666,4667,4668,4669,4670,4671,4672,4673,4674,4675,4676,4677,4678,4679,4680,4681,4682,4683,4684,4685,4686,4687,4688,4689,4690,4691,4692,4693,4694,4695,4696,4697,4698,4699,4700,4701,4702,4703,4704,4705,4706,4707,4708,4709,4710,4711,4712,4713,4714,4715,4716,4717,4718,4719,4720,4721,4722,4723,4724,4725,4726,4727,4728,4729,4730,4731,4732,4733,4734,4735,4736,4737,4738,4739,4740,4741,4742,4743,4744,4745,4746,4747,4748,4749,4750,4751,4752,4753,4754,4755,4756,4757,4758,4759,4760,4761,4762,4763,4764,4765,4766,4767,4768,4769,4770,4771,4772,4773,4774,4775,4776,4777,4778,4779,4780,4781,4782,4783,4784,4785,4786,4787,4788,4789,4790,4791,4792,4793,4794,4795,4796,4797,4798,4799,4800,4801,4802,4803,4804,4805,4806,4807,4808,4809,4810,4811,4812,4813,4814,4815,4816,4817,4818,4819,4820,4821,4822,4823,4824,4825,4826,4827,4828,4829,4830,4831,4832,4833,4834,4835,4836,4837,4838,4839,4840,4841,4842,4843,4844,4845,4846,4847,4848,4849,4850,4851,4852,4853,4854,4855,4856,4857,4858,4859,4860,4861,4862,4863,4864,4865,4866,4867,4868,4869,4870,4871,4872,4873,4874,4875,4876,4877,4878,4879,4880,4881,4882,4883,4884,4885,4886,4887,4888,4889,4890,4891,4892,4893,4894,4895,4896,4897,4898,4899,4900,4901,4902,4903,4904,4905,4906,4907,4908,4909,4910,4911,4912,4913,4914,4915,4916,4917,4918,4919,4920,4921,4922,4923,4924,4925,4926,4927,4928,4929,4930,4931,4932,4933,4934,4935,4936,4937,4938,4939,4940,4941,4942,4943,4944,4945,4946,4947,4948,4949,4950,4951,4952,4953,4954,4955,4956,4957,4958,4959,4960,4961,4962,4963,4964,4965,4966,4967,4968,4969,4970,4971,4972,4973,4974,4975,4976,4977,4978,4979,4980,4981,4982,4983,4984,4985,4986,4987,4988,4989,4990,4991,4992,4993,4994,4995,4996,4997,4998,4999,5000,5001,5002,5003,5004,5005,5006,5007,5008,5009,5010,5011,5012,5013,5014,5015,5016,5017,5018,5019,5020,5021,5022,5023,5024,5025,5026,5027,5028,5029,5030,5031,5032,5033,5034,5035,5036,5037,5038,5039,5040,5041,5042,5043,5044,5045,5046,5047,5048,5049,5050,5051,5052,5053,5054,5055,5056,5057,5058,5059,5060,5061,5062,5063,5064,5065,5066,5067,5068,5069,5070,5071,5072,5073,5074,5075,5076,5077,5078,5079,5080,5081,5082,5083,5084,5085,5086,5087,5088,5089,5090,5091,5092,5093,5094,5095,5096,5097,5098,5099,5100,5101,5102,5103,5104,5105,5106,5107,5108,5109,5110,5111,5112,5113,5114,5115,5116,5117,5118,5119,5120,5121,5122,5123,5124,5125,5126,5127,5128,5129,5130,5131,5132,5133,5134,5135,5136,5137,5138,5139,5140,5141,5142,5143,5144,5145,5146,5147,5148,5149,5150,5151,5152,5153,5154,5155,5156,5157,5158,5159,5160,5161,5162,5163,5164,5165,5166,5167,5168,5169,5170,5171,5172,5173,5174,5175,5176,5177,5178,5179,5180,5181,5182,5183,5184,5185,5186,5187,5188,5189,5190,5191,5192,5193,5194,5195,5196,5197,5198,5199,5200,5201,5202,5203,5204,5205,5206,5207,5208,5209,5210,5211,5212,5213,5214,5215,5216,5217,5218,5219,5220,5221,5222,5223,5224,5225,5226,5227,5228,5229,5230,5231,5232,5233,5234,5235,5236,5237,5238,5239,5240,5241,5242,5243,5244,5245,5246,5247,5248,5249,5250,5251,5252,5253,5254,5255,5256,5257,5258,5259,5260,5261,5262,5263,5264,5265,5266,5267,5268,5269,5270,5271,5272,5273,5274,5275,5276,5277,5278,5279,5280,5281,5282,5283,5284,5285,5286,5287,5288,5289,5290,5291,5292,5293,5294,5295,5296,5297,5298,5299,5300,5301,5302,5303,5304,5305,5306,5307,5308,5309,5310,5311,5312,5313,5314,5315,5316,5317,5318,5319,5320,5321,5322,5323,5324,5325,5326,5327,5328,5329,5330,5331,5332,5333,5334,5335,5336,5337,5338,5339,5340,5341,5342,5343,5344,5345,5346,5347,5348,5349,5350,5351,5352,5353,5354,5355,5356,5357,5358,5359,5360,5361,5362,5363,5364,5365,5366,5367,5368,5369,5370,5371,5372,5373,5374,5375,5376,5377,5378,5379,5380,5381,5382,5383,5384,5385,5386,5387,5388,5389,5390,5391,5392,5393,5394,5395,5396,5397,5398,5399,5400,5401,5402,5403,5404,5405,5406,5407,5408,5409,5410,5411,5412,5413,5414,5415,5416,5417,5418,5419,5420,5421,5422,5423,5424,5425,5426,5427,5428,5429,5430,5431,5432,5433,5434,5435,5436,5437,5438,5439,5440,5441,5442,5443,5444,5445,5446,5447,5448,5449,5450,5451,5452,5453,5454,5455,5456,5457,5458,5459,5460,5461,5462,5463,5464,5465,5466,5467,5468,5469,5470,5471,5472,5473,5474,5475,5476,5477,5478,5479,5480,5481,5482,5483,5484,5485,5486,5487,5488,5489,5490,5491,5492,5493,5494,5495,5496,5497,5498,5499,5500,5501,5502,5503,5504,5505,5506,5507,5508,5509,5510,5511,5512,5513,5514,5515,5516,5517,5518,5519,5520,5521,5522,5523,5524,5525,5526,5527,5528,5529,5530,5531,5532,5533,5534,5535,5536,5537,5538,5539,5540,5541,5542,5543,5544,5545,5546,5547,5548,5549,5550,5551,5552,5553,5554,5555,5556,5557,5558,5559,5560,5561,5562,5563,5564,5565,5566,5567,5568,5569,5570,5571,5572,5573,5574,5575,5576,5577,5578,5579,5580,5581,5582,5583,5584,5585,5586,5587,5588,5589,5590,5591,5592,5593,5594,5595,5596,5597,5598,5599,5600,5601,5602,5603,5604,5605,5606,5607,5608,5609,5610,5611,5612,5613,5614,5615,5616,5617,5618,5619,5620,5621,5622,5623,5624,5625,5626,5627,5628,5629,5630,5631,5632,5633,5634,5635,5636,5637,5638,5639,5640,5641,5642,5643,5644,5645,5646,5647,5648,5649,5650,5651,5652,5653,5654,5655,5656,5657,5658,5659,5660,5661,5662,5663,5664,5665,5666,5667,5668,5669,5670,5671,5672,5673,5674,5675,5676,5677,5678,5679,5680,5681,5682,5683,5684,5685,5686,5687,5688,5689,5690,5691,5692,5693,5694,5695,5696,5697,5698,5699,5700,5701,5702,5703,5704,5705,5706,5707,5708,5709,5710,5711,5712,5713,5714,5715,5716,5717,5718,5719,5720,5721,5722,5723,5724,5725,5726,5727,5728,5729,5730,5731,5732,5733,5734,5735,5736,5737,5738,5739,5740,5741,5742,5743,5744,5745,5746,5747,5748,5749,5750,5751,5752,5753,5754,5755,5756,5757,5758,5759,5760,5761,5762,5763,5764,5765,5766,5767,5768,5769,5770,5771,5772,5773,5774,5775,5776,5777,5778,5779,5780,5781,5782,5783,5784,5785,5786,5787,5788,5789,5790,5791,5792,5793,5794,5795,5796,5797,5798,5799,5800,5801,5802,5803,5804,5805,5806,5807,5808,5809,5810,5811,5812,5813,5814,5815,5816,5817,5818,5819,5820,5821,5822,5823,5824,5825,5826,5827,5828,5829,5830,5831,5832,5833,5834,5835,5836,5837,5838,5839,5840,5841,5842,5843,5844,5845,5846,5847,5848,5849,5850,5851,5852,5853,5854,5855,5856,5857,5858,5859,5860,5861,5862,5863,5864,5865,5866,5867,5868,5869,5870,5871,5872,5873,5874,5875,5876,5877,5878,5879,5880,5881,5882,5883,5884,5885,5886,5887,5888,5889,5890,5891,5892,5893,5894,5895,5896,5897,5898,5899,5900,5901,5902,5903,5904,5905,5906,5907,5908,5909,5910,5911,5912,5913,5914,5915,5916,5917,5918,5919,5920,5921,5922,5923,5924,5925,5926,5927,5928,5929,5930,5931,5932,5933,5934,5935,5936,5937,5938,5939,5940,5941,5942,5943,5944,5945,5946,5947,5948,5949,5950,5951,5952,5953,5954,5955,5956,5957,5958,5959,5960,5961,5962,5963,5964,5965,5966,5967,5968,5969,5970,5971,5972,5973,5974,5975,5976,5977,5978,5979,5980,5981,5982,5983,5984,5985,5986,5987,5988,5989,5990,5991,5992,5993,5994,5995,5996,5997,5998,5999,6000,6001,6002,6003,6004,6005,6006,6007,6008,6009,6010,6011,6012,6013,6014,6015,6016,6017,6018,6019,6020,6021,6022,6023,6024,6025,6026,6027,6028,6029,6030,6031,6032,6033,6034,6035,6036,6037,6038,6039,6040,6041,6042,6043,6044,6045,6046,6047,6048,6049,6050,6051,6052,6053,6054,6055,6056,6057,6058,6059,6060,6061,6062,6063,6064,6065,6066,6067,6068,6069,6070,6071,6072,6073,6074,6075,6076,6077,6078,6079,6080,6081,6082,6083,6084,6085,6086,6087,6088,6089,6090,6091,6092,6093,6094,6095,6096,6097,6098,6099,6100,6101,6102,6103,6104,6105,6106,6107,6108,6109,6110,6111,6112,6113,6114,6115,6116,6117,6118,6119,6120,6121,6122,6123,6124,6125,6126,6127,6128,6129,6130,6131,6132,6133,6134,6135,6136,6137,6138,6139,6140,6141,6142,6143,6144,6145,6146,6147,6148,6149,6150,6151,6152,6153,6154,6155,6156,6157,6158,6159,6160,6161,6162,6163,6164,6165,6166,6167,6168,6169,6170,6171,6172,6173,6174,6175,6176,6177,6178,6179,6180,6181,6182,6183,6184,6185,6186,6187,6188,6189,6190,6191,6192,6193,6194,6195,6196,6197,6198,6199,6200,6201,6202,6203,6204,6205,6206,6207,6208,6209,6210,6211,6212,6213,6214,6215,6216,6217,6218,6219,6220,6221,6222,6223,6224,6225,6226,6227,6228,6229,6230,6231,6232,6233,6234,6235,6236,6237,6238,6239,6240,6241,6242,6243,6244,6245,6246,6247,6248,6249,6250,6251,6252,6253,6254,6255,6256,6257,6258,6259,6260,6261,6262,6263,6264,6265,6266,6267,6268,6269,6270,6271,6272,6273,6274,6275,6276,6277,6278,6279,6280,6281,6282,6283,6284,6285,6286,6287,6288,6289,6290,6291,6292,6293,6294,6295,6296,6297,6298,6299,6300,6301,6302,6303,6304,6305,6306,6307,6308,6309,6310,6311,6312,6313,6314,6315,6316,6317,6318,6319,6320,6321,6322,6323,6324,6325,6326,6327,6328,6329,6330,6331,6332,6333,6334,6335,6336,6337,6338,6339,6340,6341,6342,6343,6344,6345,6346,6347,6348,6349,6350,6351,6352,6353,6354,6355,6356,6357,6358,6359,6360,6361,6362,6363,6364,6365,6366,6367,6368,6369,6370,6371,6372,6373,6374,6375,6376,6377,6378,6379,6380,6381,6382,6383,6384,6385,6386,6387,6388,6389,6390,6391,6392,6393,6394,6395,6396,6397,6398,6399,6400,6401,6402,6403,6404,6405,6406,6407,6408,6409,6410,6411,6412,6413,6414,6415,6416,6417,6418,6419,6420,6421,6422,6423,6424,6425,6426,6427,6428,6429,6430,6431,6432,6433,6434,6435,6436,6437,6438,6439,6440,6441,6442,6443,6444,6445,6446,6447,6448,6449,6450,6451,6452,6453,6454,6455,6456,6457,6458,6459,6460,6461,6462,6463,6464,6465,6466,6467,6468,6469,6470,6471,6472,6473,6474,6475,6476,6477,6478,6479,6480,6481,6482,6483,6484,6485,6486,6487,6488,6489,6490,6491,6492,6493,6494,6495,6496,6497,6498,6499,6500,6501,6502,6503,6504,6505,6506,6507,6508,6509,6510,6511,6512,6513,6514,6515,6516,6517,6518,6519,6520,6521,6522,6523,6524,6525,6526,6527,6528,6529,6530,6531,6532,6533,6534,6535,6536,6537,6538,6539,6540,6541,6542,6543,6544,6545,6546,6547,6548,6549,6550,6551,6552,6553,6554,6555,6556,6557,6558,6559,6560,6561,6562,6563,6564,6565,6566,6567,6568,6569,6570,6571,6572,6573,6574,6575,6576,6577,6578,6579,6580,6581,6582,6583,6584,6585,6586,6587,6588,6589,6590,6591,6592,6593,6594,6595,6596,6597,6598,6599,6600,6601,6602,6603,6604,6605,6606,6607,6608,6609,6610,6611,6612,6613,6614,6615,6616,6617,6618,6619,6620,6621,6622,6623,6624,6625,6626,6627,6628,6629,6630,6631,6632,6633,6634,6635,6636,6637,6638,6639,6640,6641,6642,6643,6644,6645,6646,6647,6648,6649,6650,6651,6652,6653,6654,6655,6656,6657,6658,6659,6660,6661,6662,6663,6664,6665,6666,6667,6668,6669,6670,6671,6672,6673,6674,6675,6676,6677,6678,6679,6680,6681,6682,6683,6684,6685,6686,6687,6688,6689,6690,6691,6692,6693,6694,6695,6696,6697,6698,6699,6700,6701,6702,6703,6704,6705,6706,6707,6708,6709,6710,6711,6712,6713,6714,6715,6716,6717,6718,6719,6720,6721,6722,6723,6724,6725,6726,6727,6728,6729,6730,6731,6732,6733,6734,6735,6736,6737,6738,6739,6740,6741,6742,6743,6744,6745,6746,6747,6748,6749,6750,6751,6752,6753,6754,6755,6756,6757,6758,6759,6760,6761,6762,6763,6764,6765,6766,6767,6768,6769,6770,6771,6772,6773,6774,6775,6776,6777,6778,6779,6780,6781,6782,6783,6784,6785,6786,6787,6788,6789,6790,6791,6792,6793,6794,6795,6796,6797,6798,6799,6800,6801,6802,6803,6804,6805,6806,6807,6808,6809,6810,6811,6812,6813,6814,6815,6816,6817,6818,6819,6820,6821,6822,6823,6824,6825,6826,6827,6828,6829,6830,6831,6832,6833,6834,6835,6836,6837,6838,6839,6840,6841,6842,6843,6844,6845,6846,6847,6848,6849,6850,6851,6852,6853,6854,6855,6856,6857,6858,6859,6860,6861,6862,6863,6864,6865,6866,6867,6868,6869,6870,6871,6872,6873,6874,6875,6876,6877,6878,6879,6880,6881,6882,6883,6884,6885,6886,6887,6888,6889,6890,6891,6892,6893,6894,6895,6896,6897,6898,6899,6900,6901,6902,6903,6904,6905,6906,6907,6908,6909,6910,6911,6912,6913,6914,6915,6916,6917,6918,6919,6920,6921,6922,6923,6924,6925,6926,6927,6928,6929,6930,6931,6932,6933,6934,6935,6936,6937,6938,6939,6940,6941,6942,6943,6944,6945,6946,6947,6948,6949,6950,6951,6952,6953,6954,6955,6956,6957,6958,6959,6960,6961,6962,6963,6964,6965,6966,6967,6968,6969,6970,6971,6972,6973,6974,6975,6976,6977,6978,6979,6980,6981,6982,6983,6984,6985,6986,6987,6988,6989,6990,6991,6992,6993,6994,6995,6996,6997,6998,6999,7000,7001,7002,7003,7004,7005,7006,7007,7008,7009,7010,7011,7012,7013,7014,7015,7016,7017,7018,7019,7020,7021,7022,7023,7024,7025,7026,7027,7028,7029,7030,7031,7032,7033,7034,7035,7036,7037,7038,7039,7040,7041,7042,7043,7044,7045,7046,7047,7048,7049,7050,7051,7052,7053,7054,7055,7056,7057,7058,7059,7060,7061,7062,7063,7064,7065,7066,7067,7068,7069,7070,7071,7072,7073,7074,7075,7076,7077,7078,7079,7080,7081,7082,7083,7084,7085,7086,7087,7088,7089,7090,7091,7092,7093,7094,7095,7096,7097,7098,7099,7100,7101,7102,7103,7104,7105,7106,7107,7108,7109,7110,7111,7112,7113,7114,7115,7116,7117,7118,7119,7120,7121,7122,7123,7124,7125,7126,7127,7128,7129,7130,7131,7132,7133,7134,7135,7136,7137,7138,7139,7140,7141,7142,7143,7144,7145,7146,7147,7148,7149,7150,7151,7152,7153,7154,7155,7156,7157,7158,7159,7160,7161,7162,7163,7164,7165,7166,7167,7168,7169,7170,7171,7172,7173,7174,7175,7176,7177,7178,7179,7180,7181,7182,7183,7184,7185,7186,7187,7188,7189,7190,7191,7192,7193,7194,7195,7196,7197,7198,7199,7200,7201,7202,7203,7204,7205,7206,7207,7208,7209,7210,7211,7212,7213,7214,7215,7216,7217,7218,7219,7220,7221,7222,7223,7224,7225,7226,7227,7228,7229,7230,7231,7232,7233,7234,7235,7236,7237,7238,7239,7240,7241,7242,7243,7244,7245,7246,7247,7248,7249,7250,7251,7252,7253,7254,7255,7256,7257,7258,7259,7260,7261,7262,7263,7264,7265,7266,7267,7268,7269,7270,7271,7272,7273,7274,7275,7276,7277,7278,7279,7280,7281,7282,7283,7284,7285,7286,7287,7288,7289,7290,7291,7292,7293,7294,7295,7296,7297,7298,7299,7300,7301,7302,7303,7304,7305,7306,7307,7308,7309,7310,7311,7312,7313,7314,7315,7316,7317,7318,7319,7320,7321,7322,7323,7324,7325,7326,7327,7328,7329,7330,7331,7332,7333,7334,7335,7336,7337,7338,7339,7340,7341,7342,7343,7344,7345,7346,7347,7348,7349,7350,7351,7352,7353,7354,7355,7356,7357,7358,7359,7360,7361,7362,7363,7364,7365,7366,7367,7368,7369,7370,7371,7372,7373,7374,7375,7376,7377,7378,7379,7380,7381,7382,7383,7384,7385,7386,7387,7388,7389,7390,7391,7392,7393,7394,7395,7396,7397,7398,7399,7400,7401,7402,7403,7404,7405,7406,7407,7408,7409,7410,7411,7412,7413,7414,7415,7416,7417,7418,7419,7420,7421,7422,7423,7424,7425,7426,7427,7428,7429,7430,7431,7432,7433,7434,7435,7436,7437,7438,7439,7440,7441,7442,7443,7444,7445,7446,7447,7448,7449,7450,7451,7452,7453,7454,7455,7456,7457,7458,7459,7460,7461,7462,7463,7464,7465,7466,7467,7468,7469,7470,7471,7472,7473,7474,7475,7476,7477,7478,7479,7480,7481,7482,7483,7484,7485,7486,7487,7488,7489,7490,7491,7492,7493,7494,7495,7496,7497,7498,7499,7500,7501,7502,7503,7504,7505,7506,7507,7508,7509,7510,7511,7512,7513,7514,7515,7516,7517,7518,7519,7520,7521,7522,7523,7524,7525,7526,7527,7528,7529,7530,7531,7532,7533,7534,7535,7536,7537,7538,7539,7540,7541,7542,7543,7544,7545,7546,7547,7548,7549,7550,7551,7552,7553,7554,7555,7556,7557,7558,7559,7560,7561,7562,7563,7564,7565,7566,7567,7568,7569,7570,7571,7572,7573,7574,7575,7576,7577,7578,7579,7580,7581,7582,7583,7584,7585,7586,7587,7588,7589,7590,7591,7592,7593,7594,7595,7596,7597,7598,7599,7600,7601,7602,7603,7604,7605,7606,7607,7608,7609,7610,7611,7612,7613,7614,7615,7616,7617,7618,7619,7620,7621,7622,7623,7624,7625,7626,7627,7628,7629,7630,7631,7632,7633,7634,7635,7636,7637,7638,7639,7640,7641,7642,7643,7644,7645,7646,7647,7648,7649,7650,7651,7652,7653,7654,7655,7656,7657,7658,7659,7660,7661,7662,7663,7664,7665,7666,7667,7668,7669,7670,7671,7672,7673,7674,7675,7676,7677,7678,7679,7680,7681,7682,7683,7684,7685,7686,7687,7688,7689,7690,7691,7692,7693,7694,7695,7696,7697,7698,7699,7700,7701,7702,7703,7704,7705,7706,7707,7708,7709,7710,7711,7712,7713,7714,7715,7716,7717,7718,7719,7720,7721,7722,7723,7724,7725,7726,7727,7728,7729,7730,7731,7732,7733,7734,7735,7736,7737,7738,7739,7740,7741,7742,7743,7744,7745,7746,7747,7748,7749,7750,7751,7752,7753,7754,7755,7756,7757,7758,7759,7760,7761,7762,7763,7764,7765,7766,7767,7768,7769,7770,7771,7772,7773,7774,7775,7776,7777,7778,7779,7780,7781,7782,7783,7784,7785,7786,7787,7788,7789,7790,7791,7792,7793,7794,7795,7796,7797,7798,7799,7800,7801,7802,7803,7804,7805,7806,7807,7808,7809,7810,7811,7812,7813,7814,7815,7816,7817,7818,7819,7820,7821,7822,7823,7824,7825,7826,7827,7828,7829,7830,7831,7832,7833,7834,7835,7836,7837,7838,7839,7840,7841,7842,7843,7844,7845,7846,7847,7848,7849,7850,7851,7852,7853,7854,7855,7856,7857,7858,7859,7860,7861,7862,7863,7864,7865,7866,7867,7868,7869,7870,7871,7872,7873,7874,7875,7876,7877,7878,7879,7880,7881,7882,7883,7884,7885,7886,7887,7888,7889,7890,7891,7892,7893,7894,7895,7896,7897,7898,7899,7900,7901,7902,7903,7904,7905,7906,7907,7908,7909,7910,7911,7912,7913,7914,7915,7916,7917,7918,7919,7920,7921,7922,7923,7924,7925,7926,7927,7928,7929,7930,7931,7932,7933,7934,7935,7936,7937,7938,7939,7940,7941,7942,7943,7944,7945,7946,7947,7948,7949,7950,7951,7952,7953,7954,7955,7956,7957,7958,7959,7960,7961,7962,7963,7964,7965,7966,7967,7968,7969,7970,7971,7972,7973,7974,7975,7976,7977,7978,7979,7980,7981,7982,7983,7984,7985,7986,7987,7988,7989,7990,7991,7992,7993,7994,7995,7996,7997,7998,7999,8000,8001,8002,8003,8004,8005,8006,8007,8008,8009,8010,8011,8012,8013,8014,8015,8016,8017,8018,8019,8020,8021,8022,8023,8024,8025,8026,8027,8028,8029,8030,8031,8032,8033,8034,8035,8036,8037,8038,8039,8040,8041,8042,8043,8044,8045,8046,8047,8048,8049,8050,8051,8052,8053,8054,8055,8056,8057,8058,8059,8060,8061,8062,8063,8064,8065,8066,8067,8068,8069,8070,8071,8072,8073,8074,8075,8076,8077,8078,8079,8080,8081,8082,8083,8084,8085,8086,8087,8088,8089,8090,8091,8092,8093,8094,8095,8096,8097,8098,8099,8100,8101,8102,8103,8104,8105,8106,8107,8108,8109,8110,8111,8112,8113,8114,8115,8116,8117,8118,8119,8120,8121,8122,8123,8124,8125,8126,8127,8128,8129,8130,8131,8132,8133,8134,8135,8136,8137,8138,8139,8140,8141,8142,8143,8144,8145,8146,8147,8148,8149,8150,8151,8152,8153,8154,8155,8156,8157,8158,8159,8160,8161,8162,8163,8164,8165,8166,8167,8168,8169,8170,8171,8172,8173,8174,8175,8176,8177,8178,8179,8180,8181,8182,8183,8184,8185,8186,8187,8188,8189,8190,8191,8192,8193,8194,8195,8196,8197,8198,8199,8200,8201,8202,8203,8204,8205,8206,8207,8208,8209,8210,8211,8212,8213,8214,8215,8216,8217,8218,8219,8220,8221,8222,8223,8224,8225,8226,8227,8228,8229,8230,8231,8232,8233,8234,8235,8236,8237,8238,8239,8240,8241,8242,8243,8244,8245,8246,8247,8248,8249,8250,8251,8252,8253,8254,8255,8256,8257,8258,8259,8260,8261,8262,8263,8264,8265,8266,8267,8268,8269,8270,8271,8272,8273,8274,8275,8276,8277,8278,8279,8280,8281,8282,8283,8284,8285,8286,8287,8288,8289,8290,8291,8292,8293,8294,8295,8296,8297,8298,8299,8300,8301,8302,8303,8304,8305,8306,8307,8308,8309,8310,8311,8312,8313,8314,8315,8316,8317,8318,8319,8320,8321,8322,8323,8324,8325,8326,8327,8328,8329,8330,8331,8332,8333,8334,8335,8336,8337,8338,8339,8340,8341,8342,8343,8344,8345,8346,8347,8348,8349,8350,8351,8352,8353,8354,8355,8356,8357,8358,8359,8360,8361,8362,8363,8364,8365,8366,8367,8368,8369,8370,8371,8372,8373,8374,8375,8376,8377,8378,8379,8380,8381,8382,8383,8384,8385,8386,8387,8388,8389,8390,8391,8392,8393,8394,8395,8396,8397,8398,8399,8400,8401,8402,8403,8404,8405,8406,8407,8408,8409,8410,8411,8412,8413,8414,8415,8416,8417,8418,8419,8420,8421,8422,8423,8424,8425,8426,8427,8428,8429,8430,8431,8432,8433,8434,8435,8436,8437,8438,8439,8440,8441,8442,8443,8444,8445,8446,8447,8448,8449,8450,8451,8452,8453,8454,8455,8456,8457,8458,8459,8460,8461,8462,8463,8464,8465,8466,8467,8468,8469,8470,8471,8472,8473,8474,8475,8476,8477,8478,8479,8480,8481,8482,8483,8484,8485,8486,8487,8488,8489,8490,8491,8492,8493,8494,8495,8496,8497,8498,8499,8500,8501,8502,8503,8504,8505,8506,8507,8508,8509,8510,8511,8512,8513,8514,8515,8516,8517,8518,8519,8520,8521,8522,8523,8524,8525,8526,8527,8528,8529,8530,8531,8532,8533,8534,8535,8536,8537,8538,8539,8540,8541,8542,8543,8544,8545,8546,8547,8548,8549,8550,8551,8552,8553,8554,8555,8556,8557,8558,8559,8560,8561,8562,8563,8564,8565,8566,8567,8568,8569,8570,8571,8572,8573,8574,8575,8576,8577,8578,8579,8580,8581,8582,8583,8584,8585,8586,8587,8588,8589,8590,8591,8592,8593,8594,8595,8596,8597,8598,8599,8600,8601,8602,8603,8604,8605,8606,8607,8608,8609,8610,8611,8612,8613,8614,8615,8616,8617,8618,8619,8620,8621,8622,8623,8624,8625,8626,8627,8628,8629,8630,8631,8632,8633,8634,8635,8636,8637,8638,8639,8640,8641,8642,8643,8644,8645,8646,8647,8648,8649,8650,8651,8652,8653,8654,8655,8656,8657,8658,8659,8660,8661,8662,8663,8664,8665,8666,8667,8668,8669,8670,8671,8672,8673,8674,8675,8676,8677,8678,8679,8680,8681,8682,8683,8684,8685,8686,8687,8688,8689,8690,8691,8692,8693,8694,8695,8696,8697,8698,8699,8700,8701,8702,8703,8704,8705,8706,8707,8708,8709,8710,8711,8712,8713,8714,8715,8716,8717,8718,8719,8720,8721,8722,8723,8724,8725,8726,8727,8728,8729,8730,8731,8732,8733,8734,8735,8736,8737,8738,8739,8740,8741,8742,8743,8744,8745,8746,8747,8748,8749,8750,8751,8752,8753,8754,8755,8756,8757,8758,8759,8760,8761,8762,8763,8764,8765,8766,8767,8768,8769,8770,8771,8772,8773,8774,8775,8776,8777,8778,8779,8780,8781,8782,8783,8784,8785,8786,8787,8788,8789,8790,8791,8792,8793,8794,8795,8796,8797,8798,8799,8800,8801,8802,8803,8804,8805,8806,8807,8808,8809,8810,8811,8812,8813,8814,8815,8816,8817,8818,8819,8820,8821,8822,8823,8824,8825,8826,8827,8828,8829,8830,8831,8832,8833,8834,8835,8836,8837,8838,8839,8840,8841,8842,8843,8844,8845,8846,8847,8848,8849,8850,8851,8852,8853,8854,8855,8856,8857,8858,8859,8860,8861,8862,8863,8864,8865,8866,8867,8868,8869,8870,8871,8872,8873,8874,8875,8876,8877,8878,8879,8880,8881,8882,8883,8884,8885,8886,8887,8888,8889,8890,8891,8892,8893,8894,8895,8896,8897,8898,8899,8900,8901,8902,8903,8904,8905,8906,8907,8908,8909,8910,8911,8912,8913,8914,8915,8916,8917,8918,8919,8920,8921,8922,8923,8924,8925,8926,8927,8928,8929,8930,8931,8932,8933,8934,8935,8936,8937,8938,8939,8940,8941,8942,8943,8944,8945,8946,8947,8948,8949,8950,8951,8952,8953,8954,8955,8956,8957,8958,8959,8960,8961,8962,8963,8964,8965,8966,8967,8968,8969,8970,8971,8972,8973,8974,8975,8976,8977,8978,8979,8980,8981,8982,8983,8984,8985,8986,8987,8988,8989,8990,8991,8992,8993,8994,8995,8996,8997,8998,8999,9000,9001,9002,9003,9004,9005,9006,9007,9008,9009,9010,9011,9012,9013,9014,9015,9016,9017,9018,9019,9020,9021,9022,9023,9024,9025,9026,9027,9028,9029,9030,9031,9032,9033,9034,9035,9036,9037,9038,9039,9040,9041,9042,9043,9044,9045,9046,9047,9048,9049,9050,9051,9052,9053,9054,9055,9056,9057,9058,9059,9060,9061,9062,9063,9064,9065,9066,9067,9068,9069,9070,9071,9072,9073,9074,9075,9076,9077,9078,9079,9080,9081,9082,9083,9084,9085,9086,9087,9088,9089,9090,9091,9092,9093,9094,9095,9096,9097,9098,9099,9100,9101,9102,9103,9104,9105,9106,9107,9108,9109,9110,9111,9112,9113,9114,9115,9116,9117,9118,9119,9120,9121,9122,9123,9124,9125,9126,9127,9128,9129,9130,9131,9132,9133,9134,9135,9136,9137,9138,9139,9140,9141,9142,9143,9144,9145,9146,9147,9148,9149,9150,9151,9152,9153,9154,9155,9156,9157,9158,9159,9160,9161,9162,9163,9164,9165,9166,9167,9168,9169,9170,9171,9172,9173,9174,9175,9176,9177,9178,9179,9180,9181,9182,9183,9184,9185,9186,9187,9188,9189,9190,9191,9192,9193,9194,9195,9196,9197,9198,9199,9200,9201,9202,9203,9204,9205,9206,9207,9208,9209,9210,9211,9212,9213,9214,9215,9216,9217,9218,9219,9220,9221,9222,9223,9224,9225,9226,9227,9228,9229,9230,9231,9232,9233,9234,9235,9236,9237,9238,9239,9240,9241,9242,9243,9244,9245,9246,9247,9248,9249,9250,9251,9252,9253,9254,9255,9256,9257,9258,9259,9260,9261,9262,9263,9264,9265,9266,9267,9268,9269,9270,9271,9272,9273,9274,9275,9276,9277,9278,9279,9280,9281,9282,9283,9284,9285,9286,9287,9288,9289,9290,9291,9292,9293,9294,9295,9296,9297,9298,9299,9300,9301,9302,9303,9304,9305,9306,9307,9308,9309,9310,9311,9312,9313,9314,9315,9316,9317,9318,9319,9320,9321,9322,9323,9324,9325,9326,9327,9328,9329,9330,9331,9332,9333,9334,9335,9336,9337,9338,9339,9340,9341,9342,9343,9344,9345,9346,9347,9348,9349,9350,9351,9352,9353,9354,9355,9356,9357,9358,9359,9360,9361,9362,9363,9364,9365,9366,9367,9368,9369,9370,9371,9372,9373,9374,9375,9376,9377,9378,9379,9380,9381,9382,9383,9384,9385,9386,9387,9388,9389,9390,9391,9392,9393,9394,9395,9396,9397,9398,9399,9400,9401,9402,9403,9404,9405,9406,9407,9408,9409,9410,9411,9412,9413,9414,9415,9416,9417,9418,9419,9420,9421,9422,9423,9424,9425,9426,9427,9428,9429,9430,9431,9432,9433,9434,9435,9436,9437,9438,9439,9440,9441,9442,9443,9444,9445,9446,9447,9448,9449,9450,9451,9452,9453,9454,9455,9456,9457,9458,9459,9460,9461,9462,9463,9464,9465,9466,9467,9468,9469,9470,9471,9472,9473,9474,9475,9476,9477,9478,9479,9480,9481,9482,9483,9484,9485,9486,9487,9488,9489,9490,9491,9492,9493,9494,9495,9496,9497,9498,9499,9500,9501,9502,9503,9504,9505,9506,9507,9508,9509,9510,9511,9512,9513,9514,9515,9516,9517,9518,9519,9520,9521,9522,9523,9524,9525,9526,9527,9528,9529,9530,9531,9532,9533,9534,9535,9536,9537,9538,9539,9540,9541,9542,9543,9544,9545,9546,9547,9548,9549,9550,9551,9552,9553,9554,9555,9556,9557,9558,9559,9560,9561,9562,9563,9564,9565,9566,9567,9568,9569,9570,9571,9572,9573,9574,9575,9576,9577,9578,9579,9580,9581,9582,9583,9584,9585,9586,9587,9588,9589,9590,9591,9592,9593,9594,9595,9596,9597,9598,9599,9600,9601,9602,9603,9604,9605,9606,9607,9608,9609,9610,9611,9612,9613,9614,9615,9616,9617,9618,9619,9620,9621,9622,9623,9624,9625,9626,9627,9628,9629,9630,9631,9632,9633,9634,9635,9636,9637,9638,9639,9640,9641,9642,9643,9644,9645,9646,9647,9648,9649,9650,9651,9652,9653,9654,9655,9656,9657,9658,9659,9660,9661,9662,9663,9664,9665,9666,9667,9668,9669,9670,9671,9672,9673,9674,9675,9676,9677,9678,9679,9680,9681,9682,9683,9684,9685,9686,9687,9688,9689,9690,9691,9692,9693,9694,9695,9696,9697,9698,9699,9700,9701,9702,9703,9704,9705,9706,9707,9708,9709,9710,9711,9712,9713,9714,9715,9716,9717,9718,9719,9720,9721,9722,9723,9724,9725,9726,9727,9728,9729,9730,9731,9732,9733,9734,9735,9736,9737,9738,9739,9740,9741,9742,9743,9744,9745,9746,9747,9748,9749,9750,9751,9752,9753,9754,9755,9756,9757,9758,9759,9760,9761,9762,9763,9764,9765,9766,9767,9768,9769,9770,9771,9772,9773,9774,9775,9776,9777,9778,9779,9780,9781,9782,9783,9784,9785,9786,9787,9788,9789,9790,9791,9792,9793,9794,9795,9796,9797,9798,9799,9800,9801,9802,9803,9804,9805,9806,9807,9808,9809,9810,9811,9812,9813,9814,9815,9816,9817,9818,9819,9820,9821,9822,9823,9824,9825,9826,9827,9828,9829,9830,9831,9832,9833,9834,9835,9836,9837,9838,9839,9840,9841,9842,9843,9844,9845,9846,9847,9848,9849,9850,9851,9852,9853,9854,9855,9856,9857,9858,9859,9860,9861,9862,9863,9864,9865,9866,9867,9868,9869,9870,9871,9872,9873,9874,9875,9876,9877,9878,9879,9880,9881,9882,9883,9884,9885,9886,9887,9888,9889,9890,9891,9892,9893,9894,9895,9896,9897,9898,9899,9900,9901,9902,9903,9904,9905,9906,9907,9908,9909,9910,9911,9912,9913,9914,9915,9916,9917,9918,9919,9920,9921,9922,9923,9924,9925,9926,9927,9928,9929,9930,9931,9932,9933,9934,9935,9936,9937,9938,9939,9940,9941,9942,9943,9944,9945,9946,9947,9948,9949,9950,9951,9952,9953,9954,9955,9956,9957,9958,9959,9960,9961,9962,9963,9964,9965,9966,9967,9968,9969,9970,9971,9972,9973,9974,9975,9976,9977,9978,9979,9980,9981,9982,9983,9984,9985,9986,9987,9988,9989,9990,9991,9992,9993,9994,9995,9996,9997,9998,9999,10000,10001,10002,10003,10004,10005,10006,10007,10008,10009,10010,10011,10012,10013,10014,10015,10016,10017,10018,10019,10020,10021,10022,10023,10024,10025,10026,10027,10028,10029,10030,10031,10032,10033,10034,10035,10036,10037,10038,10039,10040,10041,10042,10043,10044,10045,10046,10047,10048,10049,10050,10051,10052,10053,10054,10055,10056,10057,10058,10059,10060,10061,10062,10063,10064,10065,10066,10067,10068,10069,10070,10071,10072,10073,10074,10075,10076,10077,10078,10079,10080,10081,10082,10083,10084,10085,10086,10087,10088,10089,10090,10091,10092,10093,10094,10095,10096,10097,10098,10099,10100,10101,10102,10103,10104,10105,10106,10107,10108,10109,10110,10111,10112,10113,10114,10115,10116,10117,10118,10119,10120,10121,10122,10123,10124,10125,10126,10127,10128,10129,10130,10131,10132,10133,10134,10135,10136,10137,10138,10139,10140,10141,10142,10143,10144,10145,10146,10147,10148,10149,10150,10151,10152,10153,10154,10155,10156,10157,10158,10159,10160,10161,10162,10163,10164,10165,10166,10167,10168,10169,10170,10171,10172,10173,10174,10175,10176,10177,10178,10179,10180,10181,10182,10183,10184,10185,10186,10187,10188,10189,10190,10191,10192,10193,10194,10195,10196,10197,10198,10199,10200,10201,10202,10203,10204,10205,10206,10207,10208,10209,10210,10211,10212,10213,10214,10215,10216,10217,10218,10219,10220,10221,10222,10223,10224,10225,10226,10227,10228,10229,10230,10231,10232,10233,10234,10235,10236,10237,10238,10239,10240,10241,10242,10243,10244,10245,10246,10247,10248,10249,10250,10251,10252,10253,10254,10255,10256,10257,10258,10259,10260,10261,10262,10263,10264,10265,10266,10267,10268,10269,10270,10271,10272,10273,10274,10275,10276,10277,10278,10279,10280,10281,10282,10283,10284,10285,10286,10287,10288,10289,10290,10291,10292,10293,10294,10295,10296,10297,10298,10299,10300,10301,10302,10303,10304,10305,10306,10307,10308,10309,10310,10311,10312,10313,10314,10315,10316,10317,10318,10319,10320,10321,10322,10323,10324,10325,10326,10327,10328,10329,10330,10331,10332,10333,10334,10335,10336,10337,10338,10339,10340,10341,10342,10343,10344,10345,10346,10347,10348,10349,10350,10351,10352,10353,10354,10355,10356,10357,10358,10359,10360,10361,10362,10363,10364,10365,10366,10367,10368,10369,10370,10371,10372,10373,10374,10375,10376,10377,10378,10379,10380,10381,10382,10383,10384,10385,10386,10387,10388,10389,10390,10391,10392,10393,10394,10395,10396,10397,10398,10399,10400,10401,10402,10403,10404,10405,10406,10407,10408,10409,10410,10411,10412,10413,10414,10415,10416,10417,10418,10419,10420,10421,10422,10423,10424,10425,10426,10427,10428,10429,10430,10431,10432,10433,10434,10435,10436,10437,10438,10439,10440,10441,10442,10443,10444,10445,10446,10447,10448,10449,10450,10451,10452,10453,10454,10455,10456,10457,10458,10459,10460,10461,10462,10463,10464,10465,10466,10467,10468,10469,10470,10471,10472,10473,10474,10475,10476,10477,10478,10479,10480,10481,10482,10483,10484,10485,10486,10487,10488,10489,10490,10491,10492,10493,10494,10495,10496,10497,10498,10499,10500,10501,10502,10503,10504,10505,10506,10507,10508,10509,10510,10511,10512,10513,10514,10515,10516,10517,10518,10519,10520,10521,10522,10523,10524,10525,10526,10527,10528,10529,10530,10531,10532,10533,10534,10535,10536,10537,10538,10539,10540,10541,10542,10543,10544,10545,10546,10547,10548,10549,10550,10551,10552,10553,10554,10555,10556,10557,10558,10559,10560,10561,10562,10563,10564,10565,10566,10567,10568,10569,10570,10571,10572,10573,10574,10575,10576,10577,10578,10579,10580,10581,10582,10583,10584,10585,10586,10587,10588,10589,10590,10591,10592,10593,10594,10595,10596,10597,10598,10599,10600,10601,10602,10603,10604,10605,10606,10607,10608,10609,10610,10611,10612,10613,10614,10615,10616,10617,10618,10619,10620,10621,10622,10623,10624,10625,10626,10627,10628,10629,10630,10631,10632,10633,10634,10635,10636,10637,10638,10639,10640,10641,10642,10643,10644,10645,10646,10647,10648,10649,10650,10651,10652,10653,10654,10655,10656,10657,10658,10659,10660,10661,10662,10663,10664,10665,10666,10667,10668,10669,10670,10671,10672,10673,10674,10675,10676,10677,10678,10679,10680,10681,10682,10683,10684,10685,10686,10687,10688,10689,10690,10691,10692,10693,10694,10695,10696,10697,10698,10699,10700,10701,10702,10703,10704,10705,10706,10707,10708,10709,10710,10711,10712,10713,10714,10715,10716,10717,10718,10719,10720,10721,10722,10723,10724,10725,10726,10727,10728,10729,10730,10731,10732,10733,10734,10735,10736,10737,10738,10739,10740,10741,10742,10743,10744,10745,10746,10747,10748,10749,10750,10751,10752,10753,10754,10755,10756,10757,10758,10759,10760,10761,10762,10763,10764,10765,10766,10767,10768,10769,10770,10771,10772,10773,10774,10775,10776,10777,10778,10779,10780,10781,10782,10783,10784,10785,10786,10787,10788,10789,10790,10791,10792,10793,10794,10795,10796,10797,10798,10799,10800,10801,10802,10803,10804,10805,10806,10807,10808,10809,10810,10811,10812,10813,10814,10815,10816,10817,10818,10819,10820,10821,10822,10823,10824,10825,10826,10827,10828,10829,10830,10831,10832,10833,10834,10835,10836,10837,10838,10839,10840,10841,10842,10843,10844,10845,10846,10847,10848,10849,10850,10851,10852,10853,10854,10855,10856,10857,10858,10859,10860,10861,10862,10863,10864,10865,10866,10867,10868,10869,10870,10871,10872,10873,10874,10875,10876,10877,10878,10879,10880,10881,10882,10883,10884,10885,10886,10887,10888,10889,10890,10891,10892,10893,10894,10895,10896,10897,10898,10899,10900,10901,10902,10903,10904,10905,10906,10907,10908,10909,10910,10911,10912,10913,10914,10915,10916,10917,10918,10919,10920,10921,10922,10923,10924,10925,10926,10927,10928,10929,10930,10931,10932,10933,10934,10935,10936,10937,10938,10939,10940,10941,10942,10943,10944,10945,10946,10947,10948,10949,10950,10951,10952,10953,10954,10955,10956,10957,10958,10959,10960,10961,10962,10963,10964,10965,10966,10967,10968,10969,10970,10971,10972,10973,10974,10975,10976,10977,10978,10979,10980,10981,10982,10983,10984,10985,10986,10987,10988,10989,10990,10991,10992,10993,10994,10995,10996,10997,10998,10999,11000,11001,11002,11003,11004,11005,11006,11007,11008,11009,11010,11011,11012,11013,11014,11015,11016,11017,11018,11019,11020,11021,11022,11023,11024,11025,11026,11027,11028,11029,11030,11031,11032,11033,11034,11035,11036,11037,11038,11039,11040,11041,11042,11043,11044,11045,11046,11047,11048,11049,11050,11051,11052,11053,11054,11055,11056,11057,11058,11059,11060,11061,11062,11063,11064,11065,11066,11067,11068,11069,11070,11071,11072,11073,11074,11075,11076,11077,11078,11079,11080,11081,11082,11083,11084,11085,11086,11087,11088,11089,11090,11091,11092,11093,11094,11095,11096,11097,11098,11099,11100,11101,11102,11103,11104,11105,11106,11107,11108,11109,11110,11111,11112,11113,11114,11115,11116,11117,11118,11119,11120,11121,11122,11123,11124,11125,11126,11127,11128,11129,11130,11131,11132,11133,11134,11135,11136,11137,11138,11139,11140,11141,11142,11143,11144,11145,11146,11147,11148,11149,11150,11151,11152,11153,11154,11155,11156,11157,11158,11159,11160,11161,11162,11163,11164,11165,11166,11167,11168,11169,11170,11171,11172,11173,11174,11175,11176,11177,11178,11179,11180,11181,11182,11183,11184,11185,11186,11187,11188,11189,11190,11191,11192,11193,11194,11195,11196,11197,11198,11199,11200,11201,11202,11203,11204,11205,11206,11207,11208,11209,11210,11211,11212,11213,11214,11215,11216,11217,11218,11219,11220,11221,11222,11223,11224,11225,11226,11227,11228,11229,11230,11231,11232,11233,11234,11235,11236,11237,11238,11239,11240,11241,11242,11243,11244,11245,11246,11247,11248,11249,11250,11251,11252,11253,11254,11255,11256,11257,11258,11259,11260,11261,11262,11263,11264,11265,11266,11267,11268,11269,11270,11271,11272,11273,11274,11275,11276,11277,11278,11279,11280,11281,11282,11283,11284,11285,11286,11287,11288,11289,11290,11291,11292,11293,11294,11295,11296,11297,11298,11299,11300,11301,11302,11303,11304,11305,11306,11307,11308,11309,11310,11311,11312,11313,11314,11315,11316,11317,11318,11319,11320,11321,11322,11323,11324,11325,11326,11327,11328,11329,11330,11331,11332,11333,11334,11335,11336,11337,11338,11339,11340,11341,11342,11343,11344,11345,11346,11347,11348,11349,11350,11351,11352,11353,11354,11355,11356,11357,11358,11359,11360,11361,11362,11363,11364,11365,11366,11367,11368,11369,11370,11371,11372,11373,11374,11375,11376,11377,11378,11379,11380,11381,11382,11383,11384,11385,11386,11387,11388,11389,11390,11391,11392,11393,11394,11395,11396,11397,11398,11399,11400,11401,11402,11403,11404,11405,11406,11407,11408,11409,11410,11411,11412,11413,11414,11415,11416,11417,11418,11419,11420,11421,11422,11423,11424,11425,11426,11427,11428,11429,11430,11431,11432,11433,11434,11435,11436,11437,11438,11439,11440,11441,11442,11443,11444,11445,11446,11447,11448,11449,11450,11451,11452,11453,11454,11455,11456,11457,11458,11459,11460,11461,11462,11463,11464,11465,11466,11467,11468,11469,11470,11471,11472,11473,11474,11475,11476,11477,11478,11479,11480,11481,11482,11483,11484,11485,11486,11487,11488,11489,11490,11491,11492,11493,11494,11495,11496,11497,11498,11499,11500,11501,11502,11503,11504,11505,11506,11507,11508,11509,11510,11511,11512,11513,11514,11515,11516,11517,11518,11519,11520,11521,11522,11523,11524,11525,11526,11527,11528,11529,11530,11531,11532,11533,11534,11535,11536,11537,11538,11539,11540,11541,11542,11543,11544,11545,11546,11547,11548,11549,11550,11551,11552,11553,11554,11555,11556,11557,11558,11559,11560,11561,11562,11563,11564,11565,11566,11567,11568,11569,11570,11571,11572,11573,11574,11575,11576,11577,11578,11579,11580,11581,11582,11583,11584,11585,11586,11587,11588,11589,11590,11591,11592,11593,11594,11595,11596,11597,11598,11599,11600,11601,11602,11603,11604,11605,11606,11607,11608,11609,11610,11611,11612,11613,11614,11615,11616,11617,11618,11619,11620,11621,11622,11623,11624,11625,11626,11627,11628,11629,11630,11631,11632,11633,11634,11635,11636,11637,11638,11639,11640,11641,11642,11643,11644,11645,11646,11647,11648,11649,11650,11651,11652,11653,11654,11655,11656,11657,11658,11659,11660,11661,11662,11663,11664,11665,11666,11667,11668,11669,11670,11671,11672,11673,11674,11675,11676,11677,11678,11679,11680,11681,11682,11683,11684,11685,11686,11687,11688,11689,11690,11691,11692,11693,11694,11695,11696,11697,11698,11699,11700,11701,11702,11703,11704,11705,11706,11707,11708,11709,11710,11711,11712,11713,11714,11715,11716,11717,11718,11719,11720,11721,11722,11723,11724,11725,11726,11727,11728,11729,11730,11731,11732,11733,11734,11735,11736,11737,11738,11739,11740,11741,11742,11743,11744,11745,11746,11747,11748,11749,11750,11751,11752,11753,11754,11755,11756,11757,11758,11759,11760,11761,11762,11763,11764,11765,11766,11767,11768,11769,11770,11771,11772,11773,11774,11775,11776,11777,11778,11779,11780,11781,11782,11783,11784,11785,11786,11787,11788,11789,11790,11791,11792,11793,11794,11795,11796,11797,11798,11799,11800,11801,11802,11803,11804,11805,11806,11807,11808,11809,11810,11811,11812,11813,11814,11815,11816,11817,11818,11819,11820,11821,11822,11823,11824,11825,11826,11827,11828,11829,11830,11831,11832,11833,11834,11835,11836,11837,11838,11839,11840,11841,11842,11843,11844,11845,11846,11847,11848,11849,11850,11851,11852,11853,11854,11855,11856,11857,11858,11859,11860,11861,11862,11863,11864,11865,11866,11867,11868,11869,11870,11871,11872,11873,11874,11875,11876,11877,11878,11879,11880,11881,11882,11883,11884,11885,11886,11887,11888,11889,11890,11891,11892,11893,11894,11895,11896,11897,11898,11899,11900,11901,11902,11903,11904,11905,11906,11907,11908,11909,11910,11911,11912,11913,11914,11915,11916,11917,11918,11919,11920,11921,11922,11923,11924,11925,11926,11927,11928,11929,11930,11931,11932,11933,11934,11935,11936,11937,11938,11939,11940,11941,11942,11943,11944,11945,11946,11947,11948,11949,11950,11951,11952,11953,11954,11955,11956,11957,11958,11959,11960,11961,11962,11963,11964,11965,11966,11967,11968,11969,11970,11971,11972,11973,11974,11975,11976,11977,11978,11979,11980,11981,11982,11983,11984,11985,11986,11987,11988,11989,11990,11991,11992,11993,11994,11995,11996,11997,11998,11999,12000,12001,12002,12003,12004,12005,12006,12007,12008,12009,12010,12011,12012,12013,12014,12015,12016,12017,12018,12019,12020,12021,12022,12023,12024,12025,12026,12027,12028,12029,12030,12031,12032,12033,12034,12035,12036,12037,12038,12039,12040,12041,12042,12043,12044,12045,12046,12047,12048,12049,12050,12051,12052,12053,12054,12055,12056,12057,12058,12059,12060,12061,12062,12063,12064,12065,12066,12067,12068,12069,12070,12071,12072,12073,12074,12075,12076,12077,12078,12079,12080,12081,12082,12083,12084,12085,12086,12087,12088,12089,12090,12091,12092,12093,12094,12095,12096,12097,12098,12099,12100,12101,12102,12103,12104,12105,12106,12107,12108,12109,12110,12111,12112,12113,12114,12115,12116,12117,12118,12119,12120,12121,12122,12123,12124,12125,12126,12127,12128,12129,12130,12131,12132,12133,12134,12135,12136,12137,12138,12139,12140,12141,12142,12143,12144,12145,12146,12147,12148,12149,12150,12151,12152,12153,12154,12155,12156,12157,12158,12159,12160,12161,12162,12163,12164,12165,12166,12167,12168,12169,12170,12171,12172,12173,12174,12175,12176,12177,12178,12179,12180,12181,12182,12183,12184,12185,12186,12187,12188,12189,12190,12191,12192,12193,12194,12195,12196,12197,12198,12199,12200,12201,12202,12203,12204,12205,12206,12207,12208,12209,12210,12211,12212,12213,12214,12215,12216,12217,12218,12219,12220,12221,12222,12223,12224,12225,12226,12227,12228,12229,12230,12231,12232,12233,12234,12235,12236,12237,12238,12239,12240,12241,12242,12243,12244,12245,12246,12247,12248,12249,12250,12251,12252,12253,12254,12255,12256,12257,12258,12259,12260,12261,12262,12263,12264,12265,12266,12267,12268,12269,12270,12271,12272,12273,12274,12275,12276,12277,12278,12279,12280,12281,12282,12283,12284,12285,12286,12287,12288,12289,12290,12291,12292,12293,12294,12295,12296,12297,12298,12299,12300,12301,12302,12303,12304,12305,12306,12307,12308,12309,12310,12311,12312,12313,12314,12315,12316,12317,12318,12319,12320,12321,12322,12323,12324,12325,12326,12327,12328,12329,12330,12331,12332,12333,12334,12335,12336,12337,12338,12339,12340,12341,12342,12343,12344,12345,12346,12347,12348,12349,12350,12351,12352,12353,12354,12355,12356,12357,12358,12359,12360,12361,12362,12363,12364,12365,12366,12367,12368,12369,12370,12371,12372,12373,12374,12375,12376,12377,12378,12379,12380,12381,12382,12383,12384,12385,12386,12387,12388,12389,12390,12391,12392,12393,12394,12395,12396,12397,12398,12399,12400,12401,12402,12403,12404,12405,12406,12407,12408,12409,12410,12411,12412,12413,12414,12415,12416,12417,12418,12419,12420,12421,12422,12423,12424,12425,12426,12427,12428,12429,12430,12431,12432,12433,12434,12435,12436,12437,12438,12439,12440,12441,12442,12443,12444,12445,12446,12447,12448,12449,12450,12451,12452,12453,12454,12455,12456,12457,12458,12459,12460,12461,12462,12463,12464,12465,12466,12467,12468,12469,12470,12471,12472,12473,12474,12475,12476,12477,12478,12479,12480,12481,12482,12483,12484,12485,12486,12487,12488,12489,12490,12491,12492,12493,12494,12495,12496,12497,12498,12499,12500,12501,12502,12503,12504,12505,12506,12507,12508,12509,12510,12511,12512,12513,12514,12515,12516,12517,12518,12519,12520,12521,12522,12523,12524,12525,12526,12527,12528,12529,12530,12531,12532,12533,12534,12535,12536,12537,12538,12539,12540,12541,12542,12543,12544,12545,12546,12547,12548,12549,12550,12551,12552,12553,12554,12555,12556,12557,12558,12559,12560,12561,12562,12563,12564,12565,12566,12567,12568,12569,12570,12571,12572,12573,12574,12575,12576,12577,12578,12579,12580,12581,12582,12583,12584,12585,12586,12587,12588,12589,12590,12591,12592,12593,12594,12595,12596,12597,12598,12599,12600,12601,12602,12603,12604,12605,12606,12607,12608,12609,12610,12611,12612,12613,12614,12615,12616,12617,12618,12619,12620,12621,12622,12623,12624,12625,12626,12627,12628,12629,12630,12631,12632,12633,12634,12635,12636,12637,12638,12639,12640,12641,12642,12643,12644,12645,12646,12647,12648,12649,12650,12651,12652,12653,12654,12655,12656,12657,12658,12659,12660,12661,12662,12663,12664,12665,12666,12667,12668,12669,12670,12671,12672,12673,12674,12675,12676,12677,12678,12679,12680,12681,12682,12683,12684,12685,12686,12687,12688,12689,12690,12691,12692,12693,12694,12695,12696,12697,12698,12699,12700,12701,12702,12703,12704,12705,12706,12707,12708,12709,12710,12711,12712,12713,12714,12715,12716,12717,12718,12719,12720,12721,12722,12723,12724,12725,12726,12727,12728,12729,12730,12731,12732,12733,12734,12735,12736,12737,12738,12739,12740,12741,12742,12743,12744,12745,12746,12747,12748,12749,12750,12751,12752,12753,12754,12755,12756,12757,12758,12759,12760,12761,12762,12763,12764,12765,12766,12767,12768,12769,12770,12771,12772,12773,12774,12775,12776,12777,12778,12779,12780,12781,12782,12783,12784,12785,12786,12787,12788,12789,12790,12791,12792,12793,12794,12795,12796,12797,12798,12799,12800,12801,12802,12803,12804,12805,12806,12807,12808,12809,12810,12811,12812,12813,12814,12815,12816,12817,12818,12819,12820,12821,12822,12823,12824,12825,12826,12827,12828,12829,12830,12831,12832,12833,12834,12835,12836,12837,12838,12839,12840,12841,12842,12843,12844,12845,12846,12847,12848,12849,12850,12851,12852,12853,12854,12855,12856,12857,12858,12859,12860,12861,12862,12863,12864,12865,12866,12867,12868,12869,12870,12871,12872,12873,12874,12875,12876,12877,12878,12879,12880,12881,12882,12883,12884,12885,12886,12887,12888,12889,12890,12891,12892,12893,12894,12895,12896,12897,12898,12899,12900,12901,12902,12903,12904,12905,12906,12907,12908,12909,12910,12911,12912,12913,12914,12915,12916,12917,12918,12919,12920,12921,12922,12923,12924,12925,12926,12927,12928,12929,12930,12931,12932,12933,12934,12935,12936,12937,12938,12939,12940,12941,12942,12943,12944,12945,12946,12947,12948,12949,12950,12951,12952,12953,12954,12955,12956,12957,12958,12959,12960,12961,12962,12963,12964,12965,12966,12967,12968,12969,12970,12971,12972,12973,12974,12975,12976,12977,12978,12979,12980,12981,12982,12983,12984,12985,12986,12987,12988,12989,12990,12991,12992,12993,12994,12995,12996,12997,12998,12999,13000,13001,13002,13003,13004,13005,13006,13007,13008,13009,13010,13011,13012,13013,13014,13015,13016,13017,13018,13019,13020,13021,13022,13023,13024,13025,13026,13027,13028,13029,13030,13031,13032,13033,13034,13035,13036,13037,13038,13039,13040,13041,13042,13043,13044,13045,13046,13047,13048,13049,13050,13051,13052,13053,13054,13055,13056,13057,13058,13059,13060,13061,13062,13063,13064,13065,13066,13067,13068,13069,13070,13071,13072,13073,13074,13075,13076,13077,13078,13079,13080,13081,13082,13083,13084,13085,13086,13087,13088,13089,13090,13091,13092,13093,13094,13095,13096,13097,13098,13099,13100,13101,13102,13103,13104,13105,13106,13107,13108,13109,13110,13111,13112,13113,13114,13115,13116,13117,13118,13119,13120,13121,13122,13123,13124,13125,13126,13127,13128,13129,13130,13131,13132,13133,13134,13135,13136,13137,13138,13139,13140,13141,13142,13143,13144,13145,13146,13147,13148,13149,13150,13151,13152,13153,13154,13155,13156,13157,13158,13159,13160,13161,13162,13163,13164,13165,13166,13167,13168,13169,13170,13171,13172,13173,13174,13175,13176,13177,13178,13179,13180,13181,13182,13183,13184,13185,13186,13187,13188,13189,13190,13191,13192,13193,13194,13195,13196,13197,13198,13199,13200,13201,13202,13203,13204,13205,13206,13207,13208,13209,13210,13211,13212,13213,13214,13215,13216,13217,13218,13219,13220,13221,13222,13223,13224,13225,13226,13227,13228,13229,13230,13231,13232,13233,13234,13235,13236,13237,13238,13239,13240,13241,13242,13243,13244,13245,13246,13247,13248,13249,13250,13251,13252,13253,13254,13255,13256,13257,13258,13259,13260,13261,13262,13263,13264,13265,13266,13267,13268,13269,13270,13271,13272,13273,13274,13275,13276,13277,13278,13279,13280,13281,13282,13283,13284,13285,13286,13287,13288,13289,13290,13291,13292,13293,13294,13295,13296,13297,13298,13299,13300,13301,13302,13303,13304,13305,13306,13307,13308,13309,13310,13311,13312,13313,13314,13315,13316,13317,13318,13319,13320,13321,13322,13323,13324,13325,13326,13327,13328,13329,13330,13331,13332,13333,13334,13335,13336,13337,13338,13339,13340,13341,13342,13343,13344,13345,13346,13347,13348,13349,13350,13351,13352,13353,13354,13355,13356,13357,13358,13359,13360,13361,13362,13363,13364,13365,13366,13367,13368,13369,13370,13371,13372,13373,13374,13375,13376,13377,13378,13379,13380,13381,13382,13383,13384,13385,13386,13387,13388,13389,13390,13391,13392,13393,13394,13395,13396,13397,13398,13399,13400,13401,13402,13403,13404,13405,13406,13407,13408,13409,13410,13411,13412,13413,13414,13415,13416,13417,13418,13419,13420,13421,13422,13423,13424,13425,13426,13427,13428,13429,13430,13431,13432,13433,13434,13435,13436,13437,13438,13439,13440,13441,13442,13443,13444,13445,13446,13447,13448,13449,13450,13451,13452,13453,13454,13455,13456,13457,13458,13459,13460,13461,13462,13463,13464,13465,13466,13467,13468,13469,13470,13471,13472,13473,13474,13475,13476,13477,13478,13479,13480,13481,13482,13483,13484,13485,13486,13487,13488,13489,13490,13491,13492,13493,13494,13495,13496,13497,13498,13499,13500,13501,13502,13503,13504,13505,13506,13507,13508,13509,13510,13511,13512,13513,13514,13515,13516,13517,13518,13519,13520,13521,13522,13523,13524,13525,13526,13527,13528,13529,13530,13531,13532,13533,13534,13535,13536,13537,13538,13539,13540,13541,13542,13543,13544,13545,13546,13547,13548,13549,13550,13551,13552,13553,13554,13555,13556,13557,13558,13559,13560,13561,13562,13563,13564,13565,13566,13567,13568,13569,13570,13571,13572,13573,13574,13575,13576,13577,13578,13579,13580,13581,13582,13583,13584,13585,13586,13587,13588,13589,13590,13591,13592,13593,13594,13595,13596,13597,13598,13599,13600,13601,13602,13603,13604,13605,13606,13607,13608,13609,13610,13611,13612,13613,13614,13615,13616,13617,13618,13619,13620,13621,13622,13623,13624,13625,13626,13627,13628,13629,13630,13631,13632,13633,13634,13635,13636,13637,13638,13639,13640,13641,13642,13643,13644,13645,13646,13647,13648,13649,13650,13651,13652,13653,13654,13655,13656,13657,13658,13659,13660,13661,13662,13663,13664,13665,13666,13667,13668,13669,13670,13671,13672,13673,13674,13675,13676,13677,13678,13679,13680,13681,13682,13683,13684,13685,13686,13687,13688,13689,13690,13691,13692,13693,13694,13695,13696,13697,13698,13699,13700,13701,13702,13703,13704,13705,13706,13707,13708,13709,13710,13711,13712,13713,13714,13715,13716,13717,13718,13719,13720,13721,13722,13723,13724,13725,13726,13727,13728,13729,13730,13731,13732,13733,13734,13735,13736,13737,13738,13739,13740,13741,13742,13743,13744,13745,13746,13747,13748,13749,13750,13751,13752,13753,13754,13755,13756,13757,13758,13759,13760,13761,13762,13763,13764,13765,13766,13767,13768,13769,13770,13771,13772,13773,13774,13775,13776,13777,13778,13779,13780,13781,13782,13783,13784,13785,13786,13787,13788,13789,13790,13791,13792,13793,13794,13795,13796,13797,13798,13799,13800,13801,13802,13803,13804,13805,13806,13807,13808,13809,13810,13811,13812,13813,13814,13815,13816,13817,13818,13819,13820,13821,13822,13823,13824,13825,13826,13827,13828,13829,13830,13831,13832,13833,13834,13835,13836,13837,13838,13839,13840,13841,13842,13843,13844,13845,13846,13847,13848,13849,13850,13851,13852,13853,13854,13855,13856,13857,13858,13859,13860,13861,13862,13863,13864,13865,13866,13867,13868,13869,13870,13871,13872,13873,13874,13875,13876,13877,13878,13879,13880,13881,13882,13883,13884,13885,13886,13887,13888,13889,13890,13891,13892,13893,13894,13895,13896,13897,13898,13899,13900,13901,13902,13903,13904,13905,13906,13907,13908,13909,13910,13911,13912,13913,13914,13915,13916,13917,13918,13919,13920,13921,13922,13923,13924,13925,13926,13927,13928,13929,13930,13931,13932,13933,13934,13935,13936,13937,13938,13939,13940,13941,13942,13943,13944,13945,13946,13947,13948,13949,13950,13951,13952,13953,13954,13955,13956,13957,13958,13959,13960,13961,13962,13963,13964,13965,13966,13967,13968,13969,13970,13971,13972,13973,13974,13975,13976,13977,13978,13979,13980,13981,13982,13983,13984,13985,13986,13987,13988,13989,13990,13991,13992,13993,13994,13995,13996,13997,13998,13999,14000,14001,14002,14003,14004,14005,14006,14007,14008,14009,14010,14011,14012,14013,14014,14015,14016,14017,14018,14019,14020,14021,14022,14023,14024,14025,14026,14027,14028,14029,14030,14031,14032,14033,14034,14035,14036,14037,14038,14039,14040,14041,14042,14043,14044,14045,14046,14047,14048,14049,14050,14051,14052,14053,14054,14055,14056,14057,14058,14059,14060,14061,14062,14063,14064,14065,14066,14067,14068,14069,14070,14071,14072,14073,14074,14075,14076,14077,14078,14079,14080,14081,14082,14083,14084,14085,14086,14087,14088,14089,14090,14091,14092,14093,14094,14095,14096,14097,14098,14099,14100,14101,14102,14103,14104,14105,14106,14107,14108,14109,14110,14111,14112,14113,14114,14115,14116,14117,14118,14119,14120,14121,14122,14123,14124,14125,14126,14127,14128,14129,14130,14131,14132,14133,14134,14135,14136,14137,14138,14139,14140,14141,14142,14143,14144,14145,14146,14147,14148,14149,14150,14151,14152,14153,14154,14155,14156,14157,14158,14159,14160,14161,14162,14163,14164,14165,14166,14167,14168,14169,14170,14171,14172,14173,14174,14175,14176,14177,14178,14179,14180,14181,14182,14183,14184,14185,14186,14187,14188,14189,14190,14191,14192,14193,14194,14195,14196,14197,14198,14199,14200,14201,14202,14203,14204,14205,14206,14207,14208,14209,14210,14211,14212,14213,14214,14215,14216,14217,14218,14219,14220,14221,14222,14223,14224,14225,14226,14227,14228,14229,14230,14231,14232,14233,14234,14235,14236,14237,14238,14239,14240,14241,14242,14243,14244,14245,14246,14247,14248,14249,14250,14251,14252,14253,14254,14255,14256,14257,14258,14259,14260,14261,14262,14263,14264,14265,14266,14267,14268,14269,14270,14271,14272,14273,14274,14275,14276,14277,14278,14279,14280,14281,14282,14283,14284,14285,14286,14287,14288,14289,14290,14291,14292,14293,14294,14295,14296,14297,14298,14299,14300,14301,14302,14303,14304,14305,14306,14307,14308,14309,14310,14311,14312,14313,14314,14315,14316,14317,14318,14319,14320,14321,14322,14323,14324,14325,14326,14327,14328,14329,14330,14331,14332,14333,14334,14335,14336,14337,14338,14339,14340,14341,14342,14343,14344,14345,14346,14347,14348,14349,14350,14351,14352,14353,14354,14355,14356,14357,14358,14359,14360,14361,14362,14363,14364,14365,14366,14367,14368,14369,14370,14371,14372,14373,14374,14375,14376,14377,14378,14379,14380,14381,14382,14383,14384,14385,14386,14387,14388,14389,14390,14391,14392,14393,14394,14395,14396,14397,14398,14399,14400,14401,14402,14403,14404,14405,14406,14407,14408,14409,14410,14411,14412,14413,14414,14415,14416,14417,14418,14419,14420,14421,14422,14423,14424,14425,14426,14427,14428,14429,14430,14431,14432,14433,14434,14435,14436,14437,14438,14439,14440,14441,14442,14443,14444,14445,14446,14447,14448,14449,14450,14451,14452,14453,14454,14455,14456,14457,14458,14459,14460,14461,14462,14463,14464,14465,14466,14467,14468,14469,14470,14471,14472,14473,14474,14475,14476,14477,14478,14479,14480,14481,14482,14483,14484,14485,14486,14487,14488,14489,14490,14491,14492,14493,14494,14495,14496,14497,14498,14499,14500,14501,14502,14503,14504,14505,14506,14507,14508,14509,14510,14511,14512,14513,14514,14515,14516,14517,14518,14519,14520,14521,14522,14523,14524,14525,14526,14527,14528,14529,14530,14531,14532,14533,14534,14535,14536,14537,14538,14539,14540,14541,14542,14543,14544,14545,14546,14547,14548,14549,14550,14551,14552,14553,14554,14555,14556,14557,14558,14559,14560,14561,14562,14563,14564,14565,14566,14567,14568,14569,14570,14571,14572,14573,14574,14575,14576,14577,14578,14579,14580,14581,14582,14583,14584,14585,14586,14587,14588,14589,14590,14591,14592,14593,14594,14595,14596,14597,14598,14599,14600,14601,14602,14603,14604,14605,14606,14607,14608,14609,14610,14611,14612,14613,14614,14615,14616,14617,14618,14619,14620,14621,14622,14623,14624,14625,14626,14627,14628,14629,14630,14631,14632,14633,14634,14635,14636,14637,14638,14639,14640,14641,14642,14643,14644,14645,14646,14647,14648,14649,14650,14651,14652,14653,14654,14655,14656,14657,14658,14659,14660,14661,14662,14663,14664,14665,14666,14667,14668,14669,14670,14671,14672,14673,14674,14675,14676,14677,14678,14679,14680,14681,14682,14683,14684,14685,14686,14687,14688,14689,14690,14691,14692,14693,14694,14695,14696,14697,14698,14699,14700,14701,14702,14703,14704,14705,14706,14707,14708,14709,14710,14711,14712,14713,14714,14715,14716,14717,14718,14719,14720,14721,14722,14723,14724,14725,14726,14727,14728,14729,14730,14731,14732,14733,14734,14735,14736,14737,14738,14739,14740,14741,14742,14743,14744,14745,14746,14747,14748,14749,14750,14751,14752,14753,14754,14755,14756,14757,14758,14759,14760,14761,14762,14763,14764,14765,14766,14767,14768,14769,14770,14771,14772,14773,14774,14775,14776,14777,14778,14779,14780,14781,14782,14783,14784,14785,14786,14787,14788,14789,14790,14791,14792,14793,14794,14795,14796,14797,14798,14799,14800,14801,14802,14803,14804,14805,14806,14807,14808,14809,14810,14811,14812,14813,14814,14815,14816,14817,14818,14819,14820,14821,14822,14823,14824,14825,14826,14827,14828,14829,14830,14831,14832,14833,14834,14835,14836,14837,14838,14839,14840,14841,14842,14843,14844,14845,14846,14847,14848,14849,14850,14851,14852,14853,14854,14855,14856,14857,14858,14859,14860,14861,14862,14863,14864,14865,14866,14867,14868,14869,14870,14871,14872,14873,14874,14875,14876,14877,14878,14879,14880,14881,14882,14883,14884,14885,14886,14887,14888,14889,14890,14891,14892,14893,14894,14895,14896,14897,14898,14899,14900,14901,14902,14903,14904,14905,14906,14907,14908,14909,14910,14911,14912,14913,14914,14915,14916,14917,14918,14919,14920,14921,14922,14923,14924,14925,14926,14927,14928,14929,14930,14931,14932,14933,14934,14935,14936,14937,14938,14939,14940,14941,14942,14943,14944,14945,14946,14947,14948,14949,14950,14951,14952,14953,14954,14955,14956,14957,14958,14959,14960,14961,14962,14963,14964,14965,14966,14967,14968,14969,14970,14971,14972,14973,14974,14975,14976,14977,14978,14979,14980,14981,14982,14983,14984,14985,14986,14987,14988,14989,14990,14991,14992,14993,14994,14995,14996,14997,14998,14999,15000,15001,15002,15003,15004,15005,15006,15007,15008,15009,15010,15011,15012,15013,15014,15015,15016,15017,15018,15019,15020,15021,15022,15023,15024,15025,15026,15027,15028,15029,15030,15031,15032,15033,15034,15035,15036,15037,15038,15039,15040,15041,15042,15043,15044,15045,15046,15047,15048,15049,15050,15051,15052,15053,15054,15055,15056,15057,15058,15059,15060,15061,15062,15063,15064,15065,15066,15067,15068,15069,15070,15071,15072,15073,15074,15075,15076,15077,15078,15079,15080,15081,15082,15083,15084,15085,15086,15087,15088,15089,15090,15091,15092,15093,15094,15095,15096,15097,15098,15099,15100,15101,15102,15103,15104,15105,15106,15107,15108,15109,15110,15111,15112,15113,15114,15115,15116,15117,15118,15119,15120,15121,15122,15123,15124,15125,15126,15127,15128,15129,15130,15131,15132,15133,15134,15135,15136,15137,15138,15139,15140,15141,15142,15143,15144,15145,15146,15147,15148,15149,15150,15151,15152,15153,15154,15155,15156,15157,15158,15159,15160,15161,15162,15163,15164,15165,15166,15167,15168,15169,15170,15171,15172,15173,15174,15175,15176,15177,15178,15179,15180,15181,15182,15183,15184,15185,15186,15187,15188,15189,15190,15191,15192,15193,15194,15195,15196,15197,15198,15199,15200,15201,15202,15203,15204,15205,15206,15207,15208,15209,15210,15211,15212,15213,15214,15215,15216,15217,15218,15219,15220,15221,15222,15223,15224,15225,15226,15227,15228,15229,15230,15231,15232,15233,15234,15235,15236,15237,15238,15239,15240,15241,15242,15243,15244,15245,15246,15247,15248,15249,15250,15251,15252,15253,15254,15255,15256,15257,15258,15259,15260,15261,15262,15263,15264,15265,15266,15267,15268,15269,15270,15271,15272,15273,15274,15275,15276,15277,15278,15279,15280,15281,15282,15283,15284,15285,15286,15287,15288,15289,15290,15291,15292,15293,15294,15295,15296,15297,15298,15299,15300,15301,15302,15303,15304,15305,15306,15307,15308,15309,15310,15311,15312,15313,15314,15315,15316,15317,15318,15319,15320,15321,15322,15323,15324,15325,15326,15327,15328,15329,15330,15331,15332,15333,15334,15335,15336,15337,15338,15339,15340,15341,15342,15343,15344,15345,15346,15347,15348,15349,15350,15351,15352,15353,15354,15355,15356,15357,15358,15359,15360,15361,15362,15363,15364,15365,15366,15367,15368,15369,15370,15371,15372,15373,15374,15375,15376,15377,15378,15379,15380,15381,15382,15383,15384,15385,15386,15387,15388,15389,15390,15391,15392,15393,15394,15395,15396,15397,15398,15399,15400,15401,15402,15403,15404,15405,15406,15407,15408,15409,15410,15411,15412,15413,15414,15415,15416,15417,15418,15419,15420,15421,15422,15423,15424,15425,15426,15427,15428,15429,15430,15431,15432,15433,15434,15435,15436,15437,15438,15439,15440,15441,15442,15443,15444,15445,15446,15447,15448,15449,15450,15451,15452,15453,15454,15455,15456,15457,15458,15459,15460,15461,15462,15463,15464,15465,15466,15467,15468,15469,15470,15471,15472,15473,15474,15475,15476,15477,15478,15479,15480,15481,15482,15483,15484,15485,15486,15487,15488,15489,15490,15491,15492,15493,15494,15495,15496,15497,15498,15499,15500,15501,15502,15503,15504,15505,15506,15507,15508,15509,15510,15511,15512,15513,15514,15515,15516,15517,15518,15519,15520,15521,15522,15523,15524,15525,15526,15527,15528,15529,15530,15531,15532,15533,15534,15535,15536,15537,15538,15539,15540,15541,15542,15543,15544,15545,15546,15547,15548,15549,15550,15551,15552,15553,15554,15555,15556,15557,15558,15559,15560,15561,15562,15563,15564,15565,15566,15567,15568,15569,15570,15571,15572,15573,15574,15575,15576,15577,15578,15579,15580,15581,15582,15583,15584,15585,15586,15587,15588,15589,15590,15591,15592,15593,15594,15595,15596,15597,15598,15599,15600,15601,15602,15603,15604,15605,15606,15607,15608,15609,15610,15611,15612,15613,15614,15615,15616,15617,15618,15619,15620,15621,15622,15623,15624,15625,15626,15627,15628,15629,15630,15631,15632,15633,15634,15635,15636,15637,15638,15639,15640,15641,15642,15643,15644,15645,15646,15647,15648,15649,15650,15651,15652,15653,15654,15655,15656,15657,15658,15659,15660,15661,15662,15663,15664,15665,15666,15667,15668,15669,15670,15671,15672,15673,15674,15675,15676,15677,15678,15679,15680,15681,15682,15683,15684,15685,15686,15687,15688,15689,15690,15691,15692,15693,15694,15695,15696,15697,15698,15699,15700,15701,15702,15703,15704,15705,15706,15707,15708,15709,15710,15711,15712,15713,15714,15715,15716,15717,15718,15719,15720,15721,15722,15723,15724,15725,15726,15727,15728,15729,15730,15731,15732,15733,15734,15735,15736,15737,15738,15739,15740,15741,15742,15743,15744,15745,15746,15747,15748,15749,15750,15751,15752,15753,15754,15755,15756,15757,15758,15759,15760,15761,15762,15763,15764,15765,15766,15767,15768,15769,15770,15771,15772,15773,15774,15775,15776,15777,15778,15779,15780,15781,15782,15783,15784,15785,15786,15787,15788,15789,15790,15791,15792,15793,15794,15795,15796,15797,15798,15799,15800,15801,15802,15803,15804,15805,15806,15807,15808,15809,15810,15811,15812,15813,15814,15815,15816,15817,15818,15819,15820,15821,15822,15823,15824,15825,15826,15827,15828,15829,15830,15831,15832,15833,15834,15835,15836,15837,15838,15839,15840,15841,15842,15843,15844,15845,15846,15847,15848,15849,15850,15851,15852,15853,15854,15855,15856,15857,15858,15859,15860,15861,15862,15863,15864,15865,15866,15867,15868,15869,15870,15871,15872,15873,15874,15875,15876,15877,15878,15879,15880,15881,15882,15883,15884,15885,15886,15887,15888,15889,15890,15891,15892,15893,15894,15895,15896,15897,15898,15899,15900,15901,15902,15903,15904,15905,15906,15907,15908,15909,15910,15911,15912,15913,15914,15915,15916,15917,15918,15919,15920,15921,15922,15923,15924,15925,15926,15927,15928,15929,15930,15931,15932,15933,15934,15935,15936,15937,15938,15939,15940,15941,15942,15943,15944,15945,15946,15947,15948,15949,15950,15951,15952,15953,15954,15955,15956,15957,15958,15959,15960,15961,15962,15963,15964,15965,15966,15967,15968,15969,15970,15971,15972,15973,15974,15975,15976,15977,15978,15979,15980,15981,15982,15983,15984,15985,15986,15987,15988,15989,15990,15991,15992,15993,15994,15995,15996,15997,15998,15999,16000,16001,16002,16003,16004,16005,16006,16007,16008,16009,16010,16011,16012,16013,16014,16015,16016,16017,16018,16019,16020,16021,16022,16023,16024,16025,16026,16027,16028,16029,16030,16031,16032,16033,16034,16035,16036,16037,16038,16039,16040,16041,16042,16043,16044,16045,16046,16047,16048,16049,16050,16051,16052,16053,16054,16055,16056,16057,16058,16059,16060,16061,16062,16063,16064,16065,16066,16067,16068,16069,16070,16071,16072,16073,16074,16075,16076,16077,16078,16079,16080,16081,16082,16083,16084,16085,16086,16087,16088,16089,16090,16091,16092,16093,16094,16095,16096,16097,16098,16099,16100,16101,16102,16103,16104,16105,16106,16107,16108,16109,16110,16111,16112,16113,16114,16115,16116,16117,16118,16119,16120,16121,16122,16123,16124,16125,16126,16127,16128,16129,16130,16131,16132,16133,16134,16135,16136,16137,16138,16139,16140,16141,16142,16143,16144,16145,16146,16147,16148,16149,16150,16151,16152,16153,16154,16155,16156,16157,16158,16159,16160,16161,16162,16163,16164,16165,16166,16167,16168,16169,16170,16171,16172,16173,16174,16175,16176,16177,16178,16179,16180,16181,16182,16183,16184,16185,16186,16187,16188,16189,16190,16191,16192,16193,16194,16195,16196,16197,16198,16199,16200,16201,16202,16203,16204,16205,16206,16207,16208,16209,16210,16211,16212,16213,16214,16215,16216,16217,16218,16219,16220,16221,16222,16223,16224,16225,16226,16227,16228,16229,16230,16231,16232,16233,16234,16235,16236,16237,16238,16239,16240,16241,16242,16243,16244,16245,16246,16247,16248,16249,16250,16251,16252,16253,16254,16255,16256,16257,16258,16259,16260,16261,16262,16263,16264,16265,16266,16267,16268,16269,16270,16271,16272,16273,16274,16275,16276,16277,16278,16279,16280,16281,16282,16283,16284,16285,16286,16287,16288,16289,16290,16291,16292,16293,16294,16295,16296,16297,16298,16299,16300,16301,16302,16303,16304,16305,16306,16307,16308,16309,16310,16311,16312,16313,16314,16315,16316,16317,16318,16319,16320,16321,16322,16323,16324,16325,16326,16327,16328,16329,16330,16331,16332,16333,16334,16335,16336,16337,16338,16339,16340,16341,16342,16343,16344,16345,16346,16347,16348,16349,16350,16351,16352,16353,16354,16355,16356,16357,16358,16359,16360,16361,16362,16363,16364,16365,16366,16367,16368,16369,16370,16371,16372,16373,16374,16375,16376,16377,16378,16379,16380,16381,16382,16383,16384,16385,16386,16387,16388,16389,16390,16391,16392,16393,16394,16395,16396,16397,16398,16399,16400,16401,16402,16403,16404,16405,16406,16407,16408,16409,16410,16411,16412,16413,16414,16415,16416,16417,16418,16419,16420,16421,16422,16423,16424,16425,16426,16427,16428,16429,16430,16431,16432,16433,16434,16435,16436,16437,16438,16439,16440,16441,16442,16443,16444,16445,16446,16447,16448,16449,16450,16451,16452,16453,16454,16455,16456,16457,16458,16459,16460,16461,16462,16463,16464,16465,16466,16467,16468,16469,16470,16471,16472,16473,16474,16475,16476,16477,16478,16479,16480,16481,16482,16483,16484,16485,16486,16487,16488,16489,16490,16491,16492,16493,16494,16495,16496,16497,16498,16499,16500,16501,16502,16503,16504,16505,16506,16507,16508,16509,16510,16511,16512,16513,16514,16515,16516,16517,16518,16519,16520,16521,16522,16523,16524,16525,16526,16527,16528,16529,16530,16531,16532,16533,16534,16535,16536,16537,16538,16539,16540,16541,16542,16543,16544,16545,16546,16547,16548,16549,16550,16551,16552,16553,16554,16555,16556,16557,16558,16559,16560,16561,16562,16563,16564,16565,16566,16567,16568,16569,16570,16571,16572,16573,16574,16575,16576,16577,16578,16579,16580,16581,16582,16583,16584,16585,16586,16587,16588,16589,16590,16591,16592,16593,16594,16595,16596,16597,16598,16599,16600,16601,16602,16603,16604,16605,16606,16607,16608,16609,16610,16611,16612,16613,16614,16615,16616,16617,16618,16619,16620,16621,16622,16623,16624,16625,16626,16627,16628,16629,16630,16631,16632,16633,16634,16635,16636,16637,16638,16639,16640,16641,16642,16643,16644,16645,16646,16647,16648,16649,16650,16651,16652,16653,16654,16655,16656,16657,16658,16659,16660,16661,16662,16663,16664,16665,16666,16667,16668,16669,16670,16671,16672,16673,16674,16675,16676,16677,16678,16679,16680,16681,16682,16683,16684,16685,16686,16687,16688,16689,16690,16691,16692,16693,16694,16695,16696,16697,16698,16699,16700,16701,16702,16703,16704,16705,16706,16707,16708,16709,16710,16711,16712,16713,16714,16715,16716,16717,16718,16719,16720,16721,16722,16723,16724,16725,16726,16727,16728,16729,16730,16731,16732,16733,16734,16735,16736,16737,16738,16739,16740,16741,16742,16743,16744,16745,16746,16747,16748,16749,16750,16751,16752,16753,16754,16755,16756,16757,16758,16759,16760,16761,16762,16763,16764,16765,16766,16767,16768,16769,16770,16771,16772,16773,16774,16775,16776,16777,16778,16779,16780,16781,16782,16783,16784,16785,16786,16787,16788,16789,16790,16791,16792,16793,16794,16795,16796,16797,16798,16799,16800,16801,16802,16803,16804,16805,16806,16807,16808,16809,16810,16811,16812,16813,16814,16815,16816,16817,16818,16819,16820,16821,16822,16823,16824,16825,16826,16827,16828,16829,16830,16831,16832,16833,16834,16835,16836,16837,16838,16839,16840,16841,16842,16843,16844,16845,16846,16847,16848,16849,16850,16851,16852,16853,16854,16855,16856,16857,16858,16859,16860,16861,16862,16863,16864,16865,16866,16867,16868,16869,16870,16871,16872,16873,16874,16875,16876,16877,16878,16879,16880,16881,16882,16883,16884,16885,16886,16887,16888,16889,16890,16891,16892,16893,16894,16895,16896,16897,16898,16899,16900,16901,16902,16903,16904,16905,16906,16907,16908,16909,16910,16911,16912,16913,16914,16915,16916,16917,16918,16919,16920,16921,16922,16923,16924,16925,16926,16927,16928,16929,16930,16931,16932,16933,16934,16935,16936,16937,16938,16939,16940,16941,16942,16943,16944,16945,16946,16947,16948,16949,16950,16951,16952,16953,16954,16955,16956,16957,16958,16959,16960,16961,16962,16963,16964,16965,16966,16967,16968,16969,16970,16971,16972,16973,16974,16975,16976,16977,16978,16979,16980,16981,16982,16983,16984,16985,16986,16987,16988,16989,16990,16991,16992,16993,16994,16995,16996,16997,16998,16999,17000,17001,17002,17003,17004,17005,17006,17007,17008,17009,17010,17011,17012,17013,17014,17015,17016,17017,17018,17019,17020,17021,17022,17023,17024,17025,17026,17027,17028,17029,17030,17031,17032,17033,17034,17035,17036,17037,17038,17039,17040,17041,17042,17043,17044,17045,17046,17047,17048,17049,17050,17051,17052,17053,17054,17055,17056,17057,17058,17059,17060,17061,17062,17063,17064,17065,17066,17067,17068,17069,17070,17071,17072,17073,17074,17075,17076,17077,17078,17079,17080,17081,17082,17083,17084,17085,17086,17087,17088,17089,17090,17091,17092,17093,17094,17095,17096,17097,17098,17099,17100,17101,17102,17103,17104,17105,17106,17107,17108,17109,17110,17111,17112,17113,17114,17115,17116,17117,17118,17119,17120,17121,17122,17123,17124,17125,17126,17127,17128,17129,17130,17131,17132,17133,17134,17135,17136,17137,17138,17139,17140,17141,17142,17143,17144,17145,17146,17147,17148,17149,17150,17151,17152,17153,17154,17155,17156,17157,17158,17159,17160,17161,17162,17163,17164,17165,17166,17167,17168,17169,17170,17171,17172,17173,17174,17175,17176,17177,17178,17179,17180,17181,17182,17183,17184,17185,17186,17187,17188,17189,17190,17191,17192,17193,17194,17195,17196,17197,17198,17199,17200,17201,17202,17203,17204,17205,17206,17207,17208,17209,17210,17211,17212,17213,17214,17215,17216,17217,17218,17219,17220,17221,17222,17223,17224,17225,17226,17227,17228,17229,17230,17231,17232,17233,17234,17235,17236,17237,17238,17239,17240,17241,17242,17243,17244,17245,17246,17247,17248,17249,17250,17251,17252,17253,17254,17255,17256,17257,17258,17259,17260,17261,17262,17263,17264,17265,17266,17267,17268,17269,17270,17271,17272,17273,17274,17275,17276,17277,17278,17279,17280,17281,17282,17283,17284,17285,17286,17287,17288,17289,17290,17291,17292,17293,17294,17295,17296,17297,17298,17299,17300,17301,17302,17303,17304,17305,17306,17307,17308,17309,17310,17311,17312,17313,17314,17315,17316,17317,17318,17319,17320,17321,17322,17323,17324,17325,17326,17327,17328,17329,17330,17331,17332,17333,17334,17335,17336,17337,17338,17339,17340,17341,17342,17343,17344,17345,17346,17347,17348,17349,17350,17351,17352,17353,17354,17355,17356,17357,17358,17359,17360,17361,17362,17363,17364,17365,17366,17367,17368,17369,17370,17371,17372,17373,17374,17375,17376,17377,17378,17379,17380,17381,17382,17383,17384,17385,17386,17387,17388,17389,17390,17391,17392,17393,17394,17395,17396,17397,17398,17399,17400,17401,17402,17403,17404,17405,17406,17407,17408,17409,17410,17411,17412,17413,17414,17415,17416,17417,17418,17419,17420,17421,17422,17423,17424,17425,17426,17427,17428,17429,17430,17431,17432,17433,17434,17435,17436,17437,17438,17439,17440,17441,17442,17443,17444,17445,17446,17447,17448,17449,17450,17451,17452,17453,17454,17455,17456,17457,17458,17459,17460,17461,17462,17463,17464,17465,17466,17467,17468,17469,17470,17471,17472,17473,17474,17475,17476,17477,17478,17479,17480,17481,17482,17483,17484,17485,17486,17487,17488,17489,17490,17491,17492,17493,17494,17495,17496,17497,17498,17499,17500,17501,17502,17503,17504,17505,17506,17507,17508,17509,17510,17511,17512,17513,17514,17515,17516,17517,17518,17519,17520,17521,17522,17523,17524,17525,17526,17527,17528,17529,17530,17531,17532,17533,17534,17535,17536,17537,17538,17539,17540,17541,17542,17543,17544,17545,17546,17547,17548,17549,17550,17551,17552,17553,17554,17555,17556,17557,17558,17559,17560,17561,17562,17563,17564,17565,17566,17567,17568,17569,17570,17571,17572,17573,17574,17575,17576,17577,17578,17579,17580,17581,17582,17583,17584,17585,17586,17587,17588,17589,17590,17591,17592,17593,17594,17595,17596,17597,17598,17599,17600,17601,17602,17603,17604,17605,17606,17607,17608,17609,17610,17611,17612,17613,17614,17615,17616,17617,17618,17619,17620,17621,17622,17623,17624,17625,17626,17627,17628,17629,17630,17631,17632,17633,17634,17635,17636,17637,17638,17639,17640,17641,17642,17643,17644,17645,17646,17647,17648,17649,17650,17651,17652,17653,17654,17655,17656,17657,17658,17659,17660,17661,17662,17663,17664,17665,17666,17667,17668,17669,17670,17671,17672,17673,17674,17675,17676,17677,17678,17679,17680,17681,17682,17683,17684,17685,17686,17687,17688,17689,17690,17691,17692,17693,17694,17695,17696,17697,17698,17699,17700,17701,17702,17703,17704,17705,17706,17707,17708,17709,17710,17711,17712,17713,17714,17715,17716,17717,17718,17719,17720,17721,17722,17723,17724,17725,17726,17727,17728,17729,17730,17731,17732,17733,17734,17735,17736,17737,17738,17739,17740,17741,17742,17743,17744,17745,17746,17747,17748,17749,17750,17751,17752,17753,17754,17755,17756,17757,17758,17759,17760,17761,17762,17763,17764,17765,17766,17767,17768,17769,17770,17771,17772,17773,17774,17775,17776,17777,17778,17779,17780,17781,17782,17783,17784,17785,17786,17787,17788,17789,17790,17791,17792,17793,17794,17795,17796,17797,17798,17799,17800,17801,17802,17803,17804,17805,17806,17807,17808,17809,17810,17811,17812,17813,17814,17815,17816,17817,17818,17819,17820,17821,17822,17823,17824,17825,17826,17827,17828,17829,17830,17831,17832,17833,17834,17835,17836,17837,17838,17839,17840,17841,17842,17843,17844,17845,17846,17847,17848,17849,17850,17851,17852,17853,17854,17855,17856,17857,17858,17859,17860,17861,17862,17863,17864,17865,17866,17867,17868,17869,17870,17871,17872,17873,17874,17875,17876,17877,17878,17879,17880,17881,17882,17883,17884,17885,17886,17887,17888,17889,17890,17891,17892,17893,17894,17895,17896,17897,17898,17899,17900,17901,17902,17903,17904,17905,17906,17907,17908,17909,17910,17911,17912,17913,17914,17915,17916,17917,17918,17919,17920,17921,17922,17923,17924,17925,17926,17927,17928,17929,17930,17931,17932,17933,17934,17935,17936,17937,17938,17939,17940,17941,17942,17943,17944,17945,17946,17947,17948,17949,17950,17951,17952,17953,17954,17955,17956,17957,17958,17959,17960,17961,17962,17963,17964,17965,17966,17967,17968,17969,17970,17971,17972,17973,17974,17975,17976,17977,17978,17979,17980,17981,17982,17983,17984,17985,17986,17987,17988,17989,17990,17991,17992,17993,17994,17995,17996,17997,17998,17999,18000,18001,18002,18003,18004,18005,18006,18007,18008,18009,18010,18011,18012,18013,18014,18015,18016,18017,18018,18019,18020,18021,18022,18023,18024,18025,18026,18027,18028,18029,18030,18031,18032,18033,18034,18035,18036,18037,18038,18039,18040,18041,18042,18043,18044,18045,18046,18047,18048,18049,18050,18051,18052,18053,18054,18055,18056,18057,18058,18059,18060,18061,18062,18063,18064,18065,18066,18067,18068,18069,18070,18071,18072,18073,18074,18075,18076,18077,18078,18079,18080,18081,18082,18083,18084,18085,18086,18087,18088,18089,18090,18091,18092,18093,18094,18095,18096,18097,18098,18099,18100,18101,18102,18103,18104,18105,18106,18107,18108,18109,18110,18111,18112,18113,18114,18115,18116,18117,18118,18119,18120,18121,18122,18123,18124,18125,18126,18127,18128,18129,18130,18131,18132,18133,18134,18135,18136,18137,18138,18139,18140,18141,18142,18143,18144,18145,18146,18147,18148,18149,18150,18151,18152,18153,18154,18155,18156,18157,18158,18159,18160,18161,18162,18163,18164,18165,18166,18167,18168,18169,18170,18171,18172,18173,18174,18175,18176,18177,18178,18179,18180,18181,18182,18183,18184,18185,18186,18187,18188,18189,18190,18191,18192,18193,18194,18195,18196,18197,18198,18199,18200,18201,18202,18203,18204,18205,18206,18207,18208,18209,18210,18211,18212,18213,18214,18215,18216,18217,18218,18219,18220,18221,18222,18223,18224,18225,18226,18227,18228,18229,18230,18231,18232,18233,18234,18235,18236,18237,18238,18239,18240,18241,18242,18243,18244,18245,18246,18247,18248,18249,18250,18251,18252,18253,18254,18255,18256,18257,18258,18259,18260,18261,18262,18263,18264,18265,18266,18267,18268,18269,18270,18271,18272,18273,18274,18275,18276,18277,18278,18279,18280,18281,18282,18283,18284,18285,18286,18287,18288,18289,18290,18291,18292,18293,18294,18295,18296,18297,18298,18299,18300,18301,18302,18303,18304,18305,18306,18307,18308,18309,18310,18311,18312,18313,18314,18315,18316,18317,18318,18319,18320,18321,18322,18323,18324,18325,18326,18327,18328,18329,18330,18331,18332,18333,18334,18335,18336,18337,18338,18339,18340,18341,18342,18343,18344,18345,18346,18347,18348,18349,18350,18351,18352,18353,18354,18355,18356,18357,18358,18359,18360,18361,18362,18363,18364,18365,18366,18367,18368,18369,18370,18371,18372,18373,18374,18375,18376,18377,18378,18379,18380,18381,18382,18383,18384,18385,18386,18387,18388,18389,18390,18391,18392,18393,18394,18395,18396,18397,18398,18399,18400,18401,18402,18403,18404,18405,18406,18407,18408,18409,18410,18411,18412,18413,18414,18415,18416,18417,18418,18419,18420,18421,18422,18423,18424,18425,18426,18427,18428,18429,18430,18431,18432,18433,18434,18435,18436,18437,18438,18439,18440,18441,18442,18443,18444,18445,18446,18447,18448,18449,18450,18451,18452,18453,18454,18455,18456,18457,18458,18459,18460,18461,18462,18463,18464,18465,18466,18467,18468,18469,18470,18471,18472,18473,18474,18475,18476,18477,18478,18479,18480,18481,18482,18483,18484,18485,18486,18487,18488,18489,18490,18491,18492,18493,18494,18495,18496,18497,18498,18499,18500,18501,18502,18503,18504,18505,18506,18507,18508,18509,18510,18511,18512,18513,18514,18515,18516,18517,18518,18519,18520,18521,18522,18523,18524,18525,18526,18527,18528,18529,18530,18531,18532,18533,18534,18535,18536,18537,18538,18539,18540,18541,18542,18543,18544,18545,18546,18547,18548,18549,18550,18551,18552,18553,18554,18555,18556,18557,18558,18559,18560,18561,18562,18563,18564,18565,18566,18567,18568,18569,18570,18571,18572,18573,18574,18575,18576,18577,18578,18579,18580,18581,18582,18583,18584,18585,18586,18587,18588,18589,18590,18591,18592,18593,18594,18595,18596,18597,18598,18599,18600,18601,18602,18603,18604,18605,18606,18607,18608,18609,18610,18611,18612,18613,18614,18615,18616,18617,18618,18619,18620,18621,18622,18623,18624,18625,18626,18627,18628,18629,18630,18631,18632,18633,18634,18635,18636,18637,18638,18639,18640,18641,18642,18643,18644,18645,18646,18647,18648,18649,18650,18651,18652,18653,18654,18655,18656,18657,18658,18659,18660,18661,18662,18663,18664,18665,18666,18667,18668,18669,18670,18671,18672,18673,18674,18675,18676,18677,18678,18679,18680,18681,18682,18683,18684,18685,18686,18687,18688,18689,18690,18691,18692,18693,18694,18695,18696,18697,18698,18699,18700,18701,18702,18703,18704,18705,18706,18707,18708,18709,18710,18711,18712,18713,18714,18715,18716,18717,18718,18719,18720,18721,18722,18723,18724,18725,18726,18727,18728,18729,18730,18731,18732,18733,18734,18735,18736,18737,18738,18739,18740,18741,18742,18743,18744,18745,18746,18747,18748,18749,18750,18751,18752,18753,18754,18755,18756,18757,18758,18759,18760,18761,18762,18763,18764,18765,18766,18767,18768,18769,18770,18771,18772,18773,18774,18775,18776,18777,18778,18779,18780,18781,18782,18783,18784,18785,18786,18787,18788,18789,18790,18791,18792,18793,18794,18795,18796,18797,18798,18799,18800,18801,18802,18803,18804,18805,18806,18807,18808,18809,18810,18811,18812,18813,18814,18815,18816,18817,18818,18819,18820,18821,18822,18823,18824,18825,18826,18827,18828,18829,18830,18831,18832,18833,18834,18835,18836,18837,18838,18839,18840,18841,18842,18843,18844,18845,18846,18847,18848,18849,18850,18851,18852,18853,18854,18855,18856,18857,18858,18859,18860,18861,18862,18863,18864,18865,18866,18867,18868,18869,18870,18871,18872,18873,18874,18875,18876,18877,18878,18879,18880,18881,18882,18883,18884,18885,18886,18887,18888,18889,18890,18891,18892,18893,18894,18895,18896,18897,18898,18899,18900,18901,18902,18903,18904,18905,18906,18907,18908,18909,18910,18911,18912,18913,18914,18915,18916,18917,18918,18919,18920,18921,18922,18923,18924,18925,18926,18927,18928,18929,18930,18931,18932,18933,18934,18935,18936,18937,18938,18939,18940,18941,18942,18943,18944,18945,18946,18947,18948,18949,18950,18951,18952,18953,18954,18955,18956,18957,18958,18959,18960,18961,18962,18963,18964,18965,18966,18967,18968,18969,18970,18971,18972,18973,18974,18975,18976,18977,18978,18979,18980,18981,18982,18983,18984,18985,18986,18987,18988,18989,18990,18991,18992,18993,18994,18995,18996,18997,18998,18999,19000,19001,19002,19003,19004,19005,19006,19007,19008,19009,19010,19011,19012,19013,19014,19015,19016,19017,19018,19019,19020,19021,19022,19023,19024,19025,19026,19027,19028,19029,19030,19031,19032,19033,19034,19035,19036,19037,19038,19039,19040,19041,19042,19043,19044,19045,19046,19047,19048,19049,19050,19051,19052,19053,19054,19055,19056,19057,19058,19059,19060,19061,19062,19063,19064,19065,19066,19067,19068,19069,19070,19071,19072,19073,19074,19075,19076,19077,19078,19079,19080,19081,19082,19083,19084,19085,19086,19087,19088,19089,19090,19091,19092,19093,19094,19095,19096,19097,19098,19099,19100,19101,19102,19103,19104,19105,19106,19107,19108,19109,19110,19111,19112,19113,19114,19115,19116,19117,19118,19119,19120,19121,19122,19123,19124,19125,19126,19127,19128,19129,19130,19131,19132,19133,19134,19135,19136,19137,19138,19139,19140,19141,19142,19143,19144,19145,19146,19147,19148,19149,19150,19151,19152,19153,19154,19155,19156,19157,19158,19159,19160,19161,19162,19163,19164,19165,19166,19167,19168,19169,19170,19171,19172,19173,19174,19175,19176,19177,19178,19179,19180,19181,19182,19183,19184,19185,19186,19187,19188,19189,19190,19191,19192,19193,19194,19195,19196,19197,19198,19199,19200,19201,19202,19203,19204,19205,19206,19207,19208,19209,19210,19211,19212,19213,19214,19215,19216,19217,19218,19219,19220,19221,19222,19223,19224,19225,19226,19227,19228,19229,19230,19231,19232,19233,19234,19235,19236,19237,19238,19239,19240,19241,19242,19243,19244,19245,19246,19247,19248,19249,19250,19251,19252,19253,19254,19255,19256,19257,19258,19259,19260,19261,19262,19263,19264,19265,19266,19267,19268,19269,19270,19271,19272,19273,19274,19275,19276,19277,19278,19279,19280,19281,19282,19283,19284,19285,19286,19287,19288,19289,19290,19291,19292,19293,19294,19295,19296,19297,19298,19299,19300,19301,19302,19303,19304,19305,19306,19307,19308,19309,19310,19311,19312,19313,19314,19315,19316,19317,19318,19319,19320,19321,19322,19323,19324,19325,19326,19327,19328,19329,19330,19331,19332,19333,19334,19335,19336,19337,19338,19339,19340,19341,19342,19343,19344,19345,19346,19347,19348,19349,19350,19351,19352,19353,19354,19355,19356,19357,19358,19359,19360,19361,19362,19363,19364,19365,19366,19367,19368,19369,19370,19371,19372,19373,19374,19375,19376,19377,19378,19379,19380,19381,19382,19383,19384,19385,19386,19387,19388,19389,19390,19391,19392,19393,19394,19395,19396,19397,19398,19399,19400,19401,19402,19403,19404,19405,19406,19407,19408,19409,19410,19411,19412,19413,19414,19415,19416,19417,19418,19419,19420,19421,19422,19423,19424,19425,19426,19427,19428,19429,19430,19431,19432,19433,19434,19435,19436,19437,19438,19439,19440,19441,19442,19443,19444,19445,19446,19447,19448,19449,19450,19451,19452,19453,19454,19455,19456,19457,19458,19459,19460,19461,19462,19463,19464,19465,19466,19467,19468,19469,19470,19471,19472,19473,19474,19475,19476,19477,19478,19479,19480,19481,19482,19483,19484,19485,19486,19487,19488,19489,19490,19491,19492,19493,19494,19495,19496,19497,19498,19499,19500,19501,19502,19503,19504,19505,19506,19507,19508,19509,19510,19511,19512,19513,19514,19515,19516,19517,19518,19519,19520,19521,19522,19523,19524,19525,19526,19527,19528,19529,19530,19531,19532,19533,19534,19535,19536,19537,19538,19539,19540,19541,19542,19543,19544,19545,19546,19547,19548,19549,19550,19551,19552,19553,19554,19555,19556,19557,19558,19559,19560,19561,19562,19563,19564,19565,19566,19567,19568,19569,19570,19571,19572,19573,19574,19575,19576,19577,19578,19579,19580,19581,19582,19583,19584,19585,19586,19587,19588,19589,19590,19591,19592,19593,19594,19595,19596,19597,19598,19599,19600,19601,19602,19603,19604,19605,19606,19607,19608,19609,19610,19611,19612,19613,19614,19615,19616,19617,19618,19619,19620,19621,19622,19623,19624,19625,19626,19627,19628,19629,19630,19631,19632,19633,19634,19635,19636,19637,19638,19639,19640,19641,19642,19643,19644,19645,19646,19647,19648,19649,19650,19651,19652,19653,19654,19655,19656,19657,19658,19659,19660,19661,19662,19663,19664,19665,19666,19667,19668,19669,19670,19671,19672,19673,19674,19675,19676,19677,19678,19679,19680,19681,19682,19683,19684,19685,19686,19687,19688,19689,19690,19691,19692,19693,19694,19695,19696,19697,19698,19699,19700,19701,19702,19703,19704,19705,19706,19707,19708,19709,19710,19711,19712,19713,19714,19715,19716,19717,19718,19719,19720,19721,19722,19723,19724,19725,19726,19727,19728,19729,19730,19731,19732,19733,19734,19735,19736,19737,19738,19739,19740,19741,19742,19743,19744,19745,19746,19747,19748,19749,19750,19751,19752,19753,19754,19755,19756,19757,19758,19759,19760,19761,19762,19763,19764,19765,19766,19767,19768,19769,19770,19771,19772,19773,19774,19775,19776,19777,19778,19779,19780,19781,19782,19783,19784,19785,19786,19787,19788,19789,19790,19791,19792,19793,19794,19795,19796,19797,19798,19799,19800,19801,19802,19803,19804,19805,19806,19807,19808,19809,19810,19811,19812,19813,19814,19815,19816,19817,19818,19819,19820,19821,19822,19823,19824,19825,19826,19827,19828,19829,19830,19831,19832,19833,19834,19835,19836,19837,19838,19839,19840,19841,19842,19843,19844,19845,19846,19847,19848,19849,19850,19851,19852,19853,19854,19855,19856,19857,19858,19859,19860,19861,19862,19863,19864,19865,19866,19867,19868,19869,19870,19871,19872,19873,19874,19875,19876,19877,19878,19879,19880,19881,19882,19883,19884,19885,19886,19887,19888,19889,19890,19891,19892,19893,19894,19895,19896,19897
0.0,2.8920946,3.3240767,3.0588055,3.38739,3.4268365,2.937518,2.9547248,3.292256,3.0842187,2.9595184,2.846337,3.3336487,3.203305,3.3220124,3.0996807,3.3283796,3.3776705,3.6537912,3.370328,3.3535316,3.55279,2.8175654,3.1306553,3.1720188,3.0806265,3.023664,3.0637085,3.3081374,3.1711411,3.4522467,3.0228405,3.1055102,3.2652895,3.4656801,3.606811,3.2000294,2.8149133,3.002166,3.0806265,3.4174716,3.130334,3.0394142,3.2365372,3.446071,3.4804382,3.180699,3.0314085,3.0338256,3.273233,3.2880256,3.7868934,2.9903388,3.1448853,3.140508,3.3336487,3.2662318,2.892651,2.9670796,3.2237554,3.3643634,3.1601682,3.4420092,2.8692317,3.0128372,3.3168087,2.61595,3.5474055,3.1852589,3.63488,3.0726175,3.0877814,3.363612,3.0338256,2.919601,2.9818187,3.5082603,3.0744507,1.90309,3.2988532,3.4502492,3.0318122,3.153205,3.1676126,3.0729847,3.3845327,3.2278867,3.4394906,3.175222,3.0948205,3.4584868,3.418964,3.0107238,3.0182843,3.5206146,3.216957,3.346744,3.4284587,3.1274288,3.3117537,3.409426,2.993877,3.3660493,3.3322365,3.3641756,3.1637576,3.54444,2.7067177,3.1498346,2.9652019,3.0881362,3.0965624,3.0318122,3.201124,3.0852907,3.3040595,3.7196627,3.364551,3.11294,3.4493241,3.2567177,2.6884198,3.1448853,2.8591383,3.2848816,3.2392995,3.006038,3.5520597,3.154424,3.1964526,3.3257208,3.604658,3.3863206,2.937518,3.0572855,3.11294,3.4805818,2.9159272,2.8893018,3.3368597,3.1044872,3.0976043,3.171434,3.828015,3.623456,3.4426365,2.9576073,3.123525,3.2513947,3.0648322,3.0503798,3.1649473,3.259116,3.281942,3.2748504,3.4401217,3.1886473,3.069298,3.3993275,3.1760912,3.222196,3.3760293,3.3186893,3.3656752,3.2195845,3.2135177,3.4048338,3.1565492,2.9680157,3.2540646,3.2718415,3.7282727,3.4181354,2.7874606,3.1172712,3.0888445,3.3951516,3.279895,3.3302107,3.2855573,3.16643,3.2474823,3.0923698,3.2873538,3.8582363,3.1967287,3.170555,3.3517964,3.0211892,3.2650537,3.5822906,3.3789427,3.133539,3.1571546,3.0394142,3.2372923,3.3081374,3.3356586,3.7101173,3.2317243,3.288473,3.6067038,3.4353666,3.2586372,3.4843,3.472171,3.594061,3.179839,3.8762178,3.1598678,3.0330215,3.3773062,3.3776705,2.9827235,3.1631613,3.3298044,3.09691,3.1041455,3.023664,3.5735679,2.9872193,3.2491984,3.3184807,3.0986438,3.0913153,2.874482,3.3172274,3.1947918,3.1702616,3.2253094,3.1433272,2.9360108,3.16643,2.994317,3.1172712,3.1684976,3.6838572,3.254548,3.1439512,3.4584868,3.724931,3.2713768,3.3378584,3.2260842,3.3119657,3.6886868,3.3800302,3.2148438,2.9912262,3.1583624,3.198657,3.0228405,3.4287825,3.1589653,3.4954057,3.2227166,3.6164756,2.994317,3.1911714,3.3322365,3.122216,3.607455,2.892651,3.0132587,3.2946866,3.5221834,2.9566486,3.3776705,3.3165994,3.6495295,3.2111206,3.1306553,2.9818187,3.2278867,3.224533,2.9708116,3.2365372,3.2576785,2.9768083,3.5981336,3.3791242,3.0305998,2.9294188,3.2713768,3.0277572,3.4287825,3.2538223,3.2076344,3.0034604,3.3066394,3.1622655,3.3638,3.4590907,3.1610684,2.9425042,3.1293676,3.2337573,3.122216,3.1522884,3.0277572,3.3958504,3.0806265,3.1598678,3.0350292,2.992995,3.1258066,3.5866997,3.189771,3.052309,3.0824263,3.1711411,3.0920184,3.644537,3.4379091,3.0799046,2.8027737,3.4709983,3.1743505,3.3666098,3.2000294,3.6006463,3.1142774,3.206286,3.325105,3.2260842,3.451326,2.9390197,3.4485517,3.235781,3.2035768,2.9294188,3.4792874,3.572523,3.1516762,3.075182,3.0707765,3.2787535,3.1408222,3.1498346,3.0195317,3.0944712,3.377124,3.2229764,3.2289133,3.2229764,3.0553784,3.1760912,3.3449814,3.1734776,3.1610684,2.960946,3.376212,3.1142774,3.0277572,2.7218106,3.3308194,3.1427023,2.8561244,3.1556396,3.6215916,3.3038437,2.980912,3.3134453,3.4662743,3.1277525,2.9242792,3.3132343,3.1676126,3.4905202,3.0081742,3.095518,3.528788,3.557146,3.1319394,3.1215599,2.8674674,3.5608628,3.1866739,3.0831442,3.4804382,3.3533392,3.1631613,2.978637,3.249443,3.2857823,3.3360593,3.140508,3.1386185,3.1439512,3.1003706,2.9227254,3.1132748,3.2035768,3.3018978,3.0737183,3.2538223,3.6755035,3.071882,2.825426,3.154424,3.2237554,3.0220158,3.04883,3.2629254,3.4149733,3.4364808,3.1344957,3.0799046,3.1293676,3.2711444,3.1607685,3.0195317,3.0253057,3.080987,3.5295587,3.3875678,3.1031194,3.067443,3.1423895,3.1866739,3.2748504,3.6285932,2.9242792,3.288473,3.1376705,3.325926,3.3374593,2.840106,3.2873538,3.082067,3.1592662,3.1274288,3.1448853,3.0330215,3.1105897,3.195069,3.5234864,3.062582,3.5919545,2.9175055,3.209515,3.3051362,3.4653828,3.0835025,3.0784569,3.4077308,3.2757719,3.0285714,2.7371926,3.2643454,3.2583978,3.0685568,3.3400474,3.125156,3.089905,3.3870337,3.2301934,3.5734518,3.0362296,3.270213,3.125156,3.458033,3.5121505,3.0107238,2.9532764,3.268344,3.1306553,2.938019,2.992995,3.509068,3.2372923,3.0090258,3.2659965,2.7774267,3.5331364,2.876795,3.1159432,3.198107,3.0425756,3.3087778,3.2521245,3.4116197,3.1034617,3.3314273,3.2008505,3.2135177,3.2127202,3.4380674,3.301681,2.9576073,3.215373,3.0930712,3.203305,3.2812607,3.5242662,3.203305,2.9712758,3.200303,3.023664,2.9111576,2.8512583,3.5230958,3.1619666,3.001301,3.0220158,3.1740599,3.3443923,3.5027,2.8959746,3.2869053,3.002166,3.4176378,3.0305998,2.9795485,3.3104808,3.321184,3.0265334,3.065953,3.0161974,3.1089032,2.9894497,3.267641,3.2725377,3.295567,3.2345173,3.2070956,3.2576785,3.4930396,3.0913153,3.0737183,3.3836358,3.361539,3.206286,3.3184807,3.224792,3.067071,3.0297894,3.3778524,3.0211892,2.9772663,2.9489017,3.3984609,3.1458178,3.3667965,3.0441477,3.2365372,3.30298,3.1179338,2.9827235,3.29048,3.529045,3.3868556,3.33666,3.075182,3.3132343,3.6351821,3.4681995,3.3044906,3.2975416,3.2559958,3.2397997,3.2555137,2.9894497,3.3436055,3.0788193,3.5724068,3.4380674,3.5129511,3.0852907,3.4385424,3.265761,3.325926,2.9283957,2.9595184,3.0081742,3.2000294,3.1516762,3.218798,3.3336487,3.4868553,3.1498346,3.3430145,3.0845764,3.2000294,3.2052045,2.8419847,2.9390197,3.1357684,3.139879,3.7107096,3.1354506,3.4614985,3.20871,3.229426,3.5371892,3.4141374,3.2024884,3.1014032,2.9698815,3.4560623,3.6841269,3.373096,2.9845273,3.2962263,3.0468853,3.261263,3.0149403,3.1014032,2.90309,3.7031193,3.2697463,3.1522884,3.1601682,3.2547896,3.5943925,3.0314085,2.9489017,3.2984164,3.6526332,2.897627,3.2135177,2.942008,3.1192558,3.4643404,3.2214143,3.0457141,3.4303975,3.3316298,2.9439888,3.350054,3.1034617,3.172311,3.1942368,3.0090258,3.0824263,3.3902283,3.1911714,3.1758018,3.268344,3.2000294,3.235781,3.2748504,3.311118,2.9329808,3.179839,3.1241782,3.223496,2.9854264,3.502427,3.152594,2.7895808,3.254548,3.2008505,3.0441477,3.3172274,3.587262,2.938019,3.3888113,2.90309,3.269513,3.0877814,3.0362296,3.2900345,2.988559,3.1328998,3.4046626,3.2615008,3.193681,3.5901728,3.077368,3.7214808,3.2271152,3.023664,3.2284005,2.0334237,2.948413,3.1319394,3.2957869,3.188366,3.071514,3.3716218,3.0553784,3.152594,3.0666986,2.9556878,3.109916,3.1992064,3.069668,2.9556878,3.23325,3.4220972,2.8041394,3.3993275,2.988113,3.4742162,3.1975563,2.9390197,3.4261858,2.8344207,3.0047512,3.361539,3.2211533,3.2420442,3.2103186,3.112605,3.1376705,3.3334472,3.2479732,3.1942368,3.125156,2.8293037,3.1055102,3.1878026,3.0944712,3.0402067,2.9867718,3.517196,3.1312978,2.9449759,3.431042,3.5392015,2.8796692,3.2975416,2.9982593,3.1169395,3.5794406,3.1889286,3.266937,3.0314085,3.3479152,3.0944712,3.4727564,3.1894903,3.2268577,2.0211892,3.302331,3.322426,3.2559958,3.0553784,3.0480533,2.948413,3.1386185,2.909556,3.2412975,3.2929204,3.1189258,2.865696,2.8041394,3.2076344,3.0289776,3.333044,3.1580608,3.3823774,3.34811,3.2946866,3.4625478,2.8202014,2.9772663,3.1775365,2.938019,3.0737183,3.324694,3.5459254,3.153205,3.0799046,3.2516382,3.486997,3.515874,3.1010594,3.280123,3.3791242,3.1766698,3.1743505,2.9474337,3.0891984,3.3716218,3.5375671,3.748808,3.1967287,3.268344,3.3632357,2.8048208,3.2203696,3.3180633,3.2523675,3.3778524,3.162863,3.6727443,3.0441477,3.2420442,3.6931992,3.1832697,3.0965624,3.217747,3.2949069,3.273233,3.0362296,3.4805818,3.1975563,3.6370893,2.689309,3.059942,1.8920946,3.2949069,2.9390197,3.3390536,3.1119342,3.2432861,3.0261245,2.980912,3.2739267,3.1417632,2.9329808,3.0610752,3.0305998,3.462398,3.4560623,3.608847,3.0948205,3.1574569,3.232488,3.3756635,3.3716218,3.126456,3.1844075,3.5875988,3.1159432,3.2569582,3.049218,3.3104808,3.216957,3.1172712,3.0228405,3.0681858,3.3836358,3.0909631,3.4746532,3.2491984,3.1655412,3.3600252,2.9795485,3.065953,3.1889286,3.409426,2.519828,3.1649473,3.6401832,3.281942,3.1192558,3.140508,3.206286,3.0934217,3.3455698,3.1386185,3.7223048,2.3909352,3.5670264,3.2929204,2.9360108,3.325105,3.0610752,3.2725377,3.2211533,2.8234742,3.09691,3.0633333,3.2792106,3.3128119,3.608847,3.1408222,3.1189258,3.0068936,3.5022905,3.350442,2.994317,3.206826,2.960946,3.1553361,3.0224283,3.2782962,3.615845,3.5662017,3.075182,3.5280163,3.5779512,3.618989,3.582972,3.1132748,3.2024884,3.0277572,3.1684976,3.071514,3.1649473,3.4922013,3.1875207,3.2886963,3.1051695,3.5117497,3.1513698,3.138934,3.1464381,3.162863,3.418467,3.2516382,3.1068707,3.2674065,3.176959,2.8375885,2.980912,3.1274288,3.311118,3.3081374,3.1622655,3.235781,3.1711411,3.0788193,3.2499318,3.1658375,3.0,3.228657,3.2278867,3.2260842,3.364551,3.0273497,3.4303975,3.277609,3.036629,3.079543,3.2526104,3.3479152,3.5380707,3.4106085,2.9925535,3.002598,3.1024337,3.0195317,3.4253712,2.5820634,3.6435513,3.1357684,3.1646502,3.024896,3.3005955,3.229426,2.9781804,3.2491984,2.9580858,3.3352573,2.968483,3.1192558,3.563837,3.20871,3.2079036,3.1354506,3.326336,3.301681,2.9623694,3.6375897,3.045323,3.2607868,3.1283994,2.8893018,2.997823,2.988559,2.8830934,3.052309,3.1967287,2.9041743,2.9633155,3.0,3.2400498,3.162863,3.0149403,3.3479152,3.4954057,3.4012282,3.525045,2.6294096,3.4211102,3.1920097,3.0979512,3.4239008,2.994317,2.978637,3.0413928,3.4805818,3.0909631,3.2360332,3.3583157,3.0511525,3.249443,3.05423,3.107888,3.3436055,3.3193142,3.0762763,3.0406024,3.1328998,3.4101021,3.3025475,3.3778524,3.3714373,2.9813654,3.3441956,3.1583624,3.5537617,3.1498346,3.2741578,3.11294,3.0145206,3.1433272,2.988559,3.5366848,3.3600252,3.1507564,3.4067104,2.894316,2.7168376,3.0681858,3.2638726,1.5563025,3.0145206,3.0835025,2.9670796,3.4026053,3.2060158,3.3506355,3.162863,3.4101021,3.7437449,3.1696744,3.4614985,2.8876173,3.4404368,3.3816564,3.1212316,3.067071,3.4519398,3.7932315,3.0468853,3.0584261,3.126456,3.3354578,3.3602147,3.5199592,3.3213913,3.6367886,3.171434,3.267641,3.7896512,3.4361627,3.4674602,3.3902283,3.612254,3.23325,2.937016,3.2638726,3.3348558,2.9242792,3.0314085,2.942008,3.0835025,3.259116,3.1775365,3.276232,3.2345173,3.1760912,3.203305,3.2345173,3.071882,3.211921,3.4785664,3.5509617,3.2397997,3.3324385,2.960946,3.2127202,3.0902581,3.2725377,3.608098,3.4138026,2.9258275,3.1958997,3.0726175,3.3220124,2.924796,3.595055,3.3823774,3.3253105,3.4674602,3.0788193,3.0342274,3.15351,2.9722028,2.8318698,3.095518,3.193959,3.6956568,3.448861,3.3265407,2.9670796,3.4299138,3.2629254,2.9498777,3.0526938,2.988113,3.49485,2.966611,2.9449759,3.1367207,3.4284587,3.29048,3.15351,3.1376705,3.3812957,3.0744507,3.1149445,3.4269989,2.9566486,3.2172208,3.1225436,3.0107238,3.1051695,3.067443,3.1676126,3.12969,3.5982432,2.9854264,2.9299295,3.089905,3.149219,3.416474,3.3679147,3.203305,3.1241782,3.0891984,3.1972806,3.2697463,3.5086644,3.1942368,3.396548,3.5844443,3.2523675,3.246006,3.153205,3.4126284,3.1598678,3.373096,3.4339297,3.1055102,3.2427897,3.0572855,3.1786892,3.199481,3.0874264,3.4831593,3.3459616,3.0149403,3.0149403,3.2748504,3.0338256,3.3863206,3.548635,2.9498777,3.5282738,3.4792874,3.0182843,3.2301934,3.0161974,3.653309,3.3159704,3.292256,3.0762763,3.5162709,3.266937,3.3205616,3.153205,2.9872193,3.524526,3.0382226,3.232742,3.007748,3.3302107,3.1655412,3.147367,3.447313,3.4566696,2.919601,3.130334,3.6102343,3.239049,3.0813472,2.9813654,3.126456,3.0941217,3.1109262,3.5533974,3.0305998,2.744293,3.0174508,2.9580858,3.125156,3.1486027,2.9425042,3.1031194,2.9542425,3.0762763,3.4854374,3.3044906,3.6229389,3.3128119,3.4674602,3.3998468,3.6667986,3.2487087,3.0145206,3.0852907,3.6238692,3.3398488,3.0342274,3.3134453,3.23325,3.31618,3.4364808,3.5559404,3.2530956,2.3598356,3.1476762,3.4962375,3.0511525,3.507586,3.1852589,3.1031194,3.1132748,3.0103,3.4843,3.2477279,3.089905,3.0788193,3.1711411,3.1427023,3.1556396,3.0766404,3.0976043,3.198107,3.12969,3.3100557,3.5423274,3.0464952,3.2263422,3.381837,2.7168376,2.7824726,3.5121505,2.9283957,3.359456,3.1423895,3.5035183,3.2681098,3.270213,3.444981,2.991669,3.351023,3.2862318,3.0119932,3.0549958,3.095518,3.547036,3.4438884,3.4158077,3.230449,3.2360332,3.246006,3.1202447,2.9898946,2.881955,3.1696744,3.1507564,3.2697463,3.2479732,2.5820634,3.0480533,2.9425042,3.0549958,3.1743505,3.106531,3.2569582,3.1068707,3.2392995,3.2121875,3.232488,3.386499,3.0128372,3.0064662,3.3496659,3.3632357,3.279895,3.1760912,3.379668,3.3151302,3.2172208,3.0090258,3.1646502,3.1348143,3.1109262,3.5883837,3.095518,3.154424,3.2957869,3.1743505,3.1522884,3.268344,3.175222,3.4313638,3.0115705,3.0707765,3.1640553,3.3706982,2.8573325,3.5086644,3.0588055,3.538448,3.351023,3.4445133,3.1202447,3.3038437,3.364926,3.0729847,3.6274683,3.2407987,3.2880256,3.35526,3.0265334,3.0666986,3.5654936,3.33666,3.0744507,3.0326188,2.6812413,3.309843,3.7971983,3.2271152,3.0511525,3.2156377,3.4508648,3.079543,2.937016,3.3996737,3.0622058,3.2569582,3.05423,3.1055102,3.2145789,2.7831886,3.065953,2.9299295,2.9185545,3.2203696,3.0289776,2.8739016,2.9355073,3.3066394,3.0572855,3.1835546,3.1408222,3.1947918,3.3184807,3.189771,3.2000294,3.0149403,3.0863597,3.268812,3.2805784,3.4007106,3.3981137,2.9698815,3.3498602,3.4737787,3.1354506,3.0948205,3.5079908,3.3213913,3.6712654,3.2479732,3.1522884,3.2229764,3.494711,3.2662318,2.9854264,3.4562142,3.5229657,3.3336487,3.1189258,3.0457141,2.8668778,3.2538223,3.4438884,3.4527063,3.177825,3.1972806,3.0342274,3.4366395,2.9580858,2.937016,3.3811152,3.3942766,3.1433272,3.3025475,3.449787,3.2862318,3.0979512,2.9745116,3.3157604,3.3479152,3.6942542,3.1283994,3.1858253,2.9956353,3.2624512,3.6329632,3.499137,3.340444,3.180699,3.3147097,3.0468853,3.2844307,3.239049,3.006038,3.2412975,3.2540646,3.333044,3.0008678,3.0707765,3.5200903,3.1344957,3.270213,3.1889286,3.5482666,3.154424,3.0034604,3.2038484,3.166726,3.266702,3.3302107,3.4073908,3.6181526,3.089905,2.881955,3.0068936,3.3051362,3.1225436,3.0923698,3.2499318,2.980912,3.3914645,3.009451,1.9190781,3.481586,3.1439512,3.0187006,3.4029489,3.2898118,3.1328998,3.1152775,3.192846,3.3277674,3.1832697,3.001301,3.447313,3.3725438,3.309204,3.486714,3.319106,2.0863597,3.1507564,3.3671694,3.1172712,3.0553784,3.6895752,3.3829172,3.5273721,3.0913153,3.51375,3.4067104,3.3416324,3.0149403,3.435526,3.0425756,3.4207807,2.914343,3.1693804,3.3106933,3.3879235,3.1267805,3.4995496,3.0425756,3.450403,3.024896,3.1068707,2.865104,3.2195845,3.2555137,3.4217684,3.1637576,3.2214143,3.0174508,3.1601682,3.1607685,3.4079006,3.0920184,3.2615008,3.1241782,3.6664243,2.9800034,3.0726175,3.3257208,3.2981977,3.2137833,3.1679077,3.34183,3.235781,3.172603,3.0565238,3.0362296,3.3180633,3.280123,2.9827235,3.5154765,3.2929204,3.6397853,3.2385478,3.133539,2.8633227,3.0141003,3.277609,3.3117537,3.1775365,3.232488,3.7094395,3.1189258,3.0285714,3.455758,3.3512163,3.2600713,3.1119342,3.1821291,3.082067,3.123525,3.5373154,2.975891,3.1105897,3.3314273,3.0187006,3.172311,3.0530784,3.2741578,3.5234864,2.5365584,3.1192558,3.106191,3.5295587,3.421604,3.1507564,3.2312145,1.9190781,3.177825,3.4438884,3.1476762,2.948413,3.6258266,3.162863,3.080987,3.2312145,3.1812718,3.042969,3.1075492,3.1841233,3.577147,3.1427023,3.0211892,3.0394142,3.1486027,3.1670218,3.049218,3.3506355,3.0622058,3.2345173,3.0354297,3.1041455,3.267641,3.2569582,3.4445133,2.9014583,3.0930712,3.3602147,3.3554516,3.5273721,3.3334472,3.195623,3.5206146,3.130334,3.33666,3.3677285,3.146748,3.1142774,3.1849751,2.8536983,3.420121,3.1445742,3.1821291,3.3244882,3.1574569,2.9164538,3.3436055,3.4106085,3.3226328,3.7477224,3.3119657,2.8721564,3.3942766,3.3438025,3.069298,3.2214143,3.9233477,3.3907585,2.894316,3.0297894,3.1105897,3.6410773,3.5727553,3.7133224,2.120574,2.9410143,3.4571247,3.149527,2.8088858,3.4174716,3.1658375,3.458033,3.5563025,3.199481,2.855519,3.1711411,3.3275633,3.2968845,3.4230819,3.2605484,3.0297894,2.9299295,3.4044917,3.2469907,2.865104,3.1344957,3.1338582,3.0863597,2.9175055,3.3199384,3.1812718,3.2981977,3.1556396,3.1312978,3.2499318,3.1734776,2.9633155,3.2113876,3.4279728,3.7045794,3.211921,3.3727279,3.2617385,3.3213913,3.109916,3.0891984,1.462398,3.674126,2.9132838,3.3406425,3.3632357,2.8959746,3.0852907,3.4562142,2.457882,3.1319394,3.0047512,2.9951963,3.4769764,3.1693804,2.9912262,2.9698815,3.0406024,2.3598356,3.0314085,3.2113876,3.8109715,3.551694,3.506099,2.8836615,3.002598,3.1821291,3.3839948,3.1758018,3.3132343,3.206286,3.2084413,3.3240767,3.3447852,3.123198,3.1498346,3.1824145,3.3496659,2.9580858,3.0766404,3.1734776,3.002598,3.473341,3.095518,2.997823,2.865696,3.1631613,3.006038,2.948413,3.740915,3.3605933,3.2990713,3.1513698,3.145507,4.163072,3.1852589,3.2407987,3.325926,3.34811,3.0,3.3958504,3.3453736,3.0038912,3.2420442,3.3714373,3.2477279,3.3285835,3.1427023,2.9469433,3.867821,3.580811,3.29048,3.3548765,3.350054,3.2440295,3.1386185,3.4494784,3.2137833,3.1649473,2.8937619,3.2437818,3.1679077,3.259116,3.0132587,3.2778382,3.5632436,3.1553361,3.2103186,3.1849751,2.9344985,3.473341,3.606489,2.9768083,3.306425,3.3879235,3.289366,3.095518,3.1964526,3.2319791,3.1010594,2.8796692,3.3412366,3.095518,3.377124,3.2111206,3.1844075,2.9781804,3.3342526,3.3316298,3.211921,3.289366,2.9680157,2.4048338,3.0877814,3.3490832,3.0930712,3.1631613,3.1619666,3.712397,3.1408222,3.0920184,3.1601682,3.5975854,3.0273497,3.0704074,3.195069,3.276921,3.388101,3.229426,3.4239008,3.1992064,2.9722028,3.0989897,3.2674065,3.1983821,2.991669,3.3807538,3.2787535,3.0161974,3.2024884,2.9547248,3.180699,3.1408222,3.254548,3.149527,2.9745116,2.9995656,3.507316,2.965672,3.4905202,3.122216,3.2296817,3.122216,3.3180633,3.305996,3.3577442,3.1504495,3.1894903,3.0852907,3.2949069,3.6646419,3.216957,2.8573325,3.314078,3.266937,3.250664,3.2830749,3.2203696,3.1841233,3.3438025,2.9489017,3.0277572,3.2981977,2.7730546,3.6381896,3.0553784,3.401573,3.1886473,3.0261245,3.1274288,3.0187006,3.4763968,2.983175,3.1861084,3.0261245,3.4843,3.2562366,3.3172274,3.0934217,3.2337573,3.1293676,3.04883,3.5079908,3.564666,3.0402067,3.5963771,3.5300715,3.1734776,3.6826866,3.189771,3.1149445,3.0362296,3.4463818,3.2076344,2.9294188,3.191451,3.0934217,3.1031194,3.1972806,3.1693804,3.306425,3.0685568,3.3847117,3.0199466,3.0610752,3.3461573,3.321184,3.0047512,3.3406425,3.0867157,3.2555137,3.0845764,3.2615008,3.3180633,3.1287222,3.4360034,3.2878017,2.20412,3.5319896,3.0610752,3.2855573,3.1637576,3.216957,3.1646502,2.9079485,3.3207693,3.1357684,3.1894903,3.2038484,3.3438025,3.1115985,2.9498777,3.045323,3.4268365,3.1562462,3.2848816,2.9965117,3.346353,3.1142774,3.2129862,3.7085907,3.057666,3.210586,3.2284005,3.4805818,2.5943925,2.8853612,3.2043912,3.266702,3.175222,3.3632357,3.7678976,3.2365372,2.9590414,3.4111145,3.200303,3.2008505,3.0526938,3.3328424,3.2084413,2.840106,2.075547,3.6238692,3.1152775,2.9454687,2.8909795,3.5518157,2.9513376,3.3085644,3.2579184,3.1162755,3.2583978,2.9111576,3.120574,2.8182259,3.3100557,3.1812718,3.130334,3.4502492,3.0637085,3.1812718,3.1283994,3.508799,2.9041743,3.2185354,3.0976043,3.0318122,2.9116902,3.193959,3.1068707,3.232488,3.3296013,3.148294,3.1849751,3.596817,3.4575791,3.043755,3.3178544,3.3632357,3.4510183,3.469822,3.1316187,3.189771,2.3138673,3.8200042,2.9556878,2.921166,3.3569815,2.9813654,3.3484995,3.1395643,3.1889286,3.3937507,3.3981137,3.140508,2.9986951,3.303196,3.6899302,2.9079485,2.9454687,3.2190604,3.3870337,3.2342641,3.200303,3.6142642,2.9858754,3.0766404,3.2367892,3.216166,2.908485,3.4942937,3.527501,3.409595,3.176959,3.2479732,3.4742162,2.8579352,3.534914,3.2571983,3.3727279,3.288473,3.3184807,3.5069108,3.0199466,3.6101277,3.1241782,3.0273497,3.242293,3.2301934,3.0799046,3.1720188,3.2164297,3.303628,2.9547248,3.2467446,3.1283994,3.1020906,3.3291943,3.064458,2.1038036,3.3925211,3.1267805,3.2469907,2.8293037,3.7529697,2.9726655,2.9818187,3.3937507,3.4833019,2.965672,2.9813654,3.340444,3.3390536,3.325105,3.2530956,3.1068707,3.1580608,3.435526,3.133539,3.1758018,3.4923413,3.1274288,3.1169395,3.0986438,3.1541195,3.0561423,3.082067,3.0068936,3.5978048,3.067443,3.3904052,3.2652895,3.512551,3.4878452,2.993877,3.1306553,3.107888,3.1550322,3.1105897,3.0314085,3.2880256,3.2785249,3.175222,3.1556396,2.865104,3.0824263,2.988113,3.3238707,3.2469907,3.0913153,3.2977605,3.148294,3.0008678,3.3362596,3.1464381,3.4153073,3.1498346,3.779885,3.2121875,3.1245043,3.1766698,3.0141003,3.3812957,3.5789828,3.444981,3.045323,3.3859637,3.002598,3.6051972,3.8258154,3.6132073,3.1592662,3.2474823,3.437592,3.09691,3.351603,3.1684976,3.5455544,3.32695,3.6354837,3.0655797,3.2237554,3.0330215,3.266937,2.9956353,3.0157788,3.1195858,3.4116197,2.8959746,3.3569815,2.975891,3.1964526,3.1031194,3.0051806,3.30103,3.543944,3.370883,2.0827854,3.4881275,3.1386185,3.1786892,3.2185354,2.8438554,3.2452657,3.2335038,2.9405165,2.9956353,3.3106933,3.3571723,3.1947918,3.3424227,3.1734776,2.8876173,3.1878026,3.2309597,3.1849751,3.172311,3.5664375,3.0610752,3.1693804,3.905364,3.357935,3.1658375,3.1458178,3.861833,3.2135177,3.6720054,3.5466661,2.79588,3.2552726,3.3410387,3.0685568,3.2350233,2.8241258,3.3342526,3.1041455,3.2427897,3.261263,3.108565,3.0425756,3.3144991,3.495683,3.3328424,3.1658375,2.9425042,3.463445,3.4420092,3.062582,3.2227166,3.4653828,2.8692317,3.2240148,2.8149133,3.229426,3.4339297,3.249443,3.1319394,3.3656752,3.176959,3.0480533,3.006038,3.5494938,3.4253712,3.095518,3.049218,3.1373541,3.2253094,3.2516382,3.4610481,3.3025475,3.0655797,2.9872193,3.216957,3.4681995,3.490099,3.071882,3.20871,3.064458,3.1169395,3.269513,3.062582,3.5175917,3.1000257,3.1743505,2.7759743,3.4163077,3.198657,3.147367,3.2103186,3.0008678,2.8363242,3.2301934,2.914343,3.1433272,3.2474823,3.2000294,3.1423895,3.2734642,3.1693804,3.420121,3.5047426,3.1824145,3.250664,2.931458,3.0413928,3.0633333,3.2857823,3.263636,3.112605,2.8500333,3.0934217,3.2060158,3.4158077,3.1866739,3.089905,3.496099,3.4820156,3.2898118,3.5298152,3.5754187,3.2871296,3.0707765,3.7718813,3.1731863,3.1448853,3.2198465,2.9127533,3.34811,3.2156377,3.4079006,3.3736475,3.4077308,2.974051,3.3066394,3.4988618,3.0740848,3.6432552,2.6748612,3.0207756,3.139879,3.0666986,3.2748504,3.6119356,3.235781,3.2137833,2.988559,3.2907023,3.145507,3.2794387,3.2084413,2.8318698,3.1670218,3.0064662,3.6796095,3.250664,3.199481,3.1967287,3.2778382,3.1162755,3.3406425,3.2782962,2.9227254,3.0561423,3.4625478,3.1192558,3.4329693,3.1034617,3.2392995,2.9258275,2.9299295,3.0565238,3.3412366,3.1849751,3.0842187,3.3602147,3.4818723,3.166726,3.1655412,2.8000293,3.0681858,3.6697817,3.3360593,3.4153073,3.12969,2.9995656,3.3548765,3.3094172,3.2342641,3.3218055,3.024896,2.9360108,3.1458178,3.333044,3.0726175,3.168792,3.0648322,3.1601682,3.4174716,3.215373,3.1139433,3.2317243,3.445137,3.4020894,2.909556,2.8836615,3.2805784,3.4689379,3.2990713,3.3018978,3.3151302,3.3416324,3.4239008,3.383097,2.8609366,3.2538223,3.2452657,3.130334,3.2412975,3.3428173,3.1439512,3.5210073,3.3018978,2.7846172,3.1640553,3.1858253,3.2530956,3.2764618,3.2084413,3.3469396,2.992995,2.9355073,3.1815577,3.1911714,2.983175,2.9299295,3.0382226,3.6529229,3.5213997,3.3348558,3.0342274,3.0881362,3.4702635,3.5050142,2.6757784,3.201124,2.9047155,3.2342641,3.4507108,3.095518,3.4517865,3.4463818,3.0382226,3.0394142,3.4730487,3.1414497,3.3197305,3.1376705,3.0090258,3.0923698,3.303196,2.9185545,3.0170333,3.2360332,2.9498777,3.4903798,3.172603,3.1972806,3.0986438,2.9827235,3.1162755,3.4708514,3.1894903,3.325926,3.3012471,3.0128372,3.209515,3.198657,3.1024337,2.9355073,3.1427023,2.9633155,3.089905,2.4281347,3.48728,3.2227166,3.3506355,3.1115985,3.0874264,3.49485,3.0923698,3.3113298,3.369587,3.4759617,3.3213913,3.1580608,2.900913,3.166726,3.2571983,3.1338582,3.441852,3.1513698,3.3153405,3.454845,3.1376705,3.0655797,3.0394142,3.0285714,3.5018804,3.0633333,3.1195858,3.0261245,3.109916,3.1132748,3.306425,2.9969492,3.0326188,3.2198465,3.069668,3.3230457,3.2237554,3.20871,3.4978967,2.8909795,3.2552726,2.8573325,3.0777311,3.1758018,3.1014032,3.4315245,3.1075492,3.2830749,3.2185354,2.888741,2.9547248,3.1215599,3.3930485,3.363612,2.9116902,3.0499928,3.0132587,3.5316067,2.9590414,3.4026053,3.4546924,3.4358444,2.6803355,3.0648322,3.2420442,2.9818187,2.9726655,3.238297,3.3213913,3.2477279,3.05423,2.665581,2.9542425,3.0480533,3.2984164,3.0867157,3.253338,3.1571546,3.4068806,2.4329693,3.0685568,3.6996644,3.0561423,3.460898,3.2886963,3.3898745,3.2127202,3.6129956,3.3453736,3.1841233,3.4599953,3.3005955,3.431042,2.8609366,3.2718415,3.069298,3.2837534,3.0170333,3.064458,2.811575,3.4207807,3.2873538,3.2690458,3.4287825,3.1550322,3.209783,3.1869564,3.3651135,3.191451,3.3386557,3.599883,2.9566486,3.3727279,3.0666986,3.0923698,3.281942,3.1486027,3.1287222,3.4483972,3.3104808,3.2296817,2.9390197,3.0877814,3.0729847,3.211921,3.4300752,3.2135177,3.276232,3.0526938,2.9827235,3.4116197,3.4090874,3.162863,3.1095786,3.4014006,3.4106085,3.4334497,3.2681098,3.580925,3.4348881,2.9813654,3.0253057,3.0285714,3.409933,2.9047155,3.33666,3.1486027,3.4845846,3.3128119,3.123525,3.1958997,3.6034691,2.9474337,3.140508,3.3767593,3.3265407,3.351603,2.969416,3.2785249,3.6631353,2.9867718,2.9405165,3.0511525,3.3180633,3.2607868,4.111195,3.0464952,3.3207693,3.2949069,3.2268577,3.0603201,3.4024334,3.4001925,3.2203696,3.0648322,3.2855573,3.1267805,3.0941217,3.2079036,3.1241782,3.1598678,3.172311,2.9390197,3.036629,3.177825,2.9680157,3.0648322,3.2968845,3.23325,2.8426092,3.4068806,3.1592662,3.3643634,2.9390197,3.3677285,2.992995,3.353724,3.1376705,3.2794387,3.3275633,3.4320066,3.2576785,3.5299435,3.1992064,3.1815577,3.3490832,3.3236644,3.6400838,2.5403295,3.2452657,3.209783,3.1571546,3.4810123,3.5414543,3.3571723,3.0989897,3.5018804,3.0526938,3.242293,3.3316298,2.9795485,3.1903317,3.1034617,2.9074113,3.5141492,3.0729847,3.059942,3.1731863,3.217747,3.0549958,3.0406024,3.2878017,3.363612,3.1583624,3.4835873,3.4690852,3.281942,3.1758018,3.5747256,3.373831,3.082067,3.1781132,2.846337,3.166726,3.0845764,3.2447717,3.1589653,3.0813472,3.0511525,3.4485517,3.120574,3.495683,3.3449814,3.0806265,3.4431064,3.147367,3.1075492,3.12969,3.108565,3.4261858,2.9360108,3.3153405,3.1958997,3.3265407,3.5509617,3.0132587,3.0464952,3.2755418,3.365488,3.0726175,3.1992064,3.4026053,3.024896,2.6454222,3.3469396,3.421275,3.0874264,3.2385478,3.4686427,2.9898946,3.0174508,3.2263422,3.3852487,3.0449317,3.1878026,3.1277525,2.9474337,3.024896,3.0788193,3.1024337,2.8959746,2.1673174,2.974051,3.1583624,3.1812718,3.1844075,3.2070956,3.1749315,2.9527924,3.0766404,3.4592416,3.5246558,3.4641914,2.983175,3.1640553,2.8615344,2.9813654,3.1598678,3.2455127,3.1486027,3.494989,3.2352757,3.2933626,3.2008505,3.269513,2.888741,2.9795485,3.2900345,3.1889286,3.0362296,3.2185354,3.075547,3.1386185,3.3773062,3.5328817,3.1095786,3.4445133,3.2911468,3.192846,3.448861,3.0948205,3.1720188,3.5254335,3.1720188,3.4791431,3.1720188,3.1212316,3.276921,3.0464952,3.8576941,2.9100904,3.2583978,3.2060158,2.938019,3.2271152,3.0182843,3.2190604,3.5570257,3.460898,2.9532764,3.12969,3.596047,3.3859637,3.446071,3.4401217,3.4127965,3.4537768,3.266702,3.2962263,3.2089784,3.3126004,3.350054,3.0648322,2.9965117,3.224533,3.1395643,3.0476642,3.3412366,3.043755,3.0806265,3.4485517,3.2562366,3.4681995,3.2198465,3.1565492,3.1245043,3.216166,3.3968964,3.2214143,3.0920184,3.3186893,1.9190781,3.1886473,3.3265407,3.3044906,3.2412975,3.3988078,3.1395643,3.2487087,3.1241782,3.0595634,2.8709888,3.1637576,3.1631613,3.0813472,3.161368,3.2412975,3.4629967,3.2757719,2.8438554,3.3172274,3.2375438,3.401573,3.3291943,2.9556878,3.1225436,3.1598678,3.1522884,3.6179435,3.1670218,3.4646385,2.7489629,3.0141003,3.223496,3.2060158,3.5062344,3.2933626,3.0382226,3.0115705,2.9576073,3.1034617,2.9818187,2.3344538,3.3047059,3.0161974,3.1550322,3.224792,3.4429498,3.2352757,3.0187006,3.2237554,3.36135,3.3346548,3.0584261,2.964731,3.1041455,3.1338582,3.2038484,3.224792,3.2195845,3.4774108,3.3767593,3.5028367,3.3998468,3.3829172,3.6881528,3.6634183,3.2690458,3.1254814,3.450403,3.232742,3.2739267,3.1556396,3.0119932,3.288473,3.1132748,3.3051362,3.3360593,3.654754,3.2821689,3.4339297,3.0704074,3.1592662,3.311118,3.235781,2.930949,3.438384,3.112605,2.4899585,2.8344207,3.2350233,3.0788193,3.1373541,3.1189258,3.2764618,3.4519398,3.4874213,3.1395643,3.2345173,3.0051806,3.3624825,3.1075492,3.147367,3.4976206,3.0737183,3.2873538,2.8633227,3.0989897,3.377124,3.4424798,2.9454687,3.1758018,3.1031194,2.975891,3.1679077,3.0603201,3.1821291,3.0503798,3.441852,3.0979512,3.409595,3.0261245,3.5550945,2.9329808,3.34183,3.2547896,3.7098634,3.1947918,3.3236644,3.0511525,3.5754187,3.4653828,3.1565492,3.1000257,3.2447717,3.2172208,3.422754,3.3937507,3.069298,3.057666,3.0863597,3.1522884,3.0777311,3.0888445,2.937518,3.2278867,3.5624118,3.1869564,2.900913,3.1075492,3.1448853,2.8561244,3.5412047,3.1132748,2.951823,2.9395192,3.5082603,2.9164538,2.90309,3.0457141,3.1598678,3.2929204,0.30103,2.8762178,3.1679077,3.281942,3.4522467,3.5612206,3.0068936,2.9965117,3.1849751,3.3040595,2.888741,3.1658375,3.1795518,2.951823,3.120574,2.9159272,2.993877,3.2567177,3.3352573,3.253338,3.024075,3.176959,2.8959746,3.0326188,3.0923698,3.0068936,3.209515,3.3677285,3.0468853,3.071514,2.770852,2.9263425,3.3238707,3.0289776,3.2367892,3.238297,3.38739,3.1142774,3.2437818,3.4862888,3.006038,2.8293037,3.276232,2.865696,3.3984609,3.201124,3.1766698,3.7811089,3.199481,3.1601682,3.3336487,3.1580608,3.1095786,3.0777311,3.2350233,3.1215599,3.1338582,3.319106,3.324694,3.206826,3.069668,3.1781132,3.357935,3.493876,3.2953472,3.4619484,2.9894497,3.6381896,3.1889286,3.2035768,3.0681858,3.265761,3.1720188,3.0413928,3.5869248,3.3117537,3.152594,3.4149733,3.3666098,3.5662017,3.077368,3.0666986,2.966611,3.1287222,3.2940252,2.9116902,2.9556878,3.2598326,3.209783,3.1815577,3.4331295,3.1711411,2.38739,2.7737865,3.0449317,3.8706965,3.2855573,3.4954057,3.152594,3.517196,3.2844307,3.075182,3.218798,3.2172208,3.358506,3.3153405,3.178977,3.5415792,3.1139433,3.0090258,3.4090874,3.21801,2.9454687,3.0382226,3.371991,3.0633333,3.3310223,2.864511,3.238297,3.4895365,3.147367,3.0228405,3.2276297,3.1894903,3.5957167,3.4656801,3.20871,3.0744507,3.5195656,3.2864566,3.1894903,3.1258066,3.1760912,3.4072208,3.3756635,3.480007,3.2156377,3.448861,3.6040099,3.3238707,2.8853612,3.1010594,3.1182647,3.175222,3.1574569,3.4684951,3.1878026,3.1287222,3.2301934,1.30103,3.149527,3.065953,3.0149403,3.1139433,3.4287825,3.1607685,3.261263,3.0856473,2.9299295,3.4217684,3.2129862,3.0326188,3.4360034,3.189771,3.178977,3.0813472,3.1241782,3.4726102,3.1274288,2.469822,2.9498777,3.413132,3.3743818,3.3834562,2.960946,3.1172712,3.725258,3.122216,3.133539,3.1225436,3.0877814,3.1740599,3.2415464,3.139879,3.149219,3.3602147,3.3066394,2.9951963,3.4220972,3.39794,3.3930485,3.2148438,3.4366395,3.4777,3.139879,3.5635998,3.5193028,3.3380578,3.455758,3.1931245,3.0867157,2.9698815,3.2089784,2.8709888,3.472171,3.0948205,3.0199466,3.1159432,3.146748,3.1169395,3.138934,2.892651,3.0119932,3.0119932,3.1439512,3.2432861,3.7958105,3.0603201,2.9670796,3.1562462,2.9590414,3.1931245,3.1637576,2.9845273,3.1464381,3.1504495,3.2268577,3.0704074,3.7069738,3.1541195,3.265761,3.3390536,3.0499928,2.9201233,3.465234,3.0740848,2.991669,3.1541195,3.0813472,3.1325798,3.3607826,3.4769764,2.9079485,3.7387805,3.0449317,3.2024884,3.1364036,3.4920616,2.9903388,3.1055102,3.2484636,3.0051806,3.2953472,3.1583624,3.1942368,3.2156377,3.3679147,2.075547,3.0595634,3.4303975,3.0584261,3.34811,3.4858632,3.2957869,3.266937,3.1947918,3.2462523,3.0707765,3.1142774,3.1044872,3.1192558,3.8172348,3.1267805,3.391993,3.386499,3.0476642,3.1172712,3.3930485,3.2420442,3.1020906,3.006038,2.897077,3.2397997,2.8668778,3.0314085,3.2412975,3.4242282,3.3641756,3.193959,3.0902581,3.265761,3.5094714,3.411283,3.5579882,3.1562462,3.50147,2.9360108,3.0342274,3.2844307,3.175222,3.4445133,3.205475,3.0909631,3.147367,3.04883,3.448861,3.5669086,3.0220158,3.267641,3.0622058,3.4174716,3.2301934,3.2622137,3.149527,3.0707765,3.1241782,3.3374593,3.1458178,3.5880475,3.1964526,3.1911714,3.108565,3.0119932,3.0930712,3.627161,3.678245,3.1858253,3.32695,3.146748,3.370143,3.122216,3.1328998,3.2365372,3.2844307,3.4625478,3.2317243,2.9561684,3.179839,3.3392527,3.4072208,3.0195317,3.0008678,3.1649473,3.189771,3.5891674,2.9652019,3.0549958,3.2837534,3.3144991,3.2198465,2.8109043,3.2808058,3.2312145,2.9434946,3.2284005,3.4912217,3.0920184,3.125156,3.1804125,3.4736328,2.9867718,3.2964458,3.3666098,3.1658375,3.1395643,3.239049,2.988113,3.2567177,3.2019432,3.0413928,3.2060158,3.7083359,3.368101,3.001301,2.870404,3.0503798,3.2407987,3.172603,3.346744,3.0182843,3.577147,3.1743505,3.1720188,3.6730208,3.2271152,2.9566486,3.0211892,3.3316298,3.2748504,2.9795485,3.2227166,3.0588055,3.0941217,3.1055102,3.6673596,3.1328998,3.168792,3.2296817,3.6410773,3.0,3.1598678,3.1258066,3.4324882,3.036629,3.0831442,3.095518,3.3283796,3.719497,2.8561244,3.206826,3.1942368,2.9604707,3.4909413,3.1734776,3.122216,3.2487087,2.9637878,3.3955011,3.1562462,3.2583978,3.0441477,3.5133507,3.193959,3.2869053,2.9800034,3.606489,3.1835546,3.057666,3.1731863,3.1373541,3.319106,3.3619165,3.2487087,2.938019,3.4121244,3.563481,3.3291943,3.2734642,3.281488,3.0799046,3.2079036,3.0394142,3.0228405,3.1031194,3.0648322,3.175222,3.4528594,3.4036353,3.4141374,3.3238707,3.4566696,3.002598,3.0265334,3.546296,3.1254814,3.1433272,3.059942,2.938019,3.2284005,3.1658375,3.0565238,3.071882,3.3651135,3.0902581,3.450403,3.3868556,2.9595184,3.043755,3.007748,3.1024337,2.9965117,3.6098077,3.0902581,2.864511,3.0920184,3.3226328,3.0526938,3.153205,3.3946269,3.3492775,3.0515385,3.4058585,3.1162755,3.3368597,2.9652019,3.1189258,3.6238692,3.218798,3.0277572,3.1622655,3.4401217,3.3199384,3.570893,3.3888113,3.3490832,3.069298,3.1607685,3.2968845,3.4206157,3.120574,2.9772663,3.112605,3.4818723,2.942008,3.462398,3.7329564,3.279895,3.120574,3.2474823,3.3721752,3.045323,3.7107942,3.4143047,3.0261245,3.4294293,3.9401677,3.1003706,3.1293676,2.9925535,3.309843,3.3455698,3.3754807,2.9299295,3.067443,3.580811,3.7347198,3.4077308,3.2253094,3.289366,3.4111145,2.919601,2.938019,2.9527924,2.897077,3.6398847,3.3607826,2.9434946,3.0538464,3.203305,3.1504495,3.282622,3.2555137,3.582745,3.6836772,3.0261245,3.6152134,3.431042,3.3302107,3.3453736,3.1841233,3.7535064,3.009451,3.444981,3.0289776,3.4348881,3.360972,2.9912262,3.079543,3.306425,3.295567,3.3316298,3.331832,3.2734642,4.062958,2.948413,3.0637085,3.2345173,3.525045,2.854306,3.0449317,3.6104472,2.9965117,3.0744507,3.2145789,3.2727697,3.4225898,3.653309,3.3207693,3.5735679,3.4248817,3.322426,3.3453736,3.0881362,3.2878017,3.3121774,3.1162755,3.3328424,3.189771,3.3721752,3.106191,3.2462523,3.4127965,3.0831442,3.1041455,3.3904052,2.9079485,3.0402067,3.2367892,3.4274862,3.1010594,3.107888,2.8686445,3.0457141,3.2284005,3.5570257,3.0614524,3.3132343,3.106191,3.002166,3.1670218,2.9795485,3.593729,2.931458,3.0406024,3.0141003,3.1115985,3.383097,3.2405493,2.9637878,2.992995,3.4791431,3.1866739,3.0128372,2.8512583,3.0103,3.0614524,2.9498777,3.2477279,3.0064662,3.193959,3.0877814,2.9425042,3.2027607,2.8830934,3.3412366,3.3079238,3.177825,3.7119758,2.9623694,3.195069,3.2263422,2.9995656,3.1215599,3.3816564,3.0273497,2.09691,3.1089032,3.149527,3.224792,3.0503798,3.2385478,3.3285835,3.238297,3.6869936,3.797406,3.6679196,3.2203696,3.1760912,3.3213913,2.942008,3.0051806,2.9670796,3.6535983,3.7034633,3.2681098,3.1702616,3.6257238,3.1610684,1.30103,3.0064662,3.1758018,3.224792,3.5786393,3.1516762,3.36135,3.1992064,2.980912,3.0064662,3.171434,3.1139433,3.4727564,3.284205,3.12969,2.9576073,3.1821291,2.983175,3.1947918,3.7560272,2.9425042,3.147367,3.0729847,3.1696744,3.3667965,3.5645478,3.1889286,3.1598678,3.30103,3.426674,2.8561244,3.1312978,3.420121,3.1287222,3.2988532,3.1504495,3.4577305,3.5028367,3.1044872,3.1152775,3.4996872,3.4778445,3.373831,3.641474,3.1894903,3.1513698,3.2156377,3.1024337,3.319106,3.3697722,3.3512163,3.5780659,3.3400474,3.217747,2.921166,3.0799046,3.359456,3.161368,3.4889736,3.373096,3.1580608,3.0986438,3.2622137,3.0115705,2.975432,2.914343,3.5601459,2.7291648,3.23325,3.3012471,3.067443,3.1020906,3.1658375,3.3896976,3.7348797,3.0503798,3.0996807,3.0090258,3.4988618,3.299943,3.052309,3.5912874,2.8293037,3.1824145,3.2111206,3.0511525,3.2933626,3.2263422,3.263636,2.9595184,3.3558345,3.0944712,3.2164297,2.9532764,3.4196253,3.4148064,3.145507,3.4179697,3.281942,2.8937619,3.3546846,2.9698815,3.3455698,3.4127965,3.7213159,3.2237554,3.2864566,2.9818187,3.0729847,2.9894497,3.447468,3.2593548,2.969416,3.123525,3.2598326,3.4186327,3.0681858,3.0704074,3.4315245,3.70757,3.5286596,3.15351,3.2569582,3.3523755,3.3684728,3.1592662,3.0614524,2.9390197,3.5101428,3.2567177,3.303196,3.1373541,3.0572855,3.6480672,3.4854374,3.0530784,2.2600713,2.8870544,3.238297,3.180699,3.1619666,3.478278,3.3172274,3.3432117,3.0326188,3.0958664,3.139879,2.9768083,3.126456,3.30771,3.2452657,3.1000257,3.2447717,2.980912,3.228657,3.4056878,2.9111576,3.3921692,3.4440448,2.8920946,3.1815577,3.1889286,3.746011,3.3100557,3.4693801,3.4632957,3.2995074,3.1344957,3.2704458,3.1507564,3.2076344,3.3117537,3.2240148,3.261263,3.2397997,3.149219,3.5536404,2.848189,3.1068707,3.5027,3.910304,2.3541083,3.1513698,3.2643454,3.0132587,3.1003706,3.1436393,3.2271152,3.0145206,3.2027607,2.997823,3.3535316,3.3159704,3.045323,3.3244882,3.4662743,3.5774918,3.3151302,3.082067,3.1179338,2.9795485,2.9489017,3.5098743,3.6797004,3.3660493,3.2190604,3.6907275,3.2227166,3.4041493,3.3400474,3.232488,3.386499,3.333044,3.259116,2.8169038,3.1658375,3.3285835,3.273233,3.303628,3.362671,3.4348881,3.2617385,3.5322447,2.9590414,2.9294188,3.2113876,3.177825,3.0561423,3.0863597,3.4127965,3.5204835,3.362671,3.3386557,3.6357853,3.0362296,3.4920616,3.358506,3.7142458,3.1357684,3.1878026,2.9425042,2.9474337,3.0565238,2.897077,2.9464524,3.0350292,3.0538464,3.365488,3.082067,2.7730546,3.3902283,3.4726102,3.2135177,3.1105897,3.370883,2.8727388,3.3535316,3.192846,3.0132587,3.1852589,3.1024337,3.1024337,2.9912262,3.166726,2.983175,3.301681,3.473341,3.6208644,3.4899585,3.3070679,3.3492775,3.40637,3.1055102,3.1020906,3.3641756,3.1631613,3.438384,3.0766404,3.423246,3.3914645,3.0406024,3.276232,3.2734642,2.9781804,3.0301948,3.5002365,2.9845273,3.4399638,3.5490034,3.195069,3.1283994,3.2103186,3.3416324,2.978637,3.254548,3.4777,2.9100904,3.198657,3.1034617,3.049218,3.5834255,3.230449,3.2812607,3.0958664,3.0842187,3.4435759,3.1504495,3.5628874,2.8234742,2.9827235,3.0777311,3.0784569,2.9185545,3.4101021,3.2513947,3.1325798,3.2219355,3.5251744,3.3038437,3.1202447,3.73054,3.3852487,2.9745116,3.370328,3.2405493,3.3823774,3.3147097,3.2455127,3.409426,3.193959,3.6353831,3.0934217,3.5710096,3.0637085,3.3386557,3.2440295,2.9903388,2.9845273,2.9827235,3.0064662,3.324694,3.0314085,3.1903317,3.3240767,2.8739016,3.2430382,3.1562462,3.1283994,3.0726175,3.1316187,3.1283994,2.9698815,3.1832697,3.4176378,3.045323,3.064458,3.2430382,3.125156,3.6872613,3.7751005,3.1417632,3.180699,3.463893,2.8530896,3.0813472,3.1550322,3.059942,3.179839,3.3697722,3.1821291,3.0648322,3.1646502,2.8692317,3.2271152,3.2891428,3.4101021,3.0265334,3.2567177,2.9464524,3.4543874,3.7157526,3.3040595,3.30771,3.3667965,3.3165994,1.7323937,3.1277525,2.948413,2.87564,3.1516762,3.1095786,3.4440448,3.2898118,3.284205,3.299725,3.1866739,3.3106933,3.2479732,3.0195317,3.0944712,3.106531,3.0149403,3.0622058,3.4122925,2.9449759,2.988113,3.357363,3.6110857,3.270213,3.4001925,3.370883,3.2968845,3.526727,3.2360332,2.5820634,2.984077,2.9813654,3.1758018,3.2185354,3.0503798,3.007748,3.4908009,3.324694,2.9111576,3.2530956,3.3356586,3.6562898,3.5552154,2.991669,3.7174208,3.1357684,3.696531,3.577262,3.364551,3.3197305,3.454845,3.161368,3.4699693,3.0362296,3.5183823,3.0877814,3.2576785,3.6214879,2.9925535,3.1189258,2.9854264,2.951823,3.4019172,3.4891143,3.05423,3.376577,3.6822352,3.426674,3.2933626,2.6148973,3.6029277,3.3975925,3.149527,3.4662743,3.2121875,3.0637085,3.112605,3.0464952,3.4385424,2.6294096,2.9532764,2.8413594,3.3066394,3.0614524,3.66238,3.3963737,3.0330215,3.5047426,3.122216,3.455606,3.1786892,3.1000257,3.4149733,3.3057811,3.2907023,3.2830749,3.2372923,3.507046,3.6142642,2.951823,3.0666986,3.590396,3.0318122,3.281942,3.15351,3.2567177,3.0744507,3.235781,3.3218055,3.358506,3.1195858,3.0326188,3.228657,3.3554516,3.198107,2.9425042,2.8893018,3.2521245,3.4592416,3.2513947,3.3907585,3.2484636,3.2452657,3.3558345,3.299725,2.4857213,3.238297,2.9827235,3.2035768,3.6682928,3.2455127,3.447778,3.1812718,2.806858,3.3354578,3.1105897,3.494989,3.1041455,3.1041455,3.2555137,3.1119342,3.3845327,3.2375438,3.0,3.1622655,3.123525,3.4340897,3.299725,2.9410143,3.1312978,3.5154765,2.8836615,3.2805784,3.0199466,3.2638726,3.0480533,3.665956,3.0211892,3.170555,3.4670157,3.368101,3.5179873,3.2172208,2.8475726,2.409933,3.303628,2.9148717,2.978637,3.250176,3.2513947,3.2911468,3.223496,3.34811,2.70927,3.0923698,3.095518,3.0480533,3.6848454,3.2513947,3.2725377,3.612784,3.302331,3.1592662,3.522705,3.0986438,2.8293037,2.9951963,3.0390174,3.2697463,3.3257208,3.307282,3.4225898,2.9637878,2.4281347,3.445137,3.195623,3.2474823,3.3449814,3.1878026,3.2375438,2.9781804,3.2140486,3.3432117,3.229426,3.5162709,3.045323,3.223496,3.5351675,3.703893,3.1024337,3.1109262,3.0199466,3.002598,3.4445133,2.9410143,3.172603,3.2523675,3.2127202,3.2953472,3.205475,3.2148438,3.1328998,3.168792,3.1041455,3.170555,3.0666986,3.662569,3.0394142,3.2342641,3.0744507,3.1598678,3.4899585,2.865696,3.3898745,2.938019,3.378398,3.3902283,3.1095786,3.319106,3.357935,3.4318461,3.1212316,3.232488,3.5141492,3.6467957,3.3113298,2.9513376,3.2415464,2.7664127,3.0920184,3.3238707,3.2600713,3.2886963,3.126456,3.6894865,3.0008678,3.0170333,3.3998468,3.0182843,3.4048338,3.0034604,3.178977,3.5620549,3.4864304,3.5919545,3.3970706,2.4742162,3.0681858,3.60206,3.2704458,3.66238,2.933993,3.3360593,3.1619666,3.11294,3.0874264,3.1815577,3.0726175,3.291369,3.1775365,3.4490154,3.2060158,3.089905,2.921166,3.4632957,3.1010594,3.504063,3.3602147,3.4044917,3.261263,2.8500333,3.3283796,3.2526104,3.2038484,3.0350292,3.4024334,3.2617385,3.1423895,2.921166,3.3677285,2.9258275,3.0265334,3.357935,2.2741578,3.089905,3.0132587,3.2415464,3.228657,3.281942,3.346353,3.1775365,3.052309,3.20871,3.328991,3.0831442,2.8739016,3.154424,3.182985,2.900913,2.9159272,3.062582,2.4969296,3.2484636,3.0326188,3.0211892,3.0610752,3.229426,3.413635,3.1711411,3.4041493,3.2111206,3.188366,3.4952667,3.1162755,3.1344957,3.1395643,3.1861084,3.1149445,3.0187006,3.2828486,3.2172208,3.2513947,3.5375671,3.4723175,3.2405493,3.3356586,3.273233,3.807129,3.5276299,3.0762763,3.2949069,3.6176293,2.9595184,3.1975563,3.206826,3.4777,2.8692317,3.0726175,3.4039779,3.6214879,3.1095786,3.1906118,3.006038,3.494989,3.1000257,3.373831,3.179839,3.2755418,3.209783,3.2477279,3.4068806,2.9329808,3.1031194,3.1427023,3.4727564,3.2111206,3.0996807,2.9623694,3.1556396,3.2746196,2.9201233,3.270213,3.1992064,3.1766698,3.0726175,3.34183,2.9263425,3.3372595,3.2484636,3.2782962,3.3348558,3.2260842,3.2579184,3.3384564,3.5327544,2.7347999,3.2127202,3.467164,3.4440448,3.6325586,3.1622655,3.3356586,3.2828486,3.1786892,2.8195438,3.4211102,3.8152456,3.043755,2.919601,3.5520597,3.0934217,3.6002104,3.282622,3.369587,2.975432,3.4179697,3.2190604,3.071882,3.1225436,3.3126004,3.3386557,3.381837,3.0979512,3.0965624,3.0187006,3.2615008,3.0064662,3.177825,2.848189,3.3736475,2.9903388,3.1513698,3.3447852,3.009451,3.168792,3.133539,2.8937619,3.5233562,3.153205,2.9813654,3.3018978,3.064458,3.5027,3.2260842,3.1655412,3.3038437,3.5687883,3.1835546,3.4243915,3.4761066,3.1795518,3.20871,3.1344957,3.0511525,3.062582,3.1003706,3.2284005,3.095518,3.2907023,2.7803173,3.5271142,3.177825,3.8743079,3.3751147,2.978637,3.2271152,3.1835546,3.2559958,2.969416,3.380573,3.2638726,3.1328998,3.071514,3.5278876,3.273233,2.9242792,3.3802114,2.8937619,3.2278867,3.191451,3.1731863,3.8289175,3.3360593,3.6538875,3.1445742,3.0374265,3.3453736,2.9745116,3.2787535,2.8597386,3.0737183,3.0051806,3.3725438,3.4769764,3.2278867,3.3736475,3.5657299,3.0141003,3.0766404,3.2415464,3.4507108,3.232488,3.0909631,3.1844075,3.2412975,3.2552726,3.2559958,3.4868553,3.1024337,3.5521812,3.162863,3.0301948,3.0261245,3.5356739,3.0338256,3.1619666,3.5263393,3.0511525,3.148294,3.2420442,3.0842187,3.1852589,3.3372595,3.4053464,3.4380674,2.9925535,3.209515,3.3533392,2.9872193,3.2016702,2.937016,3.2704458,3.3968964,3.2607868,3.4835873,3.2569582,3.4350476,3.463445,3.3201463,3.0681858,3.122216,3.2190604,3.0965624,3.2271152,3.0047512,3.0874264,2.897627,2.988113,3.0704074,2.0086002,3.3800302,3.108565,3.2607868,3.3743818,3.1861084,3.0449317,2.8573325,3.6316466,3.3660493,2.8959746,3.024896,3.263636,3.0,2.9513376,3.3053513,3.4443572,3.3126004,3.120574,2.9845273,3.1000257,3.4656801,3.5493712,2.9595184,3.466126,2.988559,3.11294,3.217747,3.3153405,3.0965624,3.3484995,3.2479732,3.4148064,3.303196,3.1376705,3.1983821,2.965672,3.1821291,3.0457141,3.2984164,3.242293,3.4690852,3.2400498,3.5826316,2.897627,3.5882716,3.1886473,3.1364036,2.9925535,3.2447717,3.147367,3.1696744,3.391288,3.0195317,3.1975563,3.6356847,3.0,3.3546846,3.250664,3.1041455,3.2713768,3.130334,3.3845327,3.2981977,3.507856,2.8609366,3.0330215,3.5129511,3.1878026,3.3328424,2.9982593,3.5018804,3.2317243,3.288473,3.3044906,2.9390197,3.2385478,3.5548525,2.243038,3.0064662,3.67431,3.5150788,3.7715874,3.3727279,3.3296013,3.2571983,2.8830934,2.9894497,3.5670264,3.0515385,3.006038,2.975432,3.1631613,3.2706788,3.1287222,3.4833019,3.299943,3.4893959,3.0211892,2.9680157,3.447468,3.1844075,3.2309597,2.7781513,3.2499318,3.6273658,3.222196,2.9698815,3.2727697,2.9969492,3.2185354,3.4079006,3.0326188,3.3638,3.350054,3.5585885,3.2060158,2.9278834,2.9324737,3.1655412,3.2392995,3.5605044,3.5319896,3.2372923,3.216166,2.8202014,3.154424,3.6725597,3.2509077,3.3412366,3.1316187,3.2898118,3.0174508,3.466126,3.3660493,3.1109262,2.8853612,3.1983821,2.9355073,3.5241363,3.623766,3.5204835,3.34733,3.1395643,3.3087778,3.182985,3.463445,3.4649365,3.2873538,3.510813,3.3839948,3.2469907,3.138934,3.455606,3.1550322,1.9190781,3.0182843,3.139879,3.5703094,2.2878017,3.1992064,3.2198465,3.2690458,3.1142774,3.1024337,3.1316187,3.130334,3.1089032,2.8668778,3.2016702,3.421275,3.4954057,3.3823774,3.1044872,3.106531,3.125156,3.2844307,3.1000257,3.4303975,3.6932871,3.3038437,2.7450747,3.0831442,3.206286,2.7363966,3.5376933,3.2727697,2.9263425,3.6367886,3.3656752,3.052309,3.2319791,3.176959,3.3677285,3.4742162,3.431042,2.997823,3.493876,3.2607868,3.6102343,3.0228405,3.3265407,3.0538464,3.04883,3.2559958,3.2474823,3.4649365,2.2380462,2.9344985,3.0934217,3.353724,3.3291943,3.0565238,3.2975416,3.1821291,3.1089032,3.4217684,3.5259514,3.5191715,2.9595184,2.4712918,3.0565238,3.3845327,3.148294,3.1000257,3.301681,3.683047,3.2718415,3.3147097,3.458638,3.2957869,3.206826,2.874482,3.0476642,3.0038912,3.1068707,3.1024337,3.0867157,3.0588055,3.3265407,3.1189258,3.270213,3.2352757,3.1408222,3.4305587,3.1760912,3.2407987,3.1992064,3.250176,3.246006,3.043755,3.0633333,3.1152775,3.4843,3.0457141,3.4566696,3.2407987,3.1565492,3.149219,3.1439512,3.152594,3.2615008,3.2129862,3.071514,3.2624512,3.3951516,3.069298,3.1031194,3.2342641,3.2198465,3.2782962,3.303628,3.172311,3.2467446,2.9894497,3.2711444,3.531862,3.4923413,3.2352757,3.3104808,3.2725377,3.12969,3.2523675,3.108565,2.9464524,2.921166,2.9772663,2.9434946,3.069668,3.0318122,3.2962263,3.4577305,3.0737183,2.6785183,3.0064662,3.108565,3.4061995,3.168792,3.0874264,3.4448252,2.9464524,3.0476642,3.4396484,3.3651135,3.396025,3.3942766,3.4014006,3.396025,3.217747,3.172603,3.0253057,3.0986438,3.1507564,3.1267805,3.1179338,3.2335038,3.1202447,3.2352757,3.1598678,3.3443923,3.0565238,2.9242792,2.2741578,3.6031444,3.322426,3.2567177,3.416807,3.0610752,2.8876173,3.172603,3.1574569,3.3038437,3.2734642,3.2407987,3.147367,3.2835274,3.5179873,3.1903317,2.924796,3.0729847,3.1610684,2.8762178,3.0301948,3.2911468,3.3548765,3.525822,2.9278834,2.8739016,3.4046626,3.4531653,3.5018804,2.6711729,3.0549958,3.0047512,3.4723175,3.0413928,3.0874264,3.4864304,3.249443,3.5493712,3.1601682,3.1601682,3.077368,3.2229764,3.0081742,3.1541195,3.4774108,3.789228,3.1758018,3.3336487,3.4048338,3.1119342,3.2547896,3.3527613,3.3047059,2.9464524,3.1417632,3.3342526,3.095518,3.5407047,3.3679147,3.1821291,3.4348881,3.069298,3.1589653,3.0744507,3.746167,3.3981137,2.9273703,3.1958997,3.168792,3.049218,3.5865874,3.1812718,3.2219355,3.2089784,3.702689,3.2526104,3.2038484,3.067071,3.2203696,3.2227166,3.1202447,3.2198465,3.360972,3.162863,3.0305998,3.4519398,2.9637878,3.2400498,3.3590763,3.3324385,3.0681858,2.8273692,3.0265334,3.3218055,3.1610684,3.4106085,3.2629254,3.2915907,3.2467446,3.2019432,3.352954,3.0530784,3.0726175,3.0157788,3.200303,2.9434946,2.8095598,3.2576785,3.1364036,2.813581,3.1458178,3.222196,3.738939,3.1835546,3.0253057,2.8155777,3.2886963,3.4507108,3.3836358,3.224792,3.2662318,3.1556396,3.444981,2.9116902,3.0480533,3.5360532,3.2260842,3.0941217,3.11294,3.1055102,2.9772663,3.3679147,3.250664,3.4079006,3.0979512,3.3836358,3.1522884,3.3932242,3.4750898,3.381837,3.5727553,3.162863,3.5764565,3.4882686,3.3521826,2.9912262,3.147367,2.9745116,3.3384564,3.2513947,3.3600252,3.12969,3.1852589,3.3346548,2.9057958,2.8536983,3.1922886,2.1583624,3.075182,2.828015,3.0799046,3.1513698,2.9201233,3.0881362,3.2342641,3.1139433,3.0845764,2.9726655,3.235781,3.3564084,3.062582,3.0207756,3.139879,3.693023,3.2035768,3.4824448,3.1886473,3.0195317,2.7774267,3.170555,3.0342274,3.3400474,3.3368597,3.1878026,3.717171,3.4090874,3.2070956,3.3438025,3.1676126,3.1812718,3.6139474,3.2372923,3.2352757,3.4024334,3.0909631,3.20871,3.4903798,3.3602147,3.1041455,3.268344,3.0610752,3.3548765,3.5355473,2.923244,2.9263425,3.2593548,2.9772663,3.4485517,2.9489017,3.3868556,3.2864566,3.2586372,3.3081374,3.0157788,3.0449317,3.3047059,3.3968964,3.1274288,3.246006,2.9201233,3.2035768,3.4614985,3.2857823,3.30103,3.154424,3.380573,3.401573,3.0707765,3.569491,3.3751147,3.413132,3.8356905,2.4116197,2.8095598,3.216957,3.2070956,3.0277572,3.3988078,3.3756635,3.4620984,3.2567177,3.1258066,3.178977,3.1844075,3.1293676,3.4237373,3.32695,3.1571546,3.1486027,3.445137,3.5370631,3.3807538,3.1379867,3.2643454,3.5117497,3.3823774,3.1619666,3.152594,3.1344957,2.9474337,2.9827235,3.2949069,2.9561684,3.0622058,3.549126,3.2079036,2.8998206,3.2148438,3.2455127,3.0902581,3.172311,3.179839,3.7088456,2.8426092,2.892651,3.0681858,3.3053513,3.269513,3.5929537,3.122216,3.4542348,3.2301934,3.3360593,3.1445742,3.052309,2.9726655,2.9652019,3.2479732,3.0034604,3.3914645,3.3354578,3.5152113,3.1476762,3.0744507,3.4528594,3.4012282,3.138934,3.0777311,3.2337573,3.3432117,3.2812607,3.6238692,3.0874264,3.188366,3.1749315,3.3328424,3.216957,3.1034617,3.2084413,3.0378246,3.5254335,3.1379867,3.3484995,3.305996,3.0637085,3.109916,3.2812607,3.4287825,3.361539,3.7138264,3.2000294,3.222196,3.2052045,3.5866997,3.191451,3.1676126,3.0989897,3.178977,3.178977,2.828015,3.4068806,3.2869053,3.3153405,3.2253094,3.11294,2.9041743,3.3180633,3.2828486,3.2569582,3.2600713,3.3296013,3.1379867,3.0128372,3.04883,3.0920184,3.1041455,3.2851071,3.1844075,3.2301934,3.0314085,3.1182647,3.559308,3.6344774,3.1041455,3.1513698,2.7867515,3.3336487,2.942008,3.1967287,3.5179873,2.8318698,3.2430382,3.4036353,3.0989897,2.8802419,3.3756635,3.35526,2.9278834,3.126456,2.931458,3.3836358,2.9201233,3.2600713,3.0766404,3.3368597,3.1287222,3.0902581,3.2430382,3.3232522,3.3218055,3.6747694,3.0157788,3.4313638,3.365488,3.7139103,3.1010594,3.3686588,2.8692317,3.3392527,1.9731278,3.3496659,3.2038484,3.3660493,3.0920184,3.4718783,3.3879235,3.0145206,3.0729847,3.4551494,3.4073908,3.198107,2.075547,3.3018978,3.049218,2.9781804,3.0666986,3.0867157,3.490099,3.4974825,3.420121,3.1504495,3.4575791,2.997823,3.3605933,3.279895,3.3336487,3.5200903,3.1316187,2.9469433,3.1225436,2.991669,3.2567177,3.3412366,3.106531,3.6960068,3.1267805,3.125156,2.9116902,3.6208644,3.353724,3.3384564,3.4273238,3.1619666,3.4854374,3.6631353,3.1436393,3.0378246,3.30298,3.0441477,3.2237554,3.2812607,3.2019432,3.538825,3.0149403,3.5383224,3.2828486,3.3802114,2.8870544,3.2844307,3.133539,3.1498346,3.2469907,3.057666,3.0845764,3.3743818,3.2891428,3.411788,3.2962263,3.6092741,3.0655797,2.8909795,2.2944663,3.295567,3.052309,3.1258066,3.1679077,3.1448853,2.919601,3.217747,3.3354578,3.2718415,3.154424,3.1631613,3.3778524,3.1758018,3.069298,3.3925211,3.1152775,2.938019,3.1010594,3.071882,3.7578514,3.4278107,3.2185354,3.2276297,3.6129956,3.0187006,3.0378246,3.067071,2.9532764,3.0457141,3.3310223,3.095518,3.168792,3.4211102,3.0637085,3.1832697,3.082067,3.191451,3.1344957,3.2857823,3.6184664,2.7853298,3.3416324,3.3986344,3.2741578,3.31618,3.525563,3.3197305,3.4566696,3.4278107,3.0614524,3.209783,3.2571983,3.277609,3.2284005,3.4144719,2.9845273,3.0224283,3.1476762,3.1464381,3.2526104,3.6135247,3.2240148,2.9708116,2.7339993,3.2084413,3.148294,3.133539,3.1020906,3.5251744,3.377124,3.1152775,3.082067,3.179839,3.0704074,3.1858253,3.2195845,3.391288,3.4003654,3.6054127,3.1646502,3.4647875,3.1115985,3.0378246,3.5202215,3.292256,2.9813654,3.3756635,3.1476762,3.3791242,3.3144991,3.457276,2.984077,2.409933,2.923244,3.1109262,3.445604,3.201124,3.1089032,2.9513376,3.4737787,3.7160869,3.2720737,3.071514,3.3051362,3.0277572,3.411788,3.1824145,3.1795518,2.2764618,3.12969,3.3390536,3.175222,3.1821291,3.0425756,2.938019,2.9818187,3.6291037,3.2886963,3.1565492,3.0326188,3.0374265,3.1920097,3.082067,3.459694,3.5303278,3.35526,3.3449814,3.172311,3.3128119,3.1640553,2.9995656,3.2164297,2.8893018,3.5753033,3.3057811,2.9503648,3.2263422,3.0614524,3.1152775,3.2607868,3.1878026,3.3253105,3.357363,3.1274288,3.6398847,3.0614524,3.0610752,3.5424519,3.2027607,3.513883,2.146128,3.300378,3.112605,2.9712758,3.1325798,3.322426,3.3732798,3.2111206,3.1589653,3.6012993,3.112605,3.3773062,3.1274288,3.0362296,3.3543005,2.897627,3.200303,3.176959,3.2113876,2.9951963,3.2008505,3.2038484,3.1325798,3.378398,3.1619666,3.5022905,3.2785249,3.2263422,3.0289776,3.1906118,3.2782962,2.9670796,3.0934217,3.6246946,3.006038,3.2530956,3.1852589,3.230449,3.2792106,3.6389883,3.0068936,3.2835274,3.3441956,3.3690302,3.0538464,3.3706982,3.370883,3.153205,3.6661434,3.2530956,3.486714,3.5335178,3.2891428,3.043755,3.1649473,3.228657,3.2227166,3.288473,3.0941217,3.2397997,3.0996807,3.3677285,3.1169395,3.1274288,3.3336487,3.168792,3.275081,3.577147,3.1241782,2.839478,3.0342274,3.648555,3.4797192,3.536306,3.249443,3.442166,3.346744,3.1142774,3.2638726,3.2455127,3.2070956,3.3428173,3.0354297,3.2697463,2.612784,3.3521826,3.4845846,3.1911714,3.3926969,3.3732798,3.0799046,3.361539,3.5536404,3.0132587,2.909556,3.571709,3.067071,3.6321535,3.3958504,3.3469396,3.162863,3.106531,3.1215599,3.3132343,3.1417632,3.3588862,2.8579352,3.0090258,3.0979512,3.2309597,3.180699,2.983175,3.458638,3.4581845,3.1658375,3.4649365,3.0402067,3.4584868,3.3119657,3.0934217,3.4294293,3.1702616,3.0784569,3.1824145,2.9965117,3.2427897,3.2971036,3.1258066,3.1550322,3.2375438,3.1179338,3.2662318,3.1119342,3.1115985,3.3390536,3.4207807,3.0989897,3.3159704,3.5124176,3.1277525,3.2720737,3.585799,3.4206157,3.1159432,3.2420442,3.292256,3.2038484,3.3935752,3.1149445,2.8674674,3.0584261,3.309204,3.1743505,2.8438554,2.9726655,3.1245043,3.161368,3.539954,3.1169395,3.6282868,3.1740599,2.9969492,3.1003706,2.9818187,3.1574569,3.3104808,3.4435759,3.6472852,3.0965624,3.0538464,3.3986344,3.3352573,3.4686427,2.906335,3.1095786,3.2629254,3.2203696,3.145507,3.042969,3.3756635,3.0622058,3.0128372,3.2552726,2.832509,3.193959,3.0195317,2.9299295,3.288473,3.193959,3.4753807,2.8692317,3.2949069,3.0382226,3.1775365,3.3607826,3.2385478,3.0378246,3.5605044,3.4690852,3.153205,3.1245043,3.4502492,3.6037936,3.3988078,2.9698815,3.4712918,3.2135177,3.1476762,3.514946,3.480007,3.3304138,3.0141003,3.0526938,2.9858754,2.8937619,3.0480533,3.2704458,3.1293676,3.4243915,2.8041394,3.0920184,2.9410143,3.0132587,3.388101,3.1274288,3.3057811,3.200303,3.4396484,1.94939,3.3384564,2.997823,3.2427897,3.1607685,3.457276,3.0986438,3.2335038,3.4619484,3.493458,2.894316,3.1162755,3.2886963,3.517196,3.1832697,3.1922886,3.2571983,3.2808058,2.8182259,3.1182647,3.1832697,3.3868556,3.0297894,3.0565238,3.2920344,3.4553018,2.988113,3.3342526,3.3968964,3.2445245,3.3741982,3.1513698,3.7062056,3.3138673,3.2953472,3.217747,3.0374265,2.8419847,3.2792106,3.0449317,3.071882,3.2650537,3.3921692,3.3018978,3.4653828,3.494433,3.5690227,3.3348558,3.5824044,3.1906118,2.2380462,3.4077308,3.211921,3.2255678,3.2268577,3.0561423,3.3533392,3.1571546,3.1010594,3.2350233,3.1010594,3.4942937,2.948413,3.3424227,3.0831442,3.1215599,3.1395643,3.0417874,3.5474055,3.3743818,3.23325,3.3998468,3.1911714,3.2113876,3.3857849,2.9735897,2.8627276,2.931458,3.1105897,3.200303,3.1202447,2.9965117,3.1179338,3.607455,3.5573869,3.1592662,3.5312233,3.2857823,2.9116902,2.968483,3.0170333,2.9795485,3.2046626,3.3935752,3.1655412,3.6274683,3.106191,3.3643634,3.438384,3.2953472,2.8709888,3.0784569,3.192846,2.9469433,3.0614524,3.3094172,2.9652019,3.4681995,2.220108,3.082067,3.250176,3.1445742,3.4996872,3.3416324,3.0174508,2.9041743,3.0553784,3.0681858,3.5710096,3.0874264,3.0681858,3.3527613,3.1051695,3.153205,3.4995496,3.34811,3.346744,2.8779469,3.383097,3.2569582,3.4138026,3.2697463,2.9894497,3.2559958,3.069668,2.9854264,3.218798,3.1781132,3.2070956,3.0766404,3.1637576,3.0297894,2.9329808,3.469822,3.1436393,3.388634,2.9116902,2.8813846,3.1439512,3.162863,3.1967287,3.0762763,3.2240148,3.6850247,3.447933,3.2552726,3.1758018,3.0941217,3.0913153,3.458033,3.0374265,3.0561423,3.2392995,3.1192558,3.462398,3.3342526,3.0338256,3.0417874,2.9532764,3.2771506,3.109916,3.2427897,3.2857823,3.5146806,3.0480533,3.401573,3.1571546,3.472171,3.079543,3.0342274,3.3432117,3.3392527,3.477266,3.3974185,3.2484636,3.1464381,3.4196253,3.4053464,3.1258066,3.1906118,2.9898946,3.1367207,3.5782952,3.594724,3.2185354,3.0685568,3.5206146,3.162863,3.16643,3.0174508,3.4207807,3.0211892,3.0182843,3.2778382,2.9566486,3.149219,3.8969119,2.9637878,3.40637,3.0948205,3.203305,3.1781132,3.1967287,3.2135177,3.122216,3.1852589,3.1861084,3.3079238,3.4896772,3.2940252,3.5497386,3.268812,3.259116,2.994317,3.3807538,3.1911714,3.176959,3.626443,3.5327544,3.0777311,2.9872193,3.269513,3.1958997,2.980912,3.2375438,3.1445742,3.7842605,3.2008505,3.478278,3.057666,3.3324385,3.4284587,3.3904052,3.218798,3.2516382,3.1766698,3.09691,3.5608628,3.3868556,3.147367,3.299725,3.4329693,3.065953,3.2380462,3.2605484,3.2319791,3.057666,2.9781804,2.7686381,3.0090258,3.2253094,2.923244,3.0958664,3.2957869,3.2260842,3.2237554,3.8167052,3.5162709,2.9527924,3.0145206,3.175222,3.408579,3.2268577,3.2690458,3.3126004,3.2469907,3.1815577,3.441538,3.352954,3.0863597,3.299943,3.4833019,3.1903317,3.2135177,3.3368597,3.1169395,3.3970706,3.4620984,3.1095786,3.2335038,3.302331,3.3265407,3.4686427,3.299725,3.249443,2.9278834,3.3506355,3.147367,3.389166,3.210586,3.4927604,3.4019172,3.862787,3.2975416,3.365488,3.209515,3.2164297,3.7147489,3.0390174,3.1580608,3.4641914,3.3283796,3.3244882,3.441538,3.0842187,2.9969492,2.800717,3.2260842,3.0852907,3.023664,2.9903388,3.365488,3.2652895,3.133539,3.396025,3.2156377,3.210586,3.2385478,3.2598326,3.254548,3.0744507,3.2704458,3.1696744,3.3686588,2.9079485,3.0799046,3.0161974,3.2440295,3.2739267,3.303628,3.4061995,3.1445742,3.0199466,3.486714,3.4828737,3.2372923,2.7299743,3.4613485,3.239049,3.3085644,3.5963771,3.282622,3.0330215,2.9258275,3.288473,3.189771,3.2513947,3.4785664,2.9047155,3.1354506,3.2624512,3.2392995,3.1034617,3.1964526,2.974051,3.0289776,3.0561423,3.1781132,3.1354506,3.515609,3.0976043,3.0362296,3.1115985,3.346744,3.3051362,2.9670796,3.139879,3.0413928,2.9542425,3.3455698,3.481586,3.291369,3.2926989,2.933993,3.1306553,3.007748,2.8893018,3.373831,3.2746196,3.1464381,3.3743818,3.3100557,3.1598678,3.6049817,3.4996872,3.0934217,3.7501225,3.1139433,3.206826,2.8494194,3.2156377,2.9360108,3.3201463,3.4303975,3.0330215,3.089905,3.3126004,3.2757719,3.2828486,3.2571983,2.9925535,3.309843,3.2237554,3.2445245,2.9772663,3.0614524,3.3040595,3.333044,3.284205,2.9800034,3.263636,3.0633333,3.0457141,3.1711411,3.268812,3.7550359,3.1258066,3.1395643,3.4080703,3.193681,3.4340897,3.622214,3.2579184,3.1179338,1.8325089,3.089905,3.3845327,3.4646385,3.0378246,3.7110476,3.0064662,3.5996647,3.1992064,3.4862888,3.0944712,3.2164297,3.0934217,3.2195845,3.0338256,3.0449317,3.4051754,3.388101,3.6646419,3.1622655,3.182985,3.0944712,3.6383893,3.1702616,2.9434946,3.2812607,3.5734518,3.4676082,3.3134453,2.8876173,3.2455127,3.1119342,3.5600262,3.2615008,2.7937903,3.1589653,3.2681098,3.0588055,3.3244882,3.7464786,3.1679077,3.1055102,3.5662017,3.133539,3.0549958,3.2350233,3.2190604,3.12969,3.1562462,3.1379867,3.2052045,3.3070679,3.425208,3.3025475,3.5739155,2.8438554,3.3100557,3.4084096,3.30298,3.3230457,3.3512163,3.8048208,3.3564084,3.1357684,3.0824263,3.2911468,3.2915907,3.0553784,3.1607685,3.4299138,3.217747,3.3005955,3.1433272,2.9390197,3.147367,3.1795518,3.3257208,3.1379867,3.3896976,3.4174716,3.266937,3.2662318,3.1815577,3.376577,3.4261858,3.1580608,3.0622058,3.1646502,2.9956353,2.9454687,3.0744507,3.5971465,2.890421,3.0090258,3.1911714,3.023664,3.0195317,3.171434,3.052309,3.2926989,3.4153073,3.0261245,3.3918169,3.4714384,3.4726102,2.8674674,2.7979596,3.11294,3.178977,3.216166,3.1598678,3.3630476,3.1020906,3.045323,2.9390197,3.3641756,3.2911468,3.4877038,3.1115985,3.0923698,3.198657,2.9561684,3.1655412,3.1031194,1.8692317,3.2084413,3.2567177,3.1786892,2.894316,2.876795,3.193959,3.0285714,3.3394516,2.612784,3.002598,3.2491984,2.9283957,3.1504495,3.4589398,3.6769679,3.36135,3.368101,3.1832697,3.434569,3.36135,3.5299435,3.1911714,3.3165994,3.41946,3.2513947,3.466571,3.3624825,3.359456,3.125156,3.3619165,3.148294,2.960946,3.0726175,3.2301934,3.230449,3.0103,3.564666,3.170555,3.1068707,3.0986438,3.2156377,3.3469396,3.20871,3.2412975,3.284205,3.0979512,3.5670264,2.960946,3.0174508,3.749195,3.712818,3.2076344,3.0867157,2.924796,3.8546703,3.145507,3.2420442,3.5567849,3.3975925,3.109916,3.1014032,3.3308194,3.1849751,2.7693772,2.8709888,3.351603,3.0301948,3.0965624,2.7193313,3.077368,3.1364036,2.9464524,3.112605,3.0,2.993877,3.4792874,3.3621054,2.9708116,3.396548,2.902547,3.1684976,3.3079238,3.1182647,3.2440295,3.1189258,3.2871296,3.449787,2.8802419,3.1522884,3.2499318,3.1357684,3.6640775,3.445604,3.177825,3.4676082,2.992995,3.306425,2.9590414,3.457276,3.623456,3.2437818,2.806858,3.080987,3.2156377,3.2350233,3.2598326,2.8692317,3.0902581,3.3721752,2.8959746,3.139879,3.139879,2.9390197,3.0913153,3.3932242,3.108565,3.2111206,3.309204,2.919601,3.2271152,3.3686588,2.9726655,3.1293676,2.8785217,3.162863,3.0762763,3.2367892,3.1574569,3.2491984,3.1109262,3.5673792,3.224792,3.267641,2.7795966,3.0881362,3.108565,3.1658375,3.0788193,3.0726175,3.2487087,3.842921,3.5624118,3.6794279,2.8992732,3.0681858,2.9498777,3.04883,3.3257208,3.2255678,2.1271048,3.276232,3.6382895,3.331832,3.062582,3.1024337,3.5605044,3.0261245,3.3132343,3.3205616,3.0888445,3.2984164,3.4001925,3.760724,3.2652895,3.5420783,3.0342274,3.4702635,2.8615344,3.1931245,3.2342641,3.3201463,3.4318461,3.4625478,3.3590763,3.0777311,3.2016702,3.5957167,3.3275633,3.3986344,3.379668,3.4737787,3.2555137,3.2555137,2.988559,3.1522884,2.0211892,3.1631613,3.0902581,3.1696744,3.4292676,3.0285714,3.1486027,3.5764565,3.2977605,3.0923698,3.2526104,3.192846,3.591176,3.107888,3.0090258,3.2000294,3.1034617,2.9074113,3.2271152,3.2203696,3.0561423,2.146128,3.4769764,2.9858754,3.2405493,3.2837534,2.4941547,3.024896,3.4324882,3.3968964,3.3205616,3.080987,3.303628,3.5044708,3.2622137,3.2127202,3.292256,2.9867718,3.611617,3.0588055,3.1619666,3.3372595,3.0867157,2.994317,3.1931245,3.0989897,3.0877814,3.7929516,3.123198,2.9469433,3.2552726,3.0441477,3.1010594,3.3081374,3.4008832,3.4952667,3.4693801,3.282622,3.346353,3.3517964,3.215373,3.4141374,3.389166,3.0930712,2.9395192,3.2540646,3.3257208,3.2392995,3.1734776,3.3277674,3.176959,3.123198,3.276232,3.0265334,3.2521245,2.813581,3.2430382,3.7323134,3.3138673,3.1367207,3.5010593,3.2755418,3.277609,3.2957869,3.326336,3.007748,2.966611,3.209515,3.2981977,3.0182843,3.3492775,3.3372595,3.0468853,3.0480533,3.1906118,3.067443,3.1684976,3.1254814,2.8375885,3.002166,3.4984484,3.1328998,3.3117537,3.1024337,3.2253094,3.9930391,3.2437818,2.9561684,3.2880256,3.0726175,3.2447717,3.299943,3.4225898,3.413132,3.171434,3.373831,3.3767593,3.126456,3.2240148,2.8195438,3.140508,3.0261245,3.5921767,3.0989897,3.4930396,3.1812718,3.09691,3.1379867,3.0902581,3.218798,3.691877,3.2821689,3.311118,3.0161974,3.0297894,3.0425756,3.273233,3.548635,3.263636,3.280123,3.3782163,3.154424,3.3394516,3.3205616,3.2198465,2.9726655,3.0157788,3.1679077,3.2111206,3.511616,3.0170333,3.261263,3.0740848,2.892651,3.3533392,3.2484636,3.2276297,3.0553784,3.0989897,2.968483,2.445604,3.281942,3.1215599,3.2060158,3.259116,3.2046626,2.8762178,3.2437818,3.3506355,3.2317243,2.9708116,2.8864908,3.3643634,3.1583624,3.1684976,2.3944516,3.1149445,3.2617385,3.1379867,2.9818187,3.109916,2.8830934,3.1852589,2.8048208,3.3265407,3.411283,3.002166,3.3712525,3.0707765,2.8762178,3.1670218,2.9768083,3.3935752,3.2662318,2.9580858,3.228657,3.075182,3.3291943,3.0499928,2.931458,3.089905,3.2469907,3.4726102,3.377124,3.1423895,3.3070679,3.5754187,3.067071,3.0867157,3.1693804,3.0891984,3.1386185,3.3667965,3.1720188,3.266937,2.25042,2.9618955,3.3094172,3.5009222,3.0996807,3.3492775,3.360972,3.1202447,3.3988078,3.2538223,2.9951963,3.1306553,3.1034617,2.894316,3.1109262,3.3974185,3.4353666,3.1162755,3.210586,3.2631624,3.3085644,3.4930396,3.2172208,3.3285835,3.188366,3.2713768,3.2821689,3.3839948,3.0103,3.0835025,3.0503798,3.4031205,3.2513947,3.3459616,3.4036353,3.3756635,3.3400474,3.0941217,3.3496659,3.2271152,3.3475251,2.980912,3.3760293,2.8686445,1.8633229,2.9735897,3.2821689,3.3679147,3.249443,3.437592,3.3100557,3.2926989,2.9800034,3.1055102,2.9074113,3.299943,3.1556396,2.8937619,3.166726,3.166726,3.4560623,3.1458178,3.1439512,3.5052857,3.1684976,3.447003,3.788734,3.1903317,3.069298,2.7916906,3.2900345,3.1553361,2.968483,3.373096,3.2412975,2.7363966,3.3342526,3.373831,3.0480533,3.0538464,3.3428173,2.942008,2.8909795,3.3868556,3.3384564,3.3283796,2.9454687,3.3106933,3.2185354,3.069298,3.3240767,3.0068936,3.1731863,3.0538464,3.1858253,2.9580858,3.6351821,3.4755259,3.360972,2.6170003,2.3820171,2.994317,3.4581845,3.148294,3.5160062,3.0831442,3.3348558,3.4399638,3.209783,3.280123,2.975891,3.3492775,3.1743505,2.9439888,3.364926,3.0944712,3.5705428,3.2808058,3.4647875,3.2111206,3.522705,3.0342274,3.2920344,3.1740599,3.108565,2.9813654,3.0726175,3.1553361,3.2757719,3.3660493,3.2342641,3.0417874,3.023664,3.0253057,3.1344957,3.4958217,3.0141003,3.2878017,3.3596458,3.2000294,3.4348881,3.284205,3.43361,3.2907023,2.9503648,3.2342641,3.2430382,3.3324385,3.1574569,3.4480877,3.1274288,3.5747256,3.0413928,3.2662318,3.5728717,3.2253094,3.2437818,3.0,2.8215137,3.4736328,2.993877,2.8802419,3.4154742,3.3893433,3.0157788,3.726401,3.2385478,3.0008678,3.1287222,3.307282,3.1258066,3.2372923,3.2467446,3.089905,2.993877,2.992995,3.281488,2.8215137,3.0354297,2.9227254,3.0277572,3.3712525,2.992995,3.3850698,3.1068707,3.455606,3.2746196,3.146748,3.1696744,3.170555,3.3706982,3.4942937,3.1179338,3.4148064,3.043755,3.4225898,3.2312145,3.2317243,3.138934,3.5672617,2.8633227,3.0824263,3.3679147,3.2540646,3.6306312,3.282622,2.9014583,3.1436393,2.8561244,3.2190604,2.8444772,3.3823774,3.2260842,3.3455698,3.35526,3.1696744,3.4973445,2.8041394,3.201124,2.9969492,3.2052045,3.3904052,3.2084413,3.4730487,3.0068936,3.2940252,3.4930396,3.1967287,3.715502,2.988113,3.1306553,3.1869564,3.2659965,3.4923413,3.416474,3.062582,3.2035768,3.0064662,3.3686588,3.4068806,3.478855,3.6709876,2.914343,3.4186327,3.457276,3.2385478,3.1972806,3.553276,3.421275,1.8864907,3.0637085,3.153205,2.9542425,3.023664,3.0161974,2.8779469,3.0530784,3.0986438,2.960946,3.1711411,3.5000992,3.0704074,2.9604707,3.2848816,3.469822,3.2317243,3.1983821,3.5703094,2.2455127,3.765892,3.149219,2.845718,3.2121875,2.9652019,3.0457141,3.2255678,3.2720737,3.0161974,3.4329693,3.2526104,3.2240148,3.3469396,3.0382226,3.3632357,3.168792,3.1589653,3.5982432,3.095518,3.5133507,3.1169395,3.0417874,3.2484636,3.3384564,3.2643454,3.2837534,3.0499928,3.273233,3.0726175,3.0740848,3.0729847,3.2711444,2.8318698,2.9595184,3.5397031,3.508395,3.1886473,3.2121875,3.1293676,3.5224442,3.170555,3.5883837,2.890421,3.1075492,2.5502284,3.409595,3.0141003,3.0584261,3.200303,3.0572855,3.3930485,3.3197305,2.9576073,3.2137833,3.4242282,3.069298,2.900913,3.0633333,3.0813472,3.626751,3.2445245,3.176959,3.1553361,3.024075,3.4116197,2.5550945,3.1241782,2.9434946,3.3684728,3.0228405,3.486997,2.5670264,3.2206311,3.2734642,2.919601,3.4405942,3.0228405,3.4942937,3.307282,3.172603,3.373096,3.2552726,3.0584261,3.171434,2.805501,3.3896976,3.378398,3.0891984,3.1105897,3.1702616,3.1922886,3.2365372,3.1000257,3.5736837,3.6509871,3.065953,3.4435759,3.321184,3.1550322,3.2746196,3.0681858,3.2432861,3.0788193,3.1844075,3.009451,3.3304138,3.006038,2.8864908,3.0115705,3.3527613,3.222196,3.1159432,3.2437818,3.309843,3.0038912,3.1565492,3.3935752,3.1684976,3.3857849,2.2671716,3.146748,3.230449,3.4239008,3.3277674,3.6684792,3.1172712,2.9175055,3.5047426,3.389166,3.106531,3.6347795,3.1010594,3.3253105,3.3447852,3.2491984,3.5520597,3.0141003,3.0863597,3.2024884,3.0595634,3.3475251,3.2898118,2.9127533,3.049218,3.3174365,2.9995656,3.2345173,3.1658375,2.6294096,3.106531,3.1095786,3.409426,3.571709,3.4034636,3.2946866,1.968483,3.0842187,3.1075492,3.192846,3.2953472,2.9449759,3.5286596,2.9532764,3.3479152,3.4289443,3.0330215,2.9258275,3.0989897,3.3322365,3.2487087,3.2569582,3.250176,3.1766698,3.2319791,3.2977605,3.2121875,3.1010594,2.997823,3.253338,3.0390174,3.193681,3.1357684,3.5375671,3.0362296,3.3207693,3.2024884,3.1162755,3.3322365,3.0285714,3.0342274,3.171434,3.2164297,3.3236644,3.4039779,3.180699,3.3498602,3.2405493,3.1152775,3.0666986,2.9925535,3.21801,3.2491984,3.7031193,3.0417874,3.1815577,2.9294188,2.8475726,3.5284023,3.0277572,3.3283796,3.5900612,3.6030362,3.3352573,3.0468853,3.1373541,2.8475726,3.3085644,3.4391747,3.0784569,3.0944712,3.1598678,3.1655412,3.5162709,3.454845,3.0831442,3.526727,3.534407,2.9263425,3.5474055,3.1574569,3.1192558,2.9395192,2.960946,2.855519,3.3322365,3.0374265,3.266702,3.2711444,3.376577,3.1486027,2.9781804,3.3902283,3.4927604,3.1189258,3.170555,3.269513,3.2430382,2.9489017,3.2851071,3.2240148,3.0888445,3.0976043,3.2076344,3.1835546,3.2949069,2.9474337,3.0565238,3.2276297,3.2764618,3.064458,3.1427023,3.0655797,3.216957,3.210586,2.9982593,3.0338256,3.0285714,3.4350476,3.2782962,3.3461573,3.2477279,2.9148717,3.229426,3.201124,3.3496659,3.0530784,3.2060158,3.123525,3.188366,3.2942457,3.0740848,3.2440295,3.0374265,3.3896976,2.870404,3.0920184,3.2782962,3.23325,3.1571546,3.153205,3.0704074,2.997823,2.9489017,2.980912,3.525822,3.1947918,2.9278834,3.651956,3.0511525,3.456366,3.2407987,3.389166,2.9201233,3.3392527,2.6608655,3.3443923,3.2452657,3.2198465,3.2579184,3.1357684,3.4714384,3.2855573,3.5392015,2.8000293,3.0425756,3.043755,3.1379867,2.908485,3.3354578,3.1649473,3.2211533,3.2309597,3.3643634,3.0511525,3.2437818,3.2255678,3.2962263,3.4801507,2.9680157,3.2477279,3.235781,3.3643634,3.2615008,3.3226328,3.2452657,2.9355073,3.0920184,3.122216,3.2964458,3.1195858,3.3993275,3.1142774,3.001301,3.3232522,3.3044906,2.992995,3.0051806,3.5691397,3.1024337,2.9845273,3.288473,3.4051754,3.4670157,3.0374265,3.4632957,3.0685568,3.408918,3.5364323,3.2479732,3.2862318,2.9818187,3.370883,3.2337573,2.9258275,2.8512583,3.2206311,3.4242282,3.1711411,3.4261858,3.1476762,2.9951963,3.4835873,3.2135177,3.1911714,3.1781132,3.3760293,3.0976043,3.175222,3.1003706,3.0996807,3.4920616,3.2229764,3.182985,3.3291943,3.0064662,3.1942368,2.9894497,2.283301,3.2345173,3.2462523,3.1676126,3.5670264,3.2113876,3.6338723,3.1254814,3.5002365,3.235781,3.1212316,3.302331,3.416807,3.2622137,3.3178544,3.2103186,3.1020906,3.536306,2.965672,3.192846,3.009451,3.4980347,3.0799046,3.0253057,3.3988078,3.2469907,3.2484636,3.2547896,3.2569582,3.1464381,3.2891428,3.0090258,3.0277572,3.3362596,3.2229764,3.311118,3.1105897,3.3220124,3.1598678,3.499137,3.2400498,3.1068707,3.2380462,3.1142774,3.2046626,3.071514,3.0881362,3.079543,3.2583978,3.0297894,3.229426,3.1179338,3.3134453,3.4396484,3.1516762,3.4534712,2.9965117,3.3660493,3.1486027,3.1498346,3.166726,3.0867157,3.2878017,3.6504047,3.7466342,3.0174508,3.383097,3.1319394,3.3253105,3.3362596,3.2706788,3.305996,3.0261245,3.1139433,3.2886963,3.5826316,3.2089784,3.4106085,2.9164538,3.4056878,3.043755,3.275081,3.4523997,3.3138673,3.067071,3.4101021,2.9513376,3.5202215,2.9057958,3.6948683,2.9969492,3.1711411,2.908485,3.1619666,3.2000294,3.1325798,3.0622058,3.3356586,3.4996872,2.7895808,3.2084413,2.6608655,3.0289776,2.9854264,3.232488,3.2027607,3.3521826,3.122216,2.9898946,2.757396,3.3380578,3.1105897,2.421604,3.4646385,2.993877,3.0220158,3.1189258,3.5284023,3.2352757,3.376212,3.2605484,3.138934,3.1357684,3.8090882,3.2964458,3.126456,3.168792,2.997823,2.988559,3.195069,3.263636,2.7810369,3.1354506,3.1287222,3.2190604,3.5212688,2.10721,3.1172712,3.2523675,3.2782962,3.2278867,3.295567,3.4034636,3.126456,3.2662318,2.9872193,3.0996807,3.195069,3.1869564,3.1034617,3.1886473,2.8318698,2.9283957,3.268344,3.0503798,3.2113876,2.975432,3.1105897,2.8591383,3.2949069,3.4353666,3.1105897,3.326336,3.0584261,3.1132748,3.200303,2.9986951,3.071514,3.067071,3.3641756,3.2778382,3.2360332,3.3291943,3.5728717,3.0588055,3.547036,2.8182259,3.2035768,3.6325586,3.3986344,3.3546846,3.2586372,3.1869564,3.0199466,2.9854264,3.249443,3.2337573,3.2253094,3.554368,3.2629254,3.6456187,3.4750898,3.161368,3.1781132,3.0852907,2.9735897,3.2156377,3.586137,3.396548,3.176959,3.0685568,3.2437818,3.0565238,3.2000294,2.983175,3.4121244,3.3422253,3.3348558,3.4792874,3.289366,3.527501,3.080987,3.5909534,3.3716218,3.4247184,3.0729847,3.4199557,3.0958664,2.8909795,3.0655797,3.3743818,3.172311,3.2748504,3.2350233,3.2706788,3.1277525,3.3857849,3.1408222,3.1010594,3.2060158,3.5022905,3.2113876,3.1041455,3.2942457,3.6498215,3.0824263,3.1931245,3.2076344,2.9795485,2.8864908,3.1109262,3.1172712,3.2035768,3.0622058,2.846337,3.1852589,3.2645817,2.9299295,3.4207807,3.1024337,3.107888,3.206826,3.502427,2.921166,3.0740848,3.178977,3.4831593,3.2365372,2.9995656,3.3328424,3.1775365,3.216957,3.1357684,3.0305998,3.2516382,3.2674065,3.3773062,3.2920344,3.0603201,3.2447717,3.193681,3.3925211,2.8615344,2.20412,3.1758018,3.3778524,3.0457141,2.822168,3.3896976,2.9556878,3.5308397,3.2400498,3.0831442,3.1055102,3.0224283,3.4753807,3.333044,2.942008,3.4820156,3.3619165,3.0338256,3.0402067,3.2137833,1.7160033,3.305996,2.9898946,3.211921,3.4279728,3.1869564,2.975432,3.2977605,3.2900345,3.3346548,3.2447717,3.1631613,3.346744,3.2521245,3.553276,3.1316187,3.3113298,3.5018804,3.4239008,3.2089784,2.8864908,3.2019432,3.1179338,2.983175,3.4404368,3.0161974,3.1760912,3.1786892,3.0305998,3.268344,3.1592662,3.3492775,3.0842187,3.009451,3.0382226,3.3667965,3.1189258,2.9898946,2.9670796,3.4670157,3.0863597,3.0390174,3.1942368,3.5241363,3.120574,3.3925211,3.4881275,3.0867157,3.3422253,3.249443,3.0182843,3.0457141,3.1550322,3.3492775,3.2946866,3.2871296,3.4331295,3.0107238,3.3199384,3.223496,3.0170333,3.0425756,3.0157788,3.2484636,3.1649473,3.2260842,3.007748,3.4493241,3.1312978,3.2405493,3.1068707,3.2713768,3.161368,3.7531998,3.1245043,3.1287222,3.0777311,3.0913153,3.2946866,3.5922878,3.459694,3.3984609,3.1852589,3.232488,3.2835274,3.3907585,3.4560623,3.1693804,3.5412047,2.9633155,2.968483,3.2240148,3.1448853,3.2681098,3.4230819,3.3666098,3.1592662,3.1014032,3.069298,3.0081742,3.267641,3.350054,3.4303975,3.5925097,3.3741982,3.466571,3.3904052,3.0831442,3.447933,3.0464952,2.9845273,3.16643,3.067071,3.0666986,3.2076344,3.242293,3.224533,3.34183,3.3492775,3.2392995,3.3172274,3.3706982,3.1821291,3.3898745,3.1189258,3.514282,3.3168087,3.8822398,3.168792,2.993877,3.1293676,3.3236644,3.166726,3.123198,2.9532764,3.0996807,3.2720737,3.1841233,3.4394906,3.3521826,3.3479152,3.5242662,3.1192558,3.1670218,3.123198,3.3541083,3.1580608,2.8129134,3.5602653,2.8536983,3.180699,2.980912,3.1743505,3.126456,3.4080703,3.1274288,2.9395192,3.2477279,3.1734776,3.1476762,3.0726175,3.4401217,3.180699,3.281942,3.6528263,3.4992745,2.9489017,3.0944712,2.8668778,3.149219,3.2650537,3.2103186,3.2748504,2.8920946,3.0468853,3.5356739,3.235781,3.1972806,3.3441956,3.4617987,3.4992745,3.3993275,2.9633155,3.201124,3.2523675,3.064458,3.1740599,3.1583624,2.9580858,3.6040099,3.2962263,3.0726175,3.0228405,3.2805784,3.2263422,3.1658375,3.0788193,2.9074113,3.1975563,2.5854607,3.3094172,2.8721564,3.3953264,3.023664,3.0584261,3.2880256,3.0610752,3.2035768,3.4913616,2.914343,3.224792,3.3918169,3.6142642,3.0064662,3.161368,2.9111576,3.1804125,2.8893018,3.535294,3.3279717,3.1679077,3.1734776,2.9590414,3.2392995,3.2227166,3.3716218,3.1844075,3.6386888,3.7915504,3.1408222,3.2070956,3.3554516,3.1338582,3.418964,3.2271152,3.4818723,2.978637,3.2962263,3.2499318,2.984077,3.195623,3.1241782,3.1379867,3.445137,3.5954962,3.0170333,2.8512583,3.1507564,3.674953,3.1601682,3.350054,3.1109262,3.389166,3.2569582,3.5875988,3.1911714,2.865696,3.3271544,3.263636,3.2019432,3.2342641,3.1679077,3.2855573,3.5424519,3.2579184,3.2907023,3.2405493,3.4313638,3.434569,3.3400474,3.3548765,3.1513698,3.1373541,3.1192558,3.7094395,3.089905,3.5331364,3.2547896,3.4374335,3.1044872,3.1658375,3.1031194,3.3310223,3.2942457,2.930949,3.2214143,2.9872193,3.2583978,3.4889736,3.0354297,3.2898118,3.1516762,3.3896976,2.9439888,3.2474823,3.16643,3.2598326,2.9604707,3.346744,3.2521245,3.1458178,3.2079036,3.1670218,2.6803355,3.049218,3.1354506,3.1000257,3.0115705,2.9912262,3.0726175,3.3671694,3.5196967,3.2869053,3.147367,2.9148717,3.2027607,3.139879,3.067443,3.3951516,3.3079238,3.4053464,3.253338,3.1277525,3.2681098,3.246006,3.1010594,3.1942368,3.1983821,3.0881362,3.1760912,3.4138026,2.365488,3.145507,2.9047155,3.6980135,3.4324882,3.0655797,3.4649365,3.175222,3.075182,2.938019,3.4896772,3.2214143,3.0842187,3.4239008,3.1367207,3.0354297,3.1922886,3.1640553,3.1376705,3.4379091,3.413635,3.0441477,3.2024884,3.0996807,2.984077,3.35526,3.0856473,3.0273497,3.1241782,3.206286,3.148294,2.9464524,2.9503648,3.1312978,3.1162755,3.3785796,3.1684976,3.0503798,3.1000257,3.2844307,3.2255678,3.4248817,2.980912,2.9772663,3.1436393,3.224792,3.080987,3.2084413,3.1325798,2.854306,3.2583978,3.171434,3.3453736,3.2911468,3.106531,3.702689,3.0588055,3.361539,3.0681858,3.0417874,3.3106933,3.3386557,3.4797192,3.0107238,3.1931245,2.9633155,3.51375,3.1149445,3.1414497,3.1622655,3.273233,3.2278867,3.4805818,3.0515385,3.2764618,3.0610752,3.2137833,3.3829172,3.275081,3.3800302,2.9795485,3.082067,3.5066402,2.909556,3.40637,3.2971036,3.2662318,3.3884563,3.3066394,3.6054127,3.2741578,3.0986438,3.1640553,3.3378584,3.0813472,3.3308194,3.4350476,3.2469907,3.5687883,3.3721752,3.3747482,3.2380462,3.687618,3.409426,3.0107238,3.358506,2.933993,3.630733,3.1109262,3.0464952,3.421275,2.9604707,3.1812718,3.2043912,3.210586,3.300378,3.4891143,2.9474337,3.175222,3.3988078,3.4429498,3.2583978,2.9827235,3.0038912,3.1574569,3.3834562,3.4814427,3.416973,3.1159432,2.9969492,3.0799046,2.3961992,3.1055102,3.2452657,3.3829172,3.3914645,3.1607685,3.1031194,3.0909631,3.1852589,3.449787,2.9227254,3.1344957,3.4104397,3.0888445,3.2538223,2.9580858,3.0199466,3.1875207,3.2900345,3.4896772,3.224533,3.1541195,3.1734776,3.1152775,3.444981,3.153205,2.9854264,2.8536983,3.2172208,3.2052045,3.112605,3.6772418,3.3469396,3.1964526,3.2734642,2.9542425,3.2782962,3.16643,3.1152775,3.206826,3.666518,3.1344957,3.1068707,3.4647875,3.569959,2.800717,3.2794387,3.1507564,3.2309597,3.15351,3.0707765,3.7215633,3.1795518,3.1274288,3.2586372,3.4714384,3.2962263,3.0326188,3.5415792,3.1821291,3.36135,2.881955,3.0979512,3.2764618,3.4730487,3.2137833,3.1504495,3.12969,3.4299138,3.3517964,3.5635998,3.3047059,3.326336,3.1607685,3.0064662,3.1486027,3.57841,3.3047059,3.3554516,3.299943,2.807535,3.325105,3.4051754,2.9242792,2.7291648,3.381837,2.991669,3.1775365,3.1427023,3.6458151,3.182985,3.0378246,4.227347,3.198657,3.049218,2.9637878,2.7686381,3.2427897,3.1992064,3.4211102,2.9618955,3.2089784,3.071882,3.2837534,3.228657,3.6058435,3.7087607,3.303628,3.1283994,3.2662318,3.230449,3.4537768,3.2734642,3.295567,3.0737183,3.1000257,3.3253105,3.3066394,3.3057811,3.0253057,3.4284587,3.0051806,3.383097,3.079543,2.937016,3.324694,3.3213913,3.0515385,3.3291943,3.2755418,2.4409091,3.2309597,3.1119342,3.3712525,3.3498602,3.2734642,3.3113298,3.1245043,3.188366,2.6857417,3.1041455,3.4854374,3.1328998,3.281488,3.5303278,3.4426365,2.9542425,3.1906118,3.8961954,3.2933626,2.960946,3.2513947,3.6178389,3.466571,3.0305998,3.4269989,3.2898118,1.9731278,3.002166,2.8512583,3.441538,3.1580608,2.942008,3.3356586,3.2713768,3.1775365,3.0441477,3.077368,3.0845764,3.0845764,3.148294,3.2645817,3.5310955,3.0207756,3.3904052,3.2008505,2.9903388,3.0913153,3.0729847,3.192846,3.8222988,3.2995074,3.3428173,3.2129862,3.0425756,3.358506,3.0565238,3.2284005,3.2617385,3.4390168,3.379668,3.4983106,3.4303975,3.0480533,3.0633333,3.075547,3.1149445,3.3443923,3.242293,3.089905,3.2662318,3.1992064,3.41946,3.2296817,3.0425756,3.1731863,3.075547,3.122216,3.229426,3.0941217,3.0740848,3.2312145,3.0051806,3.1014032,2.9216864,3.2350233,3.224533,3.1886473,3.3918169,3.1562462,3.0526938,3.0305998,3.2263422,3.0402067,3.0305998,3.0902581,3.1041455,3.1601682,3.0,2.8475726,3.4745076,3.1169395,3.3807538,3.2706788,2.9867718,2.9722028,3.064458,3.1637576,3.0119932,2.9708116,3.4763968,3.5802405,3.211921,3.2195845,3.0737183,3.1693804,3.299943,3.1068707,3.3716218,3.149527,3.6631353,3.3368597,3.0633333,3.067443,3.2704458,3.771514,3.6692238,3.2562366,3.1589653,2.988113,3.0107238,3.140508,3.2949069,3.3302107,3.3577442,3.1267805,3.1513698,3.0047512,2.9556878,3.3991544,3.2445245,3.1162755,3.6391876,3.1274288,2.965672,3.0881362,3.3893433,3.0976043,3.2681098,3.0874264,2.9995656,3.2538223,2.988113,3.2900345,3.701827,3.2631624,3.6144753,3.0068936,3.5957167,2.937518,2.7619278,3.1427023,3.4705575,3.009451,3.0318122,3.1852589,3.3094172,3.31618,3.447003,3.154424,2.8853612,3.1476762,3.4708514,3.201124,3.1571546,2.9969492,3.1464381,3.494711,3.4149733,3.502427,3.1312978,3.1749315,3.373096,2.9726655,3.1743505,3.4173055,3.043755,3.3942766,3.009451,3.1571546,3.0553784,3.2615008,2.825426,3.4589398,3.5355473,3.2135177,3.3094172,3.3386557,3.1947918,2.997823,3.2253094,3.2586372,3.3422253,3.198657,3.0394142,3.089905,3.0273497,3.189771,3.7009633,3.2857823,3.1367207,3.0976043,3.1139433,3.2397997,3.1159432,3.0338256,3.4339297,2.9772663,3.1922886,3.386499,3.1486027,3.4438884,3.5251744,3.275081,3.0314085,3.2880256,3.5645478,3.1743505,3.8882356,2.90309,3.0265334,2.909556,3.2607868,3.644537,3.2430382,3.0161974,3.5608628,3.472171,2.988559,3.467756,3.1815577,3.265761,3.1439512,2.9956353,3.269513,2.9278834,3.0374265,3.574957,3.1947918,3.2038484,3.2926989,2.9956353,3.0326188,3.2526104,3.5359268,3.270213,3.2375438,3.303628,3.0149403,3.4610481,3.4454484,3.391993,3.2491984,3.0338256,2.9772663,3.2509077,3.5368109,3.282622,3.195069,3.3469396,3.3172274,3.0277572,3.3265407,2.9735897,3.1195858,3.089905,3.3121774,3.3773062,3.2337573,3.5430741,2.9242792,3.4823017,3.49485,3.314078,3.0207756,3.154424,3.6766937,3.3776705,2.9652019,3.5146806,3.2907023,3.1423895,3.2301934,3.0449317,3.2871296,3.7885218,2.975891,3.1676126,3.3747482,3.652343,3.564311,3.1852589,2.8293037,3.1348143,3.1832697,2.8954225,3.693727,3.077368,3.254548,3.1815577,3.3778524,3.4445133,3.3128119,3.423246,3.11294,3.512551,3.2127202,3.396548,3.3517964,3.3736475,3.3930485,3.120574,3.1758018,3.082067,3.2185354,3.3119657,3.2352757,2.942008,3.1373541,3.122216,3.4278107,3.1640553,2.9633155,2.8785217,3.3201463,3.5221834,3.5754187,3.3727279,3.2400498,3.4079006,3.2145789,3.321184,3.0824263,3.0406024,3.2350233,3.3543005,3.2345173,3.3314273,2.9969492,3.2617385,3.1631613,3.5559404,3.133539,3.1325798,3.303628,2.9854264,3.045323,3.3197305,3.1670218,3.223496,3.1139433,3.1731863,3.0515385,3.2741578,3.0726175,2.980912,3.4014006,3.0989897,3.6692238,3.3436055,3.1000257,3.1702616,3.1637576,3.0944712,3.5058281,3.3193142,3.1328998,3.2725377,3.2844307,3.0402067,3.4144719,3.29048,3.180699,3.534914,3.125156,3.670246,3.1169395,2.8363242,3.3157604,2.9903388,3.215373,3.4746532,3.1804125,3.1964526,3.1010594,3.139879,3.1812718,3.0220158,3.1436393,3.5740314,3.5193028,2.9795485,3.1775365,2.8299468,3.0330215,3.1395643,3.4072208,3.1034617,3.444981,2.9503648,3.0874264,2.9532764,3.2079036,3.1972806,3.1903317,2.9795485,3.2345173,3.2631624,3.2052045,3.1055102,3.0930712,3.0354297,3.2571983,3.3660493,3.2111206,2.9898946,3.1433272,3.0318122,3.4299138,3.611511,3.0119932,3.1458178,3.0330215,3.4742162,2.8375885,3.3205616,3.5133507,3.1034617,3.4527063,3.3888113,3.632862,2.8721564,3.0318122,3.0610752,3.5467894,3.1878026,3.0595634,3.3368597,3.1267805,3.1267805,3.6101277,3.2782962,3.1658375,3.2352757,3.126456,2.87564,3.0655797,3.282622,3.3432117,3.365488,3.0681858,3.1786892,3.0354297,3.3128119,3.130334,2.9965117,3.0161974,3.4148064,3.5999923,3.123525,3.2440295,3.4279728,3.1513698,3.0920184,2.7795966,3.1975563,3.4048338,3.771367,3.0941217,3.1095786,3.002598,3.147367,3.1458178,3.176959,2.974051,3.0707765,3.1835546,3.1947918,2.991669,3.3138673,3.2586372,3.551328,3.2748504,3.4104397,3.239049,3.2019432,3.0622058,3.2024884,3.4777,3.2455127,2.938019,2.9294188,3.2240148,3.4913616,3.1646502,2.9132838,2.8633227,2.9894497,3.2741578,3.1044872,3.0081742,3.604658,3.4641914,3.172311,3.5727553,3.067443,3.2864566,3.4689379,3.1367207,3.1886473,3.215373,3.4590907,2.7427251,3.126456,3.108565,3.1277525,3.2968845,3.3523755,3.499137,3.067071,3.736715,3.203305,3.4828737,3.2576785,3.1274288,3.291369,2.9995656,3.3469396,3.043755,3.3174365,3.2156377,3.0595634,2.7323937,3.1693804,3.1835546,3.1041455,2.3598356,3.3236644,3.4984484,3.0441477,3.266702,3.7697465,3.507856,2.9041743,3.4614985,3.1139433,3.1637576,3.210586,3.0464952,3.2487087,3.4670157,2.969416,3.1241782,3.0338256,3.539954,3.3736475,3.177825,3.1781132,3.437592,3.1376705,3.5351675,3.1014032,3.2929204,3.0891984,3.2296817,3.4690852,3.2219355,3.2352757,3.4726102,3.4828737,3.2127202,3.002166,3.1696744,3.2190604,2.975891,3.0637085,3.0394142,3.0835025,2.9818187,3.3479152,3.1702616,3.391288,3.3372595,2.5820634,3.2360332,3.0877814,3.0944712,3.2652895,3.295567,3.4533184,3.1758018,3.370883,2.8561244,3.319106,2.8813846,3.3279717,3.2697463,3.1328998,3.12969,3.4369574,3.075547,3.3057811,3.2697463,3.192846,3.3322365,3.152594,3.364926,3.682416,3.2598326,2.8864908,3.3751147,2.9604707,3.6044421,2.948413,3.5056925,3.0588055,3.3677285,3.370883,3.0891984,3.7379873,3.4905202,2.8627276,3.0648322,2.994317,3.1172712,3.3322365,3.273233,3.0187006,3.0565238,3.2420442,2.8609366,3.3712525,3.513484,3.05423,3.0965624,3.3240767,3.1241782,3.195069,3.0979512,3.108565,3.34733,3.4274862,3.0784569,3.2782962,3.1044872,3.0199466,3.179839,3.1119342,3.4143047,3.280123,3.191451,3.071882,3.651956,3.1513698,3.4048338,3.0863597,2.5622928,3.3802114,3.3490832,3.057666,2.9561684,3.3352573,3.2652895,3.3543005,3.1903317,3.2971036,3.3394516,3.2214143,2.480007,3.4318461,3.228657,3.192846,3.2631624,3.3165994,3.071514,2.6354837,3.0038912,3.1734776,3.1676126,3.178977,3.057666,3.0538464,2.908485,3.1911714,3.062582,3.5002365,3.3975925,3.3988078,3.1464381,3.0297894,3.3875678,3.206286,3.0806265,3.1849751,3.7160869,3.1034617,3.534914,3.4153073,2.9556878,3.1858253,3.0737183,3.2953472,3.11294,2.9982593,3.1740599,3.3119657,3.3291943,3.5017438,3.6351821,3.071514,2.7474117,2.7824726,2.894316,3.1743505,3.0729847,3.0737183,2.9813654,3.1679077,2.908485,3.1172712,3.3662362,3.065953,3.268344,3.2878017,3.4366395,3.2084413,3.216957,3.189771,3.0034604,3.0874264,3.2437818,2.672098,3.3186893,3.1095786,3.2968845,3.2491984,3.2962263,3.2792106,2.980912,3.4048338,3.6998377,3.0115705,3.3220124,3.1786892,3.2681098,3.0008678,2.9273703,3.0090258,3.172603,2.1846914,3.0874264,3.1277525,3.1386185,3.268344,3.3193142,2.9355073,3.1373541,3.502427,3.2622137,2.506505,3.1886473,3.2631624,3.210586,3.3716218,3.1051695,3.168792,3.0813472,3.0863597,3.2415464,3.3207693,3.15351,3.0107238,3.3569815,3.259116,3.0499928,2.9854264,3.275081,3.0394142,3.306425,3.507316,3.0976043,3.2622137,3.4360034,2.7979596,3.276232,3.4595432,2.9164538,3.2782962,3.1804125,3.4186327,3.3909352,3.0187006,3.460898,3.2070956,3.31618,2.9722028,3.1379867,3.0622058,3.3630476,3.1646502,3.216166,3.1241782,3.0211892,3.5573869,3.172311,2.9986951,3.1655412,3.0813472,3.462847,3.263636,3.1274288,2.9561684,3.2219355,3.7814682,3.5946136,3.2521245,2.7795966,3.4174716,3.232488,3.2933626,2.9872193,3.388634,3.1003706,3.3690302,3.6778805,3.0503798,3.0515385,3.7085907,3.0584261,3.2016702,3.289366,3.1619666,3.4122925,3.106191,3.1815577,3.1743505,3.2447717,3.0289776,3.4405942,3.175222,3.172311,3.1775365,3.1702616,3.356026,3.1132748,3.162863,3.596157,3.3791242,3.3469396,3.2880256,3.218798,3.2576785,3.4323277,2.9489017,3.0132587,2.9542425,3.301681,3.4909413,3.235781,3.7538128,3.4539297,3.2690458,3.1152775,3.3782163,3.0648322,3.4072208,3.2198465,3.0457141,3.3958504,3.6118295,3.1109262,3.2540646,3.6121478,3.2278867,3.0909631,3.2746196,2.8536983,3.148294,2.9329808,3.4222615,3.1720188,3.1869564,3.3751147,3.166726,3.3690302,3.1821291,3.418964,3.172603,3.2659965,3.1824145,3.4891143,3.48728,3.2427897,3.1781132,3.4434195,3.250176,3.5202215,3.2812607,3.2296817,3.254548,3.5560613,3.5308397,3.2757719,3.1553361,3.1241782,3.1886473,3.1920097,3.4072208,2.9867718,3.3352573,3.2352757,3.2070956,3.024896,3.0920184,2.9903388,3.1740599,2.881955,2.9258275,2.8293037,3.1189258,3.0480533,3.3554516,3.0549958,3.1458178,2.9278834,2.966611,2.9903388,3.363612,3.3057811,3.217747,2.9542425,3.6424646,3.0681858,2.9898946,3.3453736,2.8363242,3.0318122,3.4391747,3.1020906,3.0224283,3.180699,3.4625478,3.2400498,3.107888,3.4619484,3.175222,3.319106,3.1619666,3.2129862,3.0374265,2.9547248,3.1172712,3.5510838,3.328991,3.6620018,2.8494194,3.4294293,2.9410143,3.0888445,3.6356847,3.3081374,3.3322365,2.9344985,3.0913153,3.0362296,3.075182,3.0622058,3.4256973,3.2392995,3.0394142,3.1044872,3.2271152,3.1760912,2.9854264,3.0902581,3.1436393,3.3291943,2.8998206,3.593286,3.1386185,3.195623,3.1556396,3.2771506,3.2907023,3.368101,3.3230457,3.1696744,3.0842187,3.2487087,3.145507,2.8088858,3.2255678,3.2851071,3.3937507,3.1354506,3.4502492,3.0350292,3.1182647,3.176959,3.494433,3.4854374,2.992995,3.4667194,3.1476762,3.1580608,3.314078,3.002166,3.0784569,3.043755,3.0852907,2.9127533,3.075547,3.259116,3.179839,3.0064662,3.2782962,3.2942457,3.04883,3.3870337,2.3424227,3.2268577,3.0182843,3.6179435,3.2645817,3.431042,3.3527613,3.1212316,3.3368597,3.34183,2.9498777,2.975432,3.3958504,3.175222,3.2764618,3.2084413,3.463445,3.1014032,2.828015,3.0182843,3.2862318,3.8932624,3.2598326,3.3356586,3.062582,3.1571546,3.1583624,2.9827235,3.1580608,3.2385478,3.3340514,3.182985,3.002166,3.1044872,2.8692317,3.2552726,2.888741,3.1589653,3.1972806,3.2195845,2.9449759,2.978637,3.0920184,3.1024337,3.3340514,3.1947918,3.6107666,3.0362296,2.9148717,3.1565492,2.1958997,2.9712758,2.9047155,3.0515385,3.1992064,3.195623,3.4390168,3.3443923,3.4551494,3.1277525,3.0211892,3.422754,3.4385424,3.4632957,3.1379867,3.152594,3.2385478,3.1010594,3.3767593,3.3656752,3.2397997,3.284205,3.065953,2.8836615,2.9449759,3.5160062,3.2129862,3.401573,3.0965624,3.3066394,3.3449814,3.3100557,2.692847,3.146748,3.0253057,3.3380578,3.2593548,3.462847,3.0,3.036629,3.3898745,2.988113,3.1386185,3.2713768,2.8337843,3.2962263,3.2940252,3.254548,3.138934,3.30103,3.0330215,3.4007106,2.8375885,3.3151302,3.0378246,3.2367892,3.123198,3.206286,3.1684976,3.5713594,3.5340261,3.069668,3.1513698,3.4962375,3.3316298,2.9595184,3.596487,3.1649473,2.9726655,3.2079036,3.077368,3.2084413,3.1861084,3.1781132,3.0034604,3.4448252,3.106191,3.1119342,2.9768083,3.596817,3.4862888,3.1992064,3.3794868,3.0788193,3.0211892,3.2412975,3.3220124,2.9982593,3.0081742,3.2851071,3.5210073,3.608419,3.4235735,3.3773062,3.0788193,3.1132748,2.9074113,3.1182647,3.1574569,3.1202447,3.3743818,3.1731863,3.0881362,3.5786393,3.112605,2.8512583,3.6247976,3.5987906,3.193681,2.9912262,3.3453736,3.4485517,3.5875988,2.9576073,2.966611,3.5356739,3.1436393,3.002598,3.193681,3.2957869,3.454845,3.1975563,2.854306,3.0584261,3.5010593,3.1869564,3.024075,3.0622058,3.3834562,3.0813472,3.0944712,2.9216864,3.7165875,3.3348558,3.1142774,2.8419847,3.261263,3.0195317,3.435526,3.1844075,3.4851534,3.0382226,3.1550322,3.0476642,3.509068,3.2145789,2.9556878,3.2990713,3.305996,2.914343,3.1947918,3.0277572,3.4031205,3.175222,3.3271544,3.2190604,3.542701,3.182985,2.8234742,3.5879354,3.4988618,3.7778616,3.8576941,3.239049,3.2278867,3.0726175,3.1649473,3.1562462,3.3569815,3.149219,3.0068936,3.2335038,3.1287222,3.2198465,3.3057811,3.23325,3.198657,3.147367,2.456366,3.1992064,3.2276297,3.796921,3.1875207,3.05423,3.2140486,3.080987,3.653502,3.2317243,3.3394516,3.04883,3.4643404,2.9532764,3.544316,3.2372923,3.199481,3.0301948,3.6810603,3.3236644,3.4242282,3.1696744,3.2598326,3.1464381,3.1464381,3.065953,3.3144991,2.9712758,3.1433272,3.2342641,3.2276297,3.4527063,2.9489017,3.1423895,3.1696744,3.0909631,3.198657,3.153205,3.693551,3.4360034,3.1132748,3.069668,3.2135177,3.1132748,3.3829172,3.2276297,3.0174508,3.2113876,3.566791,3.4973445,3.585799,3.4485517,3.2255678,3.2407987,3.188366,3.1958997,3.2808058,3.206826,3.1034617,3.1693804,3.1020906,3.2079036,3.2452657,3.1458178,3.1020906,3.1055102,3.0305998,3.211921,3.04883,3.2725377,3.1423895,3.05423,3.1580608,3.4101021,3.3279717,3.153205,2.9965117,2.8597386,3.1849751,3.2946866,3.1844075,3.0603201,3.3012471,3.1132748,3.0538464,3.2880256,3.1267805,3.1195858,2.993877,3.4534712,3.1574569,3.2111206,3.1655412,3.052309,3.1189258,3.2552726,3.1711411,3.0920184,2.9781804,1.4313638,3.4294293,3.189771,3.4746532,3.1504495,3.12969,2.9566486,2.9925535,3.2289133,3.0538464,3.369587,3.3432117,2.988113,3.0813472,3.0161974,3.1095786,3.3240767,2.7979596,3.2764618,3.463445,3.1676126,3.6796095,3.396025,3.3839948,3.1325798,2.4048338,2.9580858,3.0835025,3.380573,3.604118,2.9074113,3.1192558,3.0622058,3.2211533,2.9127533,3.603361,3.41946,3.2440295,3.1766698,2.892651,3.042969,3.5490034,3.036629,2.9735897,3.0538464,3.5364323,3.3712525,3.4463818,3.1942368,3.23325,3.0,3.2977605,3.199481,3.4625478,3.0538464,3.2624512,3.023664,3.16643,3.5743785,3.3025475,3.2079036,3.4718783,3.5721743,3.1720188,3.3053513,2.965672,3.0511525,3.1169395,3.2499318,3.224533,3.4980347,3.3356586,3.5670264,3.34733,3.4903798,3.1702616,3.273233,3.2070956,3.3151302,3.4104397,3.3751147,2.5910647,2.8195438,3.2312145,3.3558345,3.206286,3.0326188,2.9827235,3.1267805,2.9498777,3.2127202,3.292256,3.3244882,2.988559,3.069668,3.188366,3.455606,2.9449759,3.162863,3.2547896,3.0835025,2.9474337,2.9722028,2.988113,3.2420442,3.4454484,3.472171,3.4493241,3.1740599,3.1152775,2.2810333,3.0064662,2.930949,2.919601,2.9127533,3.1574569,2.9355073,3.0633333,2.9111576,3.23325,3.0480533,1.5563025,3.1386185,3.6397853,3.0685568,3.2111206,3.1306553,3.0965624,2.938019,3.361539,3.0958664,3.5133507,3.2935834,3.224533,3.4031205,3.4176378,3.067071,3.089905,3.3100557,3.069298,3.328991,3.6884198,2.8686445,3.1766698,3.2935834,2.9201233,2.9969492,3.2830749,2.966611,3.1565492,2.0934217,3.409595,3.324694,2.881955,3.2962263,3.0704074,3.071882,3.1179338,3.0338256,3.6296134,3.6697817,3.378398,3.1622655,3.3479152,3.378398,3.5566642,2.9159272,2.9698815,3.1580608,2.960946,3.2491984,3.1553361,3.0762763,3.34811,3.4242282,3.364926,3.2713768,3.1354506,2.9576073,3.1041455,3.0595634,3.1849751,2.9925535,3.1655412,3.0457141,3.6277754,3.1583624,3.109916,3.4207807,3.3716218,3.383097,2.9116902,3.0174508,3.2718415,3.0265334,3.1458178,3.2513947,3.1637576,3.3168087,3.3412366,3.6312408,3.1781132,3.0362296,3.1325798,2.9912262,3.0788193,3.3199384,3.1152775,3.432809,3.2778382,3.311118,3.2276297,3.370143,3.002166,3.1055102,3.1348143,3.2957869,3.21801,3.2540646,3.1804125,3.1423895,3.0119932,3.1312978,3.6502104,3.9230366,3.0441477,3.4797192,3.2140486,3.2415464,3.1476762,3.2342641,3.149527,3.0549958,3.0132587,3.1815577,3.1376705,3.2862318,3.177825,3.3677285,3.5428255,3.265761,3.3040595,3.3197305,3.507451,3.089905,3.0740848,3.1000257,2.9894497,3.0766404,3.266937,3.045323,3.109916,3.0766404,3.2479732,3.289366,3.322426,3.6215916,3.052309,3.2400498,3.1786892,3.3040595,2.9079485,2.9561684,3.4358444,3.4468477,3.176959,3.1142774,3.0806265,3.61595,3.3119657,3.0944712,3.2869053,3.266702,3.0877814,3.376212,3.1903317,3.300378,3.2284005,2.9969492,3.5798979,3.0314085,3.1068707,3.0224283,3.314078,3.4714384,3.0845764,3.4589398,3.5566642,2.9474337,3.3963737,3.1293676,3.2704458,3.0944712,3.3240767,3.3422253,3.6804261,2.9100904,3.510411,3.4008832,2.807535,3.3094172,2.900913,3.168792,3.043755,2.9818187,3.2271152,2.8981764,3.319106,3.1044872,2.8937619,3.1464381,3.2891428,3.4409091,3.0737183,3.2008505,2.4668677,3.0655797,2.9800034,3.4539297,3.4127965,3.2253094,3.3057811,3.1906118,3.0934217,3.3974185,3.1619666,3.2794387,3.049218,3.024075,2.9175055,3.0350292,3.3621054,2.9813654,3.292256,3.106191,2.848189,3.2808058,3.4891143,2.980912,3.152594,3.5062344,3.1354506,3.089905,3.080987,3.1931245,3.1878026,3.2674065,3.218798,2.9489017,3.300378,2.9503648,3.1693804,3.2079036,3.32695,3.191451,3.3144991,3.3619165,3.0128372,2.9474337,3.2935834,3.328991,3.4331295,3.351603,3.0874264,3.6338723,3.6179435,2.888741,3.217747,3.154424,3.3374593,2.9652019,2.951823,3.2469907,3.232488,3.4339297,3.1089032,3.1319394,2.9781804,3.1649473,2.1271048,3.09691,3.466571,3.0297894,3.4334497,2.9680157,3.71147,3.0350292,3.4068806,3.0441477,3.6448324,3.467164,3.4984484,2.480007,3.0831442,2.7759743,3.0666986,3.2821689,3.4174716,3.0090258,3.2607868,3.0856473,3.3197305,3.2491984,3.384174,3.4843,2.6812413,2.974051,2.9827235,3.1513698,3.1115985,3.763353,3.0681858,2.993877,3.2624512,3.580925,3.198107,2.4281347,3.009451,3.0515385,3.3879235,3.071514,3.5196967,3.0941217,3.4199557,3.0330215,3.3342526,3.4239008,3.193959,3.3087778,3.064458,3.1283994,3.1849751,3.1766698,3.0824263,3.3958504,2.865696,3.1815577,3.386499,3.0,3.2755418,2.9604707,3.3201463,3.122216,3.0220158,3.4974825,3.2474823,3.2190604,3.2547896,3.1786892,3.1711411,3.1373541,3.1476762,3.6878855,3.3121774,3.1486027,3.5300715,3.359456,2.8762178,3.3079238,3.0051806,3.0326188,3.4080703,3.1172712,3.4263487,3.216957,3.541704,3.0588055,2.9324737,3.1670218,3.5217917,3.3811152,3.1095786,3.4568214,3.0476642,3.222196,3.2697463,3.3870337,2.7937903,3.2975416,3.425208,3.447778,3.0174508,3.4812994,3.3802114,3.228657,3.1476762,1.5563025,3.5383224,3.5628874,3.1541195,3.1775365,3.0766404,3.2156377,3.3605933,3.2559958,3.0633333,2.9708116,3.3316298,3.259116,3.0740848,3.4625478,2.921166,3.3174365,3.4388587,3.0852907,2.9772663,3.1109262,3.3356586,3.3340514,3.2748504,3.0958664,3.2530956,3.306425,3.1498346,3.3374593,2.9854264,3.223496,3.5839918,3.2420442,3.224533,3.0996807,3.4485517,3.4391747,3.3690302,3.250176,3.3812957,3.108565,3.1379867,3.4952667,3.168792,3.599883,3.370883,3.0538464,3.2089784,3.1020906,3.4056878,3.0211892,3.0211892,3.162863,3.082067,3.1034617,3.3638,3.2227166,3.232742,3.2008505,3.1983821,3.4868553,3.1379867,3.146748,3.2397997,3.205475,3.1051695,3.4523997,2.9637878,2.9969492,3.0572855,3.3165994,3.3328424,3.5467894,3.6842167,3.3583157,3.0265334,3.3619165,2.969416,3.2607868,3.2008505,3.0285714,2.09691,3.3368597,3.4410665,3.0835025,3.178977,3.238297,3.2129862,3.4019172,3.2706788,3.0390174,2.307496,3.1312978,3.2681098,3.3455698,3.146748,3.209783,3.2755418,3.1034617,2.7759743,3.299943,2.980912,3.2335038,3.203305,3.4385424,3.0,3.123525,3.4401217,3.23325,3.0330215,3.1720188,2.9800034,3.0777311,3.1364036,3.3342526,3.3475251,3.510545,3.057666,3.0920184,3.0285714,3.223496,2.8762178,2.951823,3.2725377,2.8109043,3.1344957,3.3271544,3.3296013,3.3686588,2.897627,3.1283994,2.4313638,3.4539297,3.0737183,3.1684976,3.3667965,3.2301934,3.2659965,3.2172208,3.4614985,3.3226328,3.09691,3.0842187,3.3265407,2.9164538,2.997823,3.48728,3.071882,3.1562462,2.9903388,3.5600262,3.1894903,3.1920097,3.5191715,3.3667965,3.2741578,3.067071,3.498724,3.0877814,3.319106,3.0681858,3.411788,3.481586,3.1731863,3.154424,3.1436393,3.0187006,3.0530784,3.1225436,3.1841233,3.2385478,3.1841233,3.1149445,3.2785249,3.1786892,3.1068707,3.2837534,3.2211533,3.5590682,3.1433272,3.4831593,3.1277525,3.2367892,3.1795518,2.8836615,3.4560623,2.9489017,3.057666,3.1367207,3.05423,3.3005955,3.002598,3.009451,3.4077308,3.4348881,3.250176,3.2771506,3.3588862,3.411283,3.1051695,3.3588862,3.0941217,3.6855626,3.0744507,3.0737183,3.205475,3.1947918,3.0561423,3.3193142,3.0549958,3.0835025,2.9132838,3.3005955,3.291369,3.09691,3.5295587,3.289366,3.229426,3.1804125,3.3087778,3.3104808,3.1379867,3.4886918,3.0350292,3.5999923,3.2567177,2.9735897,3.3751147,3.1325798,3.2103186,3.1014032,3.2319791,3.2052045,3.3588862,3.2019432,3.1804125,3.6718206,3.1433272,3.1592662,3.3548765,3.1189258,3.191451,3.1115985,3.0253057,3.1354506,2.8668778,3.042969,3.4777,2.988113,2.146128,3.1142774,3.351023,3.3352573,3.1513698,3.1553361,2.8668778,3.3975925,3.0115705,3.268344,3.123198,3.0965624,3.5762262,3.2491984,3.3336487,3.3390536,3.1658375,3.191451,3.224533,3.0090258,3.4176378,3.1824145,3.3348558,3.4324882,3.5419536,3.1646502,3.149527,3.242293,3.3706982,3.590619,3.069668,3.1010594,3.6360865,3.188366,3.0824263,3.064458,3.3151302,3.1445742,3.2771506,3.0195317,2.9618955,2.87564,3.4420092,3.2741578,3.089905,3.193681,2.8293037,3.205475,3.2079036,3.11294,3.7003574,3.2360332,3.4079006,3.288473,3.0081742,3.1245043,3.242293,3.2491984,2.8109043,3.2415464,3.2778382,3.1189258,3.2942457,3.4138026,3.2808058,2.2576785,3.1637576,3.04883,3.2837534,3.5812669,3.0986438,2.840106,3.2008505,3.0842187,3.1964526,2.071882,3.6522462,3.1598678,3.5210073,3.23325,3.3283796,3.4632957,3.1679077,2.9503648,3.0633333,3.253338,3.265761,3.1408222,3.6231458,2.9175055,3.4061995,3.3996737,2.9590414,3.1740599,2.3283796,3.6098077,2.8870544,3.4922013,3.1589653,2.8847954,3.2607868,3.077368,3.513484,3.2185354,3.3767593,3.514946,3.4046626,3.1858253,3.2296817,3.1679077,3.2412975,3.0413928,3.765445,3.0413928,3.006038,2.1846914,3.469822,3.0338256,3.229426,3.0588055,3.275081,3.211921,3.5164032,3.4854374,3.2319791,3.0297894,3.1992064,3.1601682,3.2477279,3.246006,3.2484636,3.1889286,3.3275633,3.3498602,3.2477279,3.4613485,3.6992304,2.7589118,3.269513,3.1010594,3.2035768,3.1132748,3.123525,2.8954225,2.984077,3.3667965,2.975432,3.089905,3.6982746,3.480007,3.547036,3.162863,3.3993275,3.2084413,3.162863,3.1254814,3.2878017,3.0265334,3.5308397,3.0799046,3.3690302,3.254548,3.259116,3.2206311,3.2697463,3.1476762,2.9201233,3.1711411,3.599337,3.1109262,2.3222194,3.3564084,3.351023,3.4007106,2.978637,3.1277525,3.3986344,2.937518,3.0806265,3.0261245,3.12969,3.1105897,3.5217917,2.8954225,3.2624512,3.067443,2.8674674,3.1516762,3.177825,3.1312978,2.964731,3.172603,3.301681,3.0726175,3.3322365,3.307282,3.4122925,3.4374335,2.9795485,3.2552726,3.1607685,3.193681,3.162863,3.1815577,3.2447717,3.4207807,2.7737865,2.8518696,3.3205616,3.0468853,3.2008505,3.5322447,3.5533974,3.11294,3.54444,3.3484995,3.3946269,2.9969492,3.6472852,2.9425042,3.3220124,2.8909795,3.0707765,3.1731863,3.2746196,3.1556396,3.0888445,3.3677285,3.209783,3.1089032,3.309843,3.305996,3.5575073,3.6449306,3.309843,3.2907023,3.3201463,2.9498777,3.177825,2.806858,3.34183,3.538448,3.388101,3.062582,3.35526,3.1277525,2.9595184,3.2555137,3.4106085,3.0374265,3.1115985,3.2350233,3.0530784,3.1775365,3.2415464,3.4435759,3.1408222,3.0503798,3.2933626,3.1075492,3.178977,2.8518696,3.0989897,2.8864908,3.0064662,3.3025475,3.305996,3.4916418,2.974051,3.2070956,3.2837534,3.149219,3.195623,3.0038912,3.1507564,3.2725377,3.5520597,3.3782163,3.2643454,3.606811,3.3044906,2.966611,3.0081742,3.4080703,3.3884563,3.5254335,2.9726655,3.2019432,3.145507,3.0891984,3.4542348,3.2521245,3.496099,3.2540646,3.062582,3.3749316,3.2367892,3.109916,3.1172712,3.6411765,3.4274862,3.1513698,3.3285835,2.9503648,2.9637878,3.3453736,3.4036353,2.9469433,3.6785183,3.2600713,3.147367,3.2794387,3.071882,3.5415792,3.188366,3.3741982,3.1132748,2.9925535,3.3541083,3.1179338,3.1328998,3.210586,3.0480533,2.8893018,3.0681858,3.0047512,1.3617278,3.2375438,3.420451,2.988559,3.3172274,3.2704458,3.3400474,3.2855573,3.176959,3.201124,2.8241258,3.0103,2.9344985,3.5009222,3.009451,3.50147,3.1215599,3.065953,3.0480533,3.1749315,2.993877,3.4196253,3.198107,3.6090605,3.4225898,3.2977605,3.30771,3.6599162,3.3081374,3.2674065,3.0402067,3.3907585,3.2659965,2.9726655,2.9132838,3.0297894,3.277609,3.3005955,3.0762763,3.0354297,3.3151302,3.148294,3.0350292,3.1649473,3.0986438,3.250664,3.5458016,3.3600252,3.4068806,1.8692317,3.0338256,3.2219355,3.1041455,3.1169395,3.2920344,3.224792,3.2084413,3.1766698,3.2971036,3.0145206,3.161368,3.3743818,3.7160034,3.1348143,3.122216,3.2718415,3.0831442,3.3422253,3.4483972,2.9903388,3.0115705,3.1844075,3.2415464,3.1348143,3.4874213,3.0417874,3.6357853,2.8802419,3.0338256,3.0207756,2.9604707,2.9827235,3.228657,3.3767593,3.1598678,3.1903317,2.9111576,3.309204,3.0538464,3.3909352,3.0934217,3.1020906,3.0511525,3.340444,3.5366848,3.0561423,3.071882,3.1869564,3.1967287,3.4868553,3.2855573,3.2787535,3.3879235,3.0842187,3.1869564,2.9047155,3.3324385,3.2372923,3.2984164,3.5873742,3.4073908,3.1433272,3.265761,3.421275,3.1031194,3.4173055,3.4364808,3.3406425,3.0788193,3.0584261,3.4885507,3.0530784,3.276232,3.3941014,3.0441477,3.108565,3.0881362,3.2405493,3.2871296,3.5420783,2.900913,3.2540646,3.09691,3.0565238,3.1348143,2.994317,3.133539,3.2484636,3.4116197,3.30298,3.4036353,3.09691,3.1139433,3.198657,3.565021,2.978637,3.3240767,3.1835546,3.3106933,3.2477279,3.23325,3.0806265,3.2474823,3.12969,3.701827,3.3527613,3.1051695,2.9014583,3.3226328,3.3660493,3.5036545,3.1562462,2.919601,3.1766698,3.0685568,3.1903317,3.595055,3.4874213,3.2864566,3.1348143,3.216957,3.566084,3.0449317,3.1109262,3.3558345,3.1192558,2.9800034,3.106191,3.5195656,3.3760293,3.0330215,3.3834562,3.0941217,3.2229764,3.0948205,3.1676126,3.229426,2.984077,3.0378246,3.2195845,3.5202215,3.5780659,3.0874264,3.222196,2.7937903,3.4517865,3.2000294,3.232488,3.0107238,3.2301934,2.9894497,3.1658375,2.9867718,3.0530784,3.602711,3.1277525,3.2871296,3.0305998,3.1287222,3.123525,3.321184,3.2113876,3.3193142,3.0948205,3.6901073,4.0600553,3.5212688,3.1095786,3.282622,3.1580608,3.3038437,3.4072208,3.1162755,3.065953,3.1720188,2.9726655,3.0813472,3.0417874,3.2538223,3.170555,3.0199466,3.1328998,3.1832697,3.189771,3.2103186,3.302331,3.1920097,3.045323,3.0174508,3.1068707,3.0170333,3.1920097,3.1878026,3.0610752,3.0149403,2.9726655,3.5397031,3.4079006,3.2739267,3.1869564,2.9449759,3.494711,3.2586372,3.6912584,3.4656801,3.0149403,3.634074,3.4571247,3.809829,3.534407,3.2312145,3.3220124,2.994317,3.1041455,3.266937,3.6571515,3.1068707,3.2255678,3.373096,2.8627276,3.1696744,2.9227254,3.0273497,3.2727697,3.0141003,3.4592416,3.2940252,3.0648322,3.0549958,3.0145206,3.0867157,3.1095786,3.3412366,3.5112147,2.9867718,3.192846,3.1068707,3.333044,3.0867157,3.1089032,3.447003,2.984077,3.0277572,3.649627,3.146748,3.728029,3.1316187,3.36135,3.0515385,2.9995656,3.7083359,3.7848313,3.2185354,3.305996,3.154424,3.2521245,3.2400498,3.1423895,3.0824263,3.1869564,3.071514,3.2907023,3.229426,3.0737183,3.0051806,3.319106,3.106191,3.1202447,3.3847117,3.3428173,3.0161974,3.0350292,2.9995656,3.3727279,3.2452657,3.1010594,3.152594,3.4926207,3.4080703,3.4684951,2.9986951,3.0777311,3.1975563,3.3932242,3.0480533,3.123198,3.1464381,3.1319394,3.514282,3.1024337,3.4068806,3.152594,3.4269989,3.1486027,3.2547896,3.809627,3.5181189,2.921166,3.161368,2.9845273,3.3424227,3.2237554,2.8169038,3.2237554,2.9986951,3.3342526,3.3812957,3.0170333,3.1832697,3.2121875,3.002598,3.1571546,3.153205,2.8779469,3.411788,3.0038912,3.4340897,3.611617,3.175222,2.933993,3.0806265,3.703893,3.2301934,2.87564,3.045323,3.1427023,2.9912262,3.0648322,3.3736475,3.0107238,3.1598678,3.125156,3.139879,3.036629,3.2289133,3.0707765,2.9735897,3.0228405,3.0503798,2.9263425,3.5888317,3.0530784,3.4693801,3.147367,3.0740848,2.9965117,3.1089032,3.4247184,3.198107,3.138934,3.0584261,3.0119932,3.3727279,3.500511,3.228657,2.984077,3.2645817,3.742175,3.0666986,2.8836615,3.3484995,3.3605933,3.602277,3.2415464,3.168792,3.359456,3.0561423,3.1740599,3.3643634,3.4323277,3.3422253,3.6476762,2.9047155,2.966611,3.4394906,2.8709888,3.3754807,3.1293676,3.5540044,3.1889286,3.0441477,3.195623,3.5583484,3.8232787,3.4808688,2.9712758,3.1637576,3.6729288,3.145507,2.9074113,3.1775365,3.2526104,3.5056925,3.0777311,3.147367,3.1293676,3.1486027,3.363612,3.1439512,3.191451,2.951823,3.05423,3.3012471,3.4699693,3.0008678,3.2467446,3.2229764,3.2499318,3.1815577,3.3079238,3.254548,3.2000294,3.1267805,2.897077,3.373096,3.0913153,3.2301934,3.2462523,2.9965117,3.3811152,3.3974185,3.3475251,3.1631613,3.0464952,3.0944712,3.071882,2.7363966,2.892651,3.30771,3.3324385,3.162863,3.6324573,2.839478,3.3624825,2.994317,3.2445245,2.9434946,3.0831442,3.0788193,3.0406024,3.4058585,3.238297,3.2491984,3.731105,3.3498602,3.4072208,3.1014032,2.988559,3.1775365,3.416807,2.892651,3.396548,2.908485,3.175222,3.2516382,3.0813472,3.0090258,2.9503648,3.1821291,2.923244,3.1245043,3.0128372,3.0976043,3.1034617,3.0289776,3.2787535,3.0572855,3.1781132,3.5407047,3.360972,3.2949069,3.1417632,3.1920097,3.2400498,3.057666,3.2864566,3.176959,3.5518157,3.2933626,3.2278867,3.4196253,2.8344207,3.3930485,3.4339297,3.3741982,3.0930712,2.9561684,3.215373,3.7189167,2.9227254,3.0934217,3.3829172,3.3230457,2.909556,3.259116,3.6851144,3.4299138,3.5673792,3.1192558,3.3898745,3.7485757,3.1044872,3.3988078,3.1192558,3.3825574,3.1766698,3.29048,3.3677285,2.741939,3.5117497,3.2638726,2.948413,3.2240148,2.9772663,3.2046626,2.6954818,3.5225747,3.1486027,3.299943,2.890421,3.2397997,3.2812607,3.2964458,3.2477279,3.2312145,3.2971036,3.049218,3.326336,3.3336487,3.232488,2.9623694,3.195623,2.9116902,3.1142774,3.0374265,3.0648322,2.997823,2.9425042,3.6470895,2.9969492,2.9637878,3.120574,3.534407,3.3825574,3.109916,3.34183,3.1020906,3.357935,3.2237554,3.0603201,3.0948205,3.0934217,3.0174508,3.468052,3.3535316,3.2415464,3.0511525,2.931458,3.324694,2.8830934,2.964731,3.0350292,3.3812957,3.2487087,3.3523755,2.9278834,3.3205616,3.1920097,3.1267805,3.3047059,2.389166,3.0881362,3.0390174,2.9449759,3.0362296,3.0965624,3.5327544,3.199481,3.3394516,3.065953,2.9912262,3.1507564,3.325926,3.2605484,3.3512163,3.1476762,2.9698815,3.007748,3.6577249,2.9872193,3.266937,3.2365372,3.265761,3.1395643,3.0530784,3.1670218,3.365488,3.09691,3.0989897,3.2284005,3.3186893,2.9854264,3.1051695,3.3721752,3.0572855,3.1565492,3.149527,3.410946,3.569491,3.1312978,3.0633333,3.1861084,3.358506,3.5246558,3.0948205,3.0211892,3.2367892,3.3712525,2.8375885,3.0390174,3.3040595,3.701309,2.9903388,2.9986951,3.089905,3.149219,2.340444,3.0417874,2.8419847,3.3336487,2.8573325,3.0877814,3.0,2.9982593,3.2851071,3.0187006,2.9576073,3.3541083,3.1702616,3.2380462,3.0273497,3.2569582,2.914343,3.0277572,3.05423,3.0277572,2.9503648,3.4791431,3.0285714,3.7673786,3.1312978,3.2681098,3.30103,2.960946,3.193959,2.4533184,3.2559958,3.04883,3.4750898,3.6466978,3.0305998,3.5765717,3.062582,3.438384,3.7789466,3.0923698,3.2211533,3.3527613,3.149219,3.1319394,2.9726655,3.4318461,3.0253057,3.2940252,3.3475251,2.9216864,3.3632357,3.2278867,3.138934,3.1795518,3.1702616,3.0740848,3.4299138,3.2317243,3.2848816,3.0480533,3.0297894,3.1293676,3.7290027,2.9344985,3.3081374,3.0824263,3.1598678,3.3428173,3.3100557,3.12969,3.0799046,3.0476642,2.8155777,3.7176704,3.2725377,3.082067,3.1812718,3.33666,3.2137833,3.500511,3.3455698,3.0944712,3.0685568,3.0394142,3.4380674,3.4855795,3.149527,3.4029489,3.182985,3.391288,3.2367892,3.2447717,3.211921,3.21801,2.933993,3.120574,3.7991338,3.2405493,2.865696,3.468052,3.1693804,3.7168376,3.4831593,3.1640553,3.2342641,3.3199384,3.4031205,2.9047155,2.9813654,3.064458,3.2704458,3.191451,3.4248817,3.277609,3.1448853,3.38739,3.5684364,3.3165994,3.0314085,3.325926,3.2335038,3.1760912,2.9818187,3.3868556,3.0835025,3.2469907,3.0852907,3.0986438,3.259116,3.465829,2.9894497,3.0207756,2.8597386,3.5332634,3.1964526,3.2935834,3.0704074,3.3106933,2.8444772,3.4399638,3.0228405,3.1395643,3.1274288,3.683047,3.2038484,3.0909631,3.3898745,3.2929204,3.2523675,3.079543,3.0417874,3.120574,4.059488,3.7521253,3.170555,3.5404546,3.224533,3.3283796,3.162863,3.0881362,3.5958269,3.1670218,3.0881362,2.9912262,3.3113298,3.7513561,3.1607685,3.4287825,3.3087778,3.2593548,2.9768083,3.139879,3.1684976,3.34811,3.3342526,3.7530465,3.5146806,3.494711,3.023664,3.05423,3.120574,3.1051695,3.5035183,3.3354578,3.2559958,3.3244882,3.1766698,3.007748,3.388634,2.9041743,3.4181354,3.4014006,3.0068936,3.4141374,3.0081742,3.2319791,3.3800302,3.3778524,3.6631353,3.1044872,3.1601682,3.2576785,3.0187006,3.281488,3.1922886,3.2523675,3.5058281,3.2487087,3.0788193,3.2516382,3.454845,3.2617385,3.059942,2.9434946,3.3484995,3.2949069,3.6903734,3.15351,2.974051,3.0930712,3.368101,3.328991,3.0856473,3.4225898,3.3588862,3.2555137,3.3410387,3.2771506,3.5605044,2.9580858,3.4116197,3.3005955,3.5552154,3.1684976,3.4353666,3.0666986,3.1192558,3.20871,3.112605,3.1720188,3.1225436,3.0132587,3.139879,3.065953,2.9047155,3.3751147,3.0515385,3.3823774,3.0784569,3.1051695,3.123525,3.002166,3.4560623,3.1172712,3.5819497,2.9454687,3.1319394,3.2674065,3.106531,3.2697463,3.2864566,3.1344957,2.9041743,3.2704458,3.309204,3.2940252,3.209515,3.145507,3.2103186,2.969416,3.0195317,3.1348143,3.0799046,3.0806265,3.4366395,3.3193142,3.295567,2.9698815,3.1014032,3.6205525,3.0034604,2.960946,3.473341,3.4048338,3.2942457,3.309204,3.1866739,3.2805784,3.2084413,3.4712918,3.2638726,3.302331,2.983175,2.969416,3.0549958,2.933993,3.263636,3.0614524,3.328991,3.277609,3.0476642,3.4294293,3.2727697,3.0402067,3.2920344,3.4714384,3.3517964,3.2739267,2.9324737,3.0614524,3.2289133,3.0526938,3.071882,3.1325798,3.176959,3.3607826,3.1014032,2.9580858,2.994317,3.3025475,3.223496,3.139879,2.9726655,3.5905075,3.4313638,3.4463818,3.2713768,3.2741578,3.1367207,3.0530784,3.0064662,3.2631624,3.1658375,3.2219355,3.5082603,3.0174508,3.0565238,3.370143,2.8573325,3.1580608,3.3180633,3.095518,3.289366,3.4269989,3.4995496,3.263636,2.9273703,3.3005955,2.9818187,3.538448,3.0464952,3.1075492,3.331832,3.1571546,1.690196,3.6145809,3.268812,3.177825,3.2886963,3.2375438,2.9995656,3.4434195,3.1607685,3.4708514,3.34811,3.4034636,3.288473,3.1894903,3.1858253,3.356026,3.3863206,2.966611,3.3113298,3.1225436,3.528788,3.514282,3.2552726,3.106531,3.3018978,3.4274862,3.1958997,3.1844075,3.2617385,3.122216,3.2027607,3.2622137,3.4220972,3.152594,3.2530956,3.0655797,3.075547,3.4294293,3.112605,2.9898946,3.306425,2.9464524,3.2794387,3.223496,3.0354297,3.1504495,3.445604,3.4122925,3.1306553,3.1758018,3.147367,3.120574,3.0835025,3.2555137,3.4543874,3.1367207,3.4256973,3.0788193,3.224533,3.5094714,3.189771,2.9057958,3.2526104,3.0449317,3.2312145,3.348694,3.0648322,3.1550322,3.089905,3.3554516,3.5764565,3.29048,3.0441477,3.0572855,3.1241782,3.458033,3.112605,3.3180633,3.232488,3.0902581,3.0538464,3.388101,3.2946866,3.1195858,3.009451,2.8909795,3.002598,3.1911714,2.984077,3.3410387,3.356026,3.2206311,3.2127202,3.112605,3.253338,3.3607826,3.0228405,3.152594,3.3275633,3.3368597,3.2367892,3.2571983,3.20871,3.0145206,3.1679077,2.9818187,2.9965117,3.1571546,3.3721752,2.9344985,3.2552726,3.3527613,3.2920344,2.975891,3.0666986,3.288473,3.1583624,3.109916,3.0806265,3.1051695,3.2739267,3.2111206,3.4056878,3.166726,2.9216864,3.1869564,3.263636,3.0877814,3.2278867,3.277609,2.9898946,3.3605933,3.4431064,3.3159704,3.1824145,3.261263,2.79588,3.0064662,3.230449,3.4746532,3.2127202,3.280123,3.478855,3.1878026,3.282622,3.384174,3.4268365,3.152594,3.2296817,3.0338256,3.4584868,2.7986507,3.3988078,3.3279717,3.0740848,3.529045,3.2479732,2.8241258,3.0499928,3.2540646,3.180699,3.0863597,3.166726,3.4242282,3.0374265,3.195069,3.0378246,3.535294,3.4643404,3.079543,3.4916418,3.0301948,3.2263422,3.1749315,2.8739016,3.0572855,2.930949,2.978637,3.080987,3.071882,3.0565238,3.082067,3.2521245,3.377124,3.1195858,3.1670218,3.182985,3.1031194,3.203305,3.216166,3.6449306,3.2237554,3.261263,1.94939,3.1132748,3.1562462,3.3053513,3.4613485,3.3541083,3.1169395,3.1287222,3.1215599,3.2981977,3.2140486,3.3564084,3.0382226,3.1812718,3.002598,3.0681858,3.2713768,3.089905,3.2690458,2.9547248,3.1414497,3.5050142,3.1476762,3.5221834,3.1824145,3.3047059,3.259116,3.2949069,3.0784569,3.4443572,3.4978967,3.1766698,3.4116197,3.1622655,3.1734776,3.1711411,3.266702,3.282622,3.2792106,3.2962263,3.0777311,1.5682018,3.079543,3.2757719,3.2375438,3.0107238,2.988113,3.359456,3.430881,3.2342641,3.29048,3.4632957,3.1448853,3.2869053,3.2137833,3.0103,3.0948205,3.356026,3.4247184,3.0499928,3.1992064,3.3543005,2.9726655,3.2113876,3.531862,2.9242792,3.0874264,2.942008,3.1464381,3.057666,3.3836358,3.3040595,3.209515,3.2271152,3.1417632,3.303628,3.266937,3.1504495,3.11294,3.0530784,3.2407987,3.1679077,3.4493241,2.9547248,2.9986951,3.0572855,3.1911714,2.9410143,3.1258066,3.3778524,3.120574,3.2375438,3.2782962,3.2600713,3.2586372,3.11294,3.1684976,3.3854275,3.125156,3.0008678,3.0726175,3.1258066,3.178977,3.3776705,3.2794387,3.3126004,3.6776981,3.0784569,3.55145,3.0729847,2.9164538,3.4854374,2.8739016,2.988113,3.1476762,3.3277674,3.2447717,3.162863,3.1844075,2.938019,3.2953472,3.147367,3.0588055,3.3785796,3.0511525,3.5332634,3.2440295,3.2615008,3.5200903,3.1598678,3.1192558,2.9768083,2.9872193,3.0515385,2.2741578,2.8512583,3.2583978,3.0704074,3.12969,2.9813654,3.2697463,3.3044906,3.2739267,3.1427023,3.2400498,3.059942,3.0034604,3.2622137,3.268812,3.0934217,3.1607685,3.4073908,3.178977,3.6344774,3.250664,3.1427023,2.9986951,3.2971036,3.1212316,3.2195845,2.694605,2.8876173,3.228657,3.4278107,3.1179338,2.4668677,3.149527,3.2129862,3.1277525,3.1202447,3.3619165,3.3760293,3.1975563,3.201124,3.2380462,3.4294293,3.2462523,3.210586,3.2198465,3.3113298,3.2089784,3.2711444,3.3432117,3.0382226,3.2617385,3.0338256,3.472171,3.4812994,3.3238707,3.425208,2.9637878,3.238297,3.1889286,3.2995074,3.3776705,3.456366,3.2645817,3.1417632,3.0622058,3.3643634,3.2271152,2.9708116,3.0199466,3.12969,3.3697722,3.0806265,3.0603201,3.20871,3.1034617,3.1277525,2.9329808,3.1162755,3.3946269,3.295567,3.360972,3.2296817,3.2195845,3.4434195,3.2035768,3.3394516,3.2787535,3.199481,3.2662318,3.2929204,3.139879,2.705008,3.3279717,3.1861084,3.1922886,3.172311,3.4026053,3.2219355,3.224792,3.2835274,3.34733,3.3716218,3.459694,3.172311,3.0499928,3.1179338,3.4239008,3.493458,3.4348881,3.370328,3.04883,3.189771,3.4705575,2.8536983,3.2372923,2.8500333,3.455606,3.007748,3.12969,2.9454687,2.8426092,3.3449814,3.0572855,3.1610684,3.0425756,3.2000294,3.325926,3.193681,3.0909631,2.9469433,3.0902581,3.1408222,3.1095786,2.9180303,2.7497363,2.8530896,3.2891428,3.467756,3.1433272,3.1920097,3.3298044,2.919601,3.280123,3.3937507,2.9745116,3.364551,3.1109262,2.9464524,3.04883,3.2697463,3.0648322,3.4420092,3.0511525,2.8318698,3.431042,3.3134453,3.727053,3.3697722,3.1550322,2.7160034,3.3168087,3.215373,3.2185354,3.1693804,3.1109262,3.2907023,3.0565238,2.8870544,3.3232522,3.0503798,3.0305998,3.4514794,3.2617385,3.30771,3.224533,3.0530784,3.2962263,3.3535316,3.1906118,3.023664,3.4211102,3.1034617,3.373096,2.8591383,3.075182,3.4731948,3.0553784,3.232742,3.2342641,3.4708514,3.3725438,2.8847954,2.9561684,3.172311,3.0090258,3.1967287,2.9618955,3.178977,3.369587,3.4394906,2.8721564,3.2977605,2.9283957,3.0362296,3.3291943,3.1875207,3.0103,3.445604,3.3053513,3.1676126,3.2962263,2.9708116,3.4787107,3.2452657,3.2741578,3.0413928,3.6231458,3.0704074,3.2412975,3.2350233,3.38739,3.0476642,3.4237373,3.0211892,3.0824263,3.1319394,3.322426,2.9201233,3.0852907,2.8992732,3.0449317,3.268344,3.15351,3.5346606,3.3816564,3.3651135,3.178977,2.9951963,3.0195317,3.4693801,2.9590414,3.0476642,3.1089032,3.1903317,3.4459155,3.3461573,2.9360108,3.176959,3.4523997,2.7299743,3.3998468,3.2140486,2.8992732,3.1119342,3.1254814,3.3651135,2.9768083,2.9425042,3.067071,3.3521826,3.0777311,3.0530784,3.5018804,3.1958997,3.4885507,3.377124,3.1676126,2.9795485,3.4553018,3.203305,3.4448252,3.3791242,3.4044917,3.0425756,3.0784569,3.4269989,3.0561423,3.5451834,3.2052045,2.968483,3.1498346,3.0081742,3.0920184,1.1139433,3.1051695,3.3756635,3.0273497,3.1610684,3.3535316,3.441852,2.9542425,3.1254814,3.2027607,3.6215916,3.569959,2.7315888,3.8103669,3.1338582,3.4676082,3.3794868,3.082067,1.50515,2.636488,2.9795485,3.2227166,3.198657,3.4445133,3.189771,3.389166,3.1105897,3.7117229,3.0187006,3.1766698,3.3352573,3.154424,3.201124,3.3348558,3.4730487,3.067443,3.5680842,3.409595,3.4080703,3.4440448,2.951823,3.2046626,3.2631624,3.3443923,2.9041743,3.188366,3.40637,3.2415464,3.1287222,3.6951313,3.3993275,3.3850698,3.3554516,3.123525,3.1670218,3.291369,3.1215599,2.9872193,3.0182843,3.0648322,3.527501,3.9000392,3.2016702,3.6978393,3.052309,3.1696744,3.1338582,3.266702,3.4268365,3.2415464,3.0068936,3.217747,3.1075492,3.4179697,3.4258602,2.800717,3.3087778,3.3226328,3.1574569,3.581836,3.4614985,3.1565492,3.751048,3.2043912,3.4787107,3.4132998,3.1556396,3.229426,3.4896772,3.2400498,3.1373541,3.1075492,3.1658375,3.5233562,2.8175654,3.172311,3.0224283,3.1142774,3.4862888,3.0224283,3.299943,3.2727697,3.0888445,3.4448252,3.2878017,3.3079238,3.3558345,3.0338256,3.1622655,3.1964526,3.2079036,3.1408222,2.9637878,3.3172274,3.1348143,3.5096056,3.1044872,3.3565993,3.3051362,3.2778382,3.4750898,3.4763968,3.0845764,2.9735897,3.2848816,3.619302,3.2076344,3.5742629,3.4390168,3.2962263,2.997823,3.1293676,3.0888445,3.4774108,3.4592416,3.1149445,3.0515385,2.892651,3.2301934,3.6530194,3.282622,3.2350233,3.3354578,2.993877,3.075547,3.2739267,3.3875678,3.721893,3.2484636,3.4543874,3.3308194,3.0090258,2.994317,3.1562462,3.122216,3.4394906,2.800717,3.1947918,3.2420442,3.284205,3.280123,3.2547896,3.3811152,3.2576785,3.3812957,3.0,3.1866739,3.16643,3.4149733,3.3275633,3.1119342,3.153205,3.0877814,3.0305998,3.206286,2.933993,3.6620018,3.6402826,2.8762178,3.261263,3.2432861,3.2704458,2.6599162,2.874482,3.410946,3.04883,3.4868553,3.210586,3.2662318,3.193959,3.0549958,3.5658479,2.8959746,3.2851071,3.036629,3.2337573,2.8762178,3.7189167,3.2111206,3.4153073,3.16643,3.2631624,3.1824145,3.4599953,3.064458,3.1693804,3.0549958,3.1906118,2.865696,3.5466661,3.3314273,3.1607685,3.6246946,3.080987,3.4143047,3.195623,3.1832697,3.4522467,3.1964526,3.4385424,3.265761,3.0788193,2.9623694,3.2440295,3.7561796,3.325926,3.1841233,3.1408222,3.188366,2.8597386,3.3541083,3.180699,3.172603,3.3340514,3.057666,2.307496,2.9395192,3.0538464,3.0503798,3.036629,3.152594,3.206826,3.168792,3.0406024,2.9527924,3.2046626,3.04883,2.8796692,3.0476642,3.2598326,3.0784569,3.3168087,3.3094172,3.1417632,2.983175,3.373096,2.8959746,2.9580858,3.2718415,3.361539,3.2289133,3.2662318,3.6909046,3.1610684,3.0740848,3.138934,3.2430382,3.069298,3.38739,2.2810333,3.3180633,2.9956353,3.350442,3.531862,3.1849751,3.1562462,3.0047512,3.30103,3.1212316,3.0187006,3.162863,3.1740599,3.31618,3.2477279,3.5464194,2.931458,3.3523755,3.1740599,3.1325798,3.2407987,2.8000293,3.309204,3.1553361,3.2103186,3.0157788,3.1458178,3.4248817,3.422754,2.906335,3.210586,3.368101,3.0526938,2.9969492,3.4179697,3.075547,3.587262,3.193681,2.9111576,3.3569815,3.0920184,3.3791242,3.1832697,3.0874264,2.8591383,3.2530956,2.5327544,3.1720188,2.997823,3.379668,3.0813472,3.2645817,3.3660493,3.3328424,3.21801,3.1152775,3.3051362,3.2645817,3.3106933,3.30771,3.2400498,3.069668,3.1640553,3.1245043,3.1964526,3.191451,3.2579184,3.3725438,3.1172712,3.0930712,3.1020906,3.7355192,3.215373,3.269513,3.0762763,3.0182843,3.0211892,3.322426,3.1886473,3.3392527,3.2805784,3.486714,3.4996872,3.0561423,3.3079238,3.0856473,3.5981336,3.1445742,2.968483,3.4041493,2.9813654,3.1640553,3.4211102,3.0464952,3.1649473,3.0707765,3.064458,1.5682018,3.209515,3.35526,3.760724,3.1975563,3.6287975,3.0182843,3.5451834,3.0406024,2.757396,3.3932242,3.5013332,3.0,3.175222,3.4334497,2.900913,3.3638,3.2706788,3.2812607,2.892651,3.3751147,3.5754187,3.180699,3.1338582,2.9580858,2.9263425,2.828015,2.9185545,3.497068,2.902547,3.3521826,3.2455127,3.2024884,3.4420092,3.138934,3.2579184,3.0115705,2.9041743,3.2024884,3.8176975,3.325926,3.4745076,2.960946,3.0842187,3.2430382,3.5677319,3.409426,3.3253105,3.0595634,3.1031194,3.3926969,3.193959,3.4191294,3.0314085,3.295567,3.2008505,3.3690302,3.210586,3.2035768,3.4601457,3.0799046,3.0637085,3.0119932,2.9712758,3.2342641,3.0863597,3.266702,3.2312145,2.811575,3.4835873,2.865696,3.481586,3.2263422,3.0362296,3.0845764,2.9556878,3.2412975,3.065953,3.2513947,3.1445742,3.1357684,3.4435759,2.9827235,3.1571546,3.0572855,3.2360332,3.4031205,3.075547,3.1804125,3.126456,3.1031194,3.246006,3.2195845,3.1781132,3.2415464,3.0081742,3.0157788,3.0622058,3.3896976,2.1760912,3.8323174,3.299725,3.409426,3.1866739,3.168792,3.3496659,3.2335038,3.4874213,3.1504495,3.2579184,3.1516762,3.5747256,3.0382226,2.9698815,3.1637576,3.6397853,3.3546846,3.1376705,3.4667194,3.3607826,3.34733,3.0068936,3.3527613,3.0996807,3.2555137,3.5160062,3.0034604,3.3490832,3.1376705,2.90309,2.8356905,3.484015,2.9604707,3.1068707,3.3756635,3.300378,3.1906118,3.0913153,3.0762763,3.4528594,3.4676082,3.5754187,3.1354506,3.1861084,3.1089032,3.1212316,3.2027607,2.988559,3.1051695,3.148294,3.3424227,3.2337573,3.4127965,3.1841233,3.314078,2.6803355,3.599228,3.4604468,3.2203696,3.281488,3.3126004,3.1886473,3.2933626,3.3564084,3.1395643,3.4539297,3.0273497,3.4405942,3.1649473,3.4247184,3.1646502,2.9439888,2.9712758,3.12969,3.12969,3.1646502,3.4855795,3.1574569,3.7361574,2.8998206,3.0958664,3.3632357,3.39794,3.309204,3.6173148,3.1258066,2.9867718,3.6204484,3.693551,3.3128119,3.326336,3.5790973,3.0622058,3.4818723,3.0909631,3.0499928,3.3930485,3.1696744,3.1711411,3.5764565,3.1068707,2.09691,3.0595634,3.276921,2.6570559,2.9439888,3.4577305,3.5743785,3.3436055,3.2711444,3.0633333,3.1598678,3.126456,3.0799046,3.1821291,3.3743818,2.9735897,3.071882,3.2727697,3.1743505,3.5130844,3.2911468,3.0051806,3.0170333,3.3756635,3.1159432,2.9329808,3.3926969,3.1983821,3.0119932,3.442166,3.2593548,2.9489017,3.3285835,3.3583157,2.9425042,3.108565,3.301681,3.3044906,3.388634,2.9489017,2.8937619,3.1972806,3.148294,3.3106933,3.1041455,3.2043912,3.1781132,3.0374265,3.460898,3.4127965,3.1395643,3.2706788,3.2284005,3.3342526,3.0068936,3.199481,3.0740848,2.8573325,3.2203696,3.5050142,3.189771,3.314078,2.9818187,3.524526,3.201124,3.200303,3.2052045,2.832509,3.4537768,2.908485,3.2260842,3.2145789,3.1010594,3.2757719,3.1931245,3.5094714,3.4313638,3.4104397,3.3896976,3.4111145,3.496099,3.5086644,3.2035768,2.966611,3.2787535,3.1075492,3.1679077,3.071514,3.3271544,3.5052857,3.1283994,3.179839,3.242293,3.388101,3.1931245,3.1889286,3.1844075,3.3588862,3.0648322,3.2787535,3.7617023,3.1498346,3.188366,3.1241782,3.1516762,3.0382226,3.2583978,2.9503648,3.2540646,3.2690458,3.2538223,3.409933,3.4742162,3.216957,3.3521826,2.8920946,3.4539297,3.239049,3.1312978,3.3134453,3.0777311,3.122216,3.3993275,3.1832697,2.7810369,3.0402067,2.9159272,3.0499928,2.9618955,3.2079036,3.2711444,3.0081742,3.2372923,3.4507108,3.062582,3.0913153,2.9903388,3.0182843,3.350054,3.067443,2.9454687,3.2491984,3.0441477,3.30298,2.9670796,2.9216864,3.1417632,1.4771212,3.2690458,2.8561244,3.4656801,3.1417632,3.138934,3.30298,1.1139433,3.216166,3.1580608,3.2984164,3.4610481,3.05423,2.1271048,3.359456,3.350442,3.2711444,3.7995472,3.4371161,3.2567177,3.177825,2.7315888,2.980912,2.9580858,3.162863,3.441381,3.023664,3.230449,3.193681,3.122216,3.1720188,3.3679147,3.4090874,3.2848816,3.3257208,3.1920097,3.1338582,3.4287825,3.123198,2.9242792,2.8475726,3.0090258,3.3583157,3.1089032,3.2415464,3.1498346,3.6836772,3.3121774,3.0374265,3.3121774,3.307282,3.618571,3.34733,3.3767593,3.4864304,3.172603,3.396025,3.2129862,3.0199466,3.4181354,2.9722028,3.514282,3.4279728,2.8475726,3.346353,2.9726655,2.9680157,3.3138673,3.1139433,2.8920946,3.1020906,3.064458,3.1513698,3.2864566,2.9795485,3.40637,3.3128119,3.0182843,3.1550322,3.5888317,3.0584261,3.551694,3.4745076,3.0468853,3.457276,3.4923413,3.455606,3.2121875,3.23325,3.2878017,3.3121774,3.0350292,2.8739016,2.975432,3.122216,3.149527,3.147367,3.0413928,3.425208,3.1931245,3.2474823,2.960946,3.3727279,2.8530896,3.5206146,3.2964458,3.1631613,3.2474823,3.1287222,3.1640553,3.0464952,2.9329808,2.9995656,3.473341,3.1786892,3.3012471,3.0145206,3.7771368,3.1152775,3.3958504,2.975891,2.9278834,3.2229764,3.3845327,3.2140486,3.350442,3.1565492,3.1445742,3.133539,3.1089032,3.1068707,3.2462523,3.4053464,2.8796692,3.199481,3.0622058,3.0561423,3.1637576,2.984077,3.1821291,2.9912262,2.9951963,3.3094172,3.5056925,3.2659965,3.3942766,3.2862318,3.5573869,3.1720188,3.0182843,2.8998206,3.179839,3.277609,2.9454687,2.855519,3.2312145,3.1702616,3.1646502,3.0835025,3.0515385,3.3165994,3.3673558,3.1758018,3.1254814,3.1889286,3.3932242,3.0378246,3.1044872,2.997823,3.1241782,3.1832697,3.4284587,2.9180303,2.9566486,2.2764618,3.1055102,3.4855795,3.3384564,3.195069,2.9912262,3.2367892,3.146748,3.1293676,3.3291943,3.2000294,3.0261245,3.0842187,3.410946,3.3754807,3.5951655,2.8796692,3.4768317,3.2027607,3.5552154,3.3100557,3.206286,3.2953472,2.9489017,3.383097,3.4746532,3.0948205,2.7759743,3.3993275,3.0157788,3.2309597,3.3565993,3.0891984,3.346353,2.9014583,3.5594277,3.2713768,3.4465373,3.33666,3.1000257,3.478855,2.8937619,3.1105897,3.2268577,3.0923698,2.897627,3.5758803,3.172603,3.122216,3.1684976,3.211921,3.1749315,3.1815577,3.0934217,3.5865874,2.0863597,3.411283,3.5322447,3.2615008,3.168792,3.0740848,3.0342274,3.2046626,3.057666,3.3360593,3.3662362,3.2851071,3.0526938,3.413635,3.2070956,3.1115985,3.409933,3.6544654,3.388101,2.9449759,3.4084096,3.3812957,3.036629,3.0107238,2.7986507,3.1115985,3.326336,3.0081742,3.3220124,3.21801,3.2135177,3.6221104,3.651956,3.2253094,3.4056878,3.166726,3.3896976,3.1942368,3.071882,3.1875207,3.3521826,3.2135177,3.080987,3.2337573,3.1414497,3.2835274,3.191451,3.089905,3.0909631,3.4031205,3.0228405,2.988559,3.3800302,3.3909352,3.152594,3.3569815,3.321184,3.0289776,3.4079006,2.9079485,2.865104,2.9079485,3.0852907,2.983175,3.2076344,3.1162755,3.2038484,2.064458,3.2016702,2.9100904,3.410946,3.1513698,3.2748504,3.4320066,3.1379867,3.3754807,3.4287825,2.87564,3.2140486,3.5152113,3.1565492,2.942008,3.1821291,2.9623694,3.3436055,3.299943,3.4044917,3.178977,3.23325,3.1821291,3.09691,3.6110857,3.2915907,3.1592662,3.067071,3.0354297,3.149527,3.2214143,3.1886473,3.4404368,3.4769764,3.462847,3.1312978,3.1553361,3.3005955,3.3543005,3.009451,3.5086644,3.2598326,3.1958997,2.8129134,3.3548765,3.2523675,3.1031194,2.919601,3.0038912,3.1379867,3.1931245,2.966611,3.647774,3.182985,3.120574,3.1109262,3.089905,3.6063814,3.0944712,3.4546924,3.0480533,3.065953,3.3128119,3.4913616,2.9604707,3.0891984,3.1637576,3.1815577,3.636488,3.2940252,2.997823,3.3963737,3.2704458,3.2198465,3.2650537,3.30298,3.195069,3.6119356,3.107888,3.0909631,3.2079036,3.106531,3.3975925,3.2547896,3.20871,2.7193313,3.1316187,3.6136305,2.9273703,3.1423895,3.1132748,3.547036,3.1376705,3.4438884,3.1139433,3.1858253,3.6454222,3.2164297,2.9263425,2.9698815,3.232488,3.456366,2.8195438,2.9159272,3.024896,3.0187006,3.4560623,3.1967287,3.120574,3.4769764,3.002598,3.182985,3.34811,3.0326188,2.7543483,3.2869053,2.9360108,2.8796692,3.077368,3.2593548,3.5735679,3.1179338,3.5879354,2.8992732,3.218798,3.171434,3.0603201,3.284205,3.2380462,3.0784569,3.180699,2.965672,2.9618955,3.2084413,3.825621,3.324694,1.5185139,3.0394142,3.177825,3.3244882,3.3005955,3.469822,3.4533184,3.2844307,2.8356905,3.0685568,3.0038912,3.1408222,3.1373541,3.0996807,3.1312978,3.1414497,3.1024337,3.1202447,3.2474823,3.12969,3.0948205,3.2718415,3.1975563,3.3554516,3.0788193,3.4141374,2.991669,3.2977605,3.3868556,3.075547,3.2898118,2.9439888,3.0318122,3.1844075,3.1574569,2.966611,3.2821689,3.2711444,3.120574,3.3677285,3.2240148,2.9925535,3.30298,2.535294,2.9434946,3.179839,3.2345173,3.1277525,3.1655412,2.9116902,3.2509077,3.3760293,3.001301,3.2016702,3.1906118,3.5628874,3.023664,3.0503798,2.9561684,2.9969492,3.1869564,2.897077,3.049218,3.0342274,3.0468853,3.3342526,3.389166,3.071514,3.6718206,2.9489017,3.4667194,3.0944712,3.3875678,3.4845846,3.002598,3.024896,2.9781804,3.577147,3.0103,3.1414497,3.4777,3.0856473,3.0374265,3.3571723,2.9735897,3.1254814,3.0449317,3.2372923,3.3747482,3.2255678,3.4916418,3.0704074,3.146748,3.525822,3.1212316,3.3533392,3.0207756,3.0530784,3.09691,3.3392527,3.1574569,3.2586372,3.0265334,3.3201463,3.3138673,3.052309,3.5972562,3.2156377,3.4315245,3.4256973,3.2935834,3.3051362,3.3186893,3.3159704,3.314078,3.0856473,3.651375,3.122216,3.1507564,3.4899585,3.0128372,3.1574569,3.149219,2.9405165,3.2516382,3.0681858,3.1348143,3.120574,2.9580858,2.919601,2.9813654,3.1646502,3.6961815,3.3422253,3.0666986,3.2915907,3.4653828,3.36135,3.1152775,3.2746196,3.0464952,3.2755418,3.3356586,3.0685568,3.0297894,3.1504495,3.2392995,3.0784569,3.1631613,3.0549958,3.3984609,3.0824263,3.447778,3.2898118,3.2727697,3.1024337,3.1344957,3.2711444,3.3506355,3.3498602,3.2046626,2.8836615,3.3296013,3.6173148,3.2195845,3.1720188,3.0930712,3.43361,3.2214143,3.7031193,3.3605933,3.0297894,3.530712,3.2812607,3.2301934,3.384174,3.5877109,3.3727279,3.426674,3.1357684,2.994317,3.1277525,3.6382895,2.9735897,3.0354297,3.426674,3.4053464,3.1379867,2.9867718,2.9670796,3.069668,3.0390174,3.3686588,3.0441477,3.3106933,3.1565492,3.1655412,3.266937,2.930949,3.3802114,3.071514,3.3412366,3.7294078,3.1316187,3.0637085,3.4814427,2.978637,3.64434,3.0614524,3.2253094,3.1507564,2.9637878,3.1607685,3.0944712,3.282622,3.206826,2.7895808,3.0515385,3.1931245,3.2659965,3.189771,2.846337,3.3686588,3.002598,3.0305998,3.1684976,3.1132748,3.3932242,3.352954,2.9698815,3.0941217,3.1417632,3.0799046,3.1357684,3.1031194,3.4369574,3.242293,3.071882,2.8721564,2.960946,3.2268577,3.3823774,3.1812718,3.2076344,2.975432,3.2593548,3.1312978,3.421275,3.3479152,2.8876173,3.4247184,2.854306,3.2415464,2.9698815,3.145507,3.230449,3.139879,3.107888,3.2278867,3.3736475,3.007748,3.0008678,3.3953264,3.3741982,3.1152775,3.235781,3.3527613,3.526727,3.1316187,3.3390536,3.2771506,3.4072208,3.2794387,3.325926,3.3201463,3.1445742,2.6812413,3.2024884,3.34183,3.2808058,3.386499,3.0374265,3.2652895,3.4909413,3.108565,3.2935834,3.4954057,3.171434,2.9956353,3.1254814,2.900913,3.2127202,3.5482666,3.9436922,3.4995496,3.154424,3.1132748,3.5918434,3.5002365,3.140508,3.467756,3.391288,2.9273703,3.5776067,3.1139433,2.9532764,3.1319394,3.2135177,2.9618955,3.0265334,3.391993,3.1516762,2.1673174,3.0342274,3.2121875,3.0888445,3.2432861,3.749427,3.346353,3.6195107,3.249443,3.0038912,2.978637,3.0182843,3.120574,3.0740848,3.4785664,3.0354297,3.0941217,3.1464381,3.2203696,3.1553361,2.9969492,3.376212,3.2607868,3.3038437,3.0831442,2.9858754,3.1075492,3.2727697,3.1658375,3.622214,2.937016,2.9047155,3.0008678,3.4589398,3.6673596,3.259116,2.919601,3.3498602,3.5419536,3.1693804,3.1024337,3.1367207,2.9925535,3.1610684,3.1886473,3.6912584,2.9590414,3.30298,3.0877814,3.2206311,3.1583624,3.2255678,3.3839948,3.0182843,3.723948,3.075182,3.1105897,2.988559,3.2942457,3.5265977,3.0561423,3.3834562,3.1195858,3.3100557,3.2787535,3.0261245,3.6729288,3.2995074,3.0449317,3.2586372,3.667453,3.4480877,3.3038437,3.352954,3.3213913,3.2296817,3.603361,3.3716218,2.9527924,3.059942,3.0141003,3.4942937,3.12969,3.4778445,3.4269989,2.969416,3.1212316,3.2739267,3.3392527,3.075547,2.8494194,3.0614524,3.1034617,3.1189258,3.0406024,3.0174508,2.9148717,3.2873538,3.2445245,3.206826,3.0318122,3.1841233,3.188366,3.1414497,3.1743505,3.209783,3.1348143,3.1760912,2.7497363,2.552668,3.1293676,3.4581845,3.21801,3.2135177,3.2812607,3.4712918,3.4388587,3.217747,3.2526104,3.6044421,3.2135177,3.2185354,3.05423,2.9464524,3.5263393,3.5541255,3.0799046,3.2319791,3.3134453,2.9712758,3.001301,3.2455127,2.9633155,3.1364036,3.2995074,3.179839,3.1119342,3.1379867,3.7701154,3.1306553,3.1319394,3.3868556,3.1513698,2.8337843,2.9390197,2.7916906,3.2593548,3.1903317,3.2000294,3.1014032,3.299725,3.267641,2.0086002,3.268812,3.765296,3.353724,3.001301,3.3356586,3.2706788,3.362671,2.9576073,3.2681098,3.3498602,3.1192558,3.3184807,3.1743505,3.2430382,3.396025,3.2278867,3.2140486,3.3619165,3.2337573,3.0867157,3.5415792,3.228657,2.988113,3.1571546,2.948413,3.3184807,2.9670796,1.7853298,3.2935834,3.3811152,3.1592662,3.3684728,3.079543,3.1731863,2.8155777,3.1414497,3.1562462,3.2211533,3.4235735,1.30103,2.376577,3.1132748,3.0207756,2.9057958,3.3296013,3.2821689,3.0081742,3.2662318,3.4315245,3.1245043,3.4438884,3.2873538,3.3053513,3.191451,3.0681858,3.1357684,3.0603201,3.2137833,3.2739267,3.5265977,3.1414497,3.4121244,3.303196,3.3948019,3.1631613,3.2195845,3.2643454,3.5234864,3.0913153,3.3441956,2.2013972,3.421275,3.1024337,3.3197305,3.1975563,3.2915907,3.5162709,2.9273703,3.352954,3.4315245,3.106191,3.4388587,3.1702616,3.3548765,3.222196,3.069298,3.1513698,3.825621,3.2720737,2.8169038,3.224792,3.4553018,3.154424,3.4163077,3.5930645,3.2219355,2.9498777,3.363612,3.3087778,3.4860053,3.2317243,3.1182647,3.4067104,3.0831442,3.1364036,3.1306553,3.1439512,3.4026053,3.600864,3.531479,2.9164538,3.2335038,3.356026,3.3356586,3.0979512,3.500511,3.0799046,3.4438884,3.383097,3.3279717,3.5577478,3.106191,3.295567,2.9164538,3.0707765,3.123525,3.3384564,3.2060158,2.9872193,2.8870544,2.965672,3.0457141,3.20871,3.6491401,3.1089032,3.2129862,3.2271152,3.3314273,3.0831442,3.2445245,3.075182,3.6257238,3.524526,3.4424798,3.0182843,3.3348558,3.009451,3.2586372,3.2711444,3.644537,3.1051695,3.2127202,3.2000294,3.216166,3.449941,3.0115705,3.2631624,3.0681858,3.201124,3.266937,3.0867157,3.0354297,3.0941217,2.9576073,3.1541195,3.0835025,3.4837298,3.120574,3.276232,3.4036353,3.5520597,3.1646502,2.9772663,3.0103,3.3443923,3.3070679,3.2335038,3.3094172,3.3666098,3.0090258,3.3974185,3.1014032,3.3157604,2.8959746,3.2455127,3.0273497,3.0449317,3.2949069,3.1031194,3.431042,3.3785796,3.2203696,3.2479732,3.0685568,2.4517865,3.1562462,3.1024337,3.0265334,3.1364036,3.4704106,2.9278834,3.2342641,3.249443,3.191451,3.6865468,3.123198,3.123198,3.11294,3.3605933,3.250664,3.2785249,3.4364808,3.0881362,2.937518,3.2828486,3.0553784,3.007748,3.1906118,3.071882,3.2995074,3.175222,3.526727,2.8299468,3.2521245,3.1740599,3.146748,3.0297894,3.0170333,3.0572855,3.161368,3.3422253,3.3213913,3.1348143,3.6541765,3.2260842,3.4324882,3.0285714,3.0425756,3.3823774,3.5047426,3.3012471,3.2538223,3.3117537,3.4339297,3.514946,3.447468,3.1367207,3.0707765,3.139879,3.266702,3.4235735,3.1386185,3.3159704,3.3283796,3.009451,3.0726175,3.4149733,3.0845764,3.1601682,3.2907023,3.4020894,2.8721564,3.418964,3.192846,3.0499928,2.9670796,3.3113298,3.191451,3.1357684,3.0425756,3.2309597,2.993877,3.3094172,3.7933712,3.1258066,3.062582,3.6862786,3.3800302,3.4391747,3.024075,3.54444,3.4896772,3.120574,3.1743505,2.9722028,3.396548,3.2430382,3.4148064,3.3778524,2.9258275,3.139879,3.0305998,2.4199557,2.7250946,3.3362596,3.04883,3.2764618,3.2350233,3.107888,2.9956353,3.1601682,3.0265334,3.176959,3.2911468,3.4072208,3.230449,3.0318122,3.418467,3.1841233,3.112605,2.8518696,3.1858253,2.9201233,3.3316298,3.5461724,2.942008,3.6300209,3.4239008,3.0034604,3.2975416,2.9580858,3.109916,3.4814427,2.9329808,3.1760912,3.122216,3.147367,3.3638,3.1947918,2.9242792,3.5241363,3.0842187,3.5167997,3.218798,3.215373,3.4369574,3.0480533,3.2771506,3.4297523,3.1115985,3.0261245,3.3240767,3.007748,3.445137,3.0207756,3.4410665,3.0170333,3.356026,3.0354297,3.4148064,3.4163077,3.109916,3.1504495,3.5371892,3.0726175,2.9454687,3.3958504,2.8739016,3.0297894,3.3362596,3.3506355,3.2127202,3.273233,3.2455127,3.0273497,2.9680157,3.3053513,3.024896,2.991669,3.3113298,3.0526938,3.2622137,3.1348143,3.0762763,2.9489017,2.9041743,3.0986438,3.2260842,3.3174365,3.2427897,3.1423895,3.299725,3.1649473,3.178977,3.3968964,3.0842187,3.0595634,2.988559,3.0115705,3.2898118,3.3334472,3.0413928,3.6366885,3.0986438,3.3412366,3.04883,3.0863597,3.242293,3.0115705,3.8199387,3.2812607,3.5915098,3.0354297,3.1195858,3.4077308,3.0923698,2.9637878,3.0891984,2.751279,3.1571546,3.2477279,3.0824263,2.2900345,3.1458178,3.3725438,3.0835025,3.611617,3.1051695,3.045323,3.4812994,3.477266,3.198657,3.0390174,2.0934217,3.418964,3.0362296,3.2593548,3.0891984,3.0976043,3.1338582,3.3605933,3.149219,3.20871,3.3342526,3.4913616,3.2135177,3.0824263,3.3374593,2.9781804,3.3991544,3.1610684,3.2027607,3.1241782,3.2070956,3.4996872,3.654754,2.9726655,3.2713768,3.0187006,2.075547,3.2805784,3.7979596,3.62798,3.4239008,3.1000257,3.6799726,3.2975416,3.3346548,3.4522467,3.2027607,3.309204,3.0417874,3.624179,3.1679077,3.3328424,2.9580858,3.0187006,3.1075492,3.2562366,3.0350292,3.4699693,3.3679147,3.4717317,3.3443923,3.3548765,3.3132343,3.216957,3.3044906,3.007748,3.4138026,3.5951655,3.507856,3.5926208,3.12969,3.4273238,3.3749316,3.216166,2.975891,2.994317,3.229426,2.9898946,3.267641,3.2135177,3.0762763,2.9547248,3.0413928,3.266937,3.162863,2.839478,3.309843,3.1878026,3.656194,3.089905,3.36135,3.2227166,3.4823017,3.3607826,3.154424,3.1105897,3.001301,3.0996807,3.6400838,3.071882,3.1486027,3.249443,3.3926969,3.360972,3.581836,3.0464952,2.988559,2.9014583,3.2778382,3.6343765,3.069668,3.534407,3.205475,3.2263422,3.3455698,3.4483972,3.0681858,3.180699,3.071882,3.8464608,3.2562366,2.832509,3.3935752,3.0199466,3.6310377,3.3436055,3.224533,3.2038484,3.1159432,3.2559958,3.0220158,3.3144991,3.0141003,3.275081,3.1766698,2.9903388,3.78154,3.6290016,2.938019,3.2038484,3.0538464,3.5229657,3.356026,3.1702616,3.2024884,2.988559,2.988559,3.140508,3.3596458,3.0480533,3.5954962,3.544068,3.3884563,3.1655412,3.259116,2.9951963,3.4058585,3.3725438,2.60206,3.5691397,3.3975925,3.3193142,2.7589118,3.2360332,3.109916,2.9827235,3.5058281,3.162863,3.4024334,3.232742,3.002598,3.0301948,3.2352757,3.300378,3.1316187,3.494989,3.3117537,3.1702616,3.442166,3.0090258,3.3554516,2.974051,2.9745116,3.3583157,3.0784569,3.2805784,3.2103186,3.1293676,2.447158,2.931458,3.362671,3.0799046,3.4080703,2.4712918,3.2559958,3.1312978,3.0565238,3.261263,3.123198,2.937518,3.0515385,3.1267805,3.6469915,3.2579184,3.2631624,3.2484636,3.0685568,3.0220158,3.0704074,3.0374265,3.4405942,3.4350476,3.309204,3.3569815,3.1159432,3.12969,3.3641756,3.0145206,3.6593456,3.1795518,3.2981977,3.1068707,3.062582,3.6077766,3.4686427,3.325105,2.8674674,3.0338256,3.5805829,3.280123,3.2319791,3.5347874,3.1693804,3.423246,3.4424798,2.9329808,3.211921,3.1105897,3.3554516,3.528788,3.2935834,3.0297894,3.2851071,3.1967287,3.3527613,3.6669858,3.5478978,3.0784569,2.9781804,3.4614985,3.0394142,3.002166,3.1931245,3.2778382,3.161368,3.7537363,3.3907585,3.3386557,3.0666986,3.2995074,3.2659965,3.0132587,2.8721564,3.2219355,3.2622137,1.7708521,2.5587087,3.4253712,3.3025475,3.2240148,2.9903388,3.2046626,3.3157604,3.2420442,3.1423895,2.9925535,3.63488,3.3386557,3.0965624,3.1357684,2.8149133,3.133539,3.211921,2.8444772,3.2148438,2.9164538,3.2415464,3.1758018,2.9278834,3.1619666,3.0199466,3.778296,3.2559958,3.1439512,3.4463818,3.2984164,2.988113,3.1550322,3.3484995,2.6444385,3.3132343,2.9216864,2.9633155,3.4761066,3.2571983,3.4656801,2.9434946,2.9434946,2.9925535,3.1003706,3.3157604,3.082067,3.266937,3.1541195,3.3186893,3.1658375,3.2576785,3.215373,3.509068,3.1215599,3.062582,2.9956353,3.418467,3.292256,2.8382192,3.2440295,2.969416,1.7403626,3.1192558,3.4599953,3.5922878,3.3671694,3.6331654,3.1328998,3.0622058,3.0464952,2.9618955,3.2555137,3.7067177,3.444981,3.0648322,3.0740848,3.3277674,3.1947918,3.0595634,3.0976043,3.1010594,3.309843,2.9532764,3.2211533,3.069668,3.0923698,3.2521245,3.3283796,3.0565238,3.3285835,3.0852907,3.175222,3.123525,3.4908009,3.2219355,3.0762763,3.0729847,2.8175654,3.3081374,2.9242792,3.3018978,3.0195317,2.8870544,3.421604,3.0457141,3.1766698,3.1254814,3.0149403,3.2830749,3.112605,3.5890555,3.0610752,3.1766698,3.20871,3.2008505,3.21801,2.7930915,3.3053513,2.881955,3.209515,2.974051,3.0726175,3.3213913,3.513883,3.5230958,3.5032458,3.0301948,3.171434,2.9604707,3.0406024,3.1277525,3.2437818,3.2156377,3.3310223,3.4438884,2.1367207,3.6290016,3.2509077,2.8438554,2.9722028,3.0530784,3.2933626,3.4366395,2.5728717,3.224533,3.1162755,3.5493712,3.0064662,3.2851071,3.4641914,3.6136305,3.154424,3.0584261,3.6695027,3.6211762,3.3275633,3.2530956,3.0051806,3.0207756,3.1866739,3.246006,3.2317243,3.4388587,3.3087778,3.4058585,3.2172208,3.268812,3.326336,2.8419847,2.2121875,3.0989897,3.2337573,3.239049,3.2605484,3.4763968,3.0610752,3.059942,3.149219,3.1640553,3.149527,3.0655797,3.2720737,3.7477224,3.0958664,3.3907585,3.0986438,3.1964526,3.0342274,3.3785796,2.923244,3.4537768,3.2229764,3.075182,3.2593548,3.1869564,3.4831593,3.1731863,3.2622137,3.12969,3.563125,3.1152775,3.1622655,3.2440295,3.0835025,2.840106,3.0704074,3.2335038,2.9768083,3.0824263,3.7293267,3.0170333,3.4539297,3.036629,2.8627276,3.1162755,3.232488,2.9965117,3.1109262,3.445604,2.9390197,3.4031205,2.9503648,3.4279728,3.3354578,3.250176,3.106191,3.3914645,2.8591383,3.1433272,3.34733,3.3816564,3.3632357,3.4385424,4.45088,3.0464952,3.0986438,2.8413594,3.1734776,2.964731,3.4662743,3.2555137,3.321184,3.4431064,3.2764618,3.2988532,3.2477279,3.4730487,3.3455698,3.2513947,3.1142774,2.9148717,2.966611,3.0913153,3.598462,3.4176378,3.1182647,3.0572855,3.2052045,2.9489017,3.359456,3.1172712,3.295567,3.059942,3.0655797,3.1439512,3.2043912,3.4801507,3.2479732,3.3475251,3.0595634,3.3441956,2.0934217,2.9258275,2.8954225,3.2739267,3.042969,3.224533,3.5653756,3.4176378,3.1571546,3.0989897,3.223496,3.2871296,2.9116902,3.0170333,3.5900612,3.6640775,3.23325,3.0457141,3.2345173,3.192846,3.6435513,3.1679077,2.8876173,3.3847117,3.0195317,3.049218,3.0553784,3.4546924,3.3741982,3.5930645,3.1003706,3.265761,3.2211533,3.548635,3.3986344,3.0441477,3.326336,3.1357684,3.254548,3.485011,3.3671694,2.994317,3.0934217,3.376212,2.2121875,3.1631613,3.710963,3.3070679,3.1861084,3.0648322,3.1132748,3.1571546,3.2940252,3.2593548,3.049218,3.2911468,3.0034604,3.1498346,3.0468853,3.444981,2.9813654,2.9454687,3.0,3.0565238,3.2271152,3.3845327,3.2111206,3.306425,2.8518696,3.1821291,3.300378,3.2600713,3.4781334,3.0342274,3.0806265,3.106531,2.8195438,3.2145789,3.2513947,3.5346606,3.0161974,3.309843,3.2713768,3.0,3.206826,3.5552154,3.0034604,3.1655412,3.4490154,3.777064,3.3523755,3.1274288,3.593397,3.6176293,3.0374265,3.2713768,3.4912217,3.2172208,3.4448252,2.8337843,3.3220124,3.2598326,3.1861084,3.4868553,3.2268577,3.4324882,3.546296,3.0766404,3.361539,3.179839,3.1373541,3.533899,3.3527613,1.968483,2.983175,2.988113,3.1202447,3.0476642,3.2727697,3.0068936,3.5124176,3.4079006,3.4410665,2.9772663,3.0549958,2.9772663,3.5017438,2.923244,2.9556878,2.840106,2.7693772,3.2878017,3.2276297,3.3147097,3.0881362,2.919601,3.0297894,3.0740848,2.855519,3.6119356,3.2547896,3.525563,3.0449317,3.54444,3.2035768,3.192846,3.0553784,3.0374265,3.1766698,3.3921692,3.2516382,2.8721564,3.5206146,3.1274288,3.0655797,3.145507,3.0867157,3.149527,3.6305296,3.0920184,3.2477279,3.2365372,3.2540646,2.694605,3.2440295,3.1844075,3.2219355,2.8954225,3.1655412,3.301681,3.3816564,3.3879235,2.8796692,3.2812607,2.7874606,3.0464952,3.280123,3.2000294,3.2607868,3.2415464,3.447003,3.266702,3.1417632,3.6634183,3.484015,3.4348881,2.9894497,3.1711411,3.2043912,2.9132838,3.3773062,3.2911468,3.1972806,3.0553784,3.295567,3.2718415,3.1254814,2.5921767,3.1498346,3.1192558,3.2741578,3.36135,3.4483972,3.0766404,2.813581,3.2089784,3.6593456,3.2271152,3.0852907,3.1075492,3.107888,3.1445742,3.0273497,3.2864566,3.5710096,3.7282727,3.1562462,2.865104,3.1338582,3.2516382,3.0220158,3.1507564,3.0835025,3.3165994,3.485011,3.206826,2.993877,3.3220124,3.2392995,3.2415464,3.3569815,3.2198465,3.1766698,3.4243915,3.1734776,3.4008832,3.0406024,3.4514794,3.1507564,3.2019432,3.5635998,3.05423,3.1044872,3.3946269,3.6049817,2.9618955,3.123525,3.585235,3.198107,3.222196,3.1607685,2.902547,3.1202447,3.319106,3.7058637,3.267641,3.071514,3.217747,3.2016702,3.2929204,3.2748504,3.458638,3.5386994,3.188366,3.1815577,3.2352757,3.052309,3.54382,3.1637576,3.05423,3.694956,3.0,3.0637085,3.7175872,3.1720188,3.0342274,3.362671,3.3453736,3.1869564,3.6388884,3.1795518,3.3554516,3.4258602,3.2652895,3.4261858,3.0441477,3.2706788,3.1312978,3.250176,3.2848816,2.923244,3.6464038,3.0856473,3.2255678,3.2469907,3.2962263,2.9014583,3.0068936,3.4158077,3.0561423,3.324694,3.3380578,3.3296013,3.5605044,3.228657,3.188366,3.305996,3.1274288,3.4396484,3.2787535,3.2898118,3.172311,3.525045,3.1786892,3.1972806,3.0867157,3.582972,3.4001925,3.2469907,3.2547896,3.195623,3.179839,3.4712918,3.2400498,3.3079238,3.3253105,2.1367207,3.3302107,3.2898118,3.3721752,2.9566486,2.948413,3.359456,2.9712758,3.1574569,3.3334472,3.1886473,3.268812,3.261263,3.0740848,3.3291943,3.1417632,3.3126004,3.496099,3.0655797,3.6167905,3.6787915,3.4126284,3.2016702,3.373096,3.4220972,3.0530784,3.2452657,3.0064662,3.319106,2.9590414,3.5170639,3.0633333,3.0301948,2.7267272,3.149527,2.9912262,3.2873538,3.107888,3.361539,3.5455544,3.1000257,3.203305,3.3285835,3.0468853,3.2038484,3.5010593,3.1051695,3.5347874,3.4339297,2.9722028,3.3178544,3.3018978,3.4860053,2.3304138,3.2474823,2.8627276,3.490099,3.1958997,3.2447717,3.0856473,3.1920097,2.340444,3.2477279,3.5187771,3.1386185,3.168792,3.1607685,3.123198,2.9858754,3.3157604,3.1189258,3.112605,3.203305,2.9781804,3.3213913,3.146748,3.1089032,3.2975416,3.4702635,2.7611759,3.0777311,3.1574569,3.3018978,3.2915907,3.1293676,3.6287975,3.3400474,3.3937507,3.203305,3.2920344,2.9116902,3.0297894,3.5560613,3.1020906,3.359456,3.2335038,3.2084413,3.4604468,3.3677285,3.200303,3.2432861,3.2757719,3.1105897,3.0128372,3.3265407,3.0867157,3.2420442,2.9956353,3.0034604,3.2046626,3.3605933,3.161368,3.2440295,2.8149133,3.3079238,3.3554516,3.8698769,3.0784569,3.3094172,3.2857823,3.1306553,3.2864566,3.1601682,3.0923698,2.9047155,3.3590763,3.2043912,3.0913153,3.1622655,2.9969492,3.089905,3.0740848,3.1906118,3.0081742,3.1958997,2.8095598,3.2977605,3.466571,3.1162755,3.3902283,3.1189258,3.1132748,3.149219,3.065953,3.168792,3.0874264,3.383097,3.328991,3.6884198,2.9818187,3.4126284,3.2469907,3.3087778,3.069668,3.2513947,3.2452657,3.2296817,3.8546703,3.1014032,3.4292676,3.6119356,3.569491,3.1115985,3.1992064,3.0572855,3.3079238,3.5877109,3.0740848,3.2957869,3.2345173,3.3134453,3.0538464,2.7867515,3.1364036,4.0879235,3.1849751,3.357935,3.3690302,3.1195858,3.303196,3.176959,3.3012471,4.024773,3.0406024,3.3706982,3.5121505,2.938019,3.130334,3.3296013,2.9258275,3.2583978,3.5044708,2.839478,3.216166,2.966611,3.3845327,3.0799046,3.3455698,3.2219355,3.1445742,3.3132343,3.6673596,3.302331,2.988559,3.2828486,3.3047059,3.3521826,3.525822,2.9680157,2.9513376,3.4220972,3.4543874,3.045323,3.4913616,3.2949069,3.5373154,3.0253057,2.9982593,3.1464381,3.2898118,3.0464952,3.418467,3.2562366,3.4374335,3.376212,3.3829172,3.540079,3.0934217,2.7160034,2.1172712,3.5616975,2.9982593,3.2652895,3.1610684,2.9057958,3.3677285,3.6266482,3.4755259,3.0051806,3.4127965,3.2513947,3.1696744,3.0867157,2.994317,3.4804382,3.1075492,3.182985,3.1610684,2.9813654,2.975432,3.3121774,2.9556878,3.2593548,3.3732798,3.4589398,3.684576,3.0511525,3.1132748,3.4755259,3.431042,3.0681858,3.0923698,3.2052045,3.2455127,3.0737183,3.2638726,2.948413,3.288473,3.289366,3.2089784,3.0047512,3.2487087,3.3380578,3.2301934,3.0824263,3.351023,2.6454222,3.2089784,3.1258066,3.1758018,3.2499318,3.140508,3.1655412,3.3336487,3.1293676,3.1319394,3.0996807,3.1338582,3.0457141,3.232742,3.0526938,1.9731278,3.4353666,3.1812718,2.888741,3.3875678,2.9513376,3.687618,3.2203696,3.4613485,3.1903317,3.1844075,3.146748,3.6607707,3.333044,3.0553784,3.509068,3.5758803,3.441538,3.0199466,3.5195656,2.9637878,3.253338,3.2070956,3.3782163,3.3751147,3.1189258,3.5130844,2.9590414,3.1693804,3.1182647,3.0273497,3.006038,3.2127202,3.4676082,3.2521245,3.2891428,3.3930485,3.2586372,3.154424,3.089905,3.1758018,2.988113,3.3151302,3.1812718,3.0277572,3.153205,3.544068,3.0402067,3.1357684,3.0655797,3.307282,3.3324385,3.1414497,3.444981,3.4385424,3.108565,3.16643,3.5364323,3.2569582,3.1192558,3.738939,2.931458,3.1003706,3.3535316,3.2432861,2.9894497,3.2643454,3.1448853,3.1702616,3.224533,3.1172712,3.3926969,3.1931245,2.937016,3.4084096,3.1804125,3.002598,3.0068936,3.045323,3.0277572,3.299725,3.0068936,3.53428,3.1516762,3.0603201,3.4575791,3.0572855,3.3012471,3.6419697,3.3005955,3.04883,3.4670157,3.2016702,3.2942457,3.3372595,3.075182,2.9858754,3.3986344,3.223496,3.3638,3.3948019,3.3725438,3.2445245,3.2462523,3.1338582,3.569608,3.178977,3.171434,3.2284005,3.0979512,3.2060158,3.222196,3.1195858,3.122216,2.9079485,3.266702,3.3453736,3.1448853,3.5415792,3.0799046,3.2019432,3.2345173,3.1619666,3.2278867,3.0182843,3.193959,3.3679147,3.1010594,3.162863,2.964731,3.0526938,3.4374335,3.2835274,2.968483,3.1758018,3.3386557,3.2185354,3.0157788,3.3630476,3.0170333,3.0064662,3.0301948,3.1044872,3.7541955,3.2720737,3.139879,3.5394526,3.154424,3.222196,3.4121244,3.31618,3.1051695,3.6040099,3.1031194,3.1903317,3.2360332,3.4468477,3.267641,3.2427897,3.0081742,3.2805784,3.4012282,3.3138673,3.3186893,2.992995,3.3005955,3.0047512,3.0261245,2.969416,3.04883,3.3128119,3.2430382,3.361539,3.1034617,3.4350476,3.34733,3.2491984,2.7965744,1.8260748,3.178977,3.276921,3.3863206,3.4895365,3.0468853,3.266702,2.8998206,3.0417874,3.0362296,3.5126843,2.9827235,3.1920097,2.9969492,3.0561423,3.1640553,3.5170639,3.2079036,3.069668,3.0813472,2.9542425,3.3199384,3.1182647,2.7853298,3.2427897,3.643946,3.2638726,3.122216,2.964731,2.9547248,2.9132838,3.3230457,2.8762178,3.0704074,3.0285714,3.1766698,2.9925535,2.9542425,3.1423895,3.3948019,3.0704074,3.2920344,3.1670218,3.1139433,3.2350233,3.309204,3.0480533,2.9410143,3.1516762,3.7117229,3.175222,3.2778382,2.906335,3.5891674,3.3430145,3.1516762,3.2935834,3.3651135,3.1760912,3.1386185,3.3942766,3.273233,3.043755,3.7176704,3.0549958,3.4116197,3.1312978,3.1920097,3.2046626,3.112605,3.7474895,3.1958997,3.4689379,3.1338582,3.223496,3.2513947,3.1000257,3.4792874,3.0784569,3.077368,3.2164297,3.1964526,3.1000257,3.268344,3.071514,3.0923698,3.2540646,3.0944712,3.1580608,3.6385891,3.0740848,3.362671,3.065953,3.717171,3.1325798,3.107888,2.9242792,3.2477279,3.4768317,3.282622,2.9542425,3.1408222,3.1565492,3.1619666,3.426674,3.3760293,3.123525,3.265761,3.2372923,3.1583624,3.0417874,2.9278834,3.024075,2.9175055,2.9503648,3.0788193,3.4268365,2.966611,3.1354506,3.1640553,2.767156,3.1414497,3.201124,3.009451,3.4643404,3.753353,3.2467446,3.302331,3.1760912,3.0856473,3.235781,3.4046626,3.1139433,3.024075,3.6145809,3.1068707,3.3275633,3.1241782,2.9405165,3.3875678,3.09691,3.2942457,3.3533392,3.3847117,3.3053513,2.974051,2.9735897,2.90309,2.8155777,3.2499318,3.2844307,3.1172712,3.1658375,3.107888,3.3094172,3.2662318,3.2607868,3.006038,3.5756497,2.8195438,3.2206311,3.1504495,2.3483047,3.0064662,3.5900612,3.4318461,3.1903317,3.1179338,3.4589398,3.0934217,3.299943,3.1696744,3.4980347,3.282622,3.1920097,2.914343,3.1513698,3.0863597,3.1866739,3.1344957,2.0530784,3.1760912,3.2988532,3.3057811,3.3521826,3.2771506,3.2681098,2.8444772,3.413635,3.0806265,3.30771,3.2469907,3.250664,3.2617385,3.3932242,3.6861892,3.080987,3.2828486,2.371068,2.825426,3.1089032,3.5601459,3.5589485,2.9164538,3.2016702,3.224792,3.295567,3.5774918,2.9464524,3.4329693,3.1433272,2.902547,3.0588055,3.168792,3.1580608,3.069298,3.0199466,3.1967287,3.584218,3.5058281,2.9395192,3.4792874,2.9995656,3.1051695,3.0394142,3.2148438,3.2681098,3.1734776,3.2469907,3.176959,3.2467446,3.2046626,3.0891984,3.540079,3.600973,3.3974185,3.8137145,3.203305,3.4837298,2.9925535,2.9503648,3.3153405,3.5601459,3.0762763,3.6156344,2.938019,3.067443,3.350054,3.2462523,3.2600713,2.8853612,3.1516762,3.4818723,3.3334472,3.6101277,3.1439512,3.0526938,3.5146806,2.9425042,3.356026,3.2935834,3.2365372,2.9652019,3.1601682,2.9263425,3.1267805,3.1607685,3.1024337,3.3094172,3.2552726,3.04883,2.937016,3.0655797,3.3852487,3.2084413,3.2598326,3.0944712,2.9360108,3.106531,3.1417632,3.377124,3.4385424,3.277609,2.906335,3.1319394,2.0086002,3.3113298,3.284205,3.3521826,3.4736328,3.1504495,3.0064662,3.6747694,3.199481,3.2942457,3.20871,3.3275633,3.2559958,3.3679147,2.964731,3.112605,3.3197305,3.2631624,3.0449317,3.0297894,3.2583978,3.1734776,3.358506,3.2569582,3.4837298,3.2447717,3.2727697,3.3619165,2.846337,3.2432861,3.303628,3.123198,3.8137145,2.0827854,3.199481,3.2837534,3.0549958,3.4912217,3.1607685,3.0788193,3.2156377,3.2317243,3.2227166,3.0902581,3.1541195,3.291369,3.0115705,3.3970706,3.3220124,2.4361627,3.1225436,3.2607868,3.4891143,3.4315245,3.1195858,3.1293676,3.4020894,3.2491984,3.069298,3.1395643,2.690196,3.3677285,2.9273703,2.914343,2.9670796,3.2452657,3.4978967,2.9708116,3.089905,3.3441956,3.2203696,3.3271544,3.009451,3.0867157,3.2008505,3.3677285,3.3600252,3.5035183,2.5599067,3.2301934,3.3773062,3.1024337,3.2211533,3.2016702,3.3051362,3.126456,3.4014006,3.036629,3.2805784,3.0902581,3.3778524,2.8182259,3.178977,3.2975416,3.5210073,3.582972,2.975432,2.9722028,3.1571546,3.388634,3.267641,3.353724,3.4041493,3.1841233,3.3902283,3.1367207,3.1044872,3.154424,3.178977,3.0979512,3.0326188,3.3151302,3.0707765,3.1354506,3.2805784,3.2479732,3.691877,3.3619165,3.1749315,3.218798,3.0382226,3.1408222,3.3106933,3.001301,3.3802114,3.2145789,3.1911714,3.2365372,3.0856473,3.4845846,3.353724,3.195069,2.9164538,3.006038,3.2878017,3.0737183,3.3384564,3.1319394,3.3630476,2.900913,3.4225898,3.3577442,2.992995,3.1433272,3.0161974,3.2935834,3.1571546,3.0614524,3.3308194,3.12969,3.2862318,3.2253094,3.1159432,3.1277525,3.0595634,3.2271152,3.5265977,3.2718415,2.8048208,2.8299468,3.0806265,3.1189258,3.0744507,3.0976043,3.0572855,3.2645817,3.450403,3.2367892,3.2268577,3.1159432,3.6061664,3.3712525,3.203305,3.2076344,3.2342641,3.5865874,3.280123,3.0784569,3.3324385,3.138934,3.593397,3.425208,3.3662362,3.544316,3.1541195,2.90309,3.413635,2.9489017,3.321184,3.04883,3.4684951,3.162863,3.314078,3.0648322,3.5191715,2.7752461,3.2586372,2.9965117,3.3749316,3.239049,3.3213913,3.5605044,3.5129511,3.0948205,3.369216,3.4323277,3.5490034,2.7937903,3.0923698,3.2263422,3.106191,3.2778382,3.3868556,2.9768083,3.2771506,3.1655412,3.441852,3.0161974,3.2111206,3.0314085,3.5206146,3.1115985,3.2898118,3.692935,3.1958997,3.1003706,3.3863206,3.5793262,3.3993275,3.447933,3.5312233,3.5303278,3.203305,3.3128119,3.0920184,3.0824263,3.289366,3.0831442,3.1241782,3.5882716,3.172603,3.3930485,3.648555,3.0595634,3.0261245,3.0,3.0008678,3.1338582,3.1861084,2.9772663,3.2622137,3.1875207,3.3564084,3.4153073,3.1911714,3.2873538,3.0457141,3.0224283,3.192846,3.1740599,3.2219355,3.494433,3.3051362,3.04883,3.4003654,2.9951963,3.3447852,3.265761,3.179839,3.2523675,2.846337,3.1852589,3.1034617,3.2301934,3.5669086,3.3057811,3.0588055,3.1556396,3.05423,2.9898946,2.964731,3.2278867,3.3953264,3.0944712,3.0941217,2.9344985,3.4962375,3.2385478,3.1601682,3.4940155,2.9956353,3.4913616,2.930949,3.0888445,3.1089032,3.3412366,3.065953,3.4174716,3.3776705,3.3005955,3.205475,3.466571,2.9982593,3.133539,3.2469907,3.1182647,3.1562462,3.1192558,3.3621054,3.1169395,3.3449814,2.9995656,3.371991,3.0119932,3.075182,3.4568214,2.994317,3.291369,3.4003654,3.0614524,2.9903388,3.3498602,3.8296897,3.360972,3.0923698,3.4138026,2.902547,3.5750723,3.3368597,3.1869564,3.0141003,3.280123,2.966611,3.1215599,3.3406425,3.0394142,3.1344957,3.0081742,3.153205,3.0526938,3.3226328,3.2926989,3.2467446,3.1679077,2.9127533,3.43361,3.6715431,3.2975416,3.1283994,3.175222,3.3201463,3.0799046,3.140508,3.3794868,3.4988618,2.9469433,3.0948205,2.9299295,3.0449317,1.7403626,3.5096056,3.6695027,3.1886473,3.726401,3.3461573,3.6389883,3.409933,3.059942,3.0157788,3.288473,3.5677319,3.172603,2.9726655,3.193681,3.2352757,3.1804125,3.348694,3.210586,3.1277525,3.009451,3.2652895,3.1676126,3.0161974,3.1869564,3.1562462,3.2706788,2.9283957,3.2227166,3.075547,3.1513698,3.2886963,3.2650537,3.12969,3.1267805,3.4966528,2.8202014,3.36135,3.1325798,3.3174365,3.0362296,2.839478,3.2140486,3.1486027,3.2455127,3.3868556,3.3825574,3.0090258,3.1637576,2.9872193,2.933993,3.1000257,3.1312978,3.1312978,3.2312145,3.2487087,3.1316187,3.1676126,3.559308,3.3038437,3.4394906,3.2127202,3.5978048,3.2089784,3.1720188,3.23325,3.0305998,3.5044708,3.477266,3.0930712,3.311118,3.5308397,3.4394906,3.4690852,3.4801507,3.080987,3.3535316,2.8692317,3.3893433,3.130334,3.3834562,3.2734642,3.0253057,2.9722028,3.0930712,3.373096,3.2643454,3.162863,3.3081374,3.0666985511779785,3.3953263759613037,3.265760898590088,3.469085216522217,3.752509355545044,3.0996806621551514,3.304705858230591,3.6296133995056152,3.2638726234436035,3.1055102348327637,3.3330440521240234,3.0330214500427246,3.38934326171875,3.1886472702026367,3.0068936347961426,3.3577442169189453,3.4328091144561768,3.097604274749756,2.9518229961395264,3.3741981983184814,3.2727696895599365,3.36417555809021,3.2079036235809326,3.358886241912842,3.186673879623413,3.4048337936401367,3.5195655822753906,3.1684975624084473,3.106870651245117,3.3839948177337646,3.502700090408325,2.977266311645508,3.0584261417388916,3.2105860710144043,3.176091194152832,3.41229248046875,3.270678758621216,3.1731863021850586,3.398460865020752,3.0996806621551514,3.760497808456421,3.803661823272705,3.1235249042510986,3.1889286041259766,3.176091194152832,3.358886241912842,3.684755563735962,3.1277525424957275,2.978180408477783,3.47377872467041,3.0666985511779785,3.0766403675079346,3.1964526176452637,3.2084412574768066,3.1781132221221924,3.0314085483551025,3.250663995742798,2.9969491958618164,3.171433925628662,3.5866997241973877,3.626648187637329,3.1189258098602295,3.442636489868164,3.150449514389038,3.0874264240264893,3.468937873840332,3.051152467727661,3.491781711578369,3.1981070041656494,3.2103185653686523,3.2681097984313965,3.3159704208374023,3.054229974746704,2.940516471862793,2.130333662033081,3.1775364875793457,3.077731132507324,3.2177469730377197,3.103119373321533,2.999565601348877,3.492760419845581,3.043755054473877,3.382017135620117,3.3199384212493896,3.579897880554199,3.4551494121551514,3.3226327896118164,3.172602891921997,3.3829171657562256,3.4749443531036377,3.182129144668579,3.5287880897521973,3.2452657222747803,3.5167996883392334,3.3624825477600098,3.143327236175537,3.418632745742798,2.9885590076446533,3.718916654586792,2.796574354171753,3.220369577407837,3.339451551437378,3.250175952911377,3.1906118392944336,3.284881591796875,3.0301947593688965,3.067070960998535,3.067070960998535,2.8767950534820557,3.2787535190582275,3.3126003742218018,3.1376705169677734,3.0077478885650635,3.149834632873535,3.1162755489349365,3.008174180984497,3.313234329223633,3.255995750427246,3.4781334400177,3.4380674362182617,3.0696680545806885,3.5582284927368164,3.183269739151001,2.828015089035034,3.18780255317688,3.0704073905944824,1.8633228540420532,2.9595184326171875,3.1172711849212646,2.981365442276001,3.188365936279297,3.1109261512756348,3.094820499420166,4.139627456665039,3.260786771774292,3.134495735168457,3.3134453296661377,3.2127201557159424,3.531606674194336,3.3571722507476807,3.150449514389038,3.280122995376587,2.1673173904418945,3.4704105854034424,2.8555190563201904,3.118264675140381,2.9132838249206543,3.0417873859405518,3.4920616149902344,3.358886241912842,3.461498498916626,3.1195857524871826,3.410102128982544,3.1476762294769287,3.188365936279297,3.2304489612579346,3.2739267349243164,3.3066394329071045,3.3374593257904053,3.135768413543701,3.285557270050049,3.5764565467834473,3.3583157062530518,3.0622057914733887,2.8579351902008057,3.3863205909729004,3.049992799758911,3.22788667678833,3.3324384689331055,3.113943338394165,3.0530784130096436,3.339848756790161,3.2474822998046875,3.0145206451416016,3.069298028945923,3.3238706588745117,2.049217939376831,2.974050998687744,3.3436055183410645,3.4674601554870605,3.3138673305511475,3.0762763023376465,3.2035768032073975,3.2187979221343994,3.0248959064483643,3.26316237449646,3.1798388957977295,3.1142773628234863,3.257678508758545,3.1041455268859863,3.089905023574829,3.3213913440704346,3.065579652786255,2.8609366416931152,3.8241257667541504,3.2545480728149414,3.7199110984802246,2.999565601348877,3.501743793487549,3.5189085006713867,3.380573034286499,3.2260842323303223,2.983175039291382,3.270678758621216,3.7411515712738037,2.981818675994873,3.1162755489349365,3.12839937210083,3.309843063354492,2.960470676422119,3.0457141399383545,3.0240750312805176,3.317227363586426,2.892094612121582,3.2702128887176514,3.30059552192688,2.8241257667541504,2.9800033569335938,2.887054443359375,3.2035768032073975,3.3111178874969482,3.4534711837768555,3.1445741653442383,3.1335389614105225,3.3412365913391113,3.089198350906372,3.2530956268310547,3.3632357120513916,2.9827234745025635,3.3159704208374023,3.385784864425659,3.2880256175994873,3.404662609100342,2.8756399154663086,1.2041200399398804,3.142702341079712,3.400883197784424,3.294025182723999,3.2962262630462646,3.3968963623046875,3.4494783878326416,3.22788667678833,2.9894497394561768,3.3029799461364746,2.943988800048828,3.3151302337646484,3.489114284515381,3.66940975189209,3.583085298538208,3.48129940032959,3.1373541355133057,3.4791431427001953,3.2688119411468506,3.527114152908325,3.132579803466797,2.9898946285247803,3.194791793823242,3.104487180709839,3.3328423500061035,3.215637683868408,3.0102999210357666,3.172602891921997,3.2830748558044434,3.363800048828125,3.239799737930298,3.1781132221221924,2.9894497394561768,3.2782962322235107,3.075546979904175,3.3449814319610596,2.910090446472168,3.122215986251831,3.278524875640869,3.1267805099487305,3.054229974746704,3.304490566253662,3.5756497383117676,3.186108350753784,3.5022904872894287,3.350635528564453,3.6087398529052734,3.1565492153167725,2.846337080001831,2.9375178813934326,3.1740598678588867,3.2598326206207275,3.1906118392944336,3.3226327896118164,3.1251559257507324,3.1251559257507324,2.9278833866119385,3.3279716968536377,3.0228404998779297,3.2019431591033936,3.620136022567749,3.086359739303589,3.1267805099487305,3.0441477298736572,3.0538463592529297,3.20951509475708,3.470851421356201,2.968015670776367,3.139564275741577,2.8530895709991455,3.1215598583221436,3.6205525398254395,3.273232936859131,3.3624825477600098,2.908484935760498,3.01870059967041,3.5455543994903564,3.160168170928955,3.5875988006591797,3.504878520965576,3.3624825477600098,3.5842180252075195,3.4371161460876465,3.6876180171966553,3.4546923637390137,3.2332499027252197,3.4199557304382324,2.849419355392456,3.2662317752838135,3.4371161460876465,3.4020893573760986,2.899273157119751,3.0342273712158203,3.155032157897949,3.4379091262817383,3.0530784130096436,3.045322895050049,3.2957868576049805,3.3469395637512207,3.0102999210357666,3.237543821334839,3.3087778091430664,3.074450731277466,3.2153730392456055,3.5646660327911377,3.4220972061157227,3.313234329223633,3.180412530899048,3.125481367111206,3.4792873859405518,3.1667261123657227,3.119255781173706,3.1696743965148926,3.5047426223754883,3.7609498500823975,2.9159271717071533,3.093071222305298,3.3449814319610596,3.242292881011963,3.017033338546753,3.2019431591033936,3.1172711849212646,3.347330093383789,3.651665687561035,3.1789770126342773,3.1571545600891113,3.432969331741333,3.4477779865264893,3.2062859535217285,3.01870059967041,3.3918168544769287,3.579669237136841,3.028977632522583,3.0515384674072266,3.1766698360443115,3.1967287063598633,3.140822172164917,3.074084758758545,3.369030237197876,2.977266311645508,3.4216039180755615,3.200850486755371,3.4504029750823975,3.4920616149902344,3.2538223266601562,3.385427474975586,3.143327236175537,3.165541172027588,3.0530784130096436,3.6098077297210693,3.3285834789276123,3.0561423301696777,3.626750946044922,3.0314085483551025,3.2319791316986084,3.084576368331909,2.149219036102295,3.0622057914733887,3.142702341079712,2.996511697769165,3.2227165699005127,3.2667019367218018,3.1580607891082764,3.3147096633911133,3.0413928031921387,3.4768316745758057,3.78383207321167,2.892094612121582,2.974050998687744,2.9309489727020264,3.3864989280700684,3.304705858230591,3.2382969856262207,3.111934185028076,2.96189546585083,3.2598326206207275,3.304705858230591,3.4261858463287354,3.013258695602417,3.164947271347046,3.0128371715545654,2.978180408477783,3.10140323638916,3.2360332012176514,3.108903169631958,2.8674674034118652,3.4704105854034424,2.8836615085601807,2.9143431186676025,2.943988800048828,3.094820499420166,3.4534711837768555,2.974050998687744,3.3565993309020996,3.2645816802978516,3.1000256538391113,3.3998467922210693,3.6885087490081787,3.15836238861084,2.9872193336486816,3.756255626678467,3.103461742401123,3.197556257247925,3.256958246231079,3.0301947593688965,3.3053512573242188,3.233757257461548,3.0378246307373047,3.440436840057373,3.1829850673675537,2.7520484924316406,3.5765717029571533,3.0820670127868652,2.4199557304382324,3.3677284717559814,3.0561423301696777,3.0920183658599854,3.0766403675079346,3.4371161460876465,2.9786369800567627,3.1338582038879395,2.9786369800567627,3.2562365531921387,3.2491984367370605,3.1162755489349365,3.192288637161255,3.447313070297241,3.369586944580078,3.202488422393799,3.1065309047698975,3.1264560222625732,3.1293675899505615,3.6041181087493896,3.103461742401123,2.9684829711914062,3.4960989952087402,3.3560259342193604,3.197556257247925,3.291590690612793,2.7573959827423096,2.8954224586486816,3.2794387340545654,3.1486027240753174,3.387033700942993,3.570192575454712,3.1789770126342773,3.1994810104370117,3.145817756652832,2.971275806427002,2.5314788818359375,3.0572855472564697,3.3564083576202393,3.033825635910034,3.089198350906372,3.289811849594116,3.3512163162231445,3.494293689727783,3.125481367111206,3.1950690746307373,3.668292760848999,2.9670796394348145,2.835690498352051,3.0766403675079346,2.9148716926574707,3.1129400730133057,3.2988531589508057,3.331629753112793,3.6540801525115967,3.149527072906494,3.577606678009033,3.398460865020752,3.601625442504883,3.1152775287628174,3.15836238861084,3.222196102142334,3.4340896606445312,3.311753749847412,3.0888445377349854,3.0824263095855713,3.1467480659484863,3.1055102348327637,2.880241870880127,3.2206311225891113,3.134495735168457,3.2011239528656006,3.0330214500427246,3.0330214500427246,3.2062859535217285,3.0696680545806885,2.8007171154022217,3.1132748126983643,3.4431064128875732,2.7589118480682373,2.998695135116577,3.431363821029663,3.54082989692688,3.1622655391693115,3.1172711849212646,3.5992279052734375,3.2704458236694336,3.322012424468994,3.538825035095215,3.1711411476135254,3.2787535190582275,3.390228271484375,2.92427921295166,3.1476762294769287,3.338655710220337,3.2043912410736084,3.2140486240386963,2.8027737140655518,3.274850368499756,3.187520742416382,3.132579803466797,2.9951963424682617,3.0622057914733887,3.147367000579834,3.390935182571411,3.077731132507324,3.51335072517395,3.2762320041656494,3.0920183658599854,3.193681001663208,3.4184670448303223,3.035029172897339,3.2814879417419434,2.903090000152588,2.9532763957977295,3.2990713119506836,2.963315486907959,3.224792003631592,3.22634220123291,3.1740598678588867,3.370142936706543,3.140822172164917,3.044931650161743,3.293362617492676,3.60884690284729,3.16286301612854,2.9800033569335938,2.996511697769165,3.0944712162017822,3.2234959602355957,3.154423952102661,3.1956229209899902,3.4331295490264893,3.379124164581299,2.984527349472046,3.0920183658599854,2.9694159030914307,3.24699068069458,3.398634433746338,3.3328423500061035,3.3012471199035645,2.938019037246704,3.145817756652832,3.2260842323303223,3.191171407699585,2.9216864109039307,3.44059419631958,3.0584261417388916,2.9590413570404053,3.3500540256500244,3.1078879833221436,3.2187979221343994,3.0806264877319336,3.2782962322235107,3.2062859535217285,3.0766403675079346,3.4104397296905518,3.142702341079712,3.403120517730713,3.1992063522338867,3.26316237449646,3.094820499420166,3.3651134967803955,3.3106932640075684,3.5651392936706543,3.13033390045166,3.3667964935302734,3.1906118392944336,3.084576368331909,3.2234959602355957,3.176091194152832,3.455605983734131,3.2312145233154297,3.4563660621643066,3.0599420070648193,2.9670796394348145,3.521399736404419,2.958085775375366,3.317854404449463,3.24204421043396,3.1942367553710938,2.918030261993408,3.4504029750823975,3.2400498390197754,3.3138673305511475,3.4007105827331543,3.006037950515747,3.3053512573242188,3.159867763519287,3.4572761058807373,3.4318461418151855,2.9185545444488525,3.118264675140381,2.634477376937866,3.016197443008423,3.051152467727661,3.147367000579834,3.4056878089904785,3.4677560329437256,3.543198585510254,3.55108380317688,2.797959566116333,3.0273497104644775,3.381295680999756,3.228400468826294,3.305781126022339,3.411787986755371,3.106870651245117,3.2427897453308105,3.005180597305298,3.5624117851257324,3.008174180984497,3.2826220989227295,3.2762320041656494,3.6708948612213135,3.163161277770996,3.3850698471069336,3.5164031982421875,3.1720187664031982,3.0648322105407715,3.564784526824951,3.542451858520508,3.2567176818847656,3.191451072692871,3.4196252822875977,3.1786892414093018,3.1967287063598633,2.9684829711914062,3.5210072994232178,3.0038912296295166,2.9425041675567627,2.9390196800231934,2.895974636077881,3.075546979904175,3.192009687423706,2.996511697769165,3.0457141399383545,3.068185806274414,2.8000292778015137,3.270678758621216,2.8893017768859863,3.068556785583496,3.1696743965148926,3.3140780925750732,3.4289443492889404,3.2755417823791504,3.521399736404419,3.134495735168457,3.2467446327209473,3.0441477298736572,3.2509076595306396,3.689486503601074,3.1664299964904785,3.157456874847412,3.115943193435669,2.9768083095550537,3.2445244789123535,3.0666985511779785,3.3512163162231445,3.3184807300567627,3.2697463035583496,2.943988800048828,3.064457893371582,3.2229764461517334,3.2555136680603027,2.927370309829712,3.1095786094665527,3.304705858230591,2.9148716926574707,3.1734776496887207,2.045322895050049,3.260071277618408,2.9969491958618164,3.275080919265747,3.104487180709839,3.0038912296295166,3.2342641353607178,3.1844074726104736,3.10140323638916,3.2062859535217285,3.2000293731689453,3.572871685028076,3.294245719909668,2.9074113368988037,3.331022262573242,2.9590413570404053,3.075546979904175,2.866877794265747,3.2195844650268555,3.3455698490142822,3.2880256175994873,3.0378246307373047,3.2583978176116943,3.1061909198760986,3.8165063858032227,3.252124547958374,3.00346040725708,3.069298028945923,3.0220158100128174,3.3859636783599854,3.2598326206207275,3.0261244773864746,3.1849751472473145,2.8500332832336426,3.22141432762146,3.108903169631958,2.998695135116577,3.4380674362182617,3.252610445022583,3.161367893218994,3.4269988536834717,3.480581760406494,3.3569815158843994,3.106870651245117,2.9969491958618164,3.3998467922210693,3.1939589977264404,3.364551067352295,2.92427921295166,3.4592416286468506,3.3548765182495117,3.3891661167144775,3.2129862308502197,3.4174716472625732,3.1335389614105225,3.2400498390197754,3.4196252822875977,3.4431064128875732,3.2185354232788086,3.01870059967041,2.999565601348877,3.2547895908355713,3.601408004760742,3.7891573905944824,3.1293675899505615,3.984617233276367,3.0013010501861572,3.3226327896118164,3.482015609741211,3.0902581214904785,3.5765717029571533,3.355259895324707,2.958085775375366,3.4256973266601562,3.0330214500427246,3.3516030311584473,3.2467446327209473,3.1099159717559814,3.2084412574768066,3.1693804264068604,3.4463818073272705,3.3400473594665527,3.7676751613616943,3.545430898666382,3.59549617767334,3.353339195251465,3.315340518951416,3.1580607891082764,3.2962262630462646,3.143639326095581,2.972665548324585,3.378579616546631,3.153510093688965,3.1906118392944336,3.1389338970184326,3.062582015991211,3.0330214500427246,3.130655288696289,3.364363431930542,3.3714373111724854,3.0077478885650635,3.2523674964904785,3.183269739151001,3.0704073905944824,3.03901743888855,3.0013010501861572,2.977266311645508,3.7210683822631836,3.507451057434082,3.289811849594116,3.462398052215576,3.4429497718811035,2.9216864109039307,3.1258065700531006,3.6548500061035156,3.191451072692871,2.9912261962890625,3.0515384674072266,3.0979511737823486,3.2211532592773438,3.3732798099517822,3.139564275741577,3.4366395473480225,2.9132838249206543,3.3839948177337646,3.2702128887176514,3.2479732036590576,3.1293675899505615,3.0549957752227783,3.4026052951812744,3.2739267349243164,3.1571545600891113,3.2019431591033936,3.420780658721924,3.182129144668579,2.979548454284668,3.052309036254883,3.2445244789123535,3.091315269470215,3.255995750427246,3.538825035095215,3.188365936279297,3.204662561416626,2.861534357070923,3.341830015182495,3.054229974746704,3.0128371715545654,2.918030261993408,3.0077478885650635,2.9344985485076904,2.943988800048828,3.451939821243286,2.876217842102051,3.161966562271118,3.3121774196624756,3.033825635910034,3.3199384212493896,3.0666985511779785,3.164947271347046,3.512017011642456,3.3743817806243896,3.2540645599365234,3.3432116508483887,3.2407987117767334,2.979548454284668,3.3630475997924805,3.1841232776641846,3.406369924545288,3.6599161624908447,3.435366630554199,3.5771470069885254,3.1906118392944336,3.2746195793151855,3.5720579624176025,3.411114454269409,3.452399730682373,3.36977219581604,3.149527072906494,3.373095989227295,3.3436055183410645,3.2177469730377197,2.9670796394348145,3.10140323638916,3.1786892414093018,3.2407987117767334,3.1743505001068115,3.309843063354492,3.103119373321533,3.1565492153167725,3.2857823371887207,2.965672016143799,3.463444948196411,3.5171959400177,3.2161660194396973,3.262451171875,3.013258695602417,3.2294259071350098,3.1075491905212402,3.482015609741211,3.4808688163757324,3.7120602130889893,3.0751819610595703,2.9375178813934326,3.0729846954345703,3.2294259071350098,3.4204509258270264,3.275080919265747,3.2105860710144043,3.0441477298736572,3.1277525424957275,3.0038912296295166,3.6629467010498047,3.29972505569458,3.2929203510284424,2.8561244010925293,3.4649364948272705,3.1312978267669678,3.244771718978882,3.247727870941162,3.1815576553344727,3.29972505569458,3.4474680423736572,3.440436840057373,3.1731863021850586,3.731830358505249,3.2491984367370605,3.3232522010803223,3.244771718978882,3.567026376724243,3.111598491668701,3.067070960998535,3.1835546493530273,3.280122995376587,3.247727870941162,3.2662317752838135,3.3624825477600098,3.414137363433838,2.9754319190979004,3.3246939182281494,3.5814945697784424,3.266937017440796,3.2474822998046875,3.094820499420166,3.0941216945648193,3.326335906982422,3.186673879623413,3.1705551147460938,3.3159704208374023,3.2097830772399902,3.016197443008423,3.0561423301696777,3.163757562637329,3.4592416286468506,3.03901743888855,3.1149444580078125,3.1711411476135254,3.1078879833221436,3.1972806453704834,3.297760486602783,3.2586371898651123,3.054229974746704,3.139564275741577,3.4029488563537598,3.1129400730133057,3.3087778091430664,3.0228404998779297,3.244771718978882,3.054229974746704,3.287801742553711,3.0835025310516357,3.3140780925750732,3.0788192749023438,3.326335906982422,2.9527924060821533,3.1994810104370117,3.079904556274414,2.9956352710723877,2.890979528427124,3.0996806621551514,3.15136981010437,3.2255678176879883,3.1267805099487305,2.9449758529663086,3.191171407699585,3.4912216663360596,3.12839937210083,3.1051695346832275,3.043755054473877,3.78125262260437,3.1705551147460938,3.5462958812713623,3.15836238861084,3.0220158100128174,3.111934185028076,2.9532763957977295,3.061075210571289,3.1215598583221436,3.295567035675049,3.077731132507324,2.9609460830688477,3.2591159343719482,3.029789447784424,3.165541172027588,3.2296817302703857,3.2650537490844727,3.2105860710144043,3.333648681640625,3.027757167816162,3.2000293731689453,3.1061909198760986,3.3765769004821777,3.035029172897339,3.004751205444336,3.7020857334136963,3.130655288696289,3.235780954360962,3.4153072834014893,3.135450601577759,3.0996806621551514,3.203848361968994,3.2276296615600586,2.9684829711914062,3.058805465698242,3.3762118816375732,2.97589111328125,3.4944329261779785,3.5098743438720703,2.927370309829712,3.220369577407837,3.0614523887634277,3.0515384674072266,3.2484636306762695,3.27760910987854,3.145817756652832,3.554368019104004,2.958085775375366,3.7402048110961914,3.1467480659484863,3.1010594367980957,2.937016010284424,3.1078879833221436,3.1264560222625732,3.271144390106201,3.2407987117767334,3.1051695346832275,3.0077478885650635,3.2427897453308105,3.0301947593688965,3.1852588653564453,3.1476762294769287,3.0806264877319336,3.242292881011963,3.352182626724243,3.050379753112793,3.150449514389038,2.8756399154663086,2.992995023727417,3.1731863021850586,3.39410138130188,3.56502103805542,3.237543821334839,3.4702634811401367,3.32654070854187,3.484726905822754,3.4261858463287354,2.9216864109039307,2.8674674034118652,3.011570453643799,3.30059552192688,3.149834632873535,3.065953016281128,3.270678758621216,3.160168170928955,3.389697551727295,3.2571983337402344,2.991668939590454,3.297541618347168,3.430075168609619,3.2762320041656494,3.27760910987854,3.2407987117767334,3.305136203765869,3.639287233352661,3.1132748126983643,3.3527612686157227,2.992995023727417,3.1903316974639893,3.3919930458068848,3.1835546493530273,3.6835873126983643,3.613630533218384,3.204662561416626,3.028977632522583,3.061075210571289,3.096909999847412,3.4007105827331543,3.1986570358276367,3.1169395446777344,3.6383893489837646,2.9148716926574707,3.418632745742798,3.411114454269409,3.336059331893921,3.755950927734375,2.678518295288086,3.534406900405884,3.0008678436279297,3.3121774196624756,3.0996806621551514,3.4256973266601562,2.9258275032043457,3.5376932621002197,3.417637825012207,3.1906118392944336,3.285557270050049,3.370882987976074,3.1903316974639893,3.4548449516296387,3.1752219200134277,3.072617530822754,3.2000293731689453,3.019531726837158,3.2913689613342285,3.1664299964904785,3.2360332012176514,3.339451551437378,3.1376705169677734,3.1950690746307373,3.3904051780700684,3.320146322250366,3.5870370864868164,3.3352572917938232,3.1858253479003906,3.0457141399383545,3.3392527103424072,3.180412530899048,3.1129400730133057,3.2727696895599365,3.279895067214966,3.192009687423706,3.3259260654449463,3.2688119411468506,3.3706982135772705,3.1225435733795166,2.98091197013855,2.984076976776123,3.3081374168395996,3.2105860710144043,3.3392527103424072,3.5686709880828857,3.16286301612854,3.1789770126342773,3.004751205444336,3.233757257461548,3.1264560222625732,3.2211532592773438,3.3613500595092773,3.083144187927246,3.3516030311584473,3.333447217941284,3.18949031829834,3.159867763519287,3.2467446327209473,3.2586371898651123,3.4268364906311035,3.3053512573242188,3.283527374267578,3.5233561992645264,3.55083966255188,3.1205739974975586,3.2880256175994873,3.017033338546753,3.149527072906494,3.2762320041656494,3.431363821029663,3.2400498390197754,3.2000293731689453,3.1740598678588867,3.2555136680603027,3.068556785583496,2.9425041675567627,3.4581844806671143,2.984076976776123,3.079904556274414,3.7298126220703125,3.1202447414398193,3.4474680423736572,3.399327516555786,3.080986976623535,3.290034532546997,2.773054599761963,1.3617278337478638,3.523486375808716,3.7488853931427,3.011570453643799,3.1841232776641846,3.291590690612793,3.048830032348633,3.1886472702026367,3.147367000579834,2.9881129264831543,3.0013010501861572,3.289811849594116,3.21112060546875,3.0102999210357666,3.2583978176116943,3.0788192749023438,3.046495199203491,3.440436840057373,3.514281988143921,3.39410138130188,3.017033338546753,3.1162755489349365,2.97589111328125,3.2491984367370605,3.2079036235809326,3.5462958812713623,3.2430381774902344,3.154423952102661,3.296884536743164,3.501743793487549,3.291590690612793,3.0565237998962402,3.2137832641601562,2.9484128952026367,3.143639326095581,3.577951192855835,3.269045829772949,3.0986437797546387,3.2105860710144043,3.250175952911377,3.1835546493530273,3.273232936859131,3.0902581214904785,3.5373153686523438,2.4065401554107666,3.044931650161743,3.2172207832336426,3.471731662750244,2.9132838249206543,3.3126003742218018,3.143951177597046,3.3126003742218018,3.3193142414093018,3.04805326461792,3.261262893676758,3.294245719909668,3.154423952102661,2.931457996368408,2.5010592937469482,2.8109042644500732,3.202760696411133,2.8561244010925293,3.1869564056396484,3.1364035606384277,3.1235249042510986,3.251394748687744,3.2757718563079834,3.4413809776306152,3.4266738891601562,2.9047155380249023,2.9095559120178223,2.9800033569335938,3.1553361415863037,3.125481367111206,3.477844476699829,3.3161799907684326,3.182129144668579,3.497896671295166,3.052309036254883,3.0038912296295166,2.7007036209106445,3.04805326461792,3.135768413543701,3.1852588653564453,3.248708724975586,3.2583978176116943,3.1964526176452637,3.1258065700531006,3.493039608001709,2.965672016143799,3.143327236175537,3.0301947593688965,3.24699068069458,3.3560259342193604,3.046495199203491,3.0240750312805176,2.8500332832336426,3.3081374168395996,3.7238659858703613,3.0228404998779297,2.9454686641693115,3.042968988418579,3.1886472702026367,3.0025980472564697,3.1335389614105225,3.1858253479003906,3.317854404449463,3.12839937210083,3.0674428939819336,3.050379753112793,3.4399638175964355,2.960470676422119,2.8401060104370117,2.918030261993408,3.404662609100342,3.294025182723999,3.502700090408325,3.2035768032073975,3.1829850673675537,3.027757167816162,3.1743505001068115,3.115943193435669,3.0902581214904785,3.440121650695801,3.079543113708496,3.1798388957977295,3.155032157897949,3.2962262630462646,3.3560259342193604,3.1293675899505615,3.1445741653442383,3.0468852519989014,3.084218740463257,3.3138673305511475,3.476541757583618,3.241297483444214,3.2830748558044434,3.155032157897949,3.337259531021118,2.859138250350952,3.236537218093872,3.139878988265991,3.260071277618408,3.2530956268310547,3.0874264240264893,3.3404440879821777,3.011570453643799,3.253338098526001,2.937016010284424,3.3937506675720215,2.923243999481201,3.1376705169677734,3.1010594367980957,3.6943418979644775,2.9735896587371826,3.0314085483551025,3.0526938438415527,3.3277673721313477,2.971275806427002,3.00346040725708,3.3721752166748047,3.079904556274414,3.143951177597046,3.054229974746704,3.16790771484375,3.237543821334839,2.4800069332122803,3.195899724960327,2.985426425933838,3.317227363586426,2.8756399154663086,3.374931573867798,3.4599952697753906,3.4893958568573,3.092369794845581,3.3147096633911133,3.0314085483551025,3.520876407623291,3.4217684268951416,2.870404005050659,3.0228404998779297,3.4753806591033936,3.3161799907684326,3.2545480728149414,3.2540645599365234,3.033825635910034,3.2129862308502197,3.0715138912200928,3.7210683822631836,2.996511697769165,3.054229974746704,3.2327420711517334,2.985875368118286,3.3721752166748047,3.0856473445892334,3.3404440879821777,3.1696743965148926,3.3424227237701416,3.284881591796875,3.1348142623901367,3.0553784370422363,3.255995750427246,2.920123338699341,3.020775556564331,3.2746195793151855,3.250663995742798,2.9185545444488525,3.073718309402466,2.965672016143799,3.3165993690490723,3.516667604446411,3.214578866958618,3.3543004989624023,3.5768017768859863,2.98091197013855,3.1189258098602295,3.3438024520874023,3.1264560222625732,3.295567035675049,3.8965814113616943,3.1095786094665527,2.8686444759368896,3.008174180984497,3.471731662750244,3.908109664916992,2.4857213497161865,2.8744819164276123,3.257918357849121,3.018284320831299,3.2137832641601562,3.0888445377349854,3.1373541355133057,3.1731863021850586,2.352182626724243,3.119255781173706,2.958085775375366,3.315340518951416,2.994317054748535,3.293362617492676,2.9111576080322266,3.1687920093536377,3.059563398361206,3.6173148155212402,3.3571722507476807,3.4019172191619873,3.2062859535217285,3.408579111099243,3.2567176818847656,3.5594277381896973,2.9978229999542236,3.1815576553344727,2.9912261962890625,3.3374593257904053,3.102433681488037,3.3765769004821777,3.4563660621643066,3.388101100921631,2.984527349472046,3.429267644882202,3.4868552684783936,3.092369794845581,3.399327516555786,3.939469337463379,3.3443922996520996,3.536810874938965,3.0820670127868652,3.463444948196411,2.864511013031006,3.0820670127868652,3.1348142623901367,3.0064661502838135,3.1942367553710938,3.0813472270965576,3.4912216663360596,3.2113876342773438,2.872738838195801,3.494293689727783,3.273232936859131,3.1055102348327637,3.1835546493530273,3.2097830772399902,3.329601287841797,3.2312145233154297,3.072617530822754,3.1132748126983643,3.2187979221343994,3.321805477142334,2.8000292778015137,3.2586371898651123,3.4121243953704834,3.006037950515747,3.137986660003662,3.2636361122131348,3.360593318939209,3.097604274749756,3.165837526321411,3.2697463035583496,3.176091194152832,3.365488052368164,3.297541618347168,3.433929681777954,2.9216864109039307,3.1622655391693115,3.202488422393799,3.1734776496887207,3.1189258098602295,3.1467480659484863,3.2127201557159424,3.2792105674743652,3.059563398361206,3.149527072906494,3.3673558235168457,3.072617530822754,3.3066394329071045,3.53478741645813,3.236537218093872,3.369215965270996,3.0354297161102295,3.1541194915771484,3.2060158252716064,3.4769763946533203,3.2571983337402344,2.8363242149353027,2.9164538383483887,3.292698860168457,3.155032157897949,3.2011239528656006,3.3232522010803223,3.3706982135772705,3.4662742614746094,3.289811849594116,3.077731132507324,3.074084758758545,2.9745116233825684,3.461048126220703,3.3324384689331055,3.1731863021850586,3.1696743965148926,3.5712428092956543,3.1212315559387207,2.9063351154327393,3.297760486602783,3.235780954360962,3.4413809776306152,3.235023260116577,3.2981977462768555,3.191171407699585,3.059563398361206,3.3706982135772705,3.2352757453918457,3.068556785583496,3.074450731277466,3.2598326206207275,3.4465372562408447,3.283527374267578,3.0301947593688965,3.2957868576049805,2.972665548324585,3.79947829246521,3.032618761062622,3.6496269702911377,3.0413928031921387,3.160168170928955,2.8254261016845703,4.159175872802734,3.310480833053589,3.317227363586426,3.4753806591033936,3.2016701698303223,3.1798388957977295,3.326335906982422,3.3469395637512207,3.010723829269409,3.3330440521240234,3.139878988265991,2.898176431655884,3.3302106857299805,3.01870059967041,3.135450601577759,3.3193142414093018,3.063708543777466,3.1202447414398193,3.063708543777466,3.285557270050049,3.2636361122131348,2.941014289855957,3.1897709369659424,3.280578374862671,3.0228404998779297,3.3436055183410645,3.1967287063598633,3.6155292987823486,3.153204917907715,3.161966562271118,3.3077099323272705,3.5109469890594482,2.9309489727020264,3.4827306270599365,3.2617385387420654,3.6715431213378906,3.307281970977783,3.1869564056396484,2.7379872798919678,3.074084758758545,3.3251049518585205,3.5141491889953613,3.092369794845581,3.0457141399383545,2.986771821975708,3.255995750427246,3.1986570358276367,3.5187771320343018,3.143951177597046,3.304490566253662,2.8830933570861816,3.451479434967041,3.5501060485839844,3.3283796310424805,3.4253711700439453,3.132579803466797,3.439648389816284,3.2949068546295166,3.0366289615631104,3.309843063354492,3.5206146240234375,3.2452657222747803,3.338655710220337,3.0622057914733887,3.0986437797546387,3.042968988418579,3.132899761199951,3.089905023574829,3.3946268558502197,3.21484375,3.349665880203247,3.4019172191619873,3.64276123046875,3.1939589977264404,3.23095965385437,3.0813472270965576,3.4196252822875977,3.1852588653564453,3.2571983337402344,3.0413928031921387,3.400883197784424,3.022428274154663,3.192288637161255,3.404662609100342,3.2697463035583496,3.220369577407837,3.5529115200042725,3.202760696411133,3.3092041015625,3.016197443008423,3.144885301589966,3.222196102142334,3.1897709369659424,3.00346040725708,3.7511250972747803,3.18949031829834,3.148293972015381,3.3016810417175293,3.3481099605560303,3.1041455268859863,3.2245330810546875,3.4274861812591553,3.4590907096862793,3.1903316974639893,3.2312145233154297,3.019531726837158,3.2113876342773438,3.2190604209899902,3.160168170928955,3.287353754043579,3.1522884368896484,3.5547313690185547,3.5351674556732178,3.0881361961364746,3.3018977642059326,3.0762763023376465,3.3818368911743164,3.1664299964904785,3.54282546043396,3.377124071121216,3.448551654815674,3.557386875152588,3.1844074726104736,2.996511697769165,3.0236639976501465,3.2121875286102295,3.148293972015381,3.16790771484375,3.22788667678833,3.091315269470215,3.3677284717559814,3.36977219581604,3.3765769004821777,3.068556785583496,3.13033390045166,3.129689931869507,3.2586371898651123,3.017033338546753,3.3517963886260986,3.5307118892669678,3.339451551437378,3.6980135440826416,1.9084850549697876,3.132579803466797,3.3512163162231445,3.037426471710205,3.095518112182617,3.187520742416382,3.4490153789520264,3.568084239959717,3.0314085483551025,3.364363431930542,3.1781132221221924,3.2842049598693848,3.20951509475708,2.8813846111297607,3.251638174057007,2.9074113368988037,3.0228404998779297,3.3706982135772705,3.336059331893921,3.2260842323303223,3.0707764625549316,3.4539296627044678,3.312811851501465,3.2819418907165527,3.414137363433838,3.0515384674072266,3.1740598678588867,3.140822172164917,3.2000293731689453,3.1983821392059326,3.4750897884368896,3.1129400730133057,3.15836238861084,3.153510093688965,3.1464381217956543,3.01870059967041,3.1172711849212646,3.0941216945648193,3.0666985511779785,3.0614523887634277,3.5690226554870605,3.1670217514038086,3.0530784130096436,3.1423895359039307,3.080986976623535,3.2070956230163574,3.2771506309509277,3.075546979904175,3.0008678436279297,3.1815576553344727,3.086359739303589,2.876217842102051,3.273232936859131,3.22634220123291,2.968015670776367,3.1445741653442383,3.1646502017974854,3.4916417598724365,3.443575859069824,3.296884536743164,3.135768413543701,3.5851221084594727,3.66642427444458,3.084576368331909,2.846337080001831,2.971275806427002,3.006037950515747,3.462398052215576,3.144885301589966,2.037426471710205,3.5550944805145264,3.3018977642059326,3.016197443008423,3.215637683868408,3.188365936279297,3.737431287765503,3.0979511737823486,3.0228404998779297,3.284881591796875,3.1670217514038086,3.584557294845581,3.084576368331909,3.203848361968994,3.122215986251831,3.134495735168457,3.239799737930298,3.3479151725769043,3.1078879833221436,3.1994810104370117,3.2886962890625,3.2509076595306396,3.2011239528656006,3.4163076877593994,3.1835546493530273,3.2342641353607178,3.130655288696289,3.1994810104370117,2.8543059825897217,3.4358444213867188,3.2907023429870605,3.2385478019714355,3.064457893371582,3.203848361968994,3.098989725112915,3.3314273357391357,3.3951516151428223,3.039414167404175,3.1172711849212646,3.1775364875793457,3.577951192855835,3.3863205909729004,3.938769817352295,2.956648588180542,3.4323277473449707,3.287353754043579,3.297541618347168,3.192009687423706,3.009025812149048,3.7050936222076416,3.1789770126342773,3.3224260807037354,3.5407047271728516,3.4388587474823,3.3016810417175293,3.1942367553710938,3.2782962322235107,3.2762320041656494,3.028977632522583,3.265289545059204,3.589390993118286,3.1824145317077637,3.446070909500122,3.416973114013672,2.866877794265747,3.3706982135772705,3.2068259716033936,3.3012471199035645,2.176091194152832,3.242292881011963,3.667919635772705,3.3134453296661377,2.9694159030914307,3.4358444213867188,3.1522884368896484,3.2234959602355957,3.0314085483551025,3.1525940895080566,2.9735896587371826,3.222196102142334,3.1486027240753174,3.36002516746521,3.164947271347046,3.5583484172821045,3.225309371948242,3.2484636306762695,3.1562461853027344,3.21484375,3.1338582038879395,3.1251559257507324,3.3168087005615234,2.9898946285247803,3.3111178874969482,3.3577442169189453,3.4885506629943848,3.3279716968536377,3.1928460597991943,3.2089784145355225,3.358505964279175,3.306425094604492,3.361538887023926,3.06333327293396,3.1065309047698975,3.221935510635376,3.045322895050049,2.954242467880249,3.232487916946411,3.5909533500671387,3.284430742263794,3.280578374862671,3.1556396484375,3.4878451824188232,3.561220645904541,3.424391508102417,3.1235249042510986,3.1205739974975586,3.398460865020752,2.9684829711914062,3.2327420711517334,3.1235249042510986,3.0248959064483643,3.1562461853027344,2.9132838249206543,2.294466257095337,3.833975315093994,3.4709982872009277,3.621176242828369,3.2382969856262207,3.451479434967041,2.1553361415863037,3.3400473594665527,3.238046169281006,3.1235249042510986,3.55108380317688,3.2893660068511963,3.074084758758545,3.4745075702667236,3.4340896606445312,3.205204486846924,3.4699692726135254,3.5351674556732178,3.9009130001068115,3.512017011642456,3.4194600582122803,3.3516030311584473,3.020775556564331,2.733999252319336,3.4345688819885254,3.225309371948242,3.2467446327209473,3.3512163162231445,3.1696743965148926,3.1225435733795166,3.624385356903076,3.2479732036590576,3.238046169281006,3.549738645553589,2.890420913696289,3.4253711700439453,3.150449514389038,3.458939790725708,3.262451171875,2.899820566177368,3.1235249042510986,3.4774107933044434,2.767155885696411,2.851869583129883,3.035029172897339,3.1775364875793457,2.9216864109039307,3.2782962322235107,3.4289443492889404,3.311753749847412,3.1589653491973877,3.2782962322235107,3.1142773628234863,3.1061909198760986,2.937016010284424,3.6219029426574707,2.731588840484619,3.317436456680298,2.873901605606079,3.1065309047698975,3.0813472270965576,3.04805326461792,3.2190604209899902,2.939519166946411,2.9057958126068115,3.125481367111206,3.2319791316986084,2.8836615085601807,3.180412530899048,3.323664426803589,3.13033390045166,3.200303077697754,3.304490566253662,3.108565092086792,3.2180099487304688,3.2445244789123535,3.0784568786621094,3.069298028945923,2.9063351154327393,3.0867156982421875,3.6442415714263916,3.1293675899505615,2.920123338699341,3.0413928031921387,3.6356847286224365,2.9196009635925293,2.9247961044311523,2.9159271717071533,2.9951963424682617,2.972665548324585,2.9164538383483887,3.1293675899505615,3.068185806274414,3.0417873859405518,3.2195844650268555,3.0314085483551025,3.2871296405792236,3.1348142623901367,3.3168087005615234,2.97589111328125,3.0622057914733887,3.2360332012176514,3.2019431591033936,2.864511013031006,3.077731132507324,3.6529228687286377,3.223755359649658,3.4539296627044678,3.2342641353607178,3.311753749847412,3.1000256538391113,3.4029488563537598,3.065953016281128,3.0362296104431152,3.3079237937927246,3.3569815158843994,3.2697463035583496,3.404491662979126,3.505692481994629,3.1972806453704834,3.154423952102661,3.0704073905944824,3.3673558235168457,3.347330093383789,3.5312232971191406,3.4658288955688477,3.3879234790802,3.480581760406494,3.104487180709839,2.744292974472046,3.711300849914551,3.115943193435669,3.0261244773864746,3.5338990688323975,2.96189546585083,3.064457893371582,3.23095965385437,3.20951509475708,3.2725377082824707,3.3554515838623047,3.1162755489349365,3.32654070854187,3.1849751472473145,3.3126003742218018,3.2727696895599365,2.926342487335205,3.1132748126983643,3.304490566253662,3.4121243953704834,3.287801742553711,2.0530784130096436,3.15836238861084,3.1829850673675537,2.971275806427002,3.4106085300445557,2.9216864109039307,2.9827234745025635,3.4269988536834717,3.1000256538391113,3.0874264240264893,3.471438407897949,2.986771821975708,3.3800301551818848,3.331831932067871,3.038222551345825,3.02530574798584,3.2957868576049805,3.3767592906951904,3.3651134967803955,3.555698871612549,3.2962262630462646,3.1525940895080566,2.890420913696289,3.1464381217956543,3.3330440521240234,3.243781805038452,3.338655710220337,3.3422253131866455,3.160168170928955,3.145817756652832,3.365488052368164,3.4421660900115967,3.125481367111206,3.2153730392456055,3.487703800201416,3.3092041015625,3.1312978267669678,3.011570453643799,3.016197443008423,3.048830032348633,3.174931526184082,3.278524875640869,3.0236639976501465,3.557868003845215,3.1886472702026367,2.923243999481201,3.5312232971191406,3.2440295219421387,3.150756359100342,3.3018977642059326,3.2153730392456055,3.096562385559082,3.018284320831299,3.1414496898651123,3.0762763023376465,3.067070960998535,3.2169570922851562,3.2121875286102295,3.0068936347961426,3.0986437797546387,3.089905023574829,3.243781805038452,2.9227254390716553,3.433609962463379,3.347525119781494,3.5461723804473877,3.2169570922851562,3.1099159717559814,3.193681001663208,3.13193941116333,3.2392995357513428,3.1610684394836426,3.182129144668579,3.1386184692382812,3.24204421043396,3.5869247913360596,3.1849751472473145,3.1172711849212646,3.075546979904175,3.1169395446777344,2.9894497394561768,3.1316187381744385,3.106870651245117,2.9484128952026367,3.414973258972168,3.385784864425659,3.966235637664795,3.4220972061157227,2.9175055027008057,3.5635998249053955,3.267406463623047,3.1152775287628174,2.9474337100982666,3.24699068069458,3.1055102348327637,3.4266738891601562,3.1786892414093018,3.0599420070648193,3.418135404586792,3.3354578018188477,3.207634449005127,2.972665548324585,3.069298028945923,3.3789427280426025,3.1740598678588867,3.124178171157837,3.4709982872009277,3.278524875640869,3.2169570922851562,3.40346360206604,3.057666063308716,3.284430742263794,3.345961570739746,2.9556877613067627,3.3765769004821777,3.077731132507324,3.083144187927246,3.0835025310516357,3.377124071121216,3.262925386428833,3.0174508094787598,3.2571983337402344,3.06333327293396,2.8444771766662598,3.6956567764282227,3.2043912410736084,3.0806264877319336,3.53668475151062,3.4851534366607666,3.1835546493530273,3.2360332012176514,3.2296817302703857,3.1758017539978027,3.4282968044281006,3.253338098526001,3.2161660194396973,2.9469432830810547,3.0820670127868652,3.1189258098602295,3.1815576553344727,3.1202447414398193,2.929929494857788,3.1264560222625732,3.0102999210357666,2.3364596366882324,3.165837526321411,3.5021538734436035,3.2113876342773438,3.0958664417266846,3.202488422393799,3.028977632522583,3.3184807300567627,3.30233097076416,3.2035768032073975,2.974050998687744,3.2271151542663574,3.3714373111724854,3.1702616214752197,3.202760696411133,3.098989725112915,3.483159303665161,3.399327516555786,2.991668939590454,3.194791793823242,3.04805326461792,3.125481367111206,3.389697551727295,3.1335389614105225,3.005180597305298,3.3651134967803955,3.347525119781494,3.0526938438415527,3.1720187664031982,3.104487180709839,3.028977632522583,3.1696743965148926,3.2177469730377197,3.388456344604492,3.3199384212493896,3.2129862308502197,3.0157787799835205,3.4878451824188232,3.2734642028808594,3.4289443492889404,3.142702341079712,3.1423895359039307,3.1010594367980957,3.163161277770996,3.04805326461792,2.9449758529663086,3.091315269470215,3.132579803466797,3.36417555809021,3.0888445377349854,3.1740598678588867,3.36002516746521,3.4410665035247803,3.2794387340545654,3.2177469730377197,3.242292881011963,2.9164538383483887,2.8543059825897217,3.4026052951812744,3.7382254600524902,3.3424227237701416,2.8943159580230713,3.3879234790802,3.046495199203491,2.941014289855957,3.0145206451416016,3.124178171157837,3.0572855472564697,3.129689931869507,2.956648588180542,3.312811851501465,3.3461573123931885,2.075546979904175,3.043755054473877,3.0378246307373047,3.1189258098602295,3.305781126022339,3.265760898590088,3.358505964279175,3.135768413543701,3.1476762294769287,3.0762763023376465,3.290479898452759,2.9344985485076904,2.54282546043396,3.1702616214752197,2.9912261962890625,3.200303077697754,3.2727696895599365,3.0314085483551025,2.994317054748535,2.9375178813934326,3.0603201389312744,3.0,3.1705551147460938,3.271841526031494,2.960470676422119,3.2430381774902344,3.1316187381744385,3.1786892414093018,3.6128897666931152,3.239048957824707,3.5002365112304688,3.0867156982421875,3.1277525424957275,3.4586379528045654,3.4987239837646484,3.8353734016418457,3.208709955215454,2.935507297515869,3.1667261123657227,3.180412530899048,3.03901743888855,3.2681097984313965,3.1348142623901367,3.1815576553344727,3.9591846466064453,3.0141003131866455,3.4001924991607666,3.15836238861084,3.16790771484375,3.073718309402466,3.0874264240264893,3.269045829772949,3.270678758621216,3.3269500732421875,3.1849751472473145,3.2913689613342285,3.2271151542663574,3.163161277770996,3.059563398361206,3.153204917907715,3.304490566253662,3.1251559257507324,3.1667261123657227,3.3207693099975586,3.195899724960327,3.1942367553710938,3.2555136680603027,3.1516761779785156,3.1942367553710938,3.524655818939209,3.4058585166931152,3.2697463035583496,2.9978229999542236,3.2360332012176514,3.3523755073547363,3.0366289615631104,3.221935510635376,3.0902581214904785,3.2068259716033936,2.981818675994873,3.264345407485962,3.1769590377807617,3.0008678436279297,3.1835546493530273,3.074450731277466,3.16790771484375,3.266937017440796,3.563481092453003,3.360593318939209,3.18780255317688,3.225309371948242,3.310055732727051,3.160768508911133,3.3428173065185547,3.3543004989624023,3.1553361415863037,3.1869564056396484,3.0614523887634277,3.271841526031494,3.1445741653442383,3.211920976638794,3.1684975624084473,3.483159303665161,3.2871296405792236,3.304490566253662,3.365675210952759,3.035029172897339,3.096909999847412,3.1541194915771484,3.2121875286102295,3.262213706970215,3.046495199203491,3.139878988265991,3.235780954360962,3.4479329586029053,3.522052764892578,3.739255905151367,3.058805465698242,3.4015729427337646,3.0614523887634277,3.6189889907836914,2.9132838249206543,3.1423895359039307,3.2035768032073975,3.20951509475708,3.2598326206207275,3.3537240028381348,3.6082050800323486,3.155032157897949,3.4938759803771973,3.148293972015381,3.057666063308716,3.124504327774048,3.1376705169677734,3.1815576553344727,3.3025474548339844,3.1778249740600586,3.1264560222625732,3.524266242980957,3.059563398361206,2.8109042644500732,3.2211532592773438,3.0603201389312744,3.561220645904541,3.341038703918457,3.179551839828491,3.3960249423980713,3.1202447414398193,3.365675210952759,3.2988531589508057,3.0141003131866455,3.3251049518585205,3.1078879833221436,3.6486527919769287,3.160168170928955,3.0766403675079346,3.108903169631958,3.2407987117767334,3.3302106857299805,3.154423952102661,3.317436456680298,3.057666063308716,2.2201080322265625,3.0766403675079346,3.2538223266601562,3.2586371898651123,3.3543004989624023,2.9745116233825684,3.561339855194092,3.171433925628662,3.4410665035247803,2.892651081085205,3.4893958568573,3.0318121910095215,3.2826220989227295,2.941014289855957,3.1212315559387207,3.208709955215454,3.24204421043396,3.129689931869507,3.3583157062530518,3.4154741764068604,3.285107135772705,3.161367893218994,3.019946575164795,3.1553361415863037,3.4089179039001465,2.8943159580230713,2.892094612121582,3.4840149879455566,3.4920616149902344,2.829303741455078,3.416973114013672,3.5548524856567383,3.008174180984497,3.150756359100342,3.0784568786621094,3.124504327774048,3.084576368331909,3.2432861328125,3.7217283248901367,3.524266242980957,3.118264675140381,3.1752219200134277,3.3453736305236816,3.5822906494140625,3.160768508911133,3.191171407699585,3.2229764461517334,3.0824263095855713,2.984527349472046,3.3207693099975586,3.4533183574676514,3.3428173065185547,2.879669189453125,3.1455070972442627,3.322012424468994,3.0515384674072266,3.0877814292907715,3.3018977642059326,3.606703758239746,3.2332499027252197,3.3523755073547363,3.287353754043579,2.9009130001068115,3.5435714721679688,3.06333327293396,3.4791431427001953,3.042968988418579,3.042968988418579,3.274157762527466,2.9390196800231934,3.1172711849212646,3.207634449005127,2.9527924060821533,3.3159704208374023,3.4774107933044434,3.1994810104370117,3.522052764892578,2.1072099208831787,2.778151273727417,3.4781334400177,3.1287221908569336,3.225309371948242,3.1274287700653076,3.3942766189575195,3.149219036102295,3.8578147888183594,3.2509076595306396,3.1522884368896484,2.866877794265747,3.516270875930786,3.144885301589966,3.4494783878326416,2.857332468032837,3.084576368331909,3.32654070854187,2.9532763957977295,2.352182626724243,3.148293972015381,3.0261244773864746,3.2206311225891113,3.046495199203491,3.1287221908569336,3.0856473445892334,3.5481436252593994,3.4019172191619873,3.2771506309509277,3.289811849594116,3.0888445377349854,3.1992063522338867,3.260071277618408,3.283527374267578,3.312811851501465,3.2491984367370605,3.005180597305298,2.3729119300842285,3.1172711849212646,3.537189245223999,3.202760696411133,3.208709955215454,3.262451171875,3.3671693801879883,3.202760696411133,3.5082602500915527,2.972202777862549,3.4916417598724365,3.1172711849212646,3.286905288696289,2.8221681118011475,3.3144991397857666,3.079543113708496,3.372727870941162,3.2332499027252197,3.4731948375701904,3.1562461853027344,3.3038437366485596,3.0958664417266846,3.2430381774902344,3.2617385387420654,3.0068936347961426,3.2734642028808594,3.0441477298736572,3.4269988536834717,2.983175039291382,3.5070459842681885,3.241546392440796,3.5399539470672607,3.096909999847412,3.062582015991211,2.7664127349853516,3.3565993309020996,3.139878988265991,3.22141432762146,2.992995023727417,3.1972806453704834,2.981365442276001,3.265289545059204,1.8864907026290894,3.4755258560180664,3.3285834789276123,3.271144390106201,3.1798388957977295,3.0561423301696777,3.0273497104644775,3.010723829269409,3.0174508094787598,3.251394748687744,3.4746532440185547,2.8767950534820557,3.2113876342773438,3.136720657348633,3.2011239528656006,2.972202777862549,3.164055347442627,3.2268576622009277,3.561697483062744,3.3059959411621094,3.089198350906372,3.186673879623413,3.2121875286102295,3.043755054473877,3.20951509475708,3.266937017440796,3.338456392288208,2.98091197013855,3.153510093688965,3.16286301612854,3.318063259124756,3.103461742401123,3.2659964561462402,2.985426425933838,3.098989725112915,3.1338582038879395,3.397592544555664,3.3412365913391113,3.436957359313965,3.387033700942993,3.2019431591033936,3.182129144668579,2.9074113368988037,3.2260842323303223,3.096562385559082,3.607133150100708,3.22141432762146,2.9390196800231934,3.2782962322235107,2.334453821182251,2.838219165802002,3.2540645599365234,3.1580607891082764,3.221935510635376,3.1815576553344727,3.0526938438415527,3.0773680210113525,3.067070960998535,3.382017135620117,3.0599420070648193,3.1316187381744385,2.9185545444488525,3.0958664417266846,3.2121875286102295,3.3424227237701416,3.163161277770996,3.080986976623535,3.3330440521240234,3.807940721511841,3.086359739303589,2.9978229999542236,3.4222614765167236,3.1142773628234863,3.3161799907684326,3.084218740463257,2.3673558235168457,3.448551654815674,3.370142936706543,3.1274287700653076,3.009025812149048,3.3662362098693848,3.062582015991211,3.1373541355133057,3.079904556274414,3.200303077697754,3.0584261417388916,3.2857823371887207,3.2127201557159424,3.1132748126983643,3.252610445022583,3.134495735168457,3.132899761199951,3.191451072692871,3.1684975624084473,3.0021660327911377,3.0996806621551514,3.233503818511963,3.348694086074829,2.849419355392456,3.147367000579834,2.978180408477783,3.0751819610595703,2.932473659515381,3.125481367111206,3.149219036102295,3.3500540256500244,3.283527374267578,3.197556257247925,3.625518321990967,3.0149402618408203,2.859138250350952,3.2688119411468506,3.4795753955841064,2.904174327850342,3.3930485248565674,3.095518112182617,3.320561647415161,3.2662317752838135,2.741939067840576,3.231724262237549,3.3031959533691406,3.4154741764068604,3.5113484859466553,3.2792105674743652,3.461348533630371,3.3184807300567627,3.0553784370422363,3.0674428939819336,3.255995750427246,3.213517665863037,2.963787794113159,3.2035768032073975,3.5420782566070557,3.5768017768859863,3.4629967212677,3.2734642028808594,3.37162184715271,3.193124532699585,3.5990092754364014,3.3512163162231445,3.4048337936401367,3.378579616546631,3.1676125526428223,3.0806264877319336,3.318063259124756,3.6095943450927734,3.1467480659484863,3.2491984367370605,3.3492774963378906,3.0881361961364746,3.315760374069214,2.7737865447998047,3.0145206451416016,3.292034387588501,3.3930485248565674,3.2842049598693848,3.48699688911438,3.0614523887634277,3.1676125526428223,3.271841526031494,2.984527349472046,3.164947271347046,3.477844476699829,3.1251559257507324,3.1967287063598633,3.502427101135254,3.5984621047973633,3.1835546493530273,3.3767592906951904,3.112605094909668,3.205204486846924,3.2659964561462402,3.140507936477661,3.3845326900482178,3.268343925476074,3.5673792362213135,3.035029172897339,3.207634449005127,3.239799737930298,3.369030237197876,3.405346393585205,2.935507297515869,3.3998467922210693,3.0944712162017822,3.2734642028808594,3.235780954360962,3.192288637161255,3.0979511737823486,3.495682954788208,3.067070960998535,3.338456392288208,3.065579652786255,3.0141003131866455,3.3085644245147705,3.231724262237549,3.3914644718170166,3.4797191619873047,3.0149402618408203,3.160768508911133,2.9425041675567627,3.256958246231079,2.8887410163879395,3.576226234436035,3.265760898590088,3.039414167404175,3.269512891769409,3.1149444580078125,3.2667019367218018,3.1939589977264404,3.211920976638794,3.065953016281128,3.284430742263794,3.579669237136841,3.1670217514038086,3.188365936279297,3.0141003131866455,3.058805465698242,3.1389338970184326,3.102433681488037,3.1670217514038086,3.0666985511779785,3.501743793487549,3.2180099487304688,3.370142936706543,3.220369577407837,3.291146755218506,3.347330093383789,3.4533183574676514,3.2319791316986084,3.4253711700439453,3.1231980323791504,3.1075491905212402,3.0874264240264893,3.2177469730377197,2.9894497394561768,3.1277525424957275,2.8135809898376465,3.447313070297241,3.068185806274414,3.4684951305389404,3.10209059715271,3.595716714859009,3.1061909198760986,3.32572078704834,2.9074113368988037,2.9469432830810547,2.9768083095550537,3.094820499420166,2.9969491958618164,3.150449514389038,3.094820499420166,3.3374593257904053,3.0038912296295166,3.1687920093536377,3.287353754043579,3.3277673721313477,2.979548454284668,3.1553361415863037,3.3029799461364746,3.1622655391693115,3.0145206451416016,3.1376705169677734,2.9309489727020264,3.480438232421875,3.2229764461517334,3.5615782737731934,3.1769590377807617,2.983175039291382,3.0813472270965576,3.103119373321533,3.124178171157837,3.132579803466797,3.3541083335876465,3.187520742416382,3.265289545059204,3.1687920093536377,3.161367893218994,3.239048957824707,3.2172207832336426,3.640481472015381,3.3031959533691406,3.4391746520996094,3.1670217514038086,2.962369441986084,2.9694159030914307,3.2187979221343994,3.2169570922851562,3.5094714164733887,3.186108350753784,3.18127179145813,3.2981977462768555,3.15136981010437,3.0301947593688965,3.149219036102295,3.274157762527466,3.1105897426605225,3.4753806591033936,3.446070909500122,3.2327420711517334,3.160168170928955,3.2289133071899414,3.1316187381744385,3.228400468826294,3.1622655391693115,3.1852588653564453,3.2084412574768066,2.98091197013855,3.600210428237915,3.2206311225891113,3.3144991397857666,3.4557580947875977,3.135768413543701,3.5206146240234375,3.3527612686157227,3.1142773628234863,3.132899761199951,3.073718309402466,3.132899761199951,3.1195857524871826,3.139878988265991,3.261262893676758,3.4225897789001465,3.397592544555664,3.317227363586426,3.020775556564331,3.1129400730133057,3.448551654815674,3.3230457305908203,2.8007171154022217,3.1202447414398193,2.9216864109039307,3.2540645599365234,3.1696743965148926,3.2494430541992188,3.0515384674072266,3.1841232776641846,3.3863205909729004,3.149834632873535,3.5187771320343018,3.1264560222625732,3.0515384674072266,3.13193941116333,3.3714373111724854,3.1829850673675537,3.336059331893921,4.046183109283447,3.1622655391693115,3.495682954788208,3.040602445602417,3.4795753955841064,3.3244881629943848,3.4596939086914062,3.411787986755371,3.0584261417388916,3.267406463623047,3.44185209274292,3.019946575164795,3.0920183658599854,3.311753749847412,2.929929494857788,3.0704073905944824,2.9474337100982666,3.090963125228882,2.969881534576416,3.3121774196624756,3.3998467922210693,2.7226338386535645,3.22788667678833,3.0584261417388916,3.0362296104431152,3.2871296405792236,2.8260748386383057,2.8813846111297607,3.2586371898651123,3.725748300552368,3.3918168544769287,3.1467480659484863,3.074450731277466,3.2995073795318604,3.3888113498687744,3.329601287841797,2.8970770835876465,3.3406424522399902,2.8819549083709717,3.2153730392456055,3.521791696548462,3.6271610260009766,3.4268364906311035,3.2821688652038574,3.297541618347168,3.267641067504883,3.1149444580078125,3.278524875640869,3.3721752166748047,3.44185209274292,3.1942367553710938,3.150756359100342,2.8651039600372314,3.364363431930542,3.2540645599365234,3.338456392288208,3.252124547958374,3.2400498390197754,3.1705551147460938,3.5486350059509277,3.1992063522338867,3.202760696411133,3.411283016204834,2.9576072692871094,3.0944712162017822,3.150449514389038,3.5167996883392334,3.6755950450897217,3.294025182723999,3.4704105854034424,2.892651081085205,3.2304489612579346,2.991668939590454,3.075546979904175,3.326335906982422,3.1348142623901367,3.2070956230163574,3.1486027240753174,3.607455015182495,3.083144187927246,3.141763210296631,3.2821688652038574,3.5774917602539062,3.23095965385437,3.3251049518585205,3.4227540493011475,3.0704073905944824,3.223755359649658,3.1099159717559814,3.4974825382232666,3.404149293899536,3.3517963886260986,3.0102999210357666,3.1897709369659424,3.3199384212493896,3.049992799758911,3.0538463592529297,3.4548449516296387,3.4199557304382324,2.935507297515869,3.4163076877593994,3.26316237449646,2.999565601348877,3.1852588653564453,2.5037906169891357,3.345961570739746,3.1264560222625732,3.191171407699585,2.879669189453125,3.3481099605560303,3.0362296104431152,2.9116902351379395,3.3662362098693848,3.1205739974975586,3.2227165699005127,3.063708543777466,3.4507107734680176,3.102433681488037,3.3930485248565674,3.3756635189056396,3.119255781173706,3.0773680210113525,3.250663995742798,3.7226338386535645,3.336259603500366,2.872738838195801,3.366609811782837,2.9309489727020264,3.3859636783599854,3.028977632522583,3.1075491905212402,3.2545480728149414,2.9074113368988037,2.702430486679077,3.663135290145874,3.1065309047698975,3.505014181137085,3.1942367553710938,3.1099159717559814,2.890979528427124,3.165541172027588,3.213517665863037,3.00346040725708,3.222196102142334,2.8048207759857178,3.1778249740600586,3.501743793487549,3.2837533950805664,3.509068012237549,3.106870651245117,3.1553361415863037,3.3119657039642334,3.1364035606384277,2.992553472518921,3.0674428939819336,2.964730978012085,3.3240766525268555,2.8543059825897217,3.192009687423706,3.528402328491211,2.8813846111297607,3.4445133209228516,3.1099159717559814,2.962369441986084,3.5691397190093994,3.1646502017974854,3.0038912296295166,2.898176431655884,3.180699110031128,3.3392527103424072,3.4194600582122803,3.485863208770752,3.1525940895080566,3.6397852897644043,3.283527374267578,3.0565237998962402,3.065953016281128,3.6916117668151855,3.1414496898651123,3.153204917907715,3.3302106857299805,3.1464381217956543,3.400883197784424,2.8202013969421387,3.239048957824707,3.4256973266601562,3.211920976638794,3.499549627304077,3.309417247772217,3.0549957752227783,3.1852588653564453,3.310055732727051,2.9872193336486816,3.147367000579834,3.495682954788208,3.5044708251953125,3.214578866958618,3.2103185653686523,3.124504327774048,3.408409595489502,3.2949068546295166,3.1348142623901367,3.1132748126983643,3.0530784130096436,3.211920976638794,3.224792003631592,3.2011239528656006,3.0013010501861572,3.4297523498535156,3.018284320831299,3.15136981010437,3.560265302658081,3.200850486755371,3.0806264877319336,3.490379810333252,3.2523674964904785,3.435525894165039,3.1364035606384277,3.2327420711517334,3.139564275741577,3.304705858230591,3.253338098526001,3.033825635910034,3.1869564056396484,3.257918357849121,3.326335906982422,3.2427897453308105,2.8221681118011475,3.006037950515747,3.0902581214904785,3.260786771774292,3.040602445602417,2.958085775375366,3.295347213745117,3.3467440605163574,3.333447217941284,2.978180408477783,3.2062859535217285,2.9196009635925293,3.3671693801879883,3.3342525959014893,3.6604859828948975,3.2342641353607178,2.9956352710723877,3.1095786094665527,3.2068259716033936,2.968015670776367,2.838219165802002,3.0228404998779297,3.4184670448303223,3.112605094909668,3.084218740463257,3.242292881011963,3.1142773628234863,3.4533183574676514,3.1316187381744385,3.344785213470459,3.448551654815674,3.381115198135376,3.252124547958374,2.9216864109039307,3.410102128982544,3.051152467727661,3.15836238861084,3.5338990688323975,3.411787986755371,3.108565092086792,3.2445244789123535,3.525951385498047,3.521268844604492,3.3275632858276367,3.0881361961364746,3.205204486846924,3.3850698471069336,2.979548454284668,3.0128371715545654,2.301029920578003,2.8633227348327637,2.8767950534820557,3.8798410892486572,3.1676125526428223,3.4194600582122803,3.280578374862671,3.18127179145813,3.5036544799804688,3.132899761199951,3.1373541355133057,3.119255781173706,3.1928460597991943,3.3523755073547363,3.21484375,3.113943338394165,3.321183919906616,3.271144390106201,3.0648322105407715,3.353339195251465,3.285107135772705,3.398460865020752,3.4058585166931152,3.250663995742798,3.2467446327209473,3.0021660327911377,3.215637683868408,3.1105897426605225,3.148293972015381,3.2229764461517334,2.9148716926574707,3.011570453643799,3.509202480316162,3.2234959602355957,3.1798388957977295,3.1445741653442383,3.0773680210113525,3.16286301612854,3.3991544246673584,3.2070956230163574,3.050379753112793,3.160768508911133,2.98091197013855,3.1316187381744385,2.974050998687744,3.30706787109375,3.203848361968994,3.193681001663208,3.3330440521240234,3.2636361122131348,3.057666063308716,3.509202480316162,3.294245719909668,3.347525119781494,3.113943338394165,3.6277754306793213,3.188365936279297,3.160168170928955,2.771587371826172,3.744136333465576,3.4586379528045654,3.2452657222747803,2.895974636077881,3.1195857524871826,3.04805326461792,3.413299798965454,3.118264675140381,3.262213706970215,3.3378584384918213,3.0599420070648193,3.315340518951416,3.1986570358276367,3.395850419998169,3.1565492153167725,3.049217939376831,3.445448398590088,3.220369577407837,3.0,2.9969491958618164,3.0599420070648193,3.445448398590088,3.2530956268310547,2.7250945568084717,3.5340261459350586,3.2830748558044434,3.349083185195923,2.9969491958618164,3.1293675899505615,2.992553472518921,3.0751819610595703,3.084576368331909,3.4072208404541016,3.410102128982544,3.262925386428833,3.3714373111724854,3.163161277770996,3.028977632522583,2.933993101119995,3.339848756790161,3.2000293731689453,3.147367000579834,3.3126003742218018,2.620136022567749,2.9116902351379395,3.319106101989746,2.899820566177368,2.9513375759124756,3.153510093688965,3.0572855472564697,3.22141432762146,3.0220158100128174,2.937016010284424,2.818225860595703,3.2645816802978516,3.1051695346832275,3.1338582038879395,3.1109261512756348,3.174931526184082,2.361727714538574,3.274850368499756,3.30233097076416,3.383456230163574,3.3714373111724854,3.1338582038879395,3.1711411476135254,3.10140323638916,2.9527924060821533,3.7673044204711914,3.164947271347046,3.999174118041992,3.5183823108673096,3.2467446327209473,3.411114454269409,3.317854404449463,3.0561423301696777,3.325310468673706,3.1571545600891113,3.3970706462860107,3.3829171657562256,3.188365936279297,2.9894497394561768,3.3942766189575195,3.407390832901001,3.2871296405792236,3.1571545600891113,2.823474168777466,3.1335389614105225,3.264345407485962,3.095518112182617,3.3352572917938232,2.971275806427002,3.106870651245117,3.180412530899048,2.9518229961395264,2.783188581466675,3.1740598678588867,3.147367000579834,3.309417247772217,2.9148716926574707,3.0318121910095215,3.1258065700531006,2.187520742416382,3.3479151725769043,3.141763210296631,3.455605983734131,3.1702616214752197,2.6444385051727295,3.2586371898651123,2.908484935760498,3.3138673305511475,3.089905023574829,3.406369924545288,3.320146322250366,3.5040628910064697,2.8241257667541504,3.283527374267578,3.1696743965148926,2.9047155380249023,3.0852906703948975,3.018284320831299,3.2886962890625,3.176091194152832,3.0704073905944824,2.8609366416931152,3.3667964935302734,3.3400473594665527,3.4242281913757324,3.2304489612579346,3.369030237197876,3.0572855472564697,2.9063351154327393,3.079543113708496,3.2562365531921387,3.046495199203491,3.2240147590637207,3.2445244789123535,3.0614523887634277,3.9937448501586914,3.0813472270965576,3.363611936569214,3.4179697036743164,2.994317054748535,3.398634433746338,2.9294188022613525,3.4938759803771973,3.3207693099975586,3.3626708984375,3.1553361415863037,3.1274287700653076,3.2367892265319824,3.180412530899048,3.0314085483551025,2.9881129264831543,3.2177469730377197,3.4872798919677734,3.1000256538391113,2.887054443359375,3.1055102348327637,3.331831932067871,3.3438024520874023,3.310480833053589,3.256958246231079,3.0820670127868652,2.4742162227630615,3.2494430541992188,2.890420913696289,2.8893017768859863,3.2538223266601562,3.1105897426605225,3.3577442169189453,3.4204509258270264,3.03059983253479,3.5435714721679688,3.636989116668701,3.1889286041259766,3.1723110675811768,3.0553784370422363,3.2891428470611572,3.16790771484375,3.062582015991211,3.1815576553344727,3.211920976638794,3.0248959064483643,3.405346393585205,3.413299798965454,3.074084758758545,2.8937618732452393,3.2871296405792236,3.1964526176452637,2.9898946285247803,3.074084758758545,3.211920976638794,2.5198280811309814,3.0856473445892334,3.2345173358917236,3.271841526031494,3.1335389614105225,2.9185545444488525,3.409933090209961,3.2392995357513428,3.370882987976074,3.231724262237549,3.135450601577759,2.7930915355682373,3.4477779865264893,3.4225897789001465,3.1562461853027344,3.3743817806243896,3.4726102352142334,3.1264560222625732,3.1646502017974854,3.1786892414093018,3.3308193683624268,3.2255678176879883,3.016197443008423,3.5130844116210938,2.9670796394348145,3.6379897594451904,3.264345407485962,2.9951963424682617,3.1348142623901367,3.1928460597991943,3.047664165496826,3.1734776496887207,3.549861192703247,3.2294259071350098,3.0867156982421875,3.1789770126342773,3.091315269470215,3.0762763023376465,3.271841526031494,3.236537218093872,3.2792105674743652,3.3378584384918213,3.65628981590271,,,,,,,,,,,,,,,,
[truncated: 51,169,204 more chars]
