# Supplementary material for: Fitness cost associated with cell phenotypic switching drives population diversification dynamics and controllability
Source: Nat Commun. 2023 Oct 2;14:6128. doi: 10.1038/s41467-023-41917-z (PMC10545768; doi:10.1038/s41467-023-41917-z)
Supplement: Supplementary file 9 — Source Data [file 41467_2023_41917_MOESM9_ESM.zip › Source data/Source Data Figure2b_low.txt]

Time (h),0,1,2,3,4,5,6,7,8,9,10,11,12,13,14,15,16,17,18,19,20,21,22,23,24,25,26,27,28,29,30,31,32,33,34,35,36,37,38,39,40,41,42,43,44,45,46,47,48,49,50,51,52,53,54,55,56,57,58,59,60,61,62,63,64,65,66,67,68,69,70,71,72,73,74,75,76,77,78,79,80,81,82,83,84,85,86,87,88,89,90,91,92,93,94,95,96,97,98,99,100,101,102,103,104,105,106,107,108,109,110,111,112,113,114,115,116,117,118,119,120,121,122,123,124,125,126,127,128,129,130,131,132,133,134,135,136,137,138,139,140,141,142,143,144,145,146,147,148,149,150,151,152,153,154,155,156,157,158,159,160,161,162,163,164,165,166,167,168,169,170,171,172,173,174,175,176,177,178,179,180,181,182,183,184,185,186,187,188,189,190,191,192,193,194,195,196,197,198,199,200,201,202,203,204,205,206,207,208,209,210,211,212,213,214,215,216,217,218,219,220,221,222,223,224,225,226,227,228,229,230,231,232,233,234,235,236,237,238,239,240,241,242,243,244,245,246,247,248,249,250,251,252,253,254,255,256,257,258,259,260,261,262,263,264,265,266,267,268,269,270,271,272,273,274,275,276,277,278,279,280,281,282,283,284,285,286,287,288,289,290,291,292,293,294,295,296,297,298,299,300,301,302,303,304,305,306,307,308,309,310,311,312,313,314,315,316,317,318,319,320,321,322,323,324,325,326,327,328,329,330,331,332,333,334,335,336,337,338,339,340,341,342,343,344,345,346,347,348,349,350,351,352,353,354,355,356,357,358,359,360,361,362,363,364,365,366,367,368,369,370,371,372,373,374,375,376,377,378,379,380,381,382,383,384,385,386,387,388,389,390,391,392,393,394,395,396,397,398,399,400,401,402,403,404,405,406,407,408,409,410,411,412,413,414,415,416,417,418,419,420,421,422,423,424,425,426,427,428,429,430,431,432,433,434,435,436,437,438,439,440,441,442,443,444,445,446,447,448,449,450,451,452,453,454,455,456,457,458,459,460,461,462,463,464,465,466,467,468,469,470,471,472,473,474,475,476,477,478,479,480,481,482,483,484,485,486,487,488,489,490,491,492,493,494,495,496,497,498,499,500,501,502,503,504,505,506,507,508,509,510,511,512,513,514,515,516,517,518,519,520,521,522,523,524,525,526,527,528,529,530,531,532,533,534,535,536,537,538,539,540,541,542,543,544,545,546,547,548,549,550,551,552,553,554,555,556,557,558,559,560,561,562,563,564,565,566,567,568,569,570,571,572,573,574,575,576,577,578,579,580,581,582,583,584,585,586,587,588,589,590,591,592,593,594,595,596,597,598,599,600,601,602,603,604,605,606,607,608,609,610,611,612,613,614,615,616,617,618,619,620,621,622,623,624,625,626,627,628,629,630,631,632,633,634,635,636,637,638,639,640,641,642,643,644,645,646,647,648,649,650,651,652,653,654,655,656,657,658,659,660,661,662,663,664,665,666,667,668,669,670,671,672,673,674,675,676,677,678,679,680,681,682,683,684,685,686,687,688,689,690,691,692,693,694,695,696,697,698,699,700,701,702,703,704,705,706,707,708,709,710,711,712,713,714,715,716,717,718,719,720,721,722,723,724,725,726,727,728,729,730,731,732,733,734,735,736,737,738,739,740,741,742,743,744,745,746,747,748,749,750,751,752,753,754,755,756,757,758,759,760,761,762,763,764,765,766,767,768,769,770,771,772,773,774,775,776,777,778,779,780,781,782,783,784,785,786,787,788,789,790,791,792,793,794,795,796,797,798,799,800,801,802,803,804,805,806,807,808,809,810,811,812,813,814,815,816,817,818,819,820,821,822,823,824,825,826,827,828,829,830,831,832,833,834,835,836,837,838,839,840,841,842,843,844,845,846,847,848,849,850,851,852,853,854,855,856,857,858,859,860,861,862,863,864,865,866,867,868,869,870,871,872,873,874,875,876,877,878,879,880,881,882,883,884,885,886,887,888,889,890,891,892,893,894,895,896,897,898,899,900,901,902,903,904,905,906,907,908,909,910,911,912,913,914,915,916,917,918,919,920,921,922,923,924,925,926,927,928,929,930,931,932,933,934,935,936,937,938,939,940,941,942,943,944,945,946,947,948,949,950,951,952,953,954,955,956,957,958,959,960,961,962,963,964,965,966,967,968,969,970,971,972,973,974,975,976,977,978,979,980,981,982,983,984,985,986,987,988,989,990,991,992,993,994,995,996,997,998,999,1000,1001,1002,1003,1004,1005,1006,1007,1008,1009,1010,1011,1012,1013,1014,1015,1016,1017,1018,1019,1020,1021,1022,1023,1024,1025,1026,1027,1028,1029,1030,1031,1032,1033,1034,1035,1036,1037,1038,1039,1040,1041,1042,1043,1044,1045,1046,1047,1048,1049,1050,1051,1052,1053,1054,1055,1056,1057,1058,1059,1060,1061,1062,1063,1064,1065,1066,1067,1068,1069,1070,1071,1072,1073,1074,1075,1076,1077,1078,1079,1080,1081,1082,1083,1084,1085,1086,1087,1088,1089,1090,1091,1092,1093,1094,1095,1096,1097,1098,1099,1100,1101,1102,1103,1104,1105,1106,1107,1108,1109,1110,1111,1112,1113,1114,1115,1116,1117,1118,1119,1120,1121,1122,1123,1124,1125,1126,1127,1128,1129,1130,1131,1132,1133,1134,1135,1136,1137,1138,1139,1140,1141,1142,1143,1144,1145,1146,1147,1148,1149,1150,1151,1152,1153,1154,1155,1156,1157,1158,1159,1160,1161,1162,1163,1164,1165,1166,1167,1168,1169,1170,1171,1172,1173,1174,1175,1176,1177,1178,1179,1180,1181,1182,1183,1184,1185,1186,1187,1188,1189,1190,1191,1192,1193,1194,1195,1196,1197,1198,1199,1200,1201,1202,1203,1204,1205,1206,1207,1208,1209,1210,1211,1212,1213,1214,1215,1216,1217,1218,1219,1220,1221,1222,1223,1224,1225,1226,1227,1228,1229,1230,1231,1232,1233,1234,1235,1236,1237,1238,1239,1240,1241,1242,1243,1244,1245,1246,1247,1248,1249,1250,1251,1252,1253,1254,1255,1256,1257,1258,1259,1260,1261,1262,1263,1264,1265,1266,1267,1268,1269,1270,1271,1272,1273,1274,1275,1276,1277,1278,1279,1280,1281,1282,1283,1284,1285,1286,1287,1288,1289,1290,1291,1292,1293,1294,1295,1296,1297,1298,1299,1300,1301,1302,1303,1304,1305,1306,1307,1308,1309,1310,1311,1312,1313,1314,1315,1316,1317,1318,1319,1320,1321,1322,1323,1324,1325,1326,1327,1328,1329,1330,1331,1332,1333,1334,1335,1336,1337,1338,1339,1340,1341,1342,1343,1344,1345,1346,1347,1348,1349,1350,1351,1352,1353,1354,1355,1356,1357,1358,1359,1360,1361,1362,1363,1364,1365,1366,1367,1368,1369,1370,1371,1372,1373,1374,1375,1376,1377,1378,1379,1380,1381,1382,1383,1384,1385,1386,1387,1388,1389,1390,1391,1392,1393,1394,1395,1396,1397,1398,1399,1400,1401,1402,1403,1404,1405,1406,1407,1408,1409,1410,1411,1412,1413,1414,1415,1416,1417,1418,1419,1420,1421,1422,1423,1424,1425,1426,1427,1428,1429,1430,1431,1432,1433,1434,1435,1436,1437,1438,1439,1440,1441,1442,1443,1444,1445,1446,1447,1448,1449,1450,1451,1452,1453,1454,1455,1456,1457,1458,1459,1460,1461,1462,1463,1464,1465,1466,1467,1468,1469,1470,1471,1472,1473,1474,1475,1476,1477,1478,1479,1480,1481,1482,1483,1484,1485,1486,1487,1488,1489,1490,1491,1492,1493,1494,1495,1496,1497,1498,1499,1500,1501,1502,1503,1504,1505,1506,1507,1508,1509,1510,1511,1512,1513,1514,1515,1516,1517,1518,1519,1520,1521,1522,1523,1524,1525,1526,1527,1528,1529,1530,1531,1532,1533,1534,1535,1536,1537,1538,1539,1540,1541,1542,1543,1544,1545,1546,1547,1548,1549,1550,1551,1552,1553,1554,1555,1556,1557,1558,1559,1560,1561,1562,1563,1564,1565,1566,1567,1568,1569,1570,1571,1572,1573,1574,1575,1576,1577,1578,1579,1580,1581,1582,1583,1584,1585,1586,1587,1588,1589,1590,1591,1592,1593,1594,1595,1596,1597,1598,1599,1600,1601,1602,1603,1604,1605,1606,1607,1608,1609,1610,1611,1612,1613,1614,1615,1616,1617,1618,1619,1620,1621,1622,1623,1624,1625,1626,1627,1628,1629,1630,1631,1632,1633,1634,1635,1636,1637,1638,1639,1640,1641,1642,1643,1644,1645,1646,1647,1648,1649,1650,1651,1652,1653,1654,1655,1656,1657,1658,1659,1660,1661,1662,1663,1664,1665,1666,1667,1668,1669,1670,1671,1672,1673,1674,1675,1676,1677,1678,1679,1680,1681,1682,1683,1684,1685,1686,1687,1688,1689,1690,1691,1692,1693,1694,1695,1696,1697,1698,1699,1700,1701,1702,1703,1704,1705,1706,1707,1708,1709,1710,1711,1712,1713,1714,1715,1716,1717,1718,1719,1720,1721,1722,1723,1724,1725,1726,1727,1728,1729,1730,1731,1732,1733,1734,1735,1736,1737,1738,1739,1740,1741,1742,1743,1744,1745,1746,1747,1748,1749,1750,1751,1752,1753,1754,1755,1756,1757,1758,1759,1760,1761,1762,1763,1764,1765,1766,1767,1768,1769,1770,1771,1772,1773,1774,1775,1776,1777,1778,1779,1780,1781,1782,1783,1784,1785,1786,1787,1788,1789,1790,1791,1792,1793,1794,1795,1796,1797,1798,1799,1800,1801,1802,1803,1804,1805,1806,1807,1808,1809,1810,1811,1812,1813,1814,1815,1816,1817,1818,1819,1820,1821,1822,1823,1824,1825,1826,1827,1828,1829,1830,1831,1832,1833,1834,1835,1836,1837,1838,1839,1840,1841,1842,1843,1844,1845,1846,1847,1848,1849,1850,1851,1852,1853,1854,1855,1856,1857,1858,1859,1860,1861,1862,1863,1864,1865,1866,1867,1868,1869,1870,1871,1872,1873,1874,1875,1876,1877,1878,1879,1880,1881,1882,1883,1884,1885,1886,1887,1888,1889,1890,1891,1892,1893,1894,1895,1896,1897,1898,1899,1900,1901,1902,1903,1904,1905,1906,1907,1908,1909,1910,1911,1912,1913,1914,1915,1916,1917,1918,1919,1920,1921,1922,1923,1924,1925,1926,1927,1928,1929,1930,1931,1932,1933,1934,1935,1936,1937,1938,1939,1940,1941,1942,1943,1944,1945,1946,1947,1948,1949,1950,1951,1952,1953,1954,1955,1956,1957,1958,1959,1960,1961,1962,1963,1964,1965,1966,1967,1968,1969,1970,1971,1972,1973,1974,1975,1976,1977,1978,1979,1980,1981,1982,1983,1984,1985,1986,1987,1988,1989,1990,1991,1992,1993,1994,1995,1996,1997,1998,1999,2000,2001,2002,2003,2004,2005,2006,2007,2008,2009,2010,2011,2012,2013,2014,2015,2016,2017,2018,2019,2020,2021,2022,2023,2024,2025,2026,2027,2028,2029,2030,2031,2032,2033,2034,2035,2036,2037,2038,2039,2040,2041,2042,2043,2044,2045,2046,2047,2048,2049,2050,2051,2052,2053,2054,2055,2056,2057,2058,2059,2060,2061,2062,2063,2064,2065,2066,2067,2068,2069,2070,2071,2072,2073,2074,2075,2076,2077,2078,2079,2080,2081,2082,2083,2084,2085,2086,2087,2088,2089,2090,2091,2092,2093,2094,2095,2096,2097,2098,2099,2100,2101,2102,2103,2104,2105,2106,2107,2108,2109,2110,2111,2112,2113,2114,2115,2116,2117,2118,2119,2120,2121,2122,2123,2124,2125,2126,2127,2128,2129,2130,2131,2132,2133,2134,2135,2136,2137,2138,2139,2140,2141,2142,2143,2144,2145,2146,2147,2148,2149,2150,2151,2152,2153,2154,2155,2156,2157,2158,2159,2160,2161,2162,2163,2164,2165,2166,2167,2168,2169,2170,2171,2172,2173,2174,2175,2176,2177,2178,2179,2180,2181,2182,2183,2184,2185,2186,2187,2188,2189,2190,2191,2192,2193,2194,2195,2196,2197,2198,2199,2200,2201,2202,2203,2204,2205,2206,2207,2208,2209,2210,2211,2212,2213,2214,2215,2216,2217,2218,2219,2220,2221,2222,2223,2224,2225,2226,2227,2228,2229,2230,2231,2232,2233,2234,2235,2236,2237,2238,2239,2240,2241,2242,2243,2244,2245,2246,2247,2248,2249,2250,2251,2252,2253,2254,2255,2256,2257,2258,2259,2260,2261,2262,2263,2264,2265,2266,2267,2268,2269,2270,2271,2272,2273,2274,2275,2276,2277,2278,2279,2280,2281,2282,2283,2284,2285,2286,2287,2288,2289,2290,2291,2292,2293,2294,2295,2296,2297,2298,2299,2300,2301,2302,2303,2304,2305,2306,2307,2308,2309,2310,2311,2312,2313,2314,2315,2316,2317,2318,2319,2320,2321,2322,2323,2324,2325,2326,2327,2328,2329,2330,2331,2332,2333,2334,2335,2336,2337,2338,2339,2340,2341,2342,2343,2344,2345,2346,2347,2348,2349,2350,2351,2352,2353,2354,2355,2356,2357,2358,2359,2360,2361,2362,2363,2364,2365,2366,2367,2368,2369,2370,2371,2372,2373,2374,2375,2376,2377,2378,2379,2380,2381,2382,2383,2384,2385,2386,2387,2388,2389,2390,2391,2392,2393,2394,2395,2396,2397,2398,2399,2400,2401,2402,2403,2404,2405,2406,2407,2408,2409,2410,2411,2412,2413,2414,2415,2416,2417,2418,2419,2420,2421,2422,2423,2424,2425,2426,2427,2428,2429,2430,2431,2432,2433,2434,2435,2436,2437,2438,2439,2440,2441,2442,2443,2444,2445,2446,2447,2448,2449,2450,2451,2452,2453,2454,2455,2456,2457,2458,2459,2460,2461,2462,2463,2464,2465,2466,2467,2468,2469,2470,2471,2472,2473,2474,2475,2476,2477,2478,2479,2480,2481,2482,2483,2484,2485,2486,2487,2488,2489,2490,2491,2492,2493,2494,2495,2496,2497,2498,2499,2500,2501,2502,2503,2504,2505,2506,2507,2508,2509,2510,2511,2512,2513,2514,2515,2516,2517,2518,2519,2520,2521,2522,2523,2524,2525,2526,2527,2528,2529,2530,2531,2532,2533,2534,2535,2536,2537,2538,2539,2540,2541,2542,2543,2544,2545,2546,2547,2548,2549,2550,2551,2552,2553,2554,2555,2556,2557,2558,2559,2560,2561,2562,2563,2564,2565,2566,2567,2568,2569,2570,2571,2572,2573,2574,2575,2576,2577,2578,2579,2580,2581,2582,2583,2584,2585,2586,2587,2588,2589,2590,2591,2592,2593,2594,2595,2596,2597,2598,2599,2600,2601,2602,2603,2604,2605,2606,2607,2608,2609,2610,2611,2612,2613,2614,2615,2616,2617,2618,2619,2620,2621,2622,2623,2624,2625,2626,2627,2628,2629,2630,2631,2632,2633,2634,2635,2636,2637,2638,2639,2640,2641,2642,2643,2644,2645,2646,2647,2648,2649,2650,2651,2652,2653,2654,2655,2656,2657,2658,2659,2660,2661,2662,2663,2664,2665,2666,2667,2668,2669,2670,2671,2672,2673,2674,2675,2676,2677,2678,2679,2680,2681,2682,2683,2684,2685,2686,2687,2688,2689,2690,2691,2692,2693,2694,2695,2696,2697,2698,2699,2700,2701,2702,2703,2704,2705,2706,2707,2708,2709,2710,2711,2712,2713,2714,2715,2716,2717,2718,2719,2720,2721,2722,2723,2724,2725,2726,2727,2728,2729,2730,2731,2732,2733,2734,2735,2736,2737,2738,2739,2740,2741,2742,2743,2744,2745,2746,2747,2748,2749,2750,2751,2752,2753,2754,2755,2756,2757,2758,2759,2760,2761,2762,2763,2764,2765,2766,2767,2768,2769,2770,2771,2772,2773,2774,2775,2776,2777,2778,2779,2780,2781,2782,2783,2784,2785,2786,2787,2788,2789,2790,2791,2792,2793,2794,2795,2796,2797,2798,2799,2800,2801,2802,2803,2804,2805,2806,2807,2808,2809,2810,2811,2812,2813,2814,2815,2816,2817,2818,2819,2820,2821,2822,2823,2824,2825,2826,2827,2828,2829,2830,2831,2832,2833,2834,2835,2836,2837,2838,2839,2840,2841,2842,2843,2844,2845,2846,2847,2848,2849,2850,2851,2852,2853,2854,2855,2856,2857,2858,2859,2860,2861,2862,2863,2864,2865,2866,2867,2868,2869,2870,2871,2872,2873,2874,2875,2876,2877,2878,2879,2880,2881,2882,2883,2884,2885,2886,2887,2888,2889,2890,2891,2892,2893,2894,2895,2896,2897,2898,2899,2900,2901,2902,2903,2904,2905,2906,2907,2908,2909,2910,2911,2912,2913,2914,2915,2916,2917,2918,2919,2920,2921,2922,2923,2924,2925,2926,2927,2928,2929,2930,2931,2932,2933,2934,2935,2936,2937,2938,2939,2940,2941,2942,2943,2944,2945,2946,2947,2948,2949,2950,2951,2952,2953,2954,2955,2956,2957,2958,2959,2960,2961,2962,2963,2964,2965,2966,2967,2968,2969,2970,2971,2972,2973,2974,2975,2976,2977,2978,2979,2980,2981,2982,2983,2984,2985,2986,2987,2988,2989,2990,2991,2992,2993,2994,2995,2996,2997,2998,2999,3000,3001,3002,3003,3004,3005,3006,3007,3008,3009,3010,3011,3012,3013,3014,3015,3016,3017,3018,3019,3020,3021,3022,3023,3024,3025,3026,3027,3028,3029,3030,3031,3032,3033,3034,3035,3036,3037,3038,3039,3040,3041,3042,3043,3044,3045,3046,3047,3048,3049,3050,3051,3052,3053,3054,3055,3056,3057,3058,3059,3060,3061,3062,3063,3064,3065,3066,3067,3068,3069,3070,3071,3072,3073,3074,3075,3076,3077,3078,3079,3080,3081,3082,3083,3084,3085,3086,3087,3088,3089,3090,3091,3092,3093,3094,3095,3096,3097,3098,3099,3100,3101,3102,3103,3104,3105,3106,3107,3108,3109,3110,3111,3112,3113,3114,3115,3116,3117,3118,3119,3120,3121,3122,3123,3124,3125,3126,3127,3128,3129,3130,3131,3132,3133,3134,3135,3136,3137,3138,3139,3140,3141,3142,3143,3144,3145,3146,3147,3148,3149,3150,3151,3152,3153,3154,3155,3156,3157,3158,3159,3160,3161,3162,3163,3164,3165,3166,3167,3168,3169,3170,3171,3172,3173,3174,3175,3176,3177,3178,3179,3180,3181,3182,3183,3184,3185,3186,3187,3188,3189,3190,3191,3192,3193,3194,3195,3196,3197,3198,3199,3200,3201,3202,3203,3204,3205,3206,3207,3208,3209,3210,3211,3212,3213,3214,3215,3216,3217,3218,3219,3220,3221,3222,3223,3224,3225,3226,3227,3228,3229,3230,3231,3232,3233,3234,3235,3236,3237,3238,3239,3240,3241,3242,3243,3244,3245,3246,3247,3248,3249,3250,3251,3252,3253,3254,3255,3256,3257,3258,3259,3260,3261,3262,3263,3264,3265,3266,3267,3268,3269,3270,3271,3272,3273,3274,3275,3276,3277,3278,3279,3280,3281,3282,3283,3284,3285,3286,3287,3288,3289,3290,3291,3292,3293,3294,3295,3296,3297,3298,3299,3300,3301,3302,3303,3304,3305,3306,3307,3308,3309,3310,3311,3312,3313,3314,3315,3316,3317,3318,3319,3320,3321,3322,3323,3324,3325,3326,3327,3328,3329,3330,3331,3332,3333,3334,3335,3336,3337,3338,3339,3340,3341,3342,3343,3344,3345,3346,3347,3348,3349,3350,3351,3352,3353,3354,3355,3356,3357,3358,3359,3360,3361,3362,3363,3364,3365,3366,3367,3368,3369,3370,3371,3372,3373,3374,3375,3376,3377,3378,3379,3380,3381,3382,3383,3384,3385,3386,3387,3388,3389,3390,3391,3392,3393,3394,3395,3396,3397,3398,3399,3400,3401,3402,3403,3404,3405,3406,3407,3408,3409,3410,3411,3412,3413,3414,3415,3416,3417,3418,3419,3420,3421,3422,3423,3424,3425,3426,3427,3428,3429,3430,3431,3432,3433,3434,3435,3436,3437,3438,3439,3440,3441,3442,3443,3444,3445,3446,3447,3448,3449,3450,3451,3452,3453,3454,3455,3456,3457,3458,3459,3460,3461,3462,3463,3464,3465,3466,3467,3468,3469,3470,3471,3472,3473,3474,3475,3476,3477,3478,3479,3480,3481,3482,3483,3484,3485,3486,3487,3488,3489,3490,3491,3492,3493,3494,3495,3496,3497,3498,3499,3500,3501,3502,3503,3504,3505,3506,3507,3508,3509,3510,3511,3512,3513,3514,3515,3516,3517,3518,3519,3520,3521,3522,3523,3524,3525,3526,3527,3528,3529,3530,3531,3532,3533,3534,3535,3536,3537,3538,3539,3540,3541,3542,3543,3544,3545,3546,3547,3548,3549,3550,3551,3552,3553,3554,3555,3556,3557,3558,3559,3560,3561,3562,3563,3564,3565,3566,3567,3568,3569,3570,3571,3572,3573,3574,3575,3576,3577,3578,3579,3580,3581,3582,3583,3584,3585,3586,3587,3588,3589,3590,3591,3592,3593,3594,3595,3596,3597,3598,3599,3600,3601,3602,3603,3604,3605,3606,3607,3608,3609,3610,3611,3612,3613,3614,3615,3616,3617,3618,3619,3620,3621,3622,3623,3624,3625,3626,3627,3628,3629,3630,3631,3632,3633,3634,3635,3636,3637,3638,3639,3640,3641,3642,3643,3644,3645,3646,3647,3648,3649,3650,3651,3652,3653,3654,3655,3656,3657,3658,3659,3660,3661,3662,3663,3664,3665,3666,3667,3668,3669,3670,3671,3672,3673,3674,3675,3676,3677,3678,3679,3680,3681,3682,3683,3684,3685,3686,3687,3688,3689,3690,3691,3692,3693,3694,3695,3696,3697,3698,3699,3700,3701,3702,3703,3704,3705,3706,3707,3708,3709,3710,3711,3712,3713,3714,3715,3716,3717,3718,3719,3720,3721,3722,3723,3724,3725,3726,3727,3728,3729,3730,3731,3732,3733,3734,3735,3736,3737,3738,3739,3740,3741,3742,3743,3744,3745,3746,3747,3748,3749,3750,3751,3752,3753,3754,3755,3756,3757,3758,3759,3760,3761,3762,3763,3764,3765,3766,3767,3768,3769,3770,3771,3772,3773,3774,3775,3776,3777,3778,3779,3780,3781,3782,3783,3784,3785,3786,3787,3788,3789,3790,3791,3792,3793,3794,3795,3796,3797,3798,3799,3800,3801,3802,3803,3804,3805,3806,3807,3808,3809,3810,3811,3812,3813,3814,3815,3816,3817,3818,3819,3820,3821,3822,3823,3824,3825,3826,3827,3828,3829,3830,3831,3832,3833,3834,3835,3836,3837,3838,3839,3840,3841,3842,3843,3844,3845,3846,3847,3848,3849,3850,3851,3852,3853,3854,3855,3856,3857,3858,3859,3860,3861,3862,3863,3864,3865,3866,3867,3868,3869,3870,3871,3872,3873,3874,3875,3876,3877,3878,3879,3880,3881,3882,3883,3884,3885,3886,3887,3888,3889,3890,3891,3892,3893,3894,3895,3896,3897,3898,3899,3900,3901,3902,3903,3904,3905,3906,3907,3908,3909,3910,3911,3912,3913,3914,3915,3916,3917,3918,3919,3920,3921,3922,3923,3924,3925,3926,3927,3928,3929,3930,3931,3932,3933,3934,3935,3936,3937,3938,3939,3940,3941,3942,3943,3944,3945,3946,3947,3948,3949,3950,3951,3952,3953,3954,3955,3956,3957,3958,3959,3960,3961,3962,3963,3964,3965,3966,3967,3968,3969,3970,3971,3972,3973,3974,3975,3976,3977,3978,3979,3980,3981,3982,3983,3984,3985,3986,3987,3988,3989,3990,3991,3992,3993,3994,3995,3996,3997,3998,3999,4000,4001,4002,4003,4004,4005,4006,4007,4008,4009,4010,4011,4012,4013,4014,4015,4016,4017,4018,4019,4020,4021,4022,4023,4024,4025,4026,4027,4028,4029,4030,4031,4032,4033,4034,4035,4036,4037,4038,4039,4040,4041,4042,4043,4044,4045,4046,4047,4048,4049,4050,4051,4052,4053,4054,4055,4056,4057,4058,4059,4060,4061,4062,4063,4064,4065,4066,4067,4068,4069,4070,4071,4072,4073,4074,4075,4076,4077,4078,4079,4080,4081,4082,4083,4084,4085,4086,4087,4088,4089,4090,4091,4092,4093,4094,4095,4096,4097,4098,4099,4100,4101,4102,4103,4104,4105,4106,4107,4108,4109,4110,4111,4112,4113,4114,4115,4116,4117,4118,4119,4120,4121,4122,4123,4124,4125,4126,4127,4128,4129,4130,4131,4132,4133,4134,4135,4136,4137,4138,4139,4140,4141,4142,4143,4144,4145,4146,4147,4148,4149,4150,4151,4152,4153,4154,4155,4156,4157,4158,4159,4160,4161,4162,4163,4164,4165,4166,4167,4168,4169,4170,4171,4172,4173,4174,4175,4176,4177,4178,4179,4180,4181,4182,4183,4184,4185,4186,4187,4188,4189,4190,4191,4192,4193,4194,4195,4196,4197,4198,4199,4200,4201,4202,4203,4204,4205,4206,4207,4208,4209,4210,4211,4212,4213,4214,4215,4216,4217,4218,4219,4220,4221,4222,4223,4224,4225,4226,4227,4228,4229,4230,4231,4232,4233,4234,4235,4236,4237,4238,4239,4240,4241,4242,4243,4244,4245,4246,4247,4248,4249,4250,4251,4252,4253,4254,4255,4256,4257,4258,4259,4260,4261,4262,4263,4264,4265,4266,4267,4268,4269,4270,4271,4272,4273,4274,4275,4276,4277,4278,4279,4280,4281,4282,4283,4284,4285,4286,4287,4288,4289,4290,4291,4292,4293,4294,4295,4296,4297,4298,4299,4300,4301,4302,4303,4304,4305,4306,4307,4308,4309,4310,4311,4312,4313,4314,4315,4316,4317,4318,4319,4320,4321,4322,4323,4324,4325,4326,4327,4328,4329,4330,4331,4332,4333,4334,4335,4336,4337,4338,4339,4340,4341,4342,4343,4344,4345,4346,4347,4348,4349,4350,4351,4352,4353,4354,4355,4356,4357,4358,4359,4360,4361,4362,4363,4364,4365,4366,4367,4368,4369,4370,4371,4372,4373,4374,4375,4376,4377,4378,4379,4380,4381,4382,4383,4384,4385,4386,4387,4388,4389,4390,4391,4392,4393,4394,4395,4396,4397,4398,4399,4400,4401,4402,4403,4404,4405,4406,4407,4408,4409,4410,4411,4412,4413,4414,4415,4416,4417,4418,4419,4420,4421,4422,4423,4424,4425,4426,4427,4428,4429,4430,4431,4432,4433,4434,4435,4436,4437,4438,4439,4440,4441,4442,4443,4444,4445,4446,4447,4448,4449,4450,4451,4452,4453,4454,4455,4456,4457,4458,4459,4460,4461,4462,4463,4464,4465,4466,4467,4468,4469,4470,4471,4472,4473,4474,4475,4476,4477,4478,4479,4480,4481,4482,4483,4484,4485,4486,4487,4488,4489,4490,4491,4492,4493,4494,4495,4496,4497,4498,4499,4500,4501,4502,4503,4504,4505,4506,4507,4508,4509,4510,4511,4512,4513,4514,4515,4516,4517,4518,4519,4520,4521,4522,4523,4524,4525,4526,4527,4528,4529,4530,4531,4532,4533,4534,4535,4536,4537,4538,4539,4540,4541,4542,4543,4544,4545,4546,4547,4548,4549,4550,4551,4552,4553,4554,4555,4556,4557,4558,4559,4560,4561,4562,4563,4564,4565,4566,4567,4568,4569,4570,4571,4572,4573,4574,4575,4576,4577,4578,4579,4580,4581,4582,4583,4584,4585,4586,4587,4588,4589,4590,4591,4592,4593,4594,4595,4596,4597,4598,4599,4600,4601,4602,4603,4604,4605,4606,4607,4608,4609,4610,4611,4612,4613,4614,4615,4616,4617,4618,4619,4620,4621,4622,4623,4624,4625,4626,4627,4628,4629,4630,4631,4632,4633,4634,4635,4636,4637,4638,4639,4640,4641,4642,4643,4644,4645,4646,4647,4648,4649,4650,4651,4652,4653,4654,4655,4656,4657,4658,4659,4660,4661,4662,4663,4664,4665,4666,4667,4668,4669,4670,4671,4672,4673,4674,4675,4676,4677,4678,4679,4680,4681,4682,4683,4684,4685,4686,4687,4688,4689,4690,4691,4692,4693,4694,4695,4696,4697,4698,4699,4700,4701,4702,4703,4704,4705,4706,4707,4708,4709,4710,4711,4712,4713,4714,4715,4716,4717,4718,4719,4720,4721,4722,4723,4724,4725,4726,4727,4728,4729,4730,4731,4732,4733,4734,4735,4736,4737,4738,4739,4740,4741,4742,4743,4744,4745,4746,4747,4748,4749,4750,4751,4752,4753,4754,4755,4756,4757,4758,4759,4760,4761,4762,4763,4764,4765,4766,4767,4768,4769,4770,4771,4772,4773,4774,4775,4776,4777,4778,4779,4780,4781,4782,4783,4784,4785,4786,4787,4788,4789,4790,4791,4792,4793,4794,4795,4796,4797,4798,4799,4800,4801,4802,4803,4804,4805,4806,4807,4808,4809,4810,4811,4812,4813,4814,4815,4816,4817,4818,4819,4820,4821,4822,4823,4824,4825,4826,4827,4828,4829,4830,4831,4832,4833,4834,4835,4836,4837,4838,4839,4840,4841,4842,4843,4844,4845,4846,4847,4848,4849,4850,4851,4852,4853,4854,4855,4856,4857,4858,4859,4860,4861,4862,4863,4864,4865,4866,4867,4868,4869,4870,4871,4872,4873,4874,4875,4876,4877,4878,4879,4880,4881,4882,4883,4884,4885,4886,4887,4888,4889,4890,4891,4892,4893,4894,4895,4896,4897,4898,4899,4900,4901,4902,4903,4904,4905,4906,4907,4908,4909,4910,4911,4912,4913,4914,4915,4916,4917,4918,4919,4920,4921,4922,4923,4924,4925,4926,4927,4928,4929,4930,4931,4932,4933,4934,4935,4936,4937,4938,4939,4940,4941,4942,4943,4944,4945,4946,4947,4948,4949,4950,4951,4952,4953,4954,4955,4956,4957,4958,4959,4960,4961,4962,4963,4964,4965,4966,4967,4968,4969,4970,4971,4972,4973,4974,4975,4976,4977,4978,4979,4980,4981,4982,4983,4984,4985,4986,4987,4988,4989,4990,4991,4992,4993,4994,4995,4996,4997,4998,4999,5000,5001,5002,5003,5004,5005,5006,5007,5008,5009,5010,5011,5012,5013,5014,5015,5016,5017,5018,5019,5020,5021,5022,5023,5024,5025,5026,5027,5028,5029,5030,5031,5032,5033,5034,5035,5036,5037,5038,5039,5040,5041,5042,5043,5044,5045,5046,5047,5048,5049,5050,5051,5052,5053,5054,5055,5056,5057,5058,5059,5060,5061,5062,5063,5064,5065,5066,5067,5068,5069,5070,5071,5072,5073,5074,5075,5076,5077,5078,5079,5080,5081,5082,5083,5084,5085,5086,5087,5088,5089,5090,5091,5092,5093,5094,5095,5096,5097,5098,5099,5100,5101,5102,5103,5104,5105,5106,5107,5108,5109,5110,5111,5112,5113,5114,5115,5116,5117,5118,5119,5120,5121,5122,5123,5124,5125,5126,5127,5128,5129,5130,5131,5132,5133,5134,5135,5136,5137,5138,5139,5140,5141,5142,5143,5144,5145,5146,5147,5148,5149,5150,5151,5152,5153,5154,5155,5156,5157,5158,5159,5160,5161,5162,5163,5164,5165,5166,5167,5168,5169,5170,5171,5172,5173,5174,5175,5176,5177,5178,5179,5180,5181,5182,5183,5184,5185,5186,5187,5188,5189,5190,5191,5192,5193,5194,5195,5196,5197,5198,5199,5200,5201,5202,5203,5204,5205,5206,5207,5208,5209,5210,5211,5212,5213,5214,5215,5216,5217,5218,5219,5220,5221,5222,5223,5224,5225,5226,5227,5228,5229,5230,5231,5232,5233,5234,5235,5236,5237,5238,5239,5240,5241,5242,5243,5244,5245,5246,5247,5248,5249,5250,5251,5252,5253,5254,5255,5256,5257,5258,5259,5260,5261,5262,5263,5264,5265,5266,5267,5268,5269,5270,5271,5272,5273,5274,5275,5276,5277,5278,5279,5280,5281,5282,5283,5284,5285,5286,5287,5288,5289,5290,5291,5292,5293,5294,5295,5296,5297,5298,5299,5300,5301,5302,5303,5304,5305,5306,5307,5308,5309,5310,5311,5312,5313,5314,5315,5316,5317,5318,5319,5320,5321,5322,5323,5324,5325,5326,5327,5328,5329,5330,5331,5332,5333,5334,5335,5336,5337,5338,5339,5340,5341,5342,5343,5344,5345,5346,5347,5348,5349,5350,5351,5352,5353,5354,5355,5356,5357,5358,5359,5360,5361,5362,5363,5364,5365,5366,5367,5368,5369,5370,5371,5372,5373,5374,5375,5376,5377,5378,5379,5380,5381,5382,5383,5384,5385,5386,5387,5388,5389,5390,5391,5392,5393,5394,5395,5396,5397,5398,5399,5400,5401,5402,5403,5404,5405,5406,5407,5408,5409,5410,5411,5412,5413,5414,5415,5416,5417,5418,5419,5420,5421,5422,5423,5424,5425,5426,5427,5428,5429,5430,5431,5432,5433,5434,5435,5436,5437,5438,5439,5440,5441,5442,5443,5444,5445,5446,5447,5448,5449,5450,5451,5452,5453,5454,5455,5456,5457,5458,5459,5460,5461,5462,5463,5464,5465,5466,5467,5468,5469,5470,5471,5472,5473,5474,5475,5476,5477,5478,5479,5480,5481,5482,5483,5484,5485,5486,5487,5488,5489,5490,5491,5492,5493,5494,5495,5496,5497,5498,5499,5500,5501,5502,5503,5504,5505,5506,5507,5508,5509,5510,5511,5512,5513,5514,5515,5516,5517,5518,5519,5520,5521,5522,5523,5524,5525,5526,5527,5528,5529,5530,5531,5532,5533,5534,5535,5536,5537,5538,5539,5540,5541,5542,5543,5544,5545,5546,5547,5548,5549,5550,5551,5552,5553,5554,5555,5556,5557,5558,5559,5560,5561,5562,5563,5564,5565,5566,5567,5568,5569,5570,5571,5572,5573,5574,5575,5576,5577,5578,5579,5580,5581,5582,5583,5584,5585,5586,5587,5588,5589,5590,5591,5592,5593,5594,5595,5596,5597,5598,5599,5600,5601,5602,5603,5604,5605,5606,5607,5608,5609,5610,5611,5612,5613,5614,5615,5616,5617,5618,5619,5620,5621,5622,5623,5624,5625,5626,5627,5628,5629,5630,5631,5632,5633,5634,5635,5636,5637,5638,5639,5640,5641,5642,5643,5644,5645,5646,5647,5648,5649,5650,5651,5652,5653,5654,5655,5656,5657,5658,5659,5660,5661,5662,5663,5664,5665,5666,5667,5668,5669,5670,5671,5672,5673,5674,5675,5676,5677,5678,5679,5680,5681,5682,5683,5684,5685,5686,5687,5688,5689,5690,5691,5692,5693,5694,5695,5696,5697,5698,5699,5700,5701,5702,5703,5704,5705,5706,5707,5708,5709,5710,5711,5712,5713,5714,5715,5716,5717,5718,5719,5720,5721,5722,5723,5724,5725,5726,5727,5728,5729,5730,5731,5732,5733,5734,5735,5736,5737,5738,5739,5740,5741,5742,5743,5744,5745,5746,5747,5748,5749,5750,5751,5752,5753,5754,5755,5756,5757,5758,5759,5760,5761,5762,5763,5764,5765,5766,5767,5768,5769,5770,5771,5772,5773,5774,5775,5776,5777,5778,5779,5780,5781,5782,5783,5784,5785,5786,5787,5788,5789,5790,5791,5792,5793,5794,5795,5796,5797,5798,5799,5800,5801,5802,5803,5804,5805,5806,5807,5808,5809,5810,5811,5812,5813,5814,5815,5816,5817,5818,5819,5820,5821,5822,5823,5824,5825,5826,5827,5828,5829,5830,5831,5832,5833,5834,5835,5836,5837,5838,5839,5840,5841,5842,5843,5844,5845,5846,5847,5848,5849,5850,5851,5852,5853,5854,5855,5856,5857,5858,5859,5860,5861,5862,5863,5864,5865,5866,5867,5868,5869,5870,5871,5872,5873,5874,5875,5876,5877,5878,5879,5880,5881,5882,5883,5884,5885,5886,5887,5888,5889,5890,5891,5892,5893,5894,5895,5896,5897,5898,5899,5900,5901,5902,5903,5904,5905,5906,5907,5908,5909,5910,5911,5912,5913,5914,5915,5916,5917,5918,5919,5920,5921,5922,5923,5924,5925,5926,5927,5928,5929,5930,5931,5932,5933,5934,5935,5936,5937,5938,5939,5940,5941,5942,5943,5944,5945,5946,5947,5948,5949,5950,5951,5952,5953,5954,5955,5956,5957,5958,5959,5960,5961,5962,5963,5964,5965,5966,5967,5968,5969,5970,5971,5972,5973,5974,5975,5976,5977,5978,5979,5980,5981,5982,5983,5984,5985,5986,5987,5988,5989,5990,5991,5992,5993,5994,5995,5996,5997,5998,5999,6000,6001,6002,6003,6004,6005,6006,6007,6008,6009,6010,6011,6012,6013,6014,6015,6016,6017,6018,6019,6020,6021,6022,6023,6024,6025,6026,6027,6028,6029,6030,6031,6032,6033,6034,6035,6036,6037,6038,6039,6040,6041,6042,6043,6044,6045,6046,6047,6048,6049,6050,6051,6052,6053,6054,6055,6056,6057,6058,6059,6060,6061,6062,6063,6064,6065,6066,6067,6068,6069,6070,6071,6072,6073,6074,6075,6076,6077,6078,6079,6080,6081,6082,6083,6084,6085,6086,6087,6088,6089,6090,6091,6092,6093,6094,6095,6096,6097,6098,6099,6100,6101,6102,6103,6104,6105,6106,6107,6108,6109,6110,6111,6112,6113,6114,6115,6116,6117,6118,6119,6120,6121,6122,6123,6124,6125,6126,6127,6128,6129,6130,6131,6132,6133,6134,6135,6136,6137,6138,6139,6140,6141,6142,6143,6144,6145,6146,6147,6148,6149,6150,6151,6152,6153,6154,6155,6156,6157,6158,6159,6160,6161,6162,6163,6164,6165,6166,6167,6168,6169,6170,6171,6172,6173,6174,6175,6176,6177,6178,6179,6180,6181,6182,6183,6184,6185,6186,6187,6188,6189,6190,6191,6192,6193,6194,6195,6196,6197,6198,6199,6200,6201,6202,6203,6204,6205,6206,6207,6208,6209,6210,6211,6212,6213,6214,6215,6216,6217,6218,6219,6220,6221,6222,6223,6224,6225,6226,6227,6228,6229,6230,6231,6232,6233,6234,6235,6236,6237,6238,6239,6240,6241,6242,6243,6244,6245,6246,6247,6248,6249,6250,6251,6252,6253,6254,6255,6256,6257,6258,6259,6260,6261,6262,6263,6264,6265,6266,6267,6268,6269,6270,6271,6272,6273,6274,6275,6276,6277,6278,6279,6280,6281,6282,6283,6284,6285,6286,6287,6288,6289,6290,6291,6292,6293,6294,6295,6296,6297,6298,6299,6300,6301,6302,6303,6304,6305,6306,6307,6308,6309,6310,6311,6312,6313,6314,6315,6316,6317,6318,6319,6320,6321,6322,6323,6324,6325,6326,6327,6328,6329,6330,6331,6332,6333,6334,6335,6336,6337,6338,6339,6340,6341,6342,6343,6344,6345,6346,6347,6348,6349,6350,6351,6352,6353,6354,6355,6356,6357,6358,6359,6360,6361,6362,6363,6364,6365,6366,6367,6368,6369,6370,6371,6372,6373,6374,6375,6376,6377,6378,6379,6380,6381,6382,6383,6384,6385,6386,6387,6388,6389,6390,6391,6392,6393,6394,6395,6396,6397,6398,6399,6400,6401,6402,6403,6404,6405,6406,6407,6408,6409,6410,6411,6412,6413,6414,6415,6416,6417,6418,6419,6420,6421,6422,6423,6424,6425,6426,6427,6428,6429,6430,6431,6432,6433,6434,6435,6436,6437,6438,6439,6440,6441,6442,6443,6444,6445,6446,6447,6448,6449,6450,6451,6452,6453,6454,6455,6456,6457,6458,6459,6460,6461,6462,6463,6464,6465,6466,6467,6468,6469,6470,6471,6472,6473,6474,6475,6476,6477,6478,6479,6480,6481,6482,6483,6484,6485,6486,6487,6488,6489,6490,6491,6492,6493,6494,6495,6496,6497,6498,6499,6500,6501,6502,6503,6504,6505,6506,6507,6508,6509,6510,6511,6512,6513,6514,6515,6516,6517,6518,6519,6520,6521,6522,6523,6524,6525,6526,6527,6528,6529,6530,6531,6532,6533,6534,6535,6536,6537,6538,6539,6540,6541,6542,6543,6544,6545,6546,6547,6548,6549,6550,6551,6552,6553,6554,6555,6556,6557,6558,6559,6560,6561,6562,6563,6564,6565,6566,6567,6568,6569,6570,6571,6572,6573,6574,6575,6576,6577,6578,6579,6580,6581,6582,6583,6584,6585,6586,6587,6588,6589,6590,6591,6592,6593,6594,6595,6596,6597,6598,6599,6600,6601,6602,6603,6604,6605,6606,6607,6608,6609,6610,6611,6612,6613,6614,6615,6616,6617,6618,6619,6620,6621,6622,6623,6624,6625,6626,6627,6628,6629,6630,6631,6632,6633,6634,6635,6636,6637,6638,6639,6640,6641,6642,6643,6644,6645,6646,6647,6648,6649,6650,6651,6652,6653,6654,6655,6656,6657,6658,6659,6660,6661,6662,6663,6664,6665,6666,6667,6668,6669,6670,6671,6672,6673,6674,6675,6676,6677,6678,6679,6680,6681,6682,6683,6684,6685,6686,6687,6688,6689,6690,6691,6692,6693,6694,6695,6696,6697,6698,6699,6700,6701,6702,6703,6704,6705,6706,6707,6708,6709,6710,6711,6712,6713,6714,6715,6716,6717,6718,6719,6720,6721,6722,6723,6724,6725,6726,6727,6728,6729,6730,6731,6732,6733,6734,6735,6736,6737,6738,6739,6740,6741,6742,6743,6744,6745,6746,6747,6748,6749,6750,6751,6752,6753,6754,6755,6756,6757,6758,6759,6760,6761,6762,6763,6764,6765,6766,6767,6768,6769,6770,6771,6772,6773,6774,6775,6776,6777,6778,6779,6780,6781,6782,6783,6784,6785,6786,6787,6788,6789,6790,6791,6792,6793,6794,6795,6796,6797,6798,6799,6800,6801,6802,6803,6804,6805,6806,6807,6808,6809,6810,6811,6812,6813,6814,6815,6816,6817,6818,6819,6820,6821,6822,6823,6824,6825,6826,6827,6828,6829,6830,6831,6832,6833,6834,6835,6836,6837,6838,6839,6840,6841,6842,6843,6844,6845,6846,6847,6848,6849,6850,6851,6852,6853,6854,6855,6856,6857,6858,6859,6860,6861,6862,6863,6864,6865,6866,6867,6868,6869,6870,6871,6872,6873,6874,6875,6876,6877,6878,6879,6880,6881,6882,6883,6884,6885,6886,6887,6888,6889,6890,6891,6892,6893,6894,6895,6896,6897,6898,6899,6900,6901,6902,6903,6904,6905,6906,6907,6908,6909,6910,6911,6912,6913,6914,6915,6916,6917,6918,6919,6920,6921,6922,6923,6924,6925,6926,6927,6928,6929,6930,6931,6932,6933,6934,6935,6936,6937,6938,6939,6940,6941,6942,6943,6944,6945,6946,6947,6948,6949,6950,6951,6952,6953,6954,6955,6956,6957,6958,6959,6960,6961,6962,6963,6964,6965,6966,6967,6968,6969,6970,6971,6972,6973,6974,6975,6976,6977,6978,6979,6980,6981,6982,6983,6984,6985,6986,6987,6988,6989,6990,6991,6992,6993,6994,6995,6996,6997,6998,6999,7000,7001,7002,7003,7004,7005,7006,7007,7008,7009,7010,7011,7012,7013,7014,7015,7016,7017,7018,7019,7020,7021,7022,7023,7024,7025,7026,7027,7028,7029,7030,7031,7032,7033,7034,7035,7036,7037,7038,7039,7040,7041,7042,7043,7044,7045,7046,7047,7048,7049,7050,7051,7052,7053,7054,7055,7056,7057,7058,7059,7060,7061,7062,7063,7064,7065,7066,7067,7068,7069,7070,7071,7072,7073,7074,7075,7076,7077,7078,7079,7080,7081,7082,7083,7084,7085,7086,7087,7088,7089,7090,7091,7092,7093,7094,7095,7096,7097,7098,7099,7100,7101,7102,7103,7104,7105,7106,7107,7108,7109,7110,7111,7112,7113,7114,7115,7116,7117,7118,7119,7120,7121,7122,7123,7124,7125,7126,7127,7128,7129,7130,7131,7132,7133,7134,7135,7136,7137,7138,7139,7140,7141,7142,7143,7144,7145,7146,7147,7148,7149,7150,7151,7152,7153,7154,7155,7156,7157,7158,7159,7160,7161,7162,7163,7164,7165,7166,7167,7168,7169,7170,7171,7172,7173,7174,7175,7176,7177,7178,7179,7180,7181,7182,7183,7184,7185,7186,7187,7188,7189,7190,7191,7192,7193,7194,7195,7196,7197,7198,7199,7200,7201,7202,7203,7204,7205,7206,7207,7208,7209,7210,7211,7212,7213,7214,7215,7216,7217,7218,7219,7220,7221,7222,7223,7224,7225,7226,7227,7228,7229,7230,7231,7232,7233,7234,7235,7236,7237,7238,7239,7240,7241,7242,7243,7244,7245,7246,7247,7248,7249,7250,7251,7252,7253,7254,7255,7256,7257,7258,7259,7260,7261,7262,7263,7264,7265,7266,7267,7268,7269,7270,7271,7272,7273,7274,7275,7276,7277,7278,7279,7280,7281,7282,7283,7284,7285,7286,7287,7288,7289,7290,7291,7292,7293,7294,7295,7296,7297,7298,7299,7300,7301,7302,7303,7304,7305,7306,7307,7308,7309,7310,7311,7312,7313,7314,7315,7316,7317,7318,7319,7320,7321,7322,7323,7324,7325,7326,7327,7328,7329,7330,7331,7332,7333,7334,7335,7336,7337,7338,7339,7340,7341,7342,7343,7344,7345,7346,7347,7348,7349,7350,7351,7352,7353,7354,7355,7356,7357,7358,7359,7360,7361,7362,7363,7364,7365,7366,7367,7368,7369,7370,7371,7372,7373,7374,7375,7376,7377,7378,7379,7380,7381,7382,7383,7384,7385,7386,7387,7388,7389,7390,7391,7392,7393,7394,7395,7396,7397,7398,7399,7400,7401,7402,7403,7404,7405,7406,7407,7408,7409,7410,7411,7412,7413,7414,7415,7416,7417,7418,7419,7420,7421,7422,7423,7424,7425,7426,7427,7428,7429,7430,7431,7432,7433,7434,7435,7436,7437,7438,7439,7440,7441,7442,7443,7444,7445,7446,7447,7448,7449,7450,7451,7452,7453,7454,7455,7456,7457,7458,7459,7460,7461,7462,7463,7464,7465,7466,7467,7468,7469,7470,7471,7472,7473,7474,7475,7476,7477,7478,7479,7480,7481,7482,7483,7484,7485,7486,7487,7488,7489,7490,7491,7492,7493,7494,7495,7496,7497,7498,7499,7500,7501,7502,7503,7504,7505,7506,7507,7508,7509,7510,7511,7512,7513,7514,7515,7516,7517,7518,7519,7520,7521,7522,7523,7524,7525,7526,7527,7528,7529,7530,7531,7532,7533,7534,7535,7536,7537,7538,7539,7540,7541,7542,7543,7544,7545,7546,7547,7548,7549,7550,7551,7552,7553,7554,7555,7556,7557,7558,7559,7560,7561,7562,7563,7564,7565,7566,7567,7568,7569,7570,7571,7572,7573,7574,7575,7576,7577,7578,7579,7580,7581,7582,7583,7584,7585,7586,7587,7588,7589,7590,7591,7592,7593,7594,7595,7596,7597,7598,7599,7600,7601,7602,7603,7604,7605,7606,7607,7608,7609,7610,7611,7612,7613,7614,7615,7616,7617,7618,7619,7620,7621,7622,7623,7624,7625,7626,7627,7628,7629,7630,7631,7632,7633,7634,7635,7636,7637,7638,7639,7640,7641,7642,7643,7644,7645,7646,7647,7648,7649,7650,7651,7652,7653,7654,7655,7656,7657,7658,7659,7660,7661,7662,7663,7664,7665,7666,7667,7668,7669,7670,7671,7672,7673,7674,7675,7676,7677,7678,7679,7680,7681,7682,7683,7684,7685,7686,7687,7688,7689,7690,7691,7692,7693,7694,7695,7696,7697,7698,7699,7700,7701,7702,7703,7704,7705,7706,7707,7708,7709,7710,7711,7712,7713,7714,7715,7716,7717,7718,7719,7720,7721,7722,7723,7724,7725,7726,7727,7728,7729,7730,7731,7732,7733,7734,7735,7736,7737,7738,7739,7740,7741,7742,7743,7744,7745,7746,7747,7748,7749,7750,7751,7752,7753,7754,7755,7756,7757,7758,7759,7760,7761,7762,7763,7764,7765,7766,7767,7768,7769,7770,7771,7772,7773,7774,7775,7776,7777,7778,7779,7780,7781,7782,7783,7784,7785,7786,7787,7788,7789,7790,7791,7792,7793,7794,7795,7796,7797,7798,7799,7800,7801,7802,7803,7804,7805,7806,7807,7808,7809,7810,7811,7812,7813,7814,7815,7816,7817,7818,7819,7820,7821,7822,7823,7824,7825,7826,7827,7828,7829,7830,7831,7832,7833,7834,7835,7836,7837,7838,7839,7840,7841,7842,7843,7844,7845,7846,7847,7848,7849,7850,7851,7852,7853,7854,7855,7856,7857,7858,7859,7860,7861,7862,7863,7864,7865,7866,7867,7868,7869,7870,7871,7872,7873,7874,7875,7876,7877,7878,7879,7880,7881,7882,7883,7884,7885,7886,7887,7888,7889,7890,7891,7892,7893,7894,7895,7896,7897,7898,7899,7900,7901,7902,7903,7904,7905,7906,7907,7908,7909,7910,7911,7912,7913,7914,7915,7916,7917,7918,7919,7920,7921,7922,7923,7924,7925,7926,7927,7928,7929,7930,7931,7932,7933,7934,7935,7936,7937,7938,7939,7940,7941,7942,7943,7944,7945,7946,7947,7948,7949,7950,7951,7952,7953,7954,7955,7956,7957,7958,7959,7960,7961,7962,7963,7964,7965,7966,7967,7968,7969,7970,7971,7972,7973,7974,7975,7976,7977,7978,7979,7980,7981,7982,7983,7984,7985,7986,7987,7988,7989,7990,7991,7992,7993,7994,7995,7996,7997,7998,7999,8000,8001,8002,8003,8004,8005,8006,8007,8008,8009,8010,8011,8012,8013,8014,8015,8016,8017,8018,8019,8020,8021,8022,8023,8024,8025,8026,8027,8028,8029,8030,8031,8032,8033,8034,8035,8036,8037,8038,8039,8040,8041,8042,8043,8044,8045,8046,8047,8048,8049,8050,8051,8052,8053,8054,8055,8056,8057,8058,8059,8060,8061,8062,8063,8064,8065,8066,8067,8068,8069,8070,8071,8072,8073,8074,8075,8076,8077,8078,8079,8080,8081,8082,8083,8084,8085,8086,8087,8088,8089,8090,8091,8092,8093,8094,8095,8096,8097,8098,8099,8100,8101,8102,8103,8104,8105,8106,8107,8108,8109,8110,8111,8112,8113,8114,8115,8116,8117,8118,8119,8120,8121,8122,8123,8124,8125,8126,8127,8128,8129,8130,8131,8132,8133,8134,8135,8136,8137,8138,8139,8140,8141,8142,8143,8144,8145,8146,8147,8148,8149,8150,8151,8152,8153,8154,8155,8156,8157,8158,8159,8160,8161,8162,8163,8164,8165,8166,8167,8168,8169,8170,8171,8172,8173,8174,8175,8176,8177,8178,8179,8180,8181,8182,8183,8184,8185,8186,8187,8188,8189,8190,8191,8192,8193,8194,8195,8196,8197,8198,8199,8200,8201,8202,8203,8204,8205,8206,8207,8208,8209,8210,8211,8212,8213,8214,8215,8216,8217,8218,8219,8220,8221,8222,8223,8224,8225,8226,8227,8228,8229,8230,8231,8232,8233,8234,8235,8236,8237,8238,8239,8240,8241,8242,8243,8244,8245,8246,8247,8248,8249,8250,8251,8252,8253,8254,8255,8256,8257,8258,8259,8260,8261,8262,8263,8264,8265,8266,8267,8268,8269,8270,8271,8272,8273,8274,8275,8276,8277,8278,8279,8280,8281,8282,8283,8284,8285,8286,8287,8288,8289,8290,8291,8292,8293,8294,8295,8296,8297,8298,8299,8300,8301,8302,8303,8304,8305,8306,8307,8308,8309,8310,8311,8312,8313,8314,8315,8316,8317,8318,8319,8320,8321,8322,8323,8324,8325,8326,8327,8328,8329,8330,8331,8332,8333,8334,8335,8336,8337,8338,8339,8340,8341,8342,8343,8344,8345,8346,8347,8348,8349,8350,8351,8352,8353,8354,8355,8356,8357,8358,8359,8360,8361,8362,8363,8364,8365,8366,8367,8368,8369,8370,8371,8372,8373,8374,8375,8376,8377,8378,8379,8380,8381,8382,8383,8384,8385,8386,8387,8388,8389,8390,8391,8392,8393,8394,8395,8396,8397,8398,8399,8400,8401,8402,8403,8404,8405,8406,8407,8408,8409,8410,8411,8412,8413,8414,8415,8416,8417,8418,8419,8420,8421,8422,8423,8424,8425,8426,8427,8428,8429,8430,8431,8432,8433,8434,8435,8436,8437,8438,8439,8440,8441,8442,8443,8444,8445,8446,8447,8448,8449,8450,8451,8452,8453,8454,8455,8456,8457,8458,8459,8460,8461,8462,8463,8464,8465,8466,8467,8468,8469,8470,8471,8472,8473,8474,8475,8476,8477,8478,8479,8480,8481,8482,8483,8484,8485,8486,8487,8488,8489,8490,8491,8492,8493,8494,8495,8496,8497,8498,8499,8500,8501,8502,8503,8504,8505,8506,8507,8508,8509,8510,8511,8512,8513,8514,8515,8516,8517,8518,8519,8520,8521,8522,8523,8524,8525,8526,8527,8528,8529,8530,8531,8532,8533,8534,8535,8536,8537,8538,8539,8540,8541,8542,8543,8544,8545,8546,8547,8548,8549,8550,8551,8552,8553,8554,8555,8556,8557,8558,8559,8560,8561,8562,8563,8564,8565,8566,8567,8568,8569,8570,8571,8572,8573,8574,8575,8576,8577,8578,8579,8580,8581,8582,8583,8584,8585,8586,8587,8588,8589,8590,8591,8592,8593,8594,8595,8596,8597,8598,8599,8600,8601,8602,8603,8604,8605,8606,8607,8608,8609,8610,8611,8612,8613,8614,8615,8616,8617,8618,8619,8620,8621,8622,8623,8624,8625,8626,8627,8628,8629,8630,8631,8632,8633,8634,8635,8636,8637,8638,8639,8640,8641,8642,8643,8644,8645,8646,8647,8648,8649,8650,8651,8652,8653,8654,8655,8656,8657,8658,8659,8660,8661,8662,8663,8664,8665,8666,8667,8668,8669,8670,8671,8672,8673,8674,8675,8676,8677,8678,8679,8680,8681,8682,8683,8684,8685,8686,8687,8688,8689,8690,8691,8692,8693,8694,8695,8696,8697,8698,8699,8700,8701,8702,8703,8704,8705,8706,8707,8708,8709,8710,8711,8712,8713,8714,8715,8716,8717,8718,8719,8720,8721,8722,8723,8724,8725,8726,8727,8728,8729,8730,8731,8732,8733,8734,8735,8736,8737,8738,8739,8740,8741,8742,8743,8744,8745,8746,8747,8748,8749,8750,8751,8752,8753,8754,8755,8756,8757,8758,8759,8760,8761,8762,8763,8764,8765,8766,8767,8768,8769,8770,8771,8772,8773,8774,8775,8776,8777,8778,8779,8780,8781,8782,8783,8784,8785,8786,8787,8788,8789,8790,8791,8792,8793,8794,8795,8796,8797,8798,8799,8800,8801,8802,8803,8804,8805,8806,8807,8808,8809,8810,8811,8812,8813,8814,8815,8816,8817,8818,8819,8820,8821,8822,8823,8824,8825,8826,8827,8828,8829,8830,8831,8832,8833,8834,8835,8836,8837,8838,8839,8840,8841,8842,8843,8844,8845,8846,8847,8848,8849,8850,8851,8852,8853,8854,8855,8856,8857,8858,8859,8860,8861,8862,8863,8864,8865,8866,8867,8868,8869,8870,8871,8872,8873,8874,8875,8876,8877,8878,8879,8880,8881,8882,8883,8884,8885,8886,8887,8888,8889,8890,8891,8892,8893,8894,8895,8896,8897,8898,8899,8900,8901,8902,8903,8904,8905,8906,8907,8908,8909,8910,8911,8912,8913,8914,8915,8916,8917,8918,8919,8920,8921,8922,8923,8924,8925,8926,8927,8928,8929,8930,8931,8932,8933,8934,8935,8936,8937,8938,8939,8940,8941,8942,8943,8944,8945,8946,8947,8948,8949,8950,8951,8952,8953,8954,8955,8956,8957,8958,8959,8960,8961,8962,8963,8964,8965,8966,8967,8968,8969,8970,8971,8972,8973,8974,8975,8976,8977,8978,8979,8980,8981,8982,8983,8984,8985,8986,8987,8988,8989,8990,8991,8992,8993,8994,8995,8996,8997,8998,8999,9000,9001,9002,9003,9004,9005,9006,9007,9008,9009,9010,9011,9012,9013,9014,9015,9016,9017,9018,9019,9020,9021,9022,9023,9024,9025,9026,9027,9028,9029,9030,9031,9032,9033,9034,9035,9036,9037,9038,9039,9040,9041,9042,9043,9044,9045,9046,9047,9048,9049,9050,9051,9052,9053,9054,9055,9056,9057,9058,9059,9060,9061,9062,9063,9064,9065,9066,9067,9068,9069,9070,9071,9072,9073,9074,9075,9076,9077,9078,9079,9080,9081,9082,9083,9084,9085,9086,9087,9088,9089,9090,9091,9092,9093,9094,9095,9096,9097,9098,9099,9100,9101,9102,9103,9104,9105,9106,9107,9108,9109,9110,9111,9112,9113,9114,9115,9116,9117,9118,9119,9120,9121,9122,9123,9124,9125,9126,9127,9128,9129,9130,9131,9132,9133,9134,9135,9136,9137,9138,9139,9140,9141,9142,9143,9144,9145,9146,9147,9148,9149,9150,9151,9152,9153,9154,9155,9156,9157,9158,9159,9160,9161,9162,9163,9164,9165,9166,9167,9168,9169,9170,9171,9172,9173,9174,9175,9176,9177,9178,9179,9180,9181,9182,9183,9184,9185,9186,9187,9188,9189,9190,9191,9192,9193,9194,9195,9196,9197,9198,9199,9200,9201,9202,9203,9204,9205,9206,9207,9208,9209,9210,9211,9212,9213,9214,9215,9216,9217,9218,9219,9220,9221,9222,9223,9224,9225,9226,9227,9228,9229,9230,9231,9232,9233,9234,9235,9236,9237,9238,9239,9240,9241,9242,9243,9244,9245,9246,9247,9248,9249,9250,9251,9252,9253,9254,9255,9256,9257,9258,9259,9260,9261,9262,9263,9264,9265,9266,9267,9268,9269,9270,9271,9272,9273,9274,9275,9276,9277,9278,9279,9280,9281,9282,9283,9284,9285,9286,9287,9288,9289,9290,9291,9292,9293,9294,9295,9296,9297,9298,9299,9300,9301,9302,9303,9304,9305,9306,9307,9308,9309,9310,9311,9312,9313,9314,9315,9316,9317,9318,9319,9320,9321,9322,9323,9324,9325,9326,9327,9328,9329,9330,9331,9332,9333,9334,9335,9336,9337,9338,9339,9340,9341,9342,9343,9344,9345,9346,9347,9348,9349,9350,9351,9352,9353,9354,9355,9356,9357,9358,9359,9360,9361,9362,9363,9364,9365,9366,9367,9368,9369,9370,9371,9372,9373,9374,9375,9376,9377,9378,9379,9380,9381,9382,9383,9384,9385,9386,9387,9388,9389,9390,9391,9392,9393,9394,9395,9396,9397,9398,9399,9400,9401,9402,9403,9404,9405,9406,9407,9408,9409,9410,9411,9412,9413,9414,9415,9416,9417,9418,9419,9420,9421,9422,9423,9424,9425,9426,9427,9428,9429,9430,9431,9432,9433,9434,9435,9436,9437,9438,9439,9440,9441,9442,9443,9444,9445,9446,9447,9448,9449,9450,9451,9452,9453,9454,9455,9456,9457,9458,9459,9460,9461,9462,9463,9464,9465,9466,9467,9468,9469,9470,9471,9472,9473,9474,9475,9476,9477,9478,9479,9480,9481,9482,9483,9484,9485,9486,9487,9488,9489,9490,9491,9492,9493,9494,9495,9496,9497,9498,9499,9500,9501,9502,9503,9504,9505,9506,9507,9508,9509,9510,9511,9512,9513,9514,9515,9516,9517,9518,9519,9520,9521,9522,9523,9524,9525,9526,9527,9528,9529,9530,9531,9532,9533,9534,9535,9536,9537,9538,9539,9540,9541,9542,9543,9544,9545,9546,9547,9548,9549,9550,9551,9552,9553,9554,9555,9556,9557,9558,9559,9560,9561,9562,9563,9564,9565,9566,9567,9568,9569,9570,9571,9572,9573,9574,9575,9576,9577,9578,9579,9580,9581,9582,9583,9584,9585,9586,9587,9588,9589,9590,9591,9592,9593,9594,9595,9596,9597,9598,9599,9600,9601,9602,9603,9604,9605,9606,9607,9608,9609,9610,9611,9612,9613,9614,9615,9616,9617,9618,9619,9620,9621,9622,9623,9624,9625,9626,9627,9628,9629,9630,9631,9632,9633,9634,9635,9636,9637,9638,9639,9640,9641,9642,9643,9644,9645,9646,9647,9648,9649,9650,9651,9652,9653,9654,9655,9656,9657,9658,9659,9660,9661,9662,9663,9664,9665,9666,9667,9668,9669,9670,9671,9672,9673,9674,9675,9676,9677,9678,9679,9680,9681,9682,9683,9684,9685,9686,9687,9688,9689,9690,9691,9692,9693,9694,9695,9696,9697,9698,9699,9700,9701,9702,9703,9704,9705,9706,9707,9708,9709,9710,9711,9712,9713,9714,9715,9716,9717,9718,9719,9720,9721,9722,9723,9724,9725,9726,9727,9728,9729,9730,9731,9732,9733,9734,9735,9736,9737,9738,9739,9740,9741,9742,9743,9744,9745,9746,9747,9748,9749,9750,9751,9752,9753,9754,9755,9756,9757,9758,9759,9760,9761,9762,9763,9764,9765,9766,9767,9768,9769,9770,9771,9772,9773,9774,9775,9776,9777,9778,9779,9780,9781,9782,9783,9784,9785,9786,9787,9788,9789,9790,9791,9792,9793,9794,9795,9796,9797,9798,9799,9800,9801,9802,9803,9804,9805,9806,9807,9808,9809,9810,9811,9812,9813,9814,9815,9816,9817,9818,9819,9820,9821,9822,9823,9824,9825,9826,9827,9828,9829,9830,9831,9832,9833,9834,9835,9836,9837,9838,9839,9840,9841,9842,9843,9844,9845,9846,9847,9848,9849,9850,9851,9852,9853,9854,9855,9856,9857,9858,9859,9860,9861,9862,9863,9864,9865,9866,9867,9868,9869,9870,9871,9872,9873,9874,9875,9876,9877,9878,9879,9880,9881,9882,9883,9884,9885,9886,9887,9888,9889,9890,9891,9892,9893,9894,9895,9896,9897,9898,9899,9900,9901,9902,9903,9904,9905,9906,9907,9908,9909,9910,9911,9912,9913,9914,9915,9916,9917,9918,9919,9920,9921,9922,9923,9924,9925,9926,9927,9928,9929,9930,9931,9932,9933,9934,9935,9936,9937,9938,9939,9940,9941,9942,9943,9944,9945,9946,9947,9948,9949,9950,9951,9952,9953,9954,9955,9956,9957,9958,9959,9960,9961,9962,9963,9964,9965,9966,9967,9968,9969,9970,9971,9972,9973,9974,9975,9976,9977,9978,9979,9980,9981,9982,9983,9984,9985,9986,9987,9988,9989,9990,9991,9992,9993,9994,9995,9996,9997,9998,9999,10000,10001,10002,10003,10004,10005,10006,10007,10008,10009,10010,10011,10012,10013,10014,10015,10016,10017,10018,10019,10020,10021,10022,10023,10024,10025,10026,10027,10028,10029,10030,10031,10032,10033,10034,10035,10036,10037,10038,10039,10040,10041,10042,10043,10044,10045,10046,10047,10048,10049,10050,10051,10052,10053,10054,10055,10056,10057,10058,10059,10060,10061,10062,10063,10064,10065,10066,10067,10068,10069,10070,10071,10072,10073,10074,10075,10076,10077,10078,10079,10080,10081,10082,10083,10084,10085,10086,10087,10088,10089,10090,10091,10092,10093,10094,10095,10096,10097,10098,10099,10100,10101,10102,10103,10104,10105,10106,10107,10108,10109,10110,10111,10112,10113,10114,10115,10116,10117,10118,10119,10120,10121,10122,10123,10124,10125,10126,10127,10128,10129,10130,10131,10132,10133,10134,10135,10136,10137,10138,10139,10140,10141,10142,10143,10144,10145,10146,10147,10148,10149,10150,10151,10152,10153,10154,10155,10156,10157,10158,10159,10160,10161,10162,10163,10164,10165,10166,10167,10168,10169,10170,10171,10172,10173,10174,10175,10176,10177,10178,10179,10180,10181,10182,10183,10184,10185,10186,10187,10188,10189,10190,10191,10192,10193,10194,10195,10196,10197,10198,10199,10200,10201,10202,10203,10204,10205,10206,10207,10208,10209,10210,10211,10212,10213,10214,10215,10216,10217,10218,10219,10220,10221,10222,10223,10224,10225,10226,10227,10228,10229,10230,10231,10232,10233,10234,10235,10236,10237,10238,10239,10240,10241,10242,10243,10244,10245,10246,10247,10248,10249,10250,10251,10252,10253,10254,10255,10256,10257,10258,10259,10260,10261,10262,10263,10264,10265,10266,10267,10268,10269,10270,10271,10272,10273,10274,10275,10276,10277,10278,10279,10280,10281,10282,10283,10284,10285,10286,10287,10288,10289,10290,10291,10292,10293,10294,10295,10296,10297,10298,10299,10300,10301,10302,10303,10304,10305,10306,10307,10308,10309,10310,10311,10312,10313,10314,10315,10316,10317,10318,10319,10320,10321,10322,10323,10324,10325,10326,10327,10328,10329,10330,10331,10332,10333,10334,10335,10336,10337,10338,10339,10340,10341,10342,10343,10344,10345,10346,10347,10348,10349,10350,10351,10352,10353,10354,10355,10356,10357,10358,10359,10360,10361,10362,10363,10364,10365,10366,10367,10368,10369,10370,10371,10372,10373,10374,10375,10376,10377,10378,10379,10380,10381,10382,10383,10384,10385,10386,10387,10388,10389,10390,10391,10392,10393,10394,10395,10396,10397,10398,10399,10400,10401,10402,10403,10404,10405,10406,10407,10408,10409,10410,10411,10412,10413,10414,10415,10416,10417,10418,10419,10420,10421,10422,10423,10424,10425,10426,10427,10428,10429,10430,10431,10432,10433,10434,10435,10436,10437,10438,10439,10440,10441,10442,10443,10444,10445,10446,10447,10448,10449,10450,10451,10452,10453,10454,10455,10456,10457,10458,10459,10460,10461,10462,10463,10464,10465,10466,10467,10468,10469,10470,10471,10472,10473,10474,10475,10476,10477,10478,10479,10480,10481,10482,10483,10484,10485,10486,10487,10488,10489,10490,10491,10492,10493,10494,10495,10496,10497,10498,10499,10500,10501,10502,10503,10504,10505,10506,10507,10508,10509,10510,10511,10512,10513,10514,10515,10516,10517,10518,10519,10520,10521,10522,10523,10524,10525,10526,10527,10528,10529,10530,10531,10532,10533,10534,10535,10536,10537,10538,10539,10540,10541,10542,10543,10544,10545,10546,10547,10548,10549,10550,10551,10552,10553,10554,10555,10556,10557,10558,10559,10560,10561,10562,10563,10564,10565,10566,10567,10568,10569,10570,10571,10572,10573,10574,10575,10576,10577,10578,10579,10580,10581,10582,10583,10584,10585,10586,10587,10588,10589,10590,10591,10592,10593,10594,10595,10596,10597,10598,10599,10600,10601,10602,10603,10604,10605,10606,10607,10608,10609,10610,10611,10612,10613,10614,10615,10616,10617,10618,10619,10620,10621,10622,10623,10624,10625,10626,10627,10628,10629,10630,10631,10632,10633,10634,10635,10636,10637,10638,10639,10640,10641,10642,10643,10644,10645,10646,10647,10648,10649,10650,10651,10652,10653,10654,10655,10656,10657,10658,10659,10660,10661,10662,10663,10664,10665,10666,10667,10668,10669,10670,10671,10672,10673,10674,10675,10676,10677,10678,10679,10680,10681,10682,10683,10684,10685,10686,10687,10688,10689,10690,10691,10692,10693,10694,10695,10696,10697,10698,10699,10700,10701,10702,10703,10704,10705,10706,10707,10708,10709,10710,10711,10712,10713,10714,10715,10716,10717,10718,10719,10720,10721,10722,10723,10724,10725,10726,10727,10728,10729,10730,10731,10732,10733,10734,10735,10736,10737,10738,10739,10740,10741,10742,10743,10744,10745,10746,10747,10748,10749,10750,10751,10752,10753,10754,10755,10756,10757,10758,10759,10760,10761,10762,10763,10764,10765,10766,10767,10768,10769,10770,10771,10772,10773,10774,10775,10776,10777,10778,10779,10780,10781,10782,10783,10784,10785,10786,10787,10788,10789,10790,10791,10792,10793,10794,10795,10796,10797,10798,10799,10800,10801,10802,10803,10804,10805,10806,10807,10808,10809,10810,10811,10812,10813,10814,10815,10816,10817,10818,10819,10820,10821,10822,10823,10824,10825,10826,10827,10828,10829,10830,10831,10832,10833,10834,10835,10836,10837,10838,10839,10840,10841,10842,10843,10844,10845,10846,10847,10848,10849,10850,10851,10852,10853,10854,10855,10856,10857,10858,10859,10860,10861,10862,10863,10864,10865,10866,10867,10868,10869,10870,10871,10872,10873,10874,10875,10876,10877,10878,10879,10880,10881,10882,10883,10884,10885,10886,10887,10888,10889,10890,10891,10892,10893,10894,10895,10896,10897,10898,10899,10900,10901,10902,10903,10904,10905,10906,10907,10908,10909,10910,10911,10912,10913,10914,10915,10916,10917,10918,10919,10920,10921,10922,10923,10924,10925,10926,10927,10928,10929,10930,10931,10932,10933,10934,10935,10936,10937,10938,10939,10940,10941,10942,10943,10944,10945,10946,10947,10948,10949,10950,10951,10952,10953,10954,10955,10956,10957,10958,10959,10960,10961,10962,10963,10964,10965,10966,10967,10968,10969,10970,10971,10972,10973,10974,10975,10976,10977,10978,10979,10980,10981,10982,10983,10984,10985,10986,10987,10988,10989,10990,10991,10992,10993,10994,10995,10996,10997,10998,10999,11000,11001,11002,11003,11004,11005,11006,11007,11008,11009,11010,11011,11012,11013,11014,11015,11016,11017,11018,11019,11020,11021,11022,11023,11024,11025,11026,11027,11028,11029,11030,11031,11032,11033,11034,11035,11036,11037,11038,11039,11040,11041,11042,11043,11044,11045,11046,11047,11048,11049,11050,11051,11052,11053,11054,11055,11056,11057,11058,11059,11060,11061,11062,11063,11064,11065,11066,11067,11068,11069,11070,11071,11072,11073,11074,11075,11076,11077,11078,11079,11080,11081,11082,11083,11084,11085,11086,11087,11088,11089,11090,11091,11092,11093,11094,11095,11096,11097,11098,11099,11100,11101,11102,11103,11104,11105,11106,11107,11108,11109,11110,11111,11112,11113,11114,11115,11116,11117,11118,11119,11120,11121,11122,11123,11124,11125,11126,11127,11128,11129,11130,11131,11132,11133,11134,11135,11136,11137,11138,11139,11140,11141,11142,11143,11144,11145,11146,11147,11148,11149,11150,11151,11152,11153,11154,11155,11156,11157,11158,11159,11160,11161,11162,11163,11164,11165,11166,11167,11168,11169,11170,11171,11172,11173,11174,11175,11176,11177,11178,11179,11180,11181,11182,11183,11184,11185,11186,11187,11188,11189,11190,11191,11192,11193,11194,11195,11196,11197,11198,11199,11200,11201,11202,11203,11204,11205,11206,11207,11208,11209,11210,11211,11212,11213,11214,11215,11216,11217,11218,11219,11220,11221,11222,11223,11224,11225,11226,11227,11228,11229,11230,11231,11232,11233,11234,11235,11236,11237,11238,11239,11240,11241,11242,11243,11244,11245,11246,11247,11248,11249,11250,11251,11252,11253,11254,11255,11256,11257,11258,11259,11260,11261,11262,11263,11264,11265,11266,11267,11268,11269,11270,11271,11272,11273,11274,11275,11276,11277,11278,11279,11280,11281,11282,11283,11284,11285,11286,11287,11288,11289,11290,11291,11292,11293,11294,11295,11296,11297,11298,11299,11300,11301,11302,11303,11304,11305,11306,11307,11308,11309,11310,11311,11312,11313,11314,11315,11316,11317,11318,11319,11320,11321,11322,11323,11324,11325,11326,11327,11328,11329,11330,11331,11332,11333,11334,11335,11336,11337,11338,11339,11340,11341,11342,11343,11344,11345,11346,11347,11348,11349,11350,11351,11352,11353,11354,11355,11356,11357,11358,11359,11360,11361,11362,11363,11364,11365,11366,11367,11368,11369,11370,11371,11372,11373,11374,11375,11376,11377,11378,11379,11380,11381,11382,11383,11384,11385,11386,11387,11388,11389,11390,11391,11392,11393,11394,11395,11396,11397,11398,11399,11400,11401,11402,11403,11404,11405,11406,11407,11408,11409,11410,11411,11412,11413,11414,11415,11416,11417,11418,11419,11420,11421,11422,11423,11424,11425,11426,11427,11428,11429,11430,11431,11432,11433,11434,11435,11436,11437,11438,11439,11440,11441,11442,11443,11444,11445,11446,11447,11448,11449,11450,11451,11452,11453,11454,11455,11456,11457,11458,11459,11460,11461,11462,11463,11464,11465,11466,11467,11468,11469,11470,11471,11472,11473,11474,11475,11476,11477,11478,11479,11480,11481,11482,11483,11484,11485,11486,11487,11488,11489,11490,11491,11492,11493,11494,11495,11496,11497,11498,11499,11500,11501,11502,11503,11504,11505,11506,11507,11508,11509,11510,11511,11512,11513,11514,11515,11516,11517,11518,11519,11520,11521,11522,11523,11524,11525,11526,11527,11528,11529,11530,11531,11532,11533,11534,11535,11536,11537,11538,11539,11540,11541,11542,11543,11544,11545,11546,11547,11548,11549,11550,11551,11552,11553,11554,11555,11556,11557,11558,11559,11560,11561,11562,11563,11564,11565,11566,11567,11568,11569,11570,11571,11572,11573,11574,11575,11576,11577,11578,11579,11580,11581,11582,11583,11584,11585,11586,11587,11588,11589,11590,11591,11592,11593,11594,11595,11596,11597,11598,11599,11600,11601,11602,11603,11604,11605,11606,11607,11608,11609,11610,11611,11612,11613,11614,11615,11616,11617,11618,11619,11620,11621,11622,11623,11624,11625,11626,11627,11628,11629,11630,11631,11632,11633,11634,11635,11636,11637,11638,11639,11640,11641,11642,11643,11644,11645,11646,11647,11648,11649,11650,11651,11652,11653,11654,11655,11656,11657,11658,11659,11660,11661,11662,11663,11664,11665,11666,11667,11668,11669,11670,11671,11672,11673,11674,11675,11676,11677,11678,11679,11680,11681,11682,11683,11684,11685,11686,11687,11688,11689,11690,11691,11692,11693,11694,11695,11696,11697,11698,11699,11700,11701,11702,11703,11704,11705,11706,11707,11708,11709,11710,11711,11712,11713,11714,11715,11716,11717,11718,11719,11720,11721,11722,11723,11724,11725,11726,11727,11728,11729,11730,11731,11732,11733,11734,11735,11736,11737,11738,11739,11740,11741,11742,11743,11744,11745,11746,11747,11748,11749,11750,11751,11752,11753,11754,11755,11756,11757,11758,11759,11760,11761,11762,11763,11764,11765,11766,11767,11768,11769,11770,11771,11772,11773,11774,11775,11776,11777,11778,11779,11780,11781,11782,11783,11784,11785,11786,11787,11788,11789,11790,11791,11792,11793,11794,11795,11796,11797,11798,11799,11800,11801,11802,11803,11804,11805,11806,11807,11808,11809,11810,11811,11812,11813,11814,11815,11816,11817,11818,11819,11820,11821,11822,11823,11824,11825,11826,11827,11828,11829,11830,11831,11832,11833,11834,11835,11836,11837,11838,11839,11840,11841,11842,11843,11844,11845,11846,11847,11848,11849,11850,11851,11852,11853,11854,11855,11856,11857,11858,11859,11860,11861,11862,11863,11864,11865,11866,11867,11868,11869,11870,11871,11872,11873,11874,11875,11876,11877,11878,11879,11880,11881,11882,11883,11884,11885,11886,11887,11888,11889,11890,11891,11892,11893,11894,11895,11896,11897,11898,11899,11900,11901,11902,11903,11904,11905,11906,11907,11908,11909,11910,11911,11912,11913,11914,11915,11916,11917,11918,11919,11920,11921,11922,11923,11924,11925,11926,11927,11928,11929,11930,11931,11932,11933,11934,11935,11936,11937,11938,11939,11940,11941,11942,11943,11944,11945,11946,11947,11948,11949,11950,11951,11952,11953,11954,11955,11956,11957,11958,11959,11960,11961,11962,11963,11964,11965,11966,11967,11968,11969,11970,11971,11972,11973,11974,11975,11976,11977,11978,11979,11980,11981,11982,11983,11984,11985,11986,11987,11988,11989,11990,11991,11992,11993,11994,11995,11996,11997,11998,11999,12000,12001,12002,12003,12004,12005,12006,12007,12008,12009,12010,12011,12012,12013,12014,12015,12016,12017,12018,12019,12020,12021,12022,12023,12024,12025,12026,12027,12028,12029,12030,12031,12032,12033,12034,12035,12036,12037,12038,12039,12040,12041,12042,12043,12044,12045,12046,12047,12048,12049,12050,12051,12052,12053,12054,12055,12056,12057,12058,12059,12060,12061,12062,12063,12064,12065,12066,12067,12068,12069,12070,12071,12072,12073,12074,12075,12076,12077,12078,12079,12080,12081,12082,12083,12084,12085,12086,12087,12088,12089,12090,12091,12092,12093,12094,12095,12096,12097,12098,12099,12100,12101,12102,12103,12104,12105,12106,12107,12108,12109,12110,12111,12112,12113,12114,12115,12116,12117,12118,12119,12120,12121,12122,12123,12124,12125,12126,12127,12128,12129,12130,12131,12132,12133,12134,12135,12136,12137,12138,12139,12140,12141,12142,12143,12144,12145,12146,12147,12148,12149,12150,12151,12152,12153,12154,12155,12156,12157,12158,12159,12160,12161,12162,12163,12164,12165,12166,12167,12168,12169,12170,12171,12172,12173,12174,12175,12176,12177,12178,12179,12180,12181,12182,12183,12184,12185,12186,12187,12188,12189,12190,12191,12192,12193,12194,12195,12196,12197,12198,12199,12200,12201,12202,12203,12204,12205,12206,12207,12208,12209,12210,12211,12212,12213,12214,12215,12216,12217,12218,12219,12220,12221,12222,12223,12224,12225,12226,12227,12228,12229,12230,12231,12232,12233,12234,12235,12236,12237,12238,12239,12240,12241,12242,12243,12244,12245,12246,12247,12248,12249,12250,12251,12252,12253,12254,12255,12256,12257,12258,12259,12260,12261,12262,12263,12264,12265,12266,12267,12268,12269,12270,12271,12272,12273,12274,12275,12276,12277,12278,12279,12280,12281,12282,12283,12284,12285,12286,12287,12288,12289,12290,12291,12292,12293,12294,12295,12296,12297,12298,12299,12300,12301,12302,12303,12304,12305,12306,12307,12308,12309,12310,12311,12312,12313,12314,12315,12316,12317,12318,12319,12320,12321,12322,12323,12324,12325,12326,12327,12328,12329,12330,12331,12332,12333,12334,12335,12336,12337,12338,12339,12340,12341,12342,12343,12344,12345,12346,12347,12348,12349,12350,12351,12352,12353,12354,12355,12356,12357,12358,12359,12360,12361,12362,12363,12364,12365,12366,12367,12368,12369,12370,12371,12372,12373,12374,12375,12376,12377,12378,12379,12380,12381,12382,12383,12384,12385,12386,12387,12388,12389,12390,12391,12392,12393,12394,12395,12396,12397,12398,12399,12400,12401,12402,12403,12404,12405,12406,12407,12408,12409,12410,12411,12412,12413,12414,12415,12416,12417,12418,12419,12420,12421,12422,12423,12424,12425,12426,12427,12428,12429,12430,12431,12432,12433,12434,12435,12436,12437,12438,12439,12440,12441,12442,12443,12444,12445,12446,12447,12448,12449,12450,12451,12452,12453,12454,12455,12456,12457,12458,12459,12460,12461,12462,12463,12464,12465,12466,12467,12468,12469,12470,12471,12472,12473,12474,12475,12476,12477,12478,12479,12480,12481,12482,12483,12484,12485,12486,12487,12488,12489,12490,12491,12492,12493,12494,12495,12496,12497,12498,12499,12500,12501,12502,12503,12504,12505,12506,12507,12508,12509,12510,12511,12512,12513,12514,12515,12516,12517,12518,12519,12520,12521,12522,12523,12524,12525,12526,12527,12528,12529,12530,12531,12532,12533,12534,12535,12536,12537,12538,12539,12540,12541,12542,12543,12544,12545,12546,12547,12548,12549,12550,12551,12552,12553,12554,12555,12556,12557,12558,12559,12560,12561,12562,12563,12564,12565,12566,12567,12568,12569,12570,12571,12572,12573,12574,12575,12576,12577,12578,12579,12580,12581,12582,12583,12584,12585,12586,12587,12588,12589,12590,12591,12592,12593,12594,12595,12596,12597,12598,12599,12600,12601,12602,12603,12604,12605,12606,12607,12608,12609,12610,12611,12612,12613,12614,12615,12616,12617,12618,12619,12620,12621,12622,12623,12624,12625,12626,12627,12628,12629,12630,12631,12632,12633,12634,12635,12636,12637,12638,12639,12640,12641,12642,12643,12644,12645,12646,12647,12648,12649,12650,12651,12652,12653,12654,12655,12656,12657,12658,12659,12660,12661,12662,12663,12664,12665,12666,12667,12668,12669,12670,12671,12672,12673,12674,12675,12676,12677,12678,12679,12680,12681,12682,12683,12684,12685,12686,12687,12688,12689,12690,12691,12692,12693,12694,12695,12696,12697,12698,12699,12700,12701,12702,12703,12704,12705,12706,12707,12708,12709,12710,12711,12712,12713,12714,12715,12716,12717,12718,12719,12720,12721,12722,12723,12724,12725,12726,12727,12728,12729,12730,12731,12732,12733,12734,12735,12736,12737,12738,12739,12740,12741,12742,12743,12744,12745,12746,12747,12748,12749,12750,12751,12752,12753,12754,12755,12756,12757,12758,12759,12760,12761,12762,12763,12764,12765,12766,12767,12768,12769,12770,12771,12772,12773,12774,12775,12776,12777,12778,12779,12780,12781,12782,12783,12784,12785,12786,12787,12788,12789,12790,12791,12792,12793,12794,12795,12796,12797,12798,12799,12800,12801,12802,12803,12804,12805,12806,12807,12808,12809,12810,12811,12812,12813,12814,12815,12816,12817,12818,12819,12820,12821,12822,12823,12824,12825,12826,12827,12828,12829,12830,12831,12832,12833,12834,12835,12836,12837,12838,12839,12840,12841,12842,12843,12844,12845,12846,12847,12848,12849,12850,12851,12852,12853,12854,12855,12856,12857,12858,12859,12860,12861,12862,12863,12864,12865,12866,12867,12868,12869,12870,12871,12872,12873,12874,12875,12876,12877,12878,12879,12880,12881,12882,12883,12884,12885,12886,12887,12888,12889,12890,12891,12892,12893,12894,12895,12896,12897,12898,12899,12900,12901,12902,12903,12904,12905,12906,12907,12908,12909,12910,12911,12912,12913,12914,12915,12916,12917,12918,12919,12920,12921,12922,12923,12924,12925,12926,12927,12928,12929,12930,12931,12932,12933,12934,12935,12936,12937,12938,12939,12940,12941,12942,12943,12944,12945,12946,12947,12948,12949,12950,12951,12952,12953,12954,12955,12956,12957,12958,12959,12960,12961,12962,12963,12964,12965,12966,12967,12968,12969,12970,12971,12972,12973,12974,12975,12976,12977,12978,12979,12980,12981,12982,12983,12984,12985,12986,12987,12988,12989,12990,12991,12992,12993,12994,12995,12996,12997,12998,12999,13000,13001,13002,13003,13004,13005,13006,13007,13008,13009,13010,13011,13012,13013,13014,13015,13016,13017,13018,13019,13020,13021,13022,13023,13024,13025,13026,13027,13028,13029,13030,13031,13032,13033,13034,13035,13036,13037,13038,13039,13040,13041,13042,13043,13044,13045,13046,13047,13048,13049,13050,13051,13052,13053,13054,13055,13056,13057,13058,13059,13060,13061,13062,13063,13064,13065,13066,13067,13068,13069,13070,13071,13072,13073,13074,13075,13076,13077,13078,13079,13080,13081,13082,13083,13084,13085,13086,13087,13088,13089,13090,13091,13092,13093,13094,13095,13096,13097,13098,13099,13100,13101,13102,13103,13104,13105,13106,13107,13108,13109,13110,13111,13112,13113,13114,13115,13116,13117,13118,13119,13120,13121,13122,13123,13124,13125,13126,13127,13128,13129,13130,13131,13132,13133,13134,13135,13136,13137,13138,13139,13140,13141,13142,13143,13144,13145,13146,13147,13148,13149,13150,13151,13152,13153,13154,13155,13156,13157,13158,13159,13160,13161,13162,13163,13164,13165,13166,13167,13168,13169,13170,13171,13172,13173,13174,13175,13176,13177,13178,13179,13180,13181,13182,13183,13184,13185,13186,13187,13188,13189,13190,13191,13192,13193,13194,13195,13196,13197,13198,13199,13200,13201,13202,13203,13204,13205,13206,13207,13208,13209,13210,13211,13212,13213,13214,13215,13216,13217,13218,13219,13220,13221,13222,13223,13224,13225,13226,13227,13228,13229,13230,13231,13232,13233,13234,13235,13236,13237,13238,13239,13240,13241,13242,13243,13244,13245,13246,13247,13248,13249,13250,13251,13252,13253,13254,13255,13256,13257,13258,13259,13260,13261,13262,13263,13264,13265,13266,13267,13268,13269,13270,13271,13272,13273,13274,13275,13276,13277,13278,13279,13280,13281,13282,13283,13284,13285,13286,13287,13288,13289,13290,13291,13292,13293,13294,13295,13296,13297,13298,13299,13300,13301,13302,13303,13304,13305,13306,13307,13308,13309,13310,13311,13312,13313,13314,13315,13316,13317,13318,13319,13320,13321,13322,13323,13324,13325,13326,13327,13328,13329,13330,13331,13332,13333,13334,13335,13336,13337,13338,13339,13340,13341,13342,13343,13344,13345,13346,13347,13348,13349,13350,13351,13352,13353,13354,13355,13356,13357,13358,13359,13360,13361,13362,13363,13364,13365,13366,13367,13368,13369,13370,13371,13372,13373,13374,13375,13376,13377,13378,13379,13380,13381,13382,13383,13384,13385,13386,13387,13388,13389,13390,13391,13392,13393,13394,13395,13396,13397,13398,13399,13400,13401,13402,13403,13404,13405,13406,13407,13408,13409,13410,13411,13412,13413,13414,13415,13416,13417,13418,13419,13420,13421,13422,13423,13424,13425,13426,13427,13428,13429,13430,13431,13432,13433,13434,13435,13436,13437,13438,13439,13440,13441,13442,13443,13444,13445,13446,13447,13448,13449,13450,13451,13452,13453,13454,13455,13456,13457,13458,13459,13460,13461,13462,13463,13464,13465,13466,13467,13468,13469,13470,13471,13472,13473,13474,13475,13476,13477,13478,13479,13480,13481,13482,13483,13484,13485,13486,13487,13488,13489,13490,13491,13492,13493,13494,13495,13496,13497,13498,13499,13500,13501,13502,13503,13504,13505,13506,13507,13508,13509,13510,13511,13512,13513,13514,13515,13516,13517,13518,13519,13520,13521,13522,13523,13524,13525,13526,13527,13528,13529,13530,13531,13532,13533,13534,13535,13536,13537,13538,13539,13540,13541,13542,13543,13544,13545,13546,13547,13548,13549,13550,13551,13552,13553,13554,13555,13556,13557,13558,13559,13560,13561,13562,13563,13564,13565,13566,13567,13568,13569,13570,13571,13572,13573,13574,13575,13576,13577,13578,13579,13580,13581,13582,13583,13584,13585,13586,13587,13588,13589,13590,13591,13592,13593,13594,13595,13596,13597,13598,13599,13600,13601,13602,13603,13604,13605,13606,13607,13608,13609,13610,13611,13612,13613,13614,13615,13616,13617,13618,13619,13620,13621,13622,13623,13624,13625,13626,13627,13628,13629,13630,13631,13632,13633,13634,13635,13636,13637,13638,13639,13640,13641,13642,13643,13644,13645,13646,13647,13648,13649,13650,13651,13652,13653,13654,13655,13656,13657,13658,13659,13660,13661,13662,13663,13664,13665,13666,13667,13668,13669,13670,13671,13672,13673,13674,13675,13676,13677,13678,13679,13680,13681,13682,13683,13684,13685,13686,13687,13688,13689,13690,13691,13692,13693,13694,13695,13696,13697,13698,13699,13700,13701,13702,13703,13704,13705,13706,13707,13708,13709,13710,13711,13712,13713,13714,13715,13716,13717,13718,13719,13720,13721,13722,13723,13724,13725,13726,13727,13728,13729,13730,13731,13732,13733,13734,13735,13736,13737,13738,13739,13740,13741,13742,13743,13744,13745,13746,13747,13748,13749,13750,13751,13752,13753,13754,13755,13756,13757,13758,13759,13760,13761,13762,13763,13764,13765,13766,13767,13768,13769,13770,13771,13772,13773,13774,13775,13776,13777,13778,13779,13780,13781,13782,13783,13784,13785,13786,13787,13788,13789,13790,13791,13792,13793,13794,13795,13796,13797,13798,13799,13800,13801,13802,13803,13804,13805,13806,13807,13808,13809,13810,13811,13812,13813,13814,13815,13816,13817,13818,13819,13820,13821,13822,13823,13824,13825,13826,13827,13828,13829,13830,13831,13832,13833,13834,13835,13836,13837,13838,13839,13840,13841,13842,13843,13844,13845,13846,13847,13848,13849,13850,13851,13852,13853,13854,13855,13856,13857,13858,13859,13860,13861,13862,13863,13864,13865,13866,13867,13868,13869,13870,13871,13872,13873,13874,13875,13876,13877,13878,13879,13880,13881,13882,13883,13884,13885,13886,13887,13888,13889,13890,13891,13892,13893,13894,13895,13896,13897,13898,13899,13900,13901,13902,13903,13904,13905,13906,13907,13908,13909,13910,13911,13912,13913,13914,13915,13916,13917,13918,13919,13920,13921,13922,13923,13924,13925,13926,13927,13928,13929,13930,13931,13932,13933,13934,13935,13936,13937,13938,13939,13940,13941,13942,13943,13944,13945,13946,13947,13948,13949,13950,13951,13952,13953,13954,13955,13956,13957,13958,13959,13960,13961,13962,13963,13964,13965,13966,13967,13968,13969,13970,13971,13972,13973,13974,13975,13976,13977,13978,13979,13980,13981,13982,13983,13984,13985,13986,13987,13988,13989,13990,13991,13992,13993,13994,13995,13996,13997,13998,13999,14000,14001,14002,14003,14004,14005,14006,14007,14008,14009,14010,14011,14012,14013,14014,14015,14016,14017,14018,14019,14020,14021,14022,14023,14024,14025,14026,14027,14028,14029,14030,14031,14032,14033,14034,14035,14036,14037,14038,14039,14040,14041,14042,14043,14044,14045,14046,14047,14048,14049,14050,14051,14052,14053,14054,14055,14056,14057,14058,14059,14060,14061,14062,14063,14064,14065,14066,14067,14068,14069,14070,14071,14072,14073,14074,14075,14076,14077,14078,14079,14080,14081,14082,14083,14084,14085,14086,14087,14088,14089,14090,14091,14092,14093,14094,14095,14096,14097,14098,14099,14100,14101,14102,14103,14104,14105,14106,14107,14108,14109,14110,14111,14112,14113,14114,14115,14116,14117,14118,14119,14120,14121,14122,14123,14124,14125,14126,14127,14128,14129,14130,14131,14132,14133,14134,14135,14136,14137,14138,14139,14140,14141,14142,14143,14144,14145,14146,14147,14148,14149,14150,14151,14152,14153,14154,14155,14156,14157,14158,14159,14160,14161,14162,14163,14164,14165,14166,14167,14168,14169,14170,14171,14172,14173,14174,14175,14176,14177,14178,14179,14180,14181,14182,14183,14184,14185,14186,14187,14188,14189,14190,14191,14192,14193,14194,14195,14196,14197,14198,14199,14200,14201,14202,14203,14204,14205,14206,14207,14208,14209,14210,14211,14212,14213,14214,14215,14216,14217,14218,14219,14220,14221,14222,14223,14224,14225,14226,14227,14228,14229,14230,14231,14232,14233,14234,14235,14236,14237,14238,14239,14240,14241,14242,14243,14244,14245,14246,14247,14248,14249,14250,14251,14252,14253,14254,14255,14256,14257,14258,14259,14260,14261,14262,14263,14264,14265,14266,14267,14268,14269,14270,14271,14272,14273,14274,14275,14276,14277,14278,14279,14280,14281,14282,14283,14284,14285,14286,14287,14288,14289,14290,14291,14292,14293,14294,14295,14296,14297,14298,14299,14300,14301,14302,14303,14304,14305,14306,14307,14308,14309,14310,14311,14312,14313,14314,14315,14316,14317,14318,14319,14320,14321,14322,14323,14324,14325,14326,14327,14328,14329,14330,14331,14332,14333,14334,14335,14336,14337,14338,14339,14340,14341,14342,14343,14344,14345,14346,14347,14348,14349,14350,14351,14352,14353,14354,14355,14356,14357,14358,14359,14360,14361,14362,14363,14364,14365,14366,14367,14368,14369,14370,14371,14372,14373,14374,14375,14376,14377,14378,14379,14380,14381,14382,14383,14384,14385,14386,14387,14388,14389,14390,14391,14392,14393,14394,14395,14396,14397,14398,14399,14400,14401,14402,14403,14404,14405,14406,14407,14408,14409,14410,14411,14412,14413,14414,14415,14416,14417,14418,14419,14420,14421,14422,14423,14424,14425,14426,14427,14428,14429,14430,14431,14432,14433,14434,14435,14436,14437,14438,14439,14440,14441,14442,14443,14444,14445,14446,14447,14448,14449,14450,14451,14452,14453,14454,14455,14456,14457,14458,14459,14460,14461,14462,14463,14464,14465,14466,14467,14468,14469,14470,14471,14472,14473,14474,14475,14476,14477,14478,14479,14480,14481,14482,14483,14484,14485,14486,14487,14488,14489,14490,14491,14492,14493,14494,14495,14496,14497,14498,14499,14500,14501,14502,14503,14504,14505,14506,14507,14508,14509,14510,14511,14512,14513,14514,14515,14516,14517,14518,14519,14520,14521,14522,14523,14524,14525,14526,14527,14528,14529,14530,14531,14532,14533,14534,14535,14536,14537,14538,14539,14540,14541,14542,14543,14544,14545,14546,14547,14548,14549,14550,14551,14552,14553,14554,14555,14556,14557,14558,14559,14560,14561,14562,14563,14564,14565,14566,14567,14568,14569,14570,14571,14572,14573,14574,14575,14576,14577,14578,14579,14580,14581,14582,14583,14584,14585,14586,14587,14588,14589,14590,14591,14592,14593,14594,14595,14596,14597,14598,14599,14600,14601,14602,14603,14604,14605,14606,14607,14608,14609,14610,14611,14612,14613,14614,14615,14616,14617,14618,14619,14620,14621,14622,14623,14624,14625,14626,14627,14628,14629,14630,14631,14632,14633,14634,14635,14636,14637,14638,14639,14640,14641,14642,14643,14644,14645,14646,14647,14648,14649,14650,14651,14652,14653,14654,14655,14656,14657,14658,14659,14660,14661,14662,14663,14664,14665,14666,14667,14668,14669,14670,14671,14672,14673,14674,14675,14676,14677,14678,14679,14680,14681,14682,14683,14684,14685,14686,14687,14688,14689,14690,14691,14692,14693,14694,14695,14696,14697,14698,14699,14700,14701,14702,14703,14704,14705,14706,14707,14708,14709,14710,14711,14712,14713,14714,14715,14716,14717,14718,14719,14720,14721,14722,14723,14724,14725,14726,14727,14728,14729,14730,14731,14732,14733,14734,14735,14736,14737,14738,14739,14740,14741,14742,14743,14744,14745,14746,14747,14748,14749,14750,14751,14752,14753,14754,14755,14756,14757,14758,14759,14760,14761,14762,14763,14764,14765,14766,14767,14768,14769,14770,14771,14772,14773,14774,14775,14776,14777,14778,14779,14780,14781,14782,14783,14784,14785,14786,14787,14788,14789,14790,14791,14792,14793,14794,14795,14796,14797,14798,14799,14800,14801,14802,14803,14804,14805,14806,14807,14808,14809,14810,14811,14812,14813,14814,14815,14816,14817,14818,14819,14820,14821,14822,14823,14824,14825,14826,14827,14828,14829,14830,14831,14832,14833,14834,14835,14836,14837,14838,14839,14840,14841,14842,14843,14844,14845,14846,14847,14848,14849,14850,14851,14852,14853,14854,14855,14856,14857,14858,14859,14860,14861,14862,14863,14864,14865,14866,14867,14868,14869,14870,14871,14872,14873,14874,14875,14876,14877,14878,14879,14880,14881,14882,14883,14884,14885,14886,14887,14888,14889,14890,14891,14892,14893,14894,14895,14896,14897,14898,14899,14900,14901,14902,14903,14904,14905,14906,14907,14908,14909,14910,14911,14912,14913,14914,14915,14916,14917,14918,14919,14920,14921,14922,14923,14924,14925,14926,14927,14928,14929,14930,14931,14932,14933,14934,14935,14936,14937,14938,14939,14940,14941,14942,14943,14944,14945,14946,14947,14948,14949,14950,14951,14952,14953,14954,14955,14956,14957,14958,14959,14960,14961,14962,14963,14964,14965,14966,14967,14968,14969,14970,14971,14972,14973,14974,14975,14976,14977,14978,14979,14980,14981,14982,14983,14984,14985,14986,14987,14988,14989,14990,14991,14992,14993,14994,14995,14996,14997,14998,14999,15000,15001,15002,15003,15004,15005,15006,15007,15008,15009,15010,15011,15012,15013,15014,15015,15016,15017,15018,15019,15020,15021,15022,15023,15024,15025,15026,15027,15028,15029,15030,15031,15032,15033,15034,15035,15036,15037,15038,15039,15040,15041,15042,15043,15044,15045,15046,15047,15048,15049,15050,15051,15052,15053,15054,15055,15056,15057,15058,15059,15060,15061,15062,15063,15064,15065,15066,15067,15068,15069,15070,15071,15072,15073,15074,15075,15076,15077,15078,15079,15080,15081,15082,15083,15084,15085,15086,15087,15088,15089,15090,15091,15092,15093,15094,15095,15096,15097,15098,15099,15100,15101,15102,15103,15104,15105,15106,15107,15108,15109,15110,15111,15112,15113,15114,15115,15116,15117,15118,15119,15120,15121,15122,15123,15124,15125,15126,15127,15128,15129,15130,15131,15132,15133,15134,15135,15136,15137,15138,15139,15140,15141,15142,15143,15144,15145,15146,15147,15148,15149,15150,15151,15152,15153,15154,15155,15156,15157,15158,15159,15160,15161,15162,15163,15164,15165,15166,15167,15168,15169,15170,15171,15172,15173,15174,15175,15176,15177,15178,15179,15180,15181,15182,15183,15184,15185,15186,15187,15188,15189,15190,15191,15192,15193,15194,15195,15196,15197,15198,15199,15200,15201,15202,15203,15204,15205,15206,15207,15208,15209,15210,15211,15212,15213,15214,15215,15216,15217,15218,15219,15220,15221,15222,15223,15224,15225,15226,15227,15228,15229,15230,15231,15232,15233,15234,15235,15236,15237,15238,15239,15240,15241,15242,15243,15244,15245,15246,15247,15248,15249,15250,15251,15252,15253,15254,15255,15256,15257,15258,15259,15260,15261,15262,15263,15264,15265,15266,15267,15268,15269,15270,15271,15272,15273,15274,15275,15276,15277,15278,15279,15280,15281,15282,15283,15284,15285,15286,15287,15288,15289,15290,15291,15292,15293,15294,15295,15296,15297,15298,15299,15300,15301,15302,15303,15304,15305,15306,15307,15308,15309,15310,15311,15312,15313,15314,15315,15316,15317,15318,15319,15320,15321,15322,15323,15324,15325,15326,15327,15328,15329,15330,15331,15332,15333,15334,15335,15336,15337,15338,15339,15340,15341,15342,15343,15344,15345,15346,15347,15348,15349,15350,15351,15352,15353,15354,15355,15356,15357,15358,15359,15360,15361,15362,15363,15364,15365,15366,15367,15368,15369,15370,15371,15372,15373,15374,15375,15376,15377,15378,15379,15380,15381,15382,15383,15384,15385,15386,15387,15388,15389,15390,15391,15392,15393,15394,15395,15396,15397,15398,15399,15400,15401,15402,15403,15404,15405,15406,15407,15408,15409,15410,15411,15412,15413,15414,15415,15416,15417,15418,15419,15420,15421,15422,15423,15424,15425,15426,15427,15428,15429,15430,15431,15432,15433,15434,15435,15436,15437,15438,15439,15440,15441,15442,15443,15444,15445,15446,15447,15448,15449,15450,15451,15452,15453,15454,15455,15456,15457,15458,15459,15460,15461,15462,15463,15464,15465,15466,15467,15468,15469,15470,15471,15472,15473,15474,15475,15476,15477,15478,15479,15480,15481,15482,15483,15484,15485,15486,15487,15488,15489,15490,15491,15492,15493,15494,15495,15496,15497,15498,15499,15500,15501,15502,15503,15504,15505,15506,15507,15508,15509,15510,15511,15512,15513,15514,15515,15516,15517,15518,15519,15520,15521,15522,15523,15524,15525,15526,15527,15528,15529,15530,15531,15532,15533,15534,15535,15536,15537,15538,15539,15540,15541,15542,15543,15544,15545,15546,15547,15548,15549,15550,15551,15552,15553,15554,15555,15556,15557,15558,15559,15560,15561,15562,15563,15564,15565,15566,15567,15568,15569,15570,15571,15572,15573,15574,15575,15576,15577,15578,15579,15580,15581,15582,15583,15584,15585,15586,15587,15588,15589,15590,15591,15592,15593,15594,15595,15596,15597,15598,15599,15600,15601,15602,15603,15604,15605,15606,15607,15608,15609,15610,15611,15612,15613,15614,15615,15616,15617,15618,15619,15620,15621,15622,15623,15624,15625,15626,15627,15628,15629,15630,15631,15632,15633,15634,15635,15636,15637,15638,15639,15640,15641,15642,15643,15644,15645,15646,15647,15648,15649,15650,15651,15652,15653,15654,15655,15656,15657,15658,15659,15660,15661,15662,15663,15664,15665,15666,15667,15668,15669,15670,15671,15672,15673,15674,15675,15676,15677,15678,15679,15680,15681,15682,15683,15684,15685,15686,15687,15688,15689,15690,15691,15692,15693,15694,15695,15696,15697,15698,15699,15700,15701,15702,15703,15704,15705,15706,15707,15708,15709,15710,15711,15712,15713,15714,15715,15716,15717,15718,15719,15720,15721,15722,15723,15724,15725,15726,15727,15728,15729,15730,15731,15732,15733,15734,15735,15736,15737,15738,15739,15740,15741,15742,15743,15744,15745,15746,15747,15748,15749,15750,15751,15752,15753,15754,15755,15756,15757,15758,15759,15760,15761,15762,15763,15764,15765,15766,15767,15768,15769,15770,15771,15772,15773,15774,15775,15776,15777,15778,15779,15780,15781,15782,15783,15784,15785,15786,15787,15788,15789,15790,15791,15792,15793,15794,15795,15796,15797,15798,15799,15800,15801,15802,15803,15804,15805,15806,15807,15808,15809,15810,15811,15812,15813,15814,15815,15816,15817,15818,15819,15820,15821,15822,15823,15824,15825,15826,15827,15828,15829,15830,15831,15832,15833,15834,15835,15836,15837,15838,15839,15840,15841,15842,15843,15844,15845,15846,15847,15848,15849,15850,15851,15852,15853,15854,15855,15856,15857,15858,15859,15860,15861,15862,15863,15864,15865,15866,15867,15868,15869,15870,15871,15872,15873,15874,15875,15876,15877,15878,15879,15880,15881,15882,15883,15884,15885,15886,15887,15888,15889,15890,15891,15892,15893,15894,15895,15896,15897,15898,15899,15900,15901,15902,15903,15904,15905,15906,15907,15908,15909,15910,15911,15912,15913,15914,15915,15916,15917,15918,15919,15920,15921,15922,15923,15924,15925,15926,15927,15928,15929,15930,15931,15932,15933,15934,15935,15936,15937,15938,15939,15940,15941,15942,15943,15944,15945,15946,15947,15948,15949,15950,15951,15952,15953,15954,15955,15956,15957,15958,15959,15960,15961,15962,15963,15964,15965,15966,15967,15968,15969,15970,15971,15972,15973,15974,15975,15976,15977,15978,15979,15980,15981,15982,15983,15984,15985,15986,15987,15988,15989,15990,15991,15992,15993,15994,15995,15996,15997,15998,15999,16000,16001,16002,16003,16004,16005,16006,16007,16008,16009,16010,16011,16012,16013,16014,16015,16016,16017,16018,16019,16020,16021,16022,16023,16024,16025,16026,16027,16028,16029,16030,16031,16032,16033,16034,16035,16036,16037,16038,16039,16040,16041,16042,16043,16044,16045,16046,16047,16048,16049,16050,16051,16052,16053,16054,16055,16056,16057,16058,16059,16060,16061,16062,16063,16064,16065,16066,16067,16068,16069,16070,16071,16072,16073,16074,16075,16076,16077,16078,16079,16080,16081,16082,16083,16084,16085,16086,16087,16088,16089,16090,16091,16092,16093,16094,16095,16096,16097,16098,16099,16100,16101,16102,16103,16104,16105,16106,16107,16108,16109,16110,16111,16112,16113,16114,16115,16116,16117,16118,16119,16120,16121,16122,16123,16124,16125,16126,16127,16128,16129,16130,16131,16132,16133,16134,16135,16136,16137,16138,16139,16140,16141,16142,16143,16144,16145,16146,16147,16148,16149,16150,16151,16152,16153,16154,16155,16156,16157,16158,16159,16160,16161,16162,16163,16164,16165,16166,16167,16168,16169,16170,16171,16172,16173,16174,16175,16176,16177,16178,16179,16180,16181,16182,16183,16184,16185,16186,16187,16188,16189,16190,16191,16192,16193,16194,16195,16196,16197,16198,16199,16200,16201,16202,16203,16204,16205,16206,16207,16208,16209,16210,16211,16212,16213,16214,16215,16216,16217,16218,16219,16220,16221,16222,16223,16224,16225,16226,16227,16228,16229,16230,16231,16232,16233,16234,16235,16236,16237,16238,16239,16240,16241,16242,16243,16244,16245,16246,16247,16248,16249,16250,16251,16252,16253,16254,16255,16256,16257,16258,16259,16260,16261,16262,16263,16264,16265,16266,16267,16268,16269,16270,16271,16272,16273,16274,16275,16276,16277,16278,16279,16280,16281,16282,16283,16284,16285,16286,16287,16288,16289,16290,16291,16292,16293,16294,16295,16296,16297,16298,16299,16300,16301,16302,16303,16304,16305,16306,16307,16308,16309,16310,16311,16312,16313,16314,16315,16316,16317,16318,16319,16320,16321,16322,16323,16324,16325,16326,16327,16328,16329,16330,16331,16332,16333,16334,16335,16336,16337,16338,16339,16340,16341,16342,16343,16344,16345,16346,16347,16348,16349,16350,16351,16352,16353,16354,16355,16356,16357,16358,16359,16360,16361,16362,16363,16364,16365,16366,16367,16368,16369,16370,16371,16372,16373,16374,16375,16376,16377,16378,16379,16380,16381,16382,16383,16384,16385,16386,16387,16388,16389,16390,16391,16392,16393,16394,16395,16396,16397,16398,16399,16400,16401,16402,16403,16404,16405,16406,16407,16408,16409,16410,16411,16412,16413,16414,16415,16416,16417,16418,16419,16420,16421,16422,16423,16424,16425,16426,16427,16428,16429,16430,16431,16432,16433,16434,16435,16436,16437,16438,16439,16440,16441,16442,16443,16444,16445,16446,16447,16448,16449,16450,16451,16452,16453,16454,16455,16456,16457,16458,16459,16460,16461,16462,16463,16464,16465,16466,16467,16468,16469,16470,16471,16472,16473,16474,16475,16476,16477,16478,16479,16480,16481,16482,16483,16484,16485,16486,16487,16488,16489,16490,16491,16492,16493,16494,16495,16496,16497,16498,16499,16500,16501,16502,16503,16504,16505,16506,16507,16508,16509,16510,16511,16512,16513,16514,16515,16516,16517,16518,16519,16520,16521,16522,16523,16524,16525,16526,16527,16528,16529,16530,16531,16532,16533,16534,16535,16536,16537,16538,16539,16540,16541,16542,16543,16544,16545,16546,16547,16548,16549,16550,16551,16552,16553,16554,16555,16556,16557,16558,16559,16560,16561,16562,16563,16564,16565,16566,16567,16568,16569,16570,16571,16572,16573,16574,16575,16576,16577,16578,16579,16580,16581,16582,16583,16584,16585,16586,16587,16588,16589,16590,16591,16592,16593,16594,16595,16596,16597,16598,16599,16600,16601,16602,16603,16604,16605,16606,16607,16608,16609,16610,16611,16612,16613,16614,16615,16616,16617,16618,16619,16620,16621,16622,16623,16624,16625,16626,16627,16628,16629,16630,16631,16632,16633,16634,16635,16636,16637,16638,16639,16640,16641,16642,16643,16644,16645,16646,16647,16648,16649,16650,16651,16652,16653,16654,16655,16656,16657,16658,16659,16660,16661,16662,16663,16664,16665,16666,16667,16668,16669,16670,16671,16672,16673,16674,16675,16676,16677,16678,16679,16680,16681,16682,16683,16684,16685,16686,16687,16688,16689,16690,16691,16692,16693,16694,16695,16696,16697,16698,16699,16700,16701,16702,16703,16704,16705,16706,16707,16708,16709,16710,16711,16712,16713,16714,16715,16716,16717,16718,16719,16720,16721,16722,16723,16724,16725,16726,16727,16728,16729,16730,16731,16732,16733,16734,16735,16736,16737,16738,16739,16740,16741,16742,16743,16744,16745,16746,16747,16748,16749,16750,16751,16752,16753,16754,16755,16756,16757,16758,16759,16760,16761,16762,16763,16764,16765,16766,16767,16768,16769,16770,16771,16772,16773,16774,16775,16776,16777,16778,16779,16780,16781,16782,16783,16784,16785,16786,16787,16788,16789,16790,16791,16792,16793,16794,16795,16796,16797,16798,16799,16800,16801,16802,16803,16804,16805,16806,16807,16808,16809,16810,16811,16812,16813,16814,16815,16816,16817,16818,16819,16820,16821,16822,16823,16824,16825,16826,16827,16828,16829,16830,16831,16832,16833,16834,16835,16836,16837,16838,16839,16840,16841,16842,16843,16844,16845,16846,16847,16848,16849,16850,16851,16852,16853,16854,16855,16856,16857,16858,16859,16860,16861,16862,16863,16864,16865,16866,16867,16868,16869,16870,16871,16872,16873,16874,16875,16876,16877,16878,16879,16880,16881,16882,16883,16884,16885,16886,16887,16888,16889,16890,16891,16892,16893,16894,16895,16896,16897,16898,16899,16900,16901,16902,16903,16904,16905,16906,16907,16908,16909,16910,16911,16912,16913,16914,16915,16916,16917,16918,16919,16920,16921,16922,16923,16924,16925,16926,16927,16928,16929,16930,16931,16932,16933,16934,16935,16936,16937,16938,16939,16940,16941,16942,16943,16944,16945,16946,16947,16948,16949,16950,16951,16952,16953,16954,16955,16956,16957,16958,16959,16960,16961,16962,16963,16964,16965,16966,16967,16968,16969,16970,16971,16972,16973,16974,16975,16976,16977,16978,16979,16980,16981,16982,16983,16984,16985,16986,16987,16988,16989,16990,16991,16992,16993,16994,16995,16996,16997,16998,16999,17000,17001,17002,17003,17004,17005,17006,17007,17008,17009,17010,17011,17012,17013,17014,17015,17016,17017,17018,17019,17020,17021,17022,17023,17024,17025,17026,17027,17028,17029,17030,17031,17032,17033,17034,17035,17036,17037,17038,17039,17040,17041,17042,17043,17044,17045,17046,17047,17048,17049,17050,17051,17052,17053,17054,17055,17056,17057,17058,17059,17060,17061,17062,17063,17064,17065,17066,17067,17068,17069,17070,17071,17072,17073,17074,17075,17076,17077,17078,17079,17080,17081,17082,17083,17084,17085,17086,17087,17088,17089,17090,17091,17092,17093,17094,17095,17096,17097,17098,17099,17100,17101,17102,17103,17104,17105,17106,17107,17108,17109,17110,17111,17112,17113,17114,17115,17116,17117,17118,17119,17120,17121,17122,17123,17124,17125,17126,17127,17128,17129,17130,17131,17132,17133,17134,17135,17136,17137,17138,17139,17140,17141,17142,17143,17144,17145,17146,17147,17148,17149,17150,17151,17152,17153,17154,17155,17156,17157,17158,17159,17160,17161,17162,17163,17164,17165,17166,17167,17168,17169,17170,17171,17172,17173,17174,17175,17176,17177,17178,17179,17180,17181,17182,17183,17184,17185,17186,17187,17188,17189,17190,17191,17192,17193,17194,17195,17196,17197,17198,17199,17200,17201,17202,17203,17204,17205,17206,17207,17208,17209,17210,17211,17212,17213,17214,17215,17216,17217,17218,17219,17220,17221,17222,17223,17224,17225,17226,17227,17228,17229,17230,17231,17232,17233,17234,17235,17236,17237,17238,17239,17240,17241,17242,17243,17244,17245,17246,17247,17248,17249,17250,17251,17252,17253,17254,17255,17256,17257,17258,17259,17260,17261,17262,17263,17264,17265,17266,17267,17268,17269,17270,17271,17272,17273,17274,17275,17276,17277,17278,17279,17280,17281,17282,17283,17284,17285,17286,17287,17288,17289,17290,17291,17292,17293,17294,17295,17296,17297,17298,17299,17300,17301,17302,17303,17304,17305,17306,17307,17308,17309,17310,17311,17312,17313,17314,17315,17316,17317,17318,17319,17320,17321,17322,17323,17324,17325,17326,17327,17328,17329,17330,17331,17332,17333,17334,17335,17336,17337,17338,17339,17340,17341,17342,17343,17344,17345,17346,17347,17348,17349,17350,17351,17352,17353,17354,17355,17356,17357,17358,17359,17360,17361,17362,17363,17364,17365,17366,17367,17368,17369,17370,17371,17372,17373,17374,17375,17376,17377,17378,17379,17380,17381,17382,17383,17384,17385,17386,17387,17388,17389,17390,17391,17392,17393,17394,17395,17396,17397,17398,17399,17400,17401,17402,17403,17404,17405,17406,17407,17408,17409,17410,17411,17412,17413,17414,17415,17416,17417,17418,17419,17420,17421,17422,17423,17424,17425,17426,17427,17428,17429,17430,17431,17432,17433,17434,17435,17436,17437,17438,17439,17440,17441,17442,17443,17444,17445,17446,17447,17448,17449,17450,17451,17452,17453,17454,17455,17456,17457,17458,17459,17460,17461,17462,17463,17464,17465,17466,17467,17468,17469,17470,17471,17472,17473,17474,17475,17476,17477,17478,17479,17480,17481,17482,17483,17484,17485,17486,17487,17488,17489,17490,17491,17492,17493,17494,17495,17496,17497,17498,17499,17500,17501,17502,17503,17504,17505,17506,17507,17508,17509,17510,17511,17512,17513,17514,17515,17516,17517,17518,17519,17520,17521,17522,17523,17524,17525,17526,17527,17528,17529,17530,17531,17532,17533,17534,17535,17536,17537,17538,17539,17540,17541,17542,17543,17544,17545,17546,17547,17548,17549,17550,17551,17552,17553,17554,17555,17556,17557,17558,17559,17560,17561,17562,17563,17564,17565,17566,17567,17568,17569,17570,17571,17572,17573,17574,17575,17576,17577,17578,17579,17580,17581,17582,17583,17584,17585,17586,17587,17588,17589,17590,17591,17592,17593,17594,17595,17596,17597,17598,17599,17600,17601,17602,17603,17604,17605,17606,17607,17608,17609,17610,17611,17612,17613,17614,17615,17616,17617,17618,17619,17620,17621,17622,17623,17624,17625,17626,17627,17628,17629,17630,17631,17632,17633,17634,17635,17636,17637,17638,17639,17640,17641,17642,17643,17644,17645,17646,17647,17648,17649,17650,17651,17652,17653,17654,17655,17656,17657,17658,17659,17660,17661,17662,17663,17664,17665,17666,17667,17668,17669,17670,17671,17672,17673,17674,17675,17676,17677,17678,17679,17680,17681,17682,17683,17684,17685,17686,17687,17688,17689,17690,17691,17692,17693,17694,17695,17696,17697,17698,17699,17700,17701,17702,17703,17704,17705,17706,17707,17708,17709,17710,17711,17712,17713,17714,17715,17716,17717,17718,17719,17720,17721,17722,17723,17724,17725,17726,17727,17728,17729,17730,17731,17732,17733,17734,17735,17736,17737,17738,17739,17740,17741,17742,17743,17744,17745,17746,17747,17748,17749,17750,17751,17752,17753,17754,17755,17756,17757,17758,17759,17760,17761,17762,17763,17764,17765,17766,17767,17768,17769,17770,17771,17772,17773,17774,17775,17776,17777,17778,17779,17780,17781,17782,17783,17784,17785,17786,17787,17788,17789,17790,17791,17792,17793,17794,17795,17796,17797,17798,17799,17800,17801,17802,17803,17804,17805,17806,17807,17808,17809,17810,17811,17812,17813,17814,17815,17816,17817,17818,17819,17820,17821,17822,17823,17824,17825,17826,17827,17828,17829,17830,17831,17832,17833,17834,17835,17836,17837,17838,17839,17840,17841,17842,17843,17844,17845,17846,17847,17848,17849,17850,17851,17852,17853,17854,17855,17856,17857,17858,17859,17860,17861,17862,17863,17864,17865,17866,17867,17868,17869,17870,17871,17872,17873,17874,17875,17876,17877,17878,17879,17880,17881,17882,17883,17884,17885,17886,17887,17888,17889,17890,17891,17892,17893,17894,17895,17896,17897,17898,17899,17900,17901,17902,17903,17904,17905,17906,17907,17908,17909,17910,17911,17912,17913,17914,17915,17916,17917,17918,17919,17920,17921,17922,17923,17924,17925,17926,17927,17928,17929,17930,17931,17932,17933,17934,17935,17936,17937,17938,17939,17940,17941,17942,17943,17944,17945,17946,17947,17948,17949,17950,17951,17952,17953,17954,17955,17956,17957,17958,17959,17960,17961,17962,17963,17964,17965,17966,17967,17968,17969,17970,17971,17972,17973,17974,17975,17976,17977,17978,17979,17980,17981,17982,17983,17984,17985,17986,17987,17988,17989,17990,17991,17992,17993,17994,17995,17996,17997,17998,17999,18000,18001,18002,18003,18004,18005,18006,18007,18008,18009,18010,18011,18012,18013,18014,18015,18016,18017,18018,18019,18020,18021,18022,18023,18024,18025,18026,18027,18028,18029,18030,18031,18032,18033,18034,18035,18036,18037,18038,18039,18040,18041,18042,18043,18044,18045,18046,18047,18048,18049,18050,18051,18052,18053,18054,18055,18056,18057,18058,18059,18060,18061,18062,18063,18064,18065,18066,18067,18068,18069,18070,18071,18072,18073,18074,18075,18076,18077,18078,18079,18080,18081,18082,18083,18084,18085,18086,18087,18088,18089,18090,18091,18092,18093,18094,18095,18096,18097,18098,18099,18100,18101,18102,18103,18104,18105,18106,18107,18108,18109,18110,18111,18112,18113,18114,18115,18116,18117,18118,18119,18120,18121,18122,18123,18124,18125,18126,18127,18128,18129,18130,18131,18132,18133,18134,18135,18136,18137,18138,18139,18140,18141,18142,18143,18144,18145,18146,18147,18148,18149,18150,18151,18152,18153,18154,18155,18156,18157,18158,18159,18160,18161,18162,18163,18164,18165,18166,18167,18168,18169,18170,18171,18172,18173,18174,18175,18176,18177,18178,18179,18180,18181,18182,18183,18184,18185,18186,18187,18188,18189,18190,18191,18192,18193,18194,18195,18196,18197,18198,18199,18200,18201,18202,18203,18204,18205,18206,18207,18208,18209,18210,18211,18212,18213,18214,18215,18216,18217,18218,18219,18220,18221,18222,18223,18224,18225,18226,18227,18228,18229,18230,18231,18232,18233,18234,18235,18236,18237,18238,18239,18240,18241,18242,18243,18244,18245,18246,18247,18248,18249,18250,18251,18252,18253,18254,18255,18256,18257,18258,18259,18260,18261,18262,18263,18264,18265,18266,18267,18268,18269,18270,18271,18272,18273,18274,18275,18276,18277,18278,18279,18280,18281,18282,18283,18284,18285,18286,18287,18288,18289,18290,18291,18292,18293,18294,18295,18296,18297,18298,18299,18300,18301,18302,18303,18304,18305,18306,18307,18308,18309,18310,18311,18312,18313,18314,18315,18316,18317,18318,18319,18320,18321,18322,18323,18324,18325,18326,18327,18328,18329,18330,18331,18332,18333,18334,18335,18336,18337,18338,18339,18340,18341,18342,18343,18344,18345,18346,18347,18348,18349,18350,18351,18352,18353,18354,18355,18356,18357,18358,18359,18360,18361,18362,18363,18364,18365,18366,18367,18368,18369,18370,18371,18372,18373,18374,18375,18376,18377,18378,18379,18380,18381,18382,18383,18384,18385,18386,18387,18388,18389,18390,18391,18392,18393,18394,18395,18396,18397,18398,18399,18400,18401,18402,18403,18404,18405,18406,18407,18408,18409,18410,18411,18412,18413,18414,18415,18416,18417,18418,18419,18420,18421,18422,18423,18424,18425,18426,18427,18428,18429,18430,18431,18432,18433,18434,18435,18436,18437,18438,18439,18440,18441,18442,18443,18444,18445,18446,18447,18448,18449,18450,18451,18452,18453,18454,18455,18456,18457,18458,18459,18460,18461,18462,18463,18464,18465,18466,18467,18468,18469,18470,18471,18472,18473,18474,18475,18476,18477,18478,18479,18480,18481,18482,18483,18484,18485,18486,18487,18488,18489,18490,18491,18492,18493,18494,18495,18496,18497,18498,18499,18500,18501,18502,18503,18504,18505,18506,18507,18508,18509,18510,18511,18512,18513,18514,18515,18516,18517,18518,18519,18520,18521,18522,18523,18524,18525,18526,18527,18528,18529,18530,18531,18532,18533,18534,18535,18536,18537,18538,18539,18540,18541,18542,18543,18544,18545,18546,18547,18548,18549,18550,18551,18552,18553,18554,18555,18556,18557,18558,18559,18560,18561,18562,18563,18564,18565,18566,18567,18568,18569,18570,18571,18572,18573,18574,18575,18576,18577,18578,18579,18580,18581,18582,18583,18584,18585,18586,18587,18588,18589,18590,18591,18592,18593,18594,18595,18596,18597,18598,18599,18600,18601,18602,18603,18604,18605,18606,18607,18608,18609,18610,18611,18612,18613,18614,18615,18616,18617,18618,18619,18620,18621,18622,18623,18624,18625,18626,18627,18628,18629,18630,18631,18632,18633,18634,18635,18636,18637,18638,18639,18640,18641,18642,18643,18644,18645,18646,18647,18648,18649,18650,18651,18652,18653,18654,18655,18656,18657,18658,18659,18660,18661,18662,18663,18664,18665,18666,18667,18668,18669,18670,18671,18672,18673,18674,18675,18676,18677,18678,18679,18680,18681,18682,18683,18684,18685,18686,18687,18688,18689,18690,18691,18692,18693,18694,18695,18696,18697,18698,18699,18700,18701,18702,18703,18704,18705,18706,18707,18708,18709,18710,18711,18712,18713,18714,18715,18716,18717,18718,18719,18720,18721,18722,18723,18724,18725,18726,18727,18728,18729,18730,18731,18732,18733,18734,18735,18736,18737,18738,18739,18740,18741,18742,18743,18744,18745,18746,18747,18748,18749,18750,18751,18752,18753,18754,18755,18756,18757,18758,18759,18760,18761,18762,18763,18764,18765,18766,18767,18768,18769,18770,18771,18772,18773,18774,18775,18776,18777,18778,18779,18780,18781,18782,18783,18784,18785,18786,18787,18788,18789,18790,18791,18792,18793,18794,18795,18796,18797,18798,18799,18800,18801,18802,18803,18804,18805,18806,18807,18808,18809,18810,18811,18812,18813,18814,18815,18816,18817,18818,18819,18820,18821,18822,18823,18824,18825,18826,18827,18828,18829,18830,18831,18832,18833,18834,18835,18836,18837,18838,18839,18840,18841,18842,18843,18844,18845,18846,18847,18848,18849,18850,18851,18852,18853,18854,18855,18856,18857,18858,18859,18860,18861,18862,18863,18864,18865,18866,18867,18868,18869,18870,18871,18872,18873,18874,18875,18876,18877,18878,18879,18880,18881,18882,18883,18884,18885,18886,18887,18888,18889,18890,18891,18892,18893,18894,18895,18896,18897,18898,18899,18900,18901,18902,18903,18904,18905,18906,18907,18908,18909,18910,18911,18912,18913,18914,18915,18916,18917,18918,18919,18920,18921,18922,18923,18924,18925,18926,18927,18928,18929,18930,18931,18932,18933,18934,18935,18936,18937,18938,18939,18940,18941,18942,18943,18944,18945,18946,18947,18948,18949,18950,18951,18952,18953,18954,18955,18956,18957,18958,18959,18960,18961,18962,18963,18964,18965,18966,18967,18968,18969,18970,18971,18972,18973,18974,18975,18976,18977,18978,18979,18980,18981,18982,18983,18984,18985,18986,18987,18988,18989,18990,18991,18992,18993,18994,18995,18996,18997,18998,18999,19000,19001,19002,19003,19004,19005,19006,19007,19008,19009,19010,19011,19012,19013,19014,19015,19016,19017,19018,19019,19020,19021,19022,19023,19024,19025,19026,19027,19028,19029,19030,19031,19032,19033,19034,19035,19036,19037,19038,19039,19040,19041,19042,19043,19044,19045,19046,19047,19048,19049,19050,19051,19052,19053,19054,19055,19056,19057,19058,19059,19060,19061,19062,19063,19064,19065,19066,19067,19068,19069,19070,19071,19072,19073,19074,19075,19076,19077,19078,19079,19080,19081,19082,19083,19084,19085,19086,19087,19088,19089,19090,19091,19092,19093,19094,19095,19096,19097,19098,19099,19100,19101,19102,19103,19104,19105,19106,19107,19108,19109,19110,19111,19112,19113,19114,19115,19116,19117,19118,19119,19120,19121,19122,19123,19124,19125,19126,19127,19128,19129,19130,19131,19132,19133,19134,19135,19136,19137,19138,19139,19140,19141,19142,19143,19144,19145,19146,19147,19148,19149,19150,19151,19152,19153,19154,19155,19156,19157,19158,19159,19160,19161,19162,19163,19164,19165,19166,19167,19168,19169,19170,19171,19172,19173,19174,19175,19176,19177,19178,19179,19180,19181,19182,19183,19184,19185,19186,19187,19188,19189,19190,19191,19192,19193,19194,19195,19196,19197,19198,19199,19200,19201,19202,19203,19204,19205,19206,19207,19208,19209,19210,19211,19212,19213,19214,19215,19216,19217,19218,19219,19220,19221,19222,19223,19224,19225,19226,19227,19228,19229,19230,19231,19232,19233,19234,19235,19236,19237,19238,19239,19240,19241,19242,19243,19244,19245,19246,19247,19248,19249,19250,19251,19252,19253,19254,19255,19256,19257,19258,19259,19260,19261,19262,19263,19264,19265,19266,19267,19268,19269,19270,19271,19272,19273,19274,19275,19276,19277,19278,19279,19280,19281,19282,19283,19284,19285,19286,19287,19288,19289,19290,19291,19292,19293,19294,19295,19296,19297,19298,19299,19300,19301,19302,19303,19304,19305,19306,19307,19308,19309,19310,19311,19312,19313,19314,19315,19316,19317,19318,19319,19320,19321,19322,19323,19324,19325,19326,19327,19328,19329,19330,19331,19332,19333,19334,19335,19336,19337,19338,19339,19340,19341,19342,19343,19344,19345,19346,19347,19348,19349,19350,19351,19352,19353,19354,19355,19356,19357,19358,19359,19360,19361,19362,19363,19364,19365,19366,19367,19368,19369,19370,19371,19372,19373,19374,19375,19376,19377,19378,19379,19380,19381,19382,19383,19384,19385,19386,19387,19388,19389,19390,19391,19392,19393,19394,19395,19396,19397,19398,19399,19400,19401,19402,19403,19404,19405,19406,19407,19408,19409,19410,19411,19412,19413,19414,19415,19416,19417,19418,19419,19420,19421,19422,19423,19424,19425,19426,19427,19428,19429,19430,19431,19432,19433,19434,19435,19436,19437,19438,19439,19440,19441,19442,19443,19444,19445,19446,19447,19448,19449,19450,19451,19452,19453,19454,19455,19456,19457,19458,19459,19460,19461
0.0,2.3443923,3.292256,2.6394866,2.8536983,3.5179873,3.3848908,2.9813654,2.3384564,2.4065402,2.9153998,2.3598356,3.3581252,2.143015,3.1027765,2.5611014,3.1364036,2.4533184,3.599228,3.3953264,3.2812607,3.067071,2.243038,2.9772663,3.3508294,3.441852,2.692847,3.0124154,2.4517865,2.2329962,2.4248817,3.3785796,3.308351,2.9903388,3.651181,3.0124154,3.0220158,2.5378191,3.1316187,2.8512583,2.85248,2.9513376,2.3344538,2.5854607,2.8095598,2.8506463,3.112605,3.605951,2.683947,3.507181,2.445604,2.363612,2.8864908,2.607455,2.3617277,2.4828737,3.308351,3.2692795,3.0261245,2.6711729,2.8027737,2.8609366,2.3521826,2.5289166,3.4358444,2.357935,3.3447852,2.9925535,2.5502284,2.20412,2.7965744,2.8041394,2.1818435,2.839478,0.845098,2.2576785,3.206826,2.9566486,3.1538148,2.1003704,2.6170003,3.109241,2.3117537,2.663701,2.3201463,3.31618,3.3188977,2.2329962,2.7930915,2.3344538,3.3673558,2.7795966,2.2764618,2.9100904,3.203305,2.3053513,2.2576785,1.0413927,2.4899585,3.5921767,2.510545,2.7678976,2.9395192,2.8842287,0.7781513,2.668386,3.593729,3.7554173,3.4324882,2.30103,2.149219,2.7151673,3.2407987,1.90309,2.5910647,3.7564077,2.8488047,2.9111576,2.988113,2.8356905,2.5728717,2.6794279,3.2907023,2.2355285,2.8419847,2.744293,3.5878232,2.1903317,2.2718415,2.4409091,2.7331972,2.7528164,2.4313638,3.0906107,3.573104,2.60206,2.4913616,2.6354837,2.8337843,2.7267272,2.0128372,2.326336,3.402777,2.8267226,2.4199557,2.988559,2.7259116,2.7283537,2.61595,2.7752461,2.5340261,3.8665237,3.608526,2.8893018,2.9273703,3.0976043,3.2035768,3.217484,2.4913616,2.4828737,3.850891,2.8419847,2.5728717,3.2713768,2.803457,2.7176704,2.283301,2.7371926,3.2208922,3.0867157,2.9127533,2.800717,3.1878026,2.220108,2.3909352,3.009451,2.9057958,2.4885507,1.9590414,2.4756713,2.5301998,2.8095598,2.848189,3.3416324,3.066326,2.832509,2.683047,2.2900345,2.9768083,3.0499928,3.1900513,2.61066,2.7923918,2.7752461,2.94939,3.5182507,2.517196,2.463893,3.0930712,2.2944663,2.4814427,1.1760913,2.5888317,2.9036326,2.9138138,2.4996872,2.6599162,2.178977,3.23325,2.8048208,2.3222194,2.5670264,2.9532764,2.3222194,3.179839,3.1498346,3.2166936,1.4471581,2.6232493,3.064458,2.6454222,1.7993405,3.2111206,2.897077,2.968483,2.7101173,3.431042,2.178977,2.6211762,2.7371926,3.0923698,3.0342274,2.7339993,2.544068,2.7752461,2.9242792,2.8305886,3.653116,2.7427251,2.8273692,2.693727,2.3673558,2.803457,2.7387805,2.2810333,2.460898,3.195069,3.1964526,3.0503798,3.5887198,3.1547282,3.254548,3.634981,3.368101,2.8920946,3.036629,2.7283537,2.641474,2.948413,3.652343,1.8920946,3.0445397,2.9542425,2.350248,3.0285714,3.2720737,2.6354837,2.243038,3.2526104,2.5092025,3.308991,2.5145478,2.120574,2.807535,3.886998,3.0030296,2.3443923,2.445604,2.673942,3.4159744,2.1931245,1.5185139,3.3677285,2.8475726,2.9079485,2.7267272,3.1038036,3.069298,2.7209857,3.133539,2.552668,3.4551494,2.6972294,2.7641761,3.217747,2.502427,2.7101173,3.4643404,2.9237618,3.07225,3.0824263,2.8413594,3.1786892,2.757396,2.2878017,2.2405493,3.1634595,3.4768317,2.599883,3.0799046,2.4927604,2.8305886,2.20412,3.0269415,3.3541083,2.326336,2.3096302,2.825426,3.4995496,2.9138138,2.5587087,2.5465426,2.8830934,2.6618128,2.5550945,1.8808136,3.4493241,2.6748612,2.687529,2.2329962,2.372912,2.8573325,3.568671,3.147367,2.2900345,2.5658479,3.1553361,2.3673558,2.7803173,2.4361627,3.6891313,3.0433624,3.1068707,1.7242758,2.570543,2.5854607,2.91698,2.363612,2.0293837,2.7839036,3.3178544,2.0086002,2.456366,3.1376705,3.389166,2.870404,2.4313638,3.0737183,2.8494194,3.1176026,2.6304278,3.2271152,2.340444,3.0207756,2.4857213,2.7427251,2.7781513,2.1003704,2.7993405,3.2397997,3.1516762,3.147367,2.0253057,2.6424646,2.3222194,2.8802419,2.7604225,2.5403295,2.178977,2.4377506,3.049218,2.8260748,3.6146863,3.372912,2.6522462,2.980912,3.0174508,2.7176704,3.0421815,2.7299743,2.7307823,2.5477748,2.5428255,2.931966,3.3802114,2.5797837,3.3827372,2.2552724,2.874482,2.5289166,2.6981006,2.4149733,2.4955444,2.902547,3.2432861,3.3136563,3.200303,2.8881795,2.469822,2.5237465,2.7176704,2.8142476,3.195623,3.4831593,2.518514,2.6972294,3.0157788,2.5502284,3.6916118,2.5954962,2.8915374,3.3852487,2.8920946,3.3935752,3.1287222,2.3242824,3.418964,2.445604,2.4048338,2.7566361,2.531479,3.255031,2.9872193,3.4192948,2.518514,3.2137833,2.553883,2.5670264,3.0124154,2.0211892,2.50515,3.121888,2.4533184,2.897077,2.4149733,3.2355285,2.930949,2.6910815,3.0666986,2.790285,2.4281347,2.517196,2.6551385,1.9344984,2.5145478,2.800717,3.2043912,2.350248,2.8674674,3.0342274,2.8475726,2.8293037,2.544068,3.322426,2.8842287,2.965672,2.6464038,3.0047512,3.0382226,2.2552724,2.612784,1.20412,3.1737688,3.3562171,2.3201463,2.8981764,2.7411516,3.3838153,3.30298,3.3535316,3.4225898,2.7497363,2.1367207,2.846337,3.0591846,2.7151673,3.0119932,2.622214,2.6170003,2.7831886,2.075547,3.3380578,2.6232493,2.5365584,2.914343,2.3344538,2.7168376,2.8992732,2.4857213,2.372912,3.3483047,2.6424646,2.2552724,2.6570559,3.408918,3.023664,2.5611014,2.2878017,2.7323937,2.8859262,2.4683473,2.822168,3.0314085,3.6695027,2.5145478,3.6382895,2.8363242,2.876795,2.822168,2.3242824,3.1841233,3.0704074,2.2944663,2.8095598,3.2926989,2.1367207,3.3725438,1.9138138,2.6314437,2.9479237,2.243038,2.8202014,2.5899496,2.5831988,3.473487,3.0580463,2.770852,3.4427931,3.2121875,2.4814427,2.3443923,2.8785217,2.09691,2.9731278,2.7730546,3.1344957,3.5544891,2.8615344,2.6503074,2.7581546,2.692847,2.7218106,3.1821291,3.7199938,2.9800034,2.7909884,3.1574569,2.1038036,2.8088858,3.3244882,3.5635998,3.071514,2.4361627,2.2227166,2.7403626,2.8356905,3.680154,2.7715874,2.6454222,2.7126496,4.2298865,3.1922886,2.4771214,3.1192558,2.807535,3.0530784,2.9872193,1.50515,2.0,2.143015,3.1364036,2.1673174,2.774517,2.8000293,2.628389,3.0293837,3.7932315,3.0788193,1.819544,2.8836615,2.3138673,2.9360108,3.126456,3.4379091,2.91698,3.1637576,2.6599162,3.304275,2.2552724,2.840106,2.2648177,3.0203612,2.5365584,3.0934217,3.123525,2.7923918,3.16643,1.20412,2.80618,2.6551385,2.8692317,3.0633333,2.5276299,2.2718415,2.535294,2.4771214,2.9434946,3.0265334,3.145507,3.585348,3.1283994,3.2296817,2.5740314,3.1271048,2.421604,2.2405493,2.60206,3.4176378,2.5987904,3.3854275,2.5670264,2.668386,3.4012282,2.8813846,2.454845,2.8992732,3.069298,3.2864566,2.845718,2.60206,3.7469454,3.2600713,2.85248,3.195069,3.604766,3.253338,2.5786393,2.4983106,3.0860038,2.1673174,2.2455127,3.313023,2.447158,2.6589649,3.1024337,2.9390197,2.5301998,2.4913616,2.4668677,2.9628427,2.4199557,2.9585638,2.075547,2.4969296,2.9410143,2.2810333,2.9623694,3.1034617,3.454845,2.9180303,3.1880844,2.968483,1.6627579,3.7351995,2.535294,2.8998206,3.4841573,3.1417632,3.0629578,2.6803355,3.4828737,3.1589653,2.90309,2.445604,2.7759743,2.692847,2.8475726,2.6711729,2.7909884,2.8597386,1.6532125,3.361539,2.6404815,2.8686445,3.0051806,3.0305998,3.4959605,1.230449,3.3025475,3.0762763,2.7730546,3.0595634,3.7978904,2.8668778,2.745855,2.5428255,2.7909884,2.788875,3.2764618,2.4683473,2.7299743,3.2586372,2.897077,3.0038912,2.3096302,3.1607685,2.794488,2.8750613,2.2455127,2.4065402,3.1283994,2.421604,3.4380674,2.1875207,3.1348143,2.7041504,3.6867256,3.3539162,2.6314437,2.2944663,3.383097,2.50515,2.933993,2.8881795,1.9867717,3.0530784,3.2940252,2.3384564,2.8536983,2.7930915,3.1755118,3.888741,3.075182,2.9726655,3.0888445,2.6693168,2.8305886,2.0791812,2.9795485,3.109241,3.463893,2.7307823,1.9867717,3.4653828,2.7283537,2.871573,2.6404815,3.2853322,3.7340794,2.0253057,2.6324573,3.0354297,2.8122447,3.2445245,3.357363,3.3898745,3.171434,3.6539838,2.5854607,2.5854607,2.4533184,3.4785664,3.2019432,3.5025637,3.3970706,3.2981977,2.5563025,3.071882,3.4302363,2.8041394,2.5820634,2.788875,3.2851071,3.0759118,2.6794279,2.7874606,1.4149734,3.5375671,3.758003,2.7528164,3.2626884,3.0515385,2.456366,2.9872193,3.065206,3.7857568,2.6998377,2.790285,2.6344774,3.146748,2.7693772,2.7824726,3.0358298,3.1637576,2.8981764,2.3384564,2.456366,2.5658479,2.4683473,3.0666986,2.7007036,2.6866362,3.5464194,2.4248817,2.6117234,2.5740314,3.4003654,2.1958997,2.4785664,1.8129133,2.4742162,3.0870712,3.185542,2.9745116,3.6963563,3.2385478,2.4517865,2.6785183,2.0211892,2.2810333,3.193403,2.6394866,2.0374265,3.4148064,3.3752978,3.3647385,2.5797837,2.994757,2.133539,2.820858,2.6404815,3.1737688,2.7611759,3.4247184,2.1172712,3.3410387,3.3346548,2.3324385,2.2878017,3.241048,3.5917323,2.7767012,2.848189,2.948413,2.741939,2.8202014,2.7795966,3.048442,3.9158745,2.3304138,2.978637,2.4756713,2.9731278,2.651278,2.8937619,3.2557547,3.1693804,2.0934217,3.4589398,3.0111473,1.9822712,3.4329693,2.469822,3.4527063,2.3222194,2.423246,2.064458,2.9508514,3.0561423,2.832509,3.2960067,2.7686381,2.9854264,2.7528164,3.0398107,2.604226,2.8228216,2.7558749,1.968483,2.5145478,2.9637878,2.8142476,2.8870544,3.1271048,1.3424227,2.3541083,2.825426,2.5774918,3.2984164,2.544068,2.9670796,2.1367207,2.9951963,2.3856063,2.3521826,2.376577,2.7937903,2.7291648,2.663701,2.2576785,2.5301998,2.8109043,3.1000257,3.3153405,2.230449,3.350442,2.4048338,2.9273703,2.8937619,2.7134905,2.5854607,2.3201463,3.1271048,3.148911,3.4056878,2.7331972,2.4756713,2.693727,1.6812413,2.4885507,3.1522884,2.9020028,3.352954,2.6866362,2.612784,3.4196253,3.7859702,2.931458,2.6551385,2.3598356,3.0386202,3.6909046,2.9708116,2.4048338,2.4785664,2.5910647,3.447158,3.0354297,2.7656686,3.3053513,2.463893,3.0132587,2.9047155,2.8981764,3.2227166,2.967548,3.2367892,3.273233,2.045323,2.5599067,3.3228393,2.045323,2.919078,3.1038036,3.0561423,3.5573869,3.8171685,3.1967287,2.7795966,2.689309,3.0394142,2.3201463,2.6211762,2.9365137,2.4116197,2.687529,2.7067177,2.651278,2.3909352,3.2607868,3.185542,2.9185545,3.4676082,2.8413594,3.779885,3.4756713,2.7611759,2.8293037,2.7250946,4.0711823,2.6803355,2.3201463,2.6757784,3.6842167,3.519828,2.454845,2.5899496,2.9329808,1.819544,2.9777236,2.8369567,2.4031205,2.463893,2.3138673,2.2810333,2.2148438,3.1821291,3.2035768,2.8573325,3.6262376,2.7824726,2.7656686,2.206826,3.3119657,3.2709117,2.5428255,2.5797837,3.5229657,2.5211382,2.3443923,3.3281755,3.1166077,3.0780942,3.3459616,2.4899585,3.5817223,2.8785217,2.7024305,2.7604225,3.452553,2.5888317,2.4756713,3.0354297,2.133539,2.5145478,2.9532764,3.1702616,3.0770044,2.988113,2.454845,1.9777236,2.209515,2.693727,3.534407,3.2043912,3.3845327,3.0004342,2.3324385,2.5118833,3.0515385,2.6910815,2.2718415,2.2988532,2.833147,3.6612446,3.2626884,3.3539162,3.2352757,2.4913616,2.8813846,2.4828737,3.0965624,2.9995656,2.5611014,2.920645,2.5820634,3.266937,2.8785217,2.3802114,2.8981764,2.854913,2.518514,2.3944516,2.9745116,2.9489017,3.719911,2.5877109,2.693727,3.0281644,2.7347999,3.2607868,2.9552066,3.8579955,2.5550945,2.230449,2.3483047,2.4297523,2.9294188,3.1625643,2.604226,3.1367207,2.2600713,3.1192558,2.2988532,2.5237465,3.5579882,2.5587087,2.0413928,2.6314437,3.582745,2.9722028,3.3126004,3.6764193,3.6424646,3.552303,2.9790928,0.7781513,3.172311,3.075547,0.7781513,2.2227166,3.217484,2.8000293,2.8088858,2.8674674,2.5428255,2.8825245,2.7678976,3.0849335,3.3736475,2.9576073,3.0827854,3.1159432,2.09691,3.5868123,2.1522884,2.7839036,3.510813,1.5563025,2.7528164,2.9469433,2.919078,2.806858,3.6410773,3.5145478,3.3230457,3.2464986,3.0806265,3.1417632,2.9489017,2.9180303,2.770852,2.8188853,3.166726,2.7387805,2.6424646,3.1115985,2.607455,3.133539,2.463893,2.9590414,2.3617277,3.4034636,2.969416,2.4166405,3.2477279,3.3843534,2.8727388,3.2352757,3.009451,2.8920946,2.1583624,2.5237465,2.1105897,2.7715874,2.9513376,2.9637878,3.1708481,2.8488047,2.0791812,2.340444,2.9527924,2.97635,3.232996,2.9708116,2.8785217,1.3617278,3.4284587,3.2392995,2.820858,3.1961763,2.6095943,1.3222193,2.3541083,3.175222,3.0034604,2.8299468,2.7831886,2.6884198,2.0791812,2.1271048,2.599883,3.3666098,2.8536983,2.7781513,2.515874,3.2526104,2.845718,3.1445742,2.6211762,2.5965972,3.4875627,2.7909884,3.048442,2.5563025,3.0569048,3.0081742,3.159567,2.3909352,2.9111576,3.5974758,2.7403626,3.1550322,2.1003704,3.5140162,2.4149733,3.0511525,2.4771214,2.665581,3.20871,3.7598944,2.620136,3.0378246,3.431042,3.0860038,2.6273658,1.1760913,3.0081742,2.4166405,2.5224442,2.3424227,3.1199155,2.9185545,2.5211382,3.5821772,2.8881795,2.9047155,2.4668677,2.220108,3.6217992,3.2271152,2.9429996,2.6551385,3.0618293,3.1267805,3.4034636,2.8808136,3.215373,3.1737688,3.1498346,2.4393327,2.7611759,3.4463818,2.1172712,3.5294304,3.1906118,3.064458,3.4318461,2.6998377,3.1159432,2.938019,3.3390536,2.3598356,2.463893,2.764923,2.5943925,2.9410143,3.1812718,2.8567288,2.1903317,2.7752461,2.3521826,3.5607433,3.2140486,3.075547,3.3255157,2.900367,2.9153998,2.2278867,2.369216,2.4517865,2.371068,2.376577,2.8293037,2.7656686,2.445604,3.406029,0.69897,2.4533184,3.2049336,2.876795,3.2736955,3.5587087,2.7379873,3.1417632,3.1075492,2.7874606,2.4393327,3.1538148,2.4149733,2.839478,2.3909352,3.0433624,2.570543,3.4533184,2.7299743,2.5403295,2.357935,2.5289166,2.3673558,2.30103,2.6095943,2.710963,2.7824726,1.8129133,2.9921114,3.4695275,3.0425756,2.8692317,2.5403295,2.7824726,2.6551385,2.897627,2.790285,3.2103186,3.0569048,1.6627579,3.071882,3.3400474,3.5213997,2.5378191,3.3271544,2.897627,2.8506463,2.8992732,3.1238515,3.0614524,2.8048208,3.639586,2.4814427,3.5541255,3.0115705,3.6143699,2.8627276,3.3812957,2.846337,3.0530784,3.0178678,3.546296,2.462398,2.252853,2.502427,2.6444385,2.7867515,2.7193313,3.3277674,3.5378191,2.2552724,2.4031205,2.5910647,3.4898179,3.4909413,2.848189,2.8494194,1.7403626,2.9722028,3.7508938,2.4048338,2.7505083,2.4281347,2.8095598,2.454845,2.535294,3.2355285,2.3617277,2.8228216,2.1271048,3.1550322,2.4248817,3.9083776,3.2674065,2.994317,2.8937619,3.4235735,1.4913617,3.2655253,2.1931245,2.9604707,2.363612,3.0951693,3.3673558,1.8920946,3.2417955,2.7972674,3.704408,3.006038,3.0934217,2.230449,2.552668,2.6608655,2.4409091,2.447158,2.3483047,3.1105897,3.1089032,2.7831886,2.9951963,3.007748,2.350248,2.909021,3.4480877,2.7250946,3.162863,2.85248,2.833147,3.3710678,2.689309,3.2089784,2.8241258,3.5510838,2.20412,2.8853612,3.0207756,3.0780942,2.4116197,2.864511,2.2810333,3.5133507,2.3617277,3.2513947,3.4043205,2.9872193,2.969416,2.4983106,2.7839036,3.1640553,2.838849,2.994317,2.6263404,2.164353,3.2415464,3.458638,2.8609366,2.919078,1.9294189,2.5820634,2.864511,2.7151673,2.5774918,2.8813846,2.8155777,3.259116,2.8893018,2.7752461,3.2911468,3.4247184,2.7307823,1.230449,3.1983821,2.7723217,2.7185018,2.2787535,2.217484,2.456366,3.4286206,1.4313638,3.3548765,2.5820634,2.4668677,2.8692317,2.0253057,2.9360108,2.7619278,3.0704074,3.200303,2.7596679,2.5763414,3.1267805,2.4814427,3.5537617,3.3457656,2.9410143,3.308991,2.4487064,2.8668778,2.612784,2.7972674,2.4683473,2.770852,2.5943925,2.1038036,2.6170003,2.8102326,2.4969296,2.9444828,3.5451834,3.5970366,3.0257154,3.3933997,2.7558749,3.0831442,2.7693772,3.4724638,2.5403295,3.259116,1.0413927,2.9513376,3.6609602,2.2944663,2.876795,2.7250946,2.7058637,2.974972,3.0195317,2.687529,2.9532764,3.036629,3.0157788,3.3993275,2.8920946,2.164353,3.1316187,3.049218,3.1209028,2.8627276,3.048442,3.3942766,2.9434946,2.9576073,3.218273,2.292256,3.4599953,2.6730208,2.4913616,2.8202014,2.9556878,2.3201463,2.50515,2.5797837,2.3138673,3.4891143,1.968483,3.0124154,2.4913616,2.3961992,2.146128,2.5843313,2.454845,2.469822,3.4404368,2.4742162,2.4132998,2.5797837,2.6148973,3.538825,3.1562462,2.5658479,2.4913616,2.326336,2.993877,2.515874,2.5943925,3.4237373,3.5737996,2.4329693,3.1486027,2.4517865,2.4668677,1.968483,2.9334872,2.682145,2.60206,3.0707765,3.1010594,2.0827854,3.0182843,2.2455127,3.1516762,3.3581252,3.193959,3.0610752,3.1238515,2.269513,3.2479732,2.2810333,2.5797837,3.3856063,2.0863597,3.307282,2.4393327,2.7323937,2.7993405,3.043755,2.6560981,2.30103,3.2626884,2.4913616,2.8188853,3.2140486,2.5774918,2.8981764,2.6232493,2.9872193,2.5899496,2.9986951,2.8909795,3.268344,1.968483,2.2278867,2.4409091,2.691965,2.2355285,3.292256,2.7596679,2.9106245,3.239049,3.7003574,2.7176704,2.3201463,3.6631353,2.4409091,2.146128,2.553883,2.3344538,2.82866,2.5301998,1.2552725,2.5301998,1.9444827,2.871573,2.8573325,3.1306553,3.0863597,3.5096056,3.1139433,3.2951272,2.5289166,2.6232493,2.3242824,3.556182,2.2764618,2.4048338,2.6444385,2.2227166,3.130334,2.822168,3.1274288,3.0199466,2.423246,2.5224442,2.8095598,3.2648177,2.7923918,2.5465426,2.0791812,3.0030296,2.970347,3.2873538,2.930949,2.6570559,2.9405165,2.6748612,3.5224442,3.3656752,3.4676082,2.8041394,3.5069108,2.3117537,3.2278867,2.5403295,2.9360108,2.6963563,2.8727388,3.1109262,3.3776705,3.5672617,3.7150836,2.764923,2.860338,2.8998206,2.7339993,2.0086002,2.9898946,2.4149733,3.4268365,2.8937619,2.5365584,3.2335038,2.3096302,2.7596679,2.1818435,2.7024305,2.7656686,3.0334237,2.919601,3.242293,2.668386,2.7860413,3.241048,2.5477748,3.0362296,2.376577,3.1166077,2.693727,2.1367207,3.193681,2.70927,3.5781806,2.5786393,3.075182,2.7151673,2.7143297,3.071882,2.5854607,2.8992732,3.1225436,3.4029489,2.846337,2.7427251,2.6848454,3.4126284,2.454845,3.0081742,3.4940155,3.0860038,2.4409091,2.6263404,2.9537597,2.70927,3.5187771,2.4132998,2.9159272,2.8825245,2.30103,2.806858,3.2624512,2.8813846,3.1592662,2.7226338,2.8870544,2.6444385,2.7007036,3.3100557,3.5712428,3.4079006,3.3712525,2.9489017,2.683947,2.833147,2.164353,3.1763806,3.8436065,2.2718415,2.30103,3.265761,2.269513,3.5596673,3.0877814,3.544812,3.048442,2.544068,2.4756713,2.9542425,2.6404815,2.6866362,2.552668,2.6963563,2.9344985,2.6963563,2.8981764,3.373096,3.5359268,2.3944516,2.1303337,3.1498346,2.8779469,2.6211762,3.09691,3.3923452,2.888741,2.1003704,2.693727,2.0211892,2.6757784,2.790285,2.870404,3.2156377,3.1583624,3.1992064,2.2455127,2.1139433,2.3443923,3.1852589,3.0207756,2.3344538,2.961421,3.640581,3.69117,2.848189,2.2988532,2.9268568,2.8609366,3.277609,2.988113,2.5276299,1.6232493,3.2988532,2.209515,3.3087778,2.120574,2.9772663,3.5620549,3.8468318,3.2966652,2.4313638,3.146748,2.161368,2.3820171,3.1743505,3.1619666,3.0374265,2.6263404,2.6374898,2.164353,2.7307823,2.0934217,3.1132748,3.3845327,2.80618,2.292256,3.0852907,2.788875,2.5910647,2.4593925,3.2678754,3.0199466,2.357935,3.499412,2.838849,3.077368,3.2739267,2.3673558,2.806858,2.517196,2.9722028,2.5763414,3.3512163,2.682145,1.69897,2.5670264,2.8293037,3.32695,2.564666,2.593286,2.4712918,2.988113,2.9329808,2.9898946,3.70927,2.9464524,3.203305,3.8609965,3.0888445,3.3324385,2.6608655,2.4065402,2.2278867,2.8202014,2.9074113,3.3856063,2.4712918,3.4740705,3.2284005,2.5843313,3.123525,2.269513,2.6314437,2.840106,3.6203444,2.3979402,2.8169038,2.6910815,2.897627,2.178977,3.2915907,3.6696887,2.668386,2.6273658,2.7867515,2.553883,3.2678754,2.460898,2.7693772,3.2166936,2.143015,3.2296817,3.0244856,2.3138673,2.8088858,3.143015,2.9489017,2.143015,3.3653007,3.0580463,3.0362296,2.909021,2.2405493,2.670246,3.2076344,2.8169038,3.2164297,2.5682018,3.0124154,2.9542425,3.364551,2.8488047,2.3483047,3.0941217,3.206286,2.7151673,3.5067756,3.180126,2.8609366,2.4065402,2.6263404,3.0740848,1.3424227,3.1328998,2.0934217,3.4159744,2.991669,1.8920946,3.27738,2.1367207,2.992995,2.770852,2.6211762,2.3242824,2.3521826,2.4048338,2.897077,2.5820634,3.4020894,2.6981006,2.8088858,2.763428,1.3424227,3.1815577,3.23325,3.0398107,2.5987904,2.178977,3.365488,2.7489629,2.691965,2.4132998,3.155943,2.6424646,2.5877109,2.5954962,3.3564084,3.2380462,3.065206,2.4199557,2.5987904,2.6608655,3.3328424,3.2232363,3.2576785,2.2479732,3.3306167,2.691965,2.20412,3.6399841,3.2755418,2.7824726,2.9074113,2.8721564,2.8109043,2.7267272,3.2266,2.7965744,3.0402067,1.9344984,2.7596679,3.333044,3.25042,2.845098,3.009451,2.7234557,3.4930396,2.8088858,3.1637576,2.6963563,3.0867157,2.5965972,2.4683473,3.4540823,2.2810333,2.9405165,2.564666,2.820858,2.0253057,2.7339993,2.292256,2.8488047,3.266937,2.4593925,3.4173055,3.3571723,0.30103,2.515874,2.666518,2.6570559,2.3117537,2.9726655,2.9395192,2.961421,3.2782962,2.6608655,2.9542425,3.3298044,1.9294189,2.376577,2.3979402,3.2552726,3.3384564,3.3477201,2.8536983,3.0111473,3.4171395,3.9479237,2.5301998,3.2810333,2.931966,2.9079485,3.3298044,2.445604,2.5599067,3.4527063,3.8803563,2.7176704,2.0086002,2.462398,3.242293,2.5658479,2.9079485,3.3600252,2.5550945,2.8169038,2.8041394,2.7151673,3.533899,2.570543,3.7121444,2.3443923,2.8615344,2.937016,2.4132998,2.454845,3.4874213,3.8110385,1.4149734,2.8241258,2.7209857,2.7176704,3.071514,2.217484,2.8041394,3.426023,3.1122699,2.79588,3.5882716,2.5477748,2.6599162,2.2787535,3.3628592,2.6981006,3.3261309,3.5781806,2.7730546,2.605305,2.3344538,2.9777236,3.4696748,3.059942,1.8633229,3.0503798,3.0374265,2.6972294,2.3673558,2.1303337,3.6882417,1.20412,2.9800034,2.649335,2.2576785,2.7067177,2.6884198,2.5831988,2.445604,2.6551385,2.8318698,2.9405165,2.897077,3.1673174,2.4166405,3.3926969,2.5658479,2.0827854,3.391288,2.4771214,2.2944663,2.525045,3.2962263,2.6748612,3.198932,2.178977,2.5831988,2.864511,2.2148438,2.7218106,3.0195317,3.2129862,2.8419847,2.7566361,2.7007036,3.34183,3.1922886,2.708421,2.7299743,2.6748612,2.988559,3.2839792,2.3117537,2.2552724,3.0136797,2.460898,3.2518814,3.0606978,3.3845327,3.0476642,2.7581546,3.1383028,2.9795485,3.2513947,2.965672,3.5251744,2.682145,3.4300752,3.216166,2.7972674,2.937016,3.5740314,3.0762763,3.307282,3.0860038,2.9772663,3.7508168,2.9410143,2.5224442,2.5145478,2.2479732,2.6314437,2.9854264,3.4187982,2.7267272,1.6532125,2.7134905,3.0030296,3.2307043,2.8853612,3.1746411,2.8095598,2.1105897,2.6314437,3.509337,2.668386,2.340444,2.9903388,2.4248817,2.7185018,2.7299743,2.4742162,2.6464038,2.463893,3.324694,2.6748612,2.94939,2.9698815,3.4871383,3.3558345,2.7596679,3.313023,2.7427251,3.5627685,3.4667194,2.6354837,2.7979596,2.5403295,2.871573,3.2855573,3.4427931,3.4173055,2.220108,2.9637878,2.20412,2.969416,3.2789822,2.6954818,2.2648177,2.8202014,2.6522462,3.1007152,3.4448252,3.0047512,2.8169038,2.902547,3.1728947,2.4166405,2.143015,3.5166676,3.077368,3.0008678,3.457276,3.6697817,2.064458,2.1271048,2.5587087,3.869701,2.5877109,2.6117234,2.0374265,2.7450747,3.1670218,2.3424227,2.888741,2.4248817,3.5774918,2.677607,2.5415792,2.5820634,2.8234742,2.6503074,2.6354837,3.3291943,2.8674674,2.2278867,2.3483047,2.252853,2.3961992,3.2631624,3.4253712,2.4297523,2.622214,2.4329693,2.423246,3.0402067,2.6117234,2.525045,2.8267226,2.389166,3.1553361,3.159567,2.50515,2.964731,2.4487064,2.9818187,2.9580858,2.5877109,3.1225436,2.8382192,1.9542425,3.065206,2.822168,2.5843313,3.1401937,2.3159704,2.8512583,3.0346284,3.539076,3.0199466,2.848189,3.232488,3.215373,3.1858253,2.607455,3.182985,2.6444385,3.596707,2.2227166,2.372912,2.1172712,2.9164538,1.30103,3.0934217,2.8041394,2.9537597,2.445604,3.0689275,3.3053513,2.4313638,2.9074113,2.2013972,2.1105897,2.4843,3.4843,3.0257154,2.9790928,2.5740314,3.2440295,3.370143,3.5364323,3.1598678,2.0827854,2.8260748,3.6274683,2.357935,2.9637878,3.5892792,2.5563025,2.5118833,3.486714,2.992995,2.921166,3.5860243,2.4955444,3.0017338,2.9795485,2.7331972,3.306425,2.666518,3.6194065,2.9360108,2.2648177,2.7803173,3.0346284,3.3087778,2.649335,2.7411516,3.0269415,2.599883,2.7403626,3.0047512,2.687529,3.0153596,3.130012,2.4857213,2.7831886,2.4377506,3.5009222,2.5910647,2.4313638,2.2764618,2.38739,3.2491984,3.2407987,2.8129134,3.3923452,3.007321,2.9768083,2.753583,2.806858,3.5202215,3.5056925,3.0174508,3.109241,3.0103,3.3836358,3.8772562,2.4487064,2.4533184,2.7427251,2.7795966,2.9951963,3.3447852,3.5237465,3.2151086,2.9925535,3.12969,3.0849335,3.5469127,2.7715874,2.7788744,3.0433624,2.9777236,2.848189,3.684576,2.8169038,2.833147,2.1931245,2.0791812,2.7520485,2.6551385,2.5843313,2.4393327,2.38739,2.2148438,2.8870544,3.0744507,2.8175654,2.9585638,2.2405493,2.161368,2.9444828,2.4814427,2.2718415,2.677607,2.6785183,2.8234742,2.8954225,2.2355285,2.421604,2.1818435,2.9329808,3.3705132,2.5854607,2.651278,2.7497363,2.7715874,3.281942,2.161368,2.3222194,2.4742162,0.90309,2.525045,2.7363966,3.145507,3.595055,2.2227166,2.835056,2.9894497,3.1702616,3.2370408,2.677607,2.3820171,2.7058637,1.60206,2.6263404,2.3820171,3.1513698,2.835056,2.7543483,2.8567288,2.7193313,2.5037906,2.535294,2.9628427,2.7752461,3.2736955,2.774517,2.4361627,2.7347999,2.7505083,2.7371926,2.7759743,2.6711729,3.3774884,2.994757,2.683047,3.1401937,3.4127965,2.8169038,2.4843,2.647383,2.206826,2.988559,2.1139433,2.8668778,3.0119932,3.4463818,3.6549463,2.164353,2.8825245,2.5820634,2.687529,3.9361115,2.0863597,1.7160033,3.2574387,2.164353,2.865696,2.1931245,3.045323,3.1328998,2.9294188,2.4281347,2.049218,3.5839918,2.7283537,2.4843,2.5843313,2.94939,2.8267226,3.2949069,2.9854264,2.97635,2.50515,2.612784,3.400538,2.9623694,3.4387004,2.8027737,3.6371894,2.94939,1.1760913,2.9580858,2.5774918,3.246006,3.172311,3.2206311,3.1470578,2.876795,3.0480533,2.531479,2.612784,3.2648177,2.8318698,2.8413594,3.091667,2.8267226,2.7581546,3.2113876,3.0417874,2.3483047,3.9758453,3.2692795,3.057666,3.493876,2.8825245,3.079543,3.5935075,2.4393327,3.0166156,3.120574,2.3242824,2.9138138,2.4132998,3.206826,3.6578205,3.2513947,2.4048338,3.5734518,3.4980347,2.6608655,3.5663197,3.149219,2.340444,3.4382257,3.4763968,3.051924,2.6884198,3.2284005,3.2739267,2.3802114,3.0445397,3.5678494,3.0704074,2.4393327,3.2607868,2.525045,2.161368,3.0740848,2.683047,2.701568,2.914343,2.8773713,2.7176704,2.7972674,2.0863597,2.7965744,2.921166,3.627161,3.4034636,3.250176,2.9405165,2.7656686,3.2966652,3.2931414,2.4913616,3.0124154,3.3827372,3.5657299,2.9405165,3.0362296,3.3453736,2.5774918,2.1931245,3.0068936,3.6379898,3.1504495,2.7427251,3.0530784,3.1386185,1.7242758,3.195346,3.468052,2.8419847,3.0374265,2.647383,2.3673558,2.6866362,2.2988532,3.510813,3.0281644,3.1312978,3.0744507,3.1436393,2.217484,2.8369567,2.6063814,3.0421815,3.0269415,2.2648177,2.951823,2.636488,2.2576785,2.6884198,3.364551,3.0161974,2.607455,3.193959,2.5820634,3.048442,2.7339993,2.668386,2.8267226,3.5182507,3.2785249,2.4593925,2.9405165,2.5340261,2.564666,3.7955325,3.1743505,3.7032053,2.967548,2.8202014,3.4121244,2.9566486,3.299943,3.2830749,1.90309,2.682145,2.8579352,3.2253094,2.9180303,3.2377949,2.7250946,1.7781513,3.1619666,2.149219,3.4731948,3.2727697,2.7604225,2.389166,3.218798,2.683047,3.1869564,2.4377506,2.6424646,3.1209028,2.5740314,2.7226338,2.670246,2.6541765,3.3982873,3.361728,2.9722028,2.7759743,3.3132343,1.30103,2.376577,3.4209454,3.473487,2.570543,3.7400467,2.8733206,2.5403295,2.4843,2.5740314,3.0614524,2.919601,2.9479237,2.5670264,3.1731863,3.2489536,1.845098,3.1964526,2.701568,2.9542425,2.8567288,2.8639174,3.5101428,3.1258066,3.6371894,3.3745651,2.8305886,2.7930915,3.1684976,2.326336,3.0354297,2.9951963,3.2116544,2.5502284,2.7041504,2.7781513,2.4377506,2.4313638,3.3109057,3.6571515,3.3174365,2.968483,3.1610684,3.4001925,2.4742162,2.5763414,3.1964526,2.7371926,2.075547,3.6335695,3.2785249,3.6316466,2.6344774,3.5703094,3.1102529,2.4983106,3.0038912,3.1942368,2.4248817,3.230449,2.5037906,3.4519398,1.39794,2.9907827,2.9365137,2.5831988,2.7874606,2.9800034,3.1202447,2.7126496,3.3508294,2.220108,2.705008,2.6324573,2.7965744,3.4528594,2.2576785,2.622214,3.2844307,2.5877109,2.6972294,2.7347999,2.897077,2.7715874,3.4026053,3.3705132,2.91698,3.0788193,2.5682018,2.6232493,3.123525,3.128076,3.701913,2.531479,2.4742162,3.0220158,2.6095943,2.518514,3.1254814,2.5502284,2.4409091,3.1169395,2.4756713,3.3257208,2.463893,3.352954,2.4742162,4.2068257,2.670246,2.423246,3.3780344,2.7993405,3.447158,2.9294188,2.9127533,2.4885507,3.0989897,3.0806265,2.4517865,2.800717,3.0132587,2.61066,3.066326,2.5797837,1.0413927,3.1225436,2.5599067,2.876795,2.376577,2.806858,2.6748612,3.1880844,3.1652443,2.4913616,2.7930915,2.745855,3.5011961,2.770852,2.8188853,2.3598356,3.1835546,3.4294293,3.3438025,2.2355285,3.300378,1.8808136,2.4983106,3.4225898,3.4119563,2.5965972,2.8898618,2.8041394,3.81191,2.2355285,2.6148973,3.1122699,2.469822,2.4361627,2.7803173,3.4965146,3.3875678,3.5673792,2.9527924,3.7088456,2.6560981,3.3628592,2.326336,3.505557,3.5419536,2.7168376,2.8155777,3.2445245,3.0314085,2.3598356,2.8686445,2.507856,2.8494194,2.3617277,3.198107,3.0398107,3.600864,2.919078,3.7372723,2.2355285,2.5477748,2.9385197,3.3863206,3.071882,3.0472748,2.535294,2.4771214,3.075547,3.0549958,3.4297523,2.6794279,3.6692238,3.3134453,2.741939,3.2716093,2.4955444,3.2467446,3.3539162,2.8573325,3.2127202,2.3820171,2.9532764,2.326336,2.8998206,3.1044872,2.8536983,3.1637576,3.0499928,2.507856,2.5118833,3.224274,2.2900345,2.50515,2.8413594,2.6170003,2.4533184,2.7678976,2.4593925,3.5957167,2.0128372,3.036629,2.600973,3.0759118,2.8808136,2.283301,3.1159432,3.6051972,2.9159272,2.8299468,3.0153596,2.839478,2.7723217,2.5502284,2.930949,4.473706,4.1597476,3.2516382,2.469822,3.007748,2.599883,3.0187006,2.9390197,1.9294189,3.0877814,3.4192948,3.186391,3.0511525,2.8567288,2.146128,2.1583624,2.2764618,2.8915374,0.30103,3.510679,3.2794387,3.690639,3.0257154,2.40824,2.693727,2.909021,2.994317,2.1818435,2.2944663,4.5113487,3.4835873,2.600973,2.230449,2.350248,2.1271048,2.874482,2.9242792,2.7860413,3.286681,3.3350565,2.4996872,3.232996,2.146128,3.987085,2.6211762,3.0195317,3.333044,2.8597386,3.5466661,2.206826,2.7411516,2.4996872,2.4166405,3.043755,3.320354,3.0530784,3.7157526,2.9390197,3.024075,1.20412,3.2509077,2.1038036,3.4988618,2.6374898,2.5763414,2.178977,2.7558749,2.860338,2.4913616,3.157759,3.3653007,2.5622928,3.691347,3.0681858,2.7427251,2.938019,2.7067177,2.363612,2.906335,2.683047,3.5000992,2.3802114,3.2739267,3.1068707,2.0863597,2.4149733,3.1766698,2.2227166,2.9731278,2.9489017,3.2805784,3.5453072,3.0047512,3.4126284,1.9590414,3.3005955,2.8674674,2.651278,2.9329808,2.2944663,2.663701,3.0161974,3.372912,3.002598,2.909021,3.2232363,3.1132748,3.3658621,3.206286,2.665581,3.3967223,2.8859262,2.753583,2.8639174,3.1670218,2.9907827,2.3304138,3.1348143,2.7767012,3.0111473,2.790285,2.2013972,2.693727,2.507856,2.3598356,3.0136797,2.454845,2.8808136,3.0937717,2.3944516,3.3525684,3.41946,2.920645,2.6324573,3.5199592,3.0417874,2.5611014,2.839478,2.4149733,2.6785183,2.5092025,1.4149734,2.8981764,2.9159272,2.7466342,2.6730208,2.525045,2.4593925,2.599883,3.215373,2.710963,2.6424646,3.4676082,2.5490034,2.2148438,3.0277572,2.6618128,1.0791812,2.9854264,2.6063814,2.7185018,2.9537597,3.1003706,2.745855,3.0145206,3.2576785,3.1522884,2.9580858,2.8188853,3.6190934,3.4820156,2.8088858,2.9818187,2.70927,3.4358444,3.1172712,3.1169395,2.9854264,3.1961763,3.0386202,2.4361627,2.622214,2.3443923,2.7024305,3.2464986,2.3802114,3.1442628,2.6263404,2.4048338,3.2464986,2.9263425,2.94939,2.7853298,3.333044,2.8195438,2.6148973,3.4181354,2.8195438,3.5154765,3.5812669,2.7007036,3.1367207,2.571709,2.0827854,3.3416324,3.560982,3.3348558,2.670246,2.460898,2.4065402,2.1139433,3.1498346,2.6599162,2.9185545,3.0244856,2.531479,3.8433573,2.9604707,3.2089784,3.2108533,3.7632782,2.30103,2.7267272,2.217484,2.5763414,2.7339993,3.0153596,3.193681,3.3265407,2.7168376,3.2038484,2.994317,2.4913616,2.5954962,3.1176026,2.9800034,3.0557604,2.641474,3.077368,3.1367207,3.2853322,2.7379873,2.5820634,3.0174508,2.7450747,3.2430382,2.61066,2.5599067,2.518514,2.8041394,3.3967223,2.745855,3.0700378,2.8188853,2.4785664,2.8893018,2.363612,2.2552724,2.692847,2.8518696,2.3598356,2.3222194,2.9410143,3.6474807,2.1038036,3.2377949,2.5965972,3.1640553,3.1696744,3.045323,3.292256,3.1975563,2.9344985,2.7817554,3.2156377,2.767156,3.1370375,3.0178678,2.838849,2.462398,3.3918169,3.7232914,3.6791553,3.1102529,2.9390197,2.350248,2.3856063,3.4749444,2.6232493,2.6522462,2.4857213,1.9912261,3.191451,3.2787535,2.3117537,2.2787535,1.9395193,2.8202014,3.4998245,3.1328998,3.1364036,3.0499928,3.3428173,3.6423657,3.0417874,3.0004342,2.2576785,2.673942,3.6199276,2.4843,2.888741,3.1880844,2.9489017,3.113609,2.303196,3.001301,2.593286,2.9185545,2.0293837,2.3053513,2.4756713,3.0004342,2.217484,2.8633227,3.0726175,2.303196,3.1089032,2.9111576,3.1786892,1.20412,3.5633624,2.3944516,3.5092025,2.120574,3.3628592,2.357935,3.2971036,2.8609366,2.670246,3.5236163,2.9459608,2.4297523,2.7723217,2.8356905,3.325105,3.0930712,3.2743888,2.4857213,2.30103,2.6394866,3.2766914,2.865696,2.517196,2.8920946,3.0398107,2.1818435,2.4885507,3.1003706,3.075547,3.5129511,2.921166,2.553883,2.845098,3.886265,2.788875,3.1598678,2.60206,2.8188853,2.993877,3.07225,2.9410143,3.0707765,2.369216,3.3562171,2.9299295,3.5488806,2.7450747,2.1303337,2.0681858,2.8567288,3.1827,3.200577,3.405517,3.0285714,3.0342274,2.7619278,2.7151673,3.4171395,2.931458,3.071514,2.371068,3.0090258,3.1401937,2.5465426,3.2432861,2.4756713,2.628389,3.0941217,3.209515,2.825426,2.120574,3.166726,2.7930915,2.5211382,3.0986438,3.176959,3.0417874,2.7497363,2.2900345,2.692847,3.1166077,2.7803173,3.4261858,2.350248,2.4785664,2.3521826,2.178977,3.6941662,3.0068936,2.8195438,2.7450747,2.8488047,2.4440448,2.6454222,2.1367207,2.8088858,2.510545,3.0835025,2.6354837,3.4053464,3.0788193,2.5877109,3.16643,2.9127533,3.4269989,2.9185545,2.3304138,3.224792,3.7196627,3.2873538,3.2851071,2.5786393,2.3344538,2.6608655,2.217484,3.1786892,2.3673558,2.3820171,3.6982746,2.2405493,3.5620549,2.369216,3.4868553,2.683947,2.447158,3.036629,3.1024337,2.7450747,3.0610752,2.6884198,3.023664,2.552668,2.7450747,3.8527849,3.3909352,2.5728717,3.0068936,3.3776705,2.6954818,2.5301998,2.3673558,2.8014038,3.0842187,3.1547282,3.34733,2.283301,3.2140486,3.176959,2.9454687,2.372912,3.1238515,2.8273692,2.2148438,3.3484995,3.148294,2.9283957,2.3521826,2.502427,2.900913,3.214314,3.5346606,2.835056,2.164353,2.9263425,2.82866,2.9164538,3.2482185,2.7371926,3.0174508,3.34183,2.3324385,2.8000293,2.4969296,2.9057958,2.9159272,3.2716093,2.4927604,3.2645817,2.164353,2.9542425,2.7176704,3.1894903,2.0413928,2.8965263,2.7387805,3.3982873,2.9503648,2.7788744,1.39794,3.2193224,2.689309,2.8369567,3.2638726,3.3410387,3.8549738,2.854913,2.7767012,3.0572855,2.968483,2.5682018,2.7168376,2.5378191,2.61595,2.4031205,2.7867515,2.6344774,3.0425756,3.4363217,2.9185545,2.8419847,2.9074113,2.5763414,3.7180033,2.303196,3.130012,2.3961992,2.3541083,2.4409091,3.4250448,3.4668677,3.2662318,3.2496874,2.7250946,2.7176704,3.7172544,2.5415792,2.4065402,3.1442628,2.3384564,2.1105897,1.230449,2.502427,3.1185954,2.7283537,2.813581,2.90309,3.130334,2.7331972,3.568671,3.183839,2.5289166,3.5173278,2.91698,3.456973,3.3414345,3.154424,3.0207756,2.8260748,2.788875,2.376577,2.6148973,2.9355073,3.129045,2.5502284,2.8142476,3.7757561,2.5877109,3.405517,3.361539,2.4683473,2.7347999,2.9561684,3.2489536,3.348694,2.1673174,2.6618128,2.8369567,3.2598326,3.4781334,3.048442,2.6211762,2.143015,2.641474,3.450557,3.0277572,3.0338256,1.4313638,3.2035768,2.5415792,2.5820634,2.874482,3.156852,2.9991305,2.848189,3.4255342,2.4593925,2.840106,3.5082603,2.6998377,3.147367,2.350248,2.7283537,3.5238764,2.3053513,3.193959,2.454845,3.2871296,2.20412,2.230449,2.2405493,2.7176704,3.2805784,3.2445245,3.046105,1.20412,2.6794279,3.0090258,3.1824145,2.628389,3.161368,2.4814427,2.8836615,3.0322156,2.6954818,3.2949069,3.3188977,2.7267272,2.5502284,2.9836264,3.1105897,2.9020028,3.4999619,2.6981006,2.8142476,2.7874606,2.6063814,1.6532125,2.5728717,2.4393327,2.6693168,2.161368,3.2543063,1.6720979,3.9744656,3.0103,3.4404368,2.79588,2.2878017,3.4695275,2.6711729,2.357935,2.4281347,1.9190781,3.4973445,2.8802419,2.763428,2.3159704,3.581836,3.1119342,2.691965,3.0115705,2.8796692,3.179839,2.7596679,2.4132998,2.921166,2.38739,2.220108,3.0534625,3.1763806,2.7831886,3.6632297,2.6263404,3.203033,2.7715874,3.4756713,3.418467,3.2479732,3.1516762,3.0700378,3.0580463,2.5611014,1.8325089,2.9258275,2.5943925,3.2156377,2.5211382,2.984077,2.8573325,2.5843313,2.9854264,3.1122699,2.0569048,2.607455,2.705008,2.5477748,3.006038,3.288473,2.9532764,2.269513,2.7520485,3.3838153,2.8721564,2.4785664,2.7168376,2.7781513,2.9263425,3.4192948,3.0480533,2.8488047,3.3416324,2.5943925,3.254548,2.7307823,3.3857849,3.5854607,3.4605973,2.8506463,3.0342274,2.2405493,2.670246,2.9836264,2.622214,2.6304278,2.97635,2.1673174,2.3304138,2.7715874,2.7937903,2.50515,3.130334,2.5378191,2.4742162,2.8000293,3.049218,2.1522884,3.1961763,2.5563025,2.9489017,2.9429996,3.3265407,3.043755,2.6757784,2.8356905,3.0791812,2.423246,2.0934217,3.3176455,2.8536983,2.2787535,3.206286,3.200303,2.3242824,3.7050936,3.3358588,2.9164538,2.7267272,3.3656752,1.7242758,3.1758018,2.445604,2.4955444,2.7715874,3.0906107,2.813581,3.2785249,2.5899496,3.0441477,2.3053513,3.1417632,2.9965117,3.7379873,2.9329808,2.7788744,2.6324573,3.0216026,3.1058507,2.5797837,2.3053513,3.4051754,2.1303337,3.2219355,2.1958997,3.0103,2.369216,2.0863597,3.1547282,2.7193313,2.2900345,2.807535,2.6884198,2.970347,2.9637878,3.5237465,3.193959,2.5797837,2.5563025,3.3498602,2.5899496,2.79588,3.113609,2.757396,2.607455,2.7895808,2.9986951,2.4199557,2.6354837,2.3802114,3.463893,2.146128,3.2984164,2.6148973,2.8692317,3.20871,3.0472748,3.3053513,2.3053513,3.6078837,2.6263404,3.0951693,2.8162413,3.0301948,3.179839,2.8095598,3.1670218,3.0265334,2.605305,3.0503798,3.5173278,2.3201463,3.2540646,3.3638,2.5587087,2.3201463,2.5365584,3.120574,2.9960737,1.9637878,2.9429996,2.806858,2.8773713,2.3820171,3.2785249,1.8512584,2.7134905,3.0297894,2.515874,3.6138418,3.4810123,2.2329962,3.0297894,2.7283537,2.209515,2.5888317,2.220108,2.1958997,2.8937619,2.0,2.7853298,3.365488,3.301681,3.175222,2.3820171,2.9960737,2.924796,3.3308194,2.692847,2.4116197,2.9216864,3.046105,2.1003704,2.8573325,2.9982593,2.8937619,3.0849335,3.0008678,3.4689379,2.2355285,2.9111576,2.2600713,2.6117234,3.002598,3.1316187,2.7795966,2.3944516,3.395676,2.5965972,3.1024337,2.7686381,2.820858,1.9590414,3.242293,2.8573325,2.9180303,3.2402997,2.6963563,2.1303337,3.1835546,2.7299743,3.1743505,2.7497363,3.4617987,3.0845764,3.0759118,3.2127202,2.3944516,2.9858754,3.3624825,3.2787535,2.6253123,2.6273658,2.871573,2.4116197,3.0496056,3.3102684,3.5146806,2.3443923,2.854306,2.1271048,2.2329962,2.4377506,2.8369567,3.1516762,2.8260748,2.701568,2.5502284,3.3809345,3.1152775,2.3598356,2.9960737,2.5587087,3.0982976,3.0115705,2.243038,3.6275706,2.8293037,2.7853298,3.0220158,2.80618,3.067443,3.4326487,3.0476642,3.5011961,2.839478,3.0700378,2.6560981,3.4827306,3.2440295,3.5456781,2.9283957,3.209515,3.205475,3.0549958,2.3242824,2.209515,2.668386,2.2764618,2.510545,2.357935,2.4199557,2.564666,2.3802114,3.0030296,2.3242824,3.4559102,3.146748,2.7767012,2.2944663,2.4116197,3.0141003,2.3304138,2.668386,2.788875,2.564666,3.2365372,2.4756713,3.1746411,2.2479732,3.5413296,2.8188853,2.9329808,2.8698182,2.5145478,2.4927604,3.5647845,2.4533184,2.994317,3.1699681,3.0549958,2.252853,3.7406783,3.0090258,2.9100904,2.7168376,3.2022157,2.2900345,1.7923918,2.5843313,2.220108,3.159567,2.6646419,3.2164297,3.1592662,3.1122699,3.1202447,2.4756713,3.9312544,3.4601457,2.4683473,3.0157788,2.942008,3.2518814,2.1522884,3.2538223,3.0681858,3.23325,3.1763806,3.1983821,3.1746411,3.0888445,2.3344538,2.8419847,2.4248817,2.9800034,2.6063814,2.8633227,2.663701,2.8095598,2.6394866,3.3479152,3.049218,2.552668,1.9344984,2.753583,2.6304278,2.4683473,1.9912261,2.7250946,2.7656686,2.9503648,3.3184807,3.0681858,3.0314085,2.5877109,3.0301948,3.3686588,3.4269989,2.6063814,3.1089032,2.8363242,3.128076,2.0043213,2.8188853,2.4712918,3.6209683,2.507856,2.423246,3.1176026,2.948413,1.9395193,2.045323,3.2103186,2.2227166,2.8954225,2.4329693,2.1522884,3.3628592,3.2626884,2.3541083,3.73464,3.1105897,2.9863238,3.3802114,3.0261245,3.4134674,2.9405165,3.2645817,2.5428255,2.3138673,2.854306,2.9925535,2.7972674,3.311542,2.6570559,3.3338501,2.9355073,2.502427,3.2208922,2.8750613,2.5763414,3.1411362,1.8573325,3.7387805,3.1522884,2.6374898,3.5179873,2.622214,2.7126496,2.61595,2.363612,3.2966652,2.9986951,3.4742162,2.6711729,3.2530956,3.3147097,2.4927604,3.2203696,3.1082268,3.222196,2.673942,2.5237465,3.3396502,2.4828737,2.5502284,2.864511,2.8633227,2.7752461,2.9329808,2.447158,2.6232493,2.4969296,3.4211102,2.9479237,2.5658479,2.807535,3.0413928,2.4955444,3.05423,2.6503074,2.7937903,2.9439888,2.9289076,2.5301998,3.199481,2.8893018,2.933993,3.062582,3.0338256,3.5243962,2.7379873,2.91698,2.6981006,2.845718,2.9822712,2.600973,3.1504495,3.121888,3.1809857,2.9800034,3.3430145,3.2716093,3.2124538,3.0030296,2.2988532,3.2748504,3.912169,2.2648177,3.1411362,2.460898,3.1906118,3.0824263,3.5303278,2.906335,3.0098758,2.3384564,2.666518,2.6314437,2.9273703,3.8196096,2.9410143,2.5237465,1.748188,3.8606374,2.3242824,3.3638,2.1673174,2.6180482,2.3909352,3.2273724,3.8464608,3.9988258,2.833147,3.1702616,3.259594,3.0402067,2.938019,2.6444385,3.0098758,2.2671716,2.6314437,2.6599162,2.7007036,3.1880844,2.6794279,1.9190781,2.7489629,3.1740599,2.683947,2.902547,3.067443,2.3117537,3.300378,3.5487578,2.4593925,3.3935752,3.4448252,3.5013332,3.1274288,2.6263404,3.0881362,2.767156,2.7767012,4.0277166,3.2284005,3.664924,2.9822712,3.2402997,3.224792,2.3443923,2.447158,2.687529,2.5211382,2.7193313,3.6850247,3.0610752,2.906335,3.3238707,2.968483,2.951823,2.0791812,2.9395192,3.182985,2.2227166,2.4281347,2.40824,2.7234557,2.149219,2.462398,2.3201463,3.0277572,3.5677319,2.515874,3.1417632,2.2479732,2.9289076,2.770852,3.303628,3.064458,2.6560981,2.9532764,3.5375671,2.636488,2.7067177,3.877429,3.4154742,2.371068,2.7867515,2.3598356,2.6785183,3.0008678,2.4297523,3.957703,2.9552066,2.8853612,2.363612,3.261263,3.0538464,2.770852,2.3096302,2.5587087,2.607455,2.845718,3.368101,2.7824726,3.1947918,2.376577,2.991669,2.9138138,2.8668778,2.5763414,2.7007036,3.4412236,2.923244,2.7972674,3.0161974,3.3550682,3.246006,2.8633227,2.4756713,2.5301998,3.1824145,2.8129134,2.8813846,2.5145478,2.8241258,2.9527924,2.8088858,3.0261245,3.5740314,3.41397,2.3961992,2.5276299,3.504335,2.5490034,3.1763806,3.2070956,2.5465426,2.8369567,3.3267453,3.0884905,2.5658479,2.6803355,3.5240064,2.5622928,3.0707765,3.1172712,3.3600252,3.2405493,2.636488,2.9344985,3.2405493,3.249443,2.7656686,3.1172712,2.4955444,2.9258275,3.1673174,2.4913616,2.2988532,2.7403626,3.2709117,2.9159272,3.2598326,1.8808136,2.9556878,3.8284667,2.6211762,3.4242282,2.7993405,2.7715874,3.609381,3.0166156,3.223496,3.450557,2.8014038,3.2882493,3.0132587,2.5943925,3.2949069,3.5276299,2.3304138,3.6607707,2.622214,3.3291943,2.447158,2.6589649,3.0681858,3.6228354,2.3324385,3.3494718,3.2395496,2.870404,2.905256,2.7323937,3.2835274,2.9469433,3.533009,2.622214,2.4132998,3.120574,2.2671716,2.6095943,2.9444828,2.6314437,3.623456,2.9527924,2.30103,3.1878026,3.4377506,2.4487064,3.1338582,2.7497363,2.7101173,2.447158,2.905256,2.665581,2.80618,3.1370375,2.2764618,3.1458178,1.763428,2.064458,2.8920946,2.854913,3.5635998,2.919601,2.6866362,2.5211382,2.7176704,2.860338,2.8188853,3.2355285,3.3583157,2.94939,3.4942937,2.5670264,3.3027637,3.1640553,2.8267226,2.835056,2.753583,3.0831442,2.4440448,2.3996737,2.978637,3.539578,2.8305886,2.3344538,3.066326,2.350248,3.0557604,2.6232493,2.85248,3.2432861,2.8686445,2.9334872,2.822168,2.462398,3.373096,3.7341595,2.5831988,3.5224442,3.1565492,2.7693772,2.120574,3.1878026,3.265761,2.1958997,2.9299295,3.1486027,2.9294188,2.4814427,3.4888327,3.4482424,3.2789822,3.1020906,3.0119932,2.8095598,2.70927,2.705008,3.1082268,2.6273658,2.4814427,3.2521245,2.3201463,2.252853,3.216957,2.4132998,2.6063814,2.7853298,2.5599067,2.984077,2.8773713,2.5611014,2.7151673,2.7678976,3.120574,2.2648177,2.0043213,1.4313638,3.200577,2.6394866,2.4593925,1.9867717,3.7642508,2.5490034,2.9566486,3.3238707,2.9590414,2.6910815,2.3159704,2.4116197,3.048442,2.708421,2.60206,2.3242824,2.923244,2.378398,2.854306,1.968483,2.7168376,2.651278,3.3564084,2.1303337,3.451172,2.651278,2.3598356,3.0534625,2.7427251,3.3081374,3.6917002,3.0338256,2.8915374,2.220108,2.3324385,3.1238515,2.641474,2.0827854,2.454845,2.3909352,3.7408361,3.0595634,3.295567,2.666518,3.0930712,3.478278,2.9982593,2.8615344,3.0421815,3.3508294,2.7218106,2.8142476,2.6910815,3.3113298,3.4369574,3.3847117,2.209515,2.3802114,2.3856063,3.1758018,2.673942,2.3324385,2.7466342,2.9633155,2.8954225,3.1149445,2.8948696,2.6884198,3.3197305,3.4148064,3.5310955,0.47712123,3.161368,3.451326,1.1760913,2.7024305,2.4297523,3.2016702,2.3324385,2.544068,2.3820171,2.8506463,3.0867157,3.1513698,2.8444772,2.974051,2.4132998,2.1038036,2.4742162,2.6148973,1.9444827,2.0934217,3.6173148,1.3424227,3.484869,2.5774918,3.3165994,2.744293,2.8893018,2.9237618,2.894316,2.8014038,3.0770044,2.9132838,2.4199557,2.292256,2.4996872,2.1818435,3.046105,3.5673792,2.7965744,2.6503074,1.7853298,2.683947,2.4329693,3.045323,3.532372,3.0511525,2.1583624,2.993877,3.189771,3.790637,3.2447717,3.4129643,2.6541765,2.5289166,2.421604,2.2600713,2.064458,2.636488,2.7558749,2.8142476,2.3053513,2.5037906,2.552668,2.4329693,2.3344538,2.283301,2.515874,2.628389,2.593286,2.20412,2.6304278,2.9036326,2.564666,2.2552724,2.5763414,2.5877109,2.6424646,3.0203612,2.378398,2.6314437,2.0128372,3.0136797,2.988113,3.217747,3.40637,3.1322596,2.5211382,2.4899585,2.3944516,2.3541083,2.4048338,3.075547,3.4347286,2.864511,2.326336,3.3340514,2.6551385,2.7007036,2.9960737,3.566791,2.507856,3.411788,3.281715,2.7250946,2.9289076,3.1970048,2.9385197,3.1498346,2.5118833,2.984077,3.5916212,3.528531,3.4051754,3.34183,2.5276299,2.378398,2.7379873,2.9047155,3.246006,3.4080703,3.180126,2.4149733,2.7371926,2.960946,2.535294,2.6424646,2.6424646,3.357935,2.9079485,3.0119932,3.2530956,2.9410143,3.1370375,3.4243915,3.484727,3.2992892,2.6618128,1.5682018,3.5375671,2.622214,2.3138673,2.3201463,2.7767012,3.0860038,2.6589649,3.0852907,3.2509077,2.6394866,3.352954,2.518514,3.0948205,2.463893,2.2648177,2.5843313,3.0824263,3.389166,2.6404815,1.230449,2.0293837,2.5237465,2.8102326,2.8813846,2.9995656,3.308351,2.6646419,2.948413,2.6748612,3.4377506,2.5740314,2.7176704,3.569608,2.900367,2.376577,2.983175,3.0124154,3.1176026,3.4622483,3.5096056,2.4983106,3.5018804,3.0637085,1.1760913,3.2920344,2.8494194,2.864511,3.1625643,3.518514,3.0008678,3.195069,2.1731863,2.860338,1.968483,2.906335,2.6599162,1.3617278,3.128076,2.6541765,3.5179873,2.8920946,2.4377506,2.553883,2.813581,3.2022157,2.60206,2.4248817,3.2296817,2.7007036,3.3961992,2.8228216,3.2569582,3.563837,3.2271152,2.507856,3.5301998,2.993877,2.9995656,2.94939,3.0515385,2.691965,2.764923,2.50515,2.2648177,2.6211762,3.5022905,3.1550322,2.5428255,3.5563025,3.837967,2.5118833,2.463893,3.4299138,2.651278,3.5289168,1.4913617,2.5682018,3.0342274,3.2650537,2.517196,2.7839036,2.5477748,2.269513,2.7965744,3.0515385,3.1911714,2.4756713,3.1306553,2.570543,2.5888317,3.624179,2.9921114,2.7497363,3.130012,2.570543,2.0791812,2.846337,3.2137833,2.7497363,2.3117537,2.1760912,2.0086002,2.7134905,3.1027765,2.0374265,2.7067177,3.2697463,2.938019,2.7781513,2.143015,2.2671716,2.2576785,3.136086,2.4593925,2.570543,3.0199466,2.636488,3.0261245,2.9222064,3.1386185,3.242293,3.4784222,2.5899496,2.9164538,3.5027,2.7218106,2.7234557,3.486714,2.7176704,2.7250946,2.6608655,2.924796,2.9745116,2.854913,2.7234557,2.7715874,2.7143297,2.753583,2.164353,3.486997,2.6253123,2.0681858,2.4329693,2.3424227,2.8188853,2.5092025,3.3314273,2.5965972,2.8785217,2.5820634,2.7930915,2.604226,2.3096302,3.5066402,2.3802114,2.2900345,3.7623785,2.149219,2.8864908,2.8475726,3.1970048,3.1849751,2.9921114,2.9680157,3.3346548,3.4424798,1.5440681,2.3117537,2.94939,2.460898,2.5224442,3.2219355,2.4361627,2.8954225,2.993877,1.60206,2.8585372,3.0207756,2.833147,2.7824726,2.5820634,3.0557604,2.5763414,3.0689275,3.0824263,3.1699681,2.8202014,2.9074113,2.4487064,2.9164538,3.0182843,2.2329962,2.7817554,2.0681858,2.7007036,2.61595,2.8573325,3.6402826,2.4313638,2.0211892,3.396548,2.3856063,3.0161974,2.3961992,2.4281347,3.1841233,3.0934217,2.683047,2.9242792,3.1328998,2.20412,3.1922886,3.0906107,2.8802419,3.217484,3.6756866,2.938019,2.4048338,2.5622928,2.5340261,2.967548,2.40824,2.6444385,2.243038,2.607455,2.1367207,2.9527924,2.9858754,2.7678976,2.6253123,2.9590414,3.0817072,2.7923918,2.6551385,3.1075492,2.8363242,2.2878017,2.460898,2.7489629,3.0707765,3.1408222,2.612784,3.4617987,3.0614524,2.4517865,2.848189,2.5888317,3.8311656,3.3870337,2.3344538,2.641474,3.0648322,2.4593925,2.6314437,2.604226,2.7218106,2.5289166,3.1038036,2.7307823,2.30103,3.3479152,3.5590682,2.6522462,2.668386,3.3857849,2.9153998,2.5943925,3.5289168,2.4913616,2.8920946,2.2878017,2.9111576,2.7774267,2.7242758,2.507856,2.9122221,2.670246,2.8426092,2.164353,3.0136797,3.2420442,2.7058637,3.0124154,2.622214,2.925312,3.0350292,2.2900345,2.525045,3.350054,3.2452657,3.3066394,2.980912,3.2437818,2.7497363,2.683947,2.7201593,3.04883,2.9498777,3.0330215,1.9294189,2.6551385,2.6294096,2.6117234,2.701568,2.7937903,2.3996737,3.259594,3.6375897,2.4533184,2.6314437,2.9804578,2.4424798,2.045323,2.5365584,3.2860072,2.2810333,2.7626786,2.5599067,2.4871383,3.0064662,2.303196,2.9661417,4.017826,2.9434946,2.0791812,3.2057455,3.0378246,2.2741578,3.3414345,2.1303337,3.2655253,0.30103,3.6213841,2.988113,3.1547282,3.2198465,2.672098,2.694605,2.7937903,2.7551122,2.1303337,1.0413927,2.9106245,2.5428255,2.3222194,2.6646419,3.5577478,2.5276299,3.4530125,3.4699693,2.5899496,2.217484,2.6866362,2.5670264,3.218273,2.3802114,2.7331972,2.3443923,2.6138418,3.30103,3.1370375,2.9106245,2.4771214,2.3996737,2.8796692,2.6560981,2.8567288,2.7403626,3.0762763,3.3455698,3.0979512,2.593286,2.8122447,3.2853322,3.3977664,2.3856063,3.0390174,2.9385197,2.7566361,2.0086002,2.50515,3.4855795,2.8686445,3.0993352,2.8825245,2.7185018,3.0913153,3.143015,2.4885507,2.9527924,3.4917817,2.8633227,2.3242824,3.1417632,2.7168376,2.4983106,3.3232522,2.2741578,2.9956353,3.2024884,2.7497363,2.4683473,2.8020892,2.994317,3.1082268,2.8202014,2.350248,2.7259116,2.09691,2.6354837,3.564311,2.909556,2.40824,2.9360108,3.6253126,3.0136797,3.346744,3.4778445,2.5670264,3.1283994,2.663701,3.091667,3.1920097,3.2425413,2.2810333,3.0187006,3.1607685,4.1120014,3.3961992,2.40824,2.9429996,2.9222064,2.5477748,2.6031444,2.6424646,2.8215137,2.0863597,2.8847954,2.7895808,2.6170003,2.9415114,3.2402997,2.9777236,2.774517,2.6374898,2.363612,2.575188,2.143015,2.9537597,3.4084096,3.4664228,3.5173278,2.6138418,2.7664127,2.6148973,3.2778382,3.2151086,2.3961992,2.6031444,3.0174508,2.0253057,2.0043213,2.209515,2.5211382,3.3496659,2.811575,3.6362872,2.3802114,3.148294,2.9360108,3.2583978,3.1658375,2.8692317,2.6693168,3.6017342,3.0086002,3.0211892,3.276921,3.3868556,2.4913616,2.9355073,3.474799,2.8000293,3.0930712,3.2690458,2.4248817,3.2891428,3.12969,3.3062105,3.5092025,3.6105537,2.874482,2.5820634,3.322426,2.6954818,2.8739016,2.745855,3.12969,2.705008,2.9537597,2.876795,3.2159019,2.8739016,3.1195858,3.0681858,3.0358298,3.2312145,3.168792,2.2455127,2.600973,2.933993,3.3494718,2.811575,3.0297894,3.3451777,2.307496,3.4274862,3.9331834,3.4958217,2.6812413,2.2878017,3.001301,2.5403295,3.114611,2.2576785,2.9068735,2.9329808,2.9717395,3.154424,3.206286,3.477989,2.800717,3.2938044,3.2629254,2.770852,3.1592662,2.5490034,2.91698,3.2208922,3.0986438,2.553883,2.5289166,3.0496056,3.3488886,2.445604,3.3793056,3.0378246,2.8662872,3.3785796,2.1673174,3.2823956,2.4742162,2.8162413,3.1684976,2.865696,3.1401937,0.69897,3.193403,2.307496,2.7626786,1.8325089,3.0157788,2.7528164,3.5705428,2.5877109,3.0740848,3.3384564,2.2966652,2.90309,2.7160034,3.0330215,2.7160034,2.064458,2.1003704,3.834675,2.0934217,3.5931754,2.8680563,2.6063814,3.1556396,2.378398,2.4166405,3.544688,2.133539,2.2648177,3.0136797,2.5037906,4.104453,2.7558749,2.9527924,2.9014583,3.0958664,3.1872387,2.9894497,2.7371926,2.4871383,2.9689498,3.2057455,3.2296817,2.938019,3.0297894,2.2455127,3.1014032,3.431042,3.389166,2.6324573,3.565966,3.1328998,3.4391747,2.8318698,3.868762,3.547036,2.3617277,2.0253057,2.8536983,2.5786393,2.4885507,2.6570559,3.3364596,3.11294,3.4457598,2.9618955,2.9153998,3.183839,3.3364596,2.6063814,2.9227254,2.307496,3.0354297,2.741939,2.7611759,2.7403626,2.8475726,2.4899585,2.9355073,3.581039,3.405517,2.832509,2.0,2.673942,2.8149133,2.5888317,3.346744,1.8808136,3.456518,2.3424227,3.4762518,2.3909352,3.082067,3.183839,2.647383,2.525045,2.149219,3.1958997,2.7218106,2.5502284,2.832509,2.5921767,2.8020892,3.006038,3.0111473,3.5359268,3.7329564,2.7411516,2.811575,3.0740848,3.043755,2.800717,2.8567288,3.4610481,2.3242824,3.4434195,2.5954962,3.0068936,3.3686588,2.9400182,2.9074113,2.6374898,3.155943,3.1942368,3.361161,2.164353,1.7993405,2.7895808,2.8356905,1.8512584,2.462398,2.6812413,3.281488,2.2552724,2.161368,3.2457592,2.1875207,3.308351,2.2479732,3.4972062,2.6884198,2.8992732,2.4281347,2.930949,2.8122447,2.5378191,3.1658375,2.7520485,3.378398,2.682145,2.7299743,2.9991305,3.0394142,2.636488,2.7641761,2.4727564,3.0081742,2.7824726,3.254548,2.3598356,3.3955011,2.7176704,2.9982593,2.7895808,2.4814427,3.300378,3.1763806,2.7160034,3.052309,2.9132838,2.2600713,3.450403,2.462398,2.828015,3.3809345,2.4149733,3.1195858,2.531479,1.9731278,2.357935,2.4727564,2.7126496,2.507856,2.5774918,2.4653828,3.1818435,1.9777236,3.0526938,2.838849,3.191451,2.8506463,3.1370375,3.250176,3.4398062,2.677607,2.9552066,2.6454222,3.0464952,3.2219355,2.389166,3.9492924,3.6015167,2.2227166,2.7201593,1.6532125,2.8299468,2.6857417,3.3875678,3.764923,3.1619666,3.4031205,2.8000293,2.7176704,2.6095943,3.26031,3.3898745,2.600973,2.8088858,3.1261313,3.1020906,2.7596679,2.3443923,3.0835025,3.0733516,3.1401937,2.8680563,2.4668677,2.902547,2.9599948,2.178977,3.3430145,2.3961992,2.5224442,2.994757,3.2706788,3.0569048,3.442166,2.5378191,3.1809857,3.3151302,2.7664127,3.1920097,2.604226,2.8796692,2.5831988,2.133539,3.4574277,3.0273497,2.7972674,2.4132998,2.980912,2.6730208,2.2576785,1.4313638,2.803457,2.9982593,1.748188,2.6424646,2.8020892,3.66483,1.0791812,3.384174,2.9527924,2.2648177,3.123525,2.7589118,2.3138673,3.1760912,2.4983106,2.2741578,2.9858754,2.7528164,2.457882,2.376577,2.5340261,2.369216,2.6972294,2.8488047,2.9858754,3.0153596,2.3617277,3.2253094,2.6674528,3.4224257,3.158664,3.1401937,2.531479,3.4958217,2.0293837,2.6599162,3.4347286,2.9722028,2.5943925,1.748188,2.5465426,3.1212316,3.1149445,3.3165994,2.5237465,3.513484,2.890421,2.9111576,2.6138418,3.2013972,2.4031205,2.5237465,2.2479732,3.1631613,2.5899496,3.2380462,2.5658479,3.071882,2.5289166,3.379668,3.3562171,3.1728947,2.8920946,3.66483,2.571709,3.391288,2.120574,2.9547248,2.8419847,3.1604686,2.9283957,3.0588055,3.0342274,2.9642596,3.3279717,3.391288,3.1702616,2.8182259,2.7986507,2.9599948,2.9813654,2.8129134,3.112605,3.246006,2.683047,2.7795966,2.894316,2.6693168,3.1858253,2.564666,2.8853612,2.8739016,3.2340107,2.7259116,2.978637,2.5587087,2.7701154,2.4248817,2.788875,3.497068,2.4683473,3.0845764,2.5092025,3.3232522,2.5622928,1.6232493,2.3856063,2.6963563,2.7126496,2.9768083,2.5237465,2.7379873,2.6263404,2.4771214,2.8937619,2.691965,3.266702,3.0128372,3.5620549,2.9731278,2.2455127,2.049218,2.5987904,3.0835025,3.0770044,2.8915374,2.8162413,2.5037906,2.6541765,2.8859262,2.2810333,2.531479,3.4207807,2.4683473,2.694605,2.8512583,2.3424227,2.4281347,2.4683473,2.6394866,2.9283957,2.8267226,2.5843313,2.6148973,3.2511513,2.5820634,2.3483047,2.7611759,2.9872193,2.6972294,2.4533184,2.580925,3.30103,2.6354837,2.7379873,2.7489629,3.1541195,3.2946866,3.2886963,2.243038,2.423246,3.2778382,2.9912262,3.1844075,2.4941547,2.9237618,2.517196,2.8382192,3.2518814,2.4983106,2.307496,2.4281347,2.952308,2.3304138,2.8382192,2.1931245,2.865696,3.0008678,2.4031205,2.9836264,2.7007036,2.9439888,2.350248,2.3384564,2.7795966,3.1192558,2.9079485,3.223496,2.3996737,2.3820171,2.9858754,2.4361627,2.6354837,2.7664127,2.897627,3.304275,2.7824726,3.4334497,3.5456781,3.622214,2.8721564,2.9014583,2.510545,1.2552725,2.6998377,1.90309,3.504199,3.572523,2.369216,2.839478,3.2538223,2.2988532,3.1541195,1.9637878,2.745855,2.4913616,2.7795966,3.05423,2.705008,2.845098,3.065953,2.2227166,2.2552724,2.4149733,3.2538223,2.9708116,1.9777236,1.8808136,3.2743888,3.2979794,2.7737865,3.281488,2.8853612,3.0232525,2.6551385,3.2617385,3.1115985,3.365488,2.897627,3.6701531,3.6703386,3.4933186,2.445604,1.9395193,2.8469553,2.597695,3.0310042,3.1376705,2.8674674,2.7339993,3.1486027,2.9385197,3.422918,2.8202014,3.268578,3.3025475,2.6374898,3.1818435,2.3096302,1.908485,3.106191,2.454845,2.4814427,2.7126496,3.0526938,3.077368,2.9768083,2.6304278,3.2736955,2.7331972,3.302331,2.6148973,3.4073908,3.6330643,2.2764618,2.800717,2.8375885,3.5118833,2.930949,2.4031205,3.3128119,3.1225436,2.9580858,2.7774267,2.4771214,2.3242824,3.2266,2.7566361,2.2455127,2.209515,3.7443712,3.3477201,3.3714373,2.3242824,2.751279,2.206826,2.454845,1.9294189,3.0086002,3.6145809,3.5796692,2.5365584,2.70927,3.4268365,3.3811152,2.252853,2.6794279,2.423246,2.340444,2.535294,3.0891984,2.1760912,3.3228393,2.988113,2.307496,1.4471581,2.871573,3.1903317,2.8475726,3.3546846,3.0580463,3.0081742,2.4814427,2.7795966,2.3180633,2.7737865,3.3909352,3.7214808,1.8129133,3.4775553,3.628389,2.6954818,2.2329962,2.3944516,2.9201233,3.673942,2.3802114,2.8247764,2.790285,2.7371926,3.214314,2.5943925,3.1832697,2.7176704,3.4587889,2.2278867,2.1367207,2.3138673,3.0449317,3.2159019,2.7788744,2.3304138,2.7403626,2.4199557,2.3443923,2.5877109,2.8932068,2.5865874,3.1159432,2.4969296,3.3109057,3.206556,3.4452927,3.34811,3.5243962,2.6344774,2.7242758,3.1152775,3.1619666,2.9527924,3.447468,2.378398,2.600973,2.6190934,2.1271048,3.1149445,2.9890046,3.0648322,3.0996807,2.2329962,2.651278,3.4702635,3.6588695,2.2455127,3.128076,2.5611014,3.2743888,3.3827372,2.952308,3.0565238,2.7972674,2.894316,2.968483,3.2792106,2.7881684,3.5174599,3.6404815,3.2562366,2.2600713,2.6560981,2.6190934,2.7267272,2.4031205,2.2455127,2.9934363,3.3338501,2.2552724,3.091667,2.8633227,3.1917305,2.5843313,2.7007036,2.7715874,2.8915374,3.3350565,2.7895808,2.7058637,2.4727564,3.1717265,2.7371926,2.8155777,2.6464038,2.825426,3.5930645,3.447158,3.608847,2.763428,3.1758018,3.2900345,2.3802114,2.2552724,3.2619762,2.6998377,3.435526,3.109241,3.8025684,3.4038067,3.626751,3.0824263,2.340444,2.5877109,3.2049336,3.5265977,2.350248,2.770852,3.2151086,3.510545,2.8987253,2.9020028,3.125156,2.8155777,1.845098,2.269513,3.6245914,2.7291648,1.7853298,2.9068735,2.7291648,3.0606978,3.2052045,3.5607433,2.8948696,3.5069108,2.209515,3.216957,3.5284023,2.7250946,2.8591383,2.61595,2.1760912,2.6674528,3.1003706,2.7283537,3.0166156,3.4649365,3.0817072,2.8959746,2.1818435,3.3944516,2.9722028,2.6627579,3.3533392,3.7568643,2.8344207,2.209515,2.0374265,3.3234584,2.2278867,3.146128,3.0157788,3.3102684,2.6394866,2.920645,3.0382226,3.702861,3.138934,2.4424798,3.071514,3.1212316,3.1448853,3.40637,2.921166,2.8621314,3.4146392,3.5328817,3.201124,2.3944516,2.5820634,2.7118073,2.5658479,2.7965744,2.8609366,2.8992732,2.7831886,3.2730012,3.0993352,2.0293837,3.0993352,2.9712758,2.7715874,2.988113,2.7664127,1.39794,2.6998377,3.206286,2.1875207,2.4771214,3.3119657,3.1760912,2.9020028,1.8864907,3.2260842,2.6273658,3.4220972,2.9894497,2.3909352,3.2052045,2.3222194,2.622214,3.059942,2.3283796,3.351603,2.767156,3.171434,3.045323,2.1731863,2.0253057,2.6374898,1.7993405,2.61066,2.531479,2.3673558,3.7001843,3.3734636,3.139879,2.3096302,2.5211382,2.7209857,2.8260748,2.0170333,2.9415114,2.217484,2.3617277,3.1758018,3.1162755,2.38739,2.8299468,2.7965744,3.313023,3.3087778,3.0445397,3.309843,3.0310042,3.5371892,2.8088858,2.517196,3.1571546,2.445604,2.7626786,3.2711444,3.3916407,2.938019,3.2926989,2.4502492,3.0534625,2.457882,2.50515,2.6253123,3.2711444,3.5691397,3.091667,3.3712525,2.292256,3.5098743,2.4771214,3.4584868,3.2022157,2.9132838,2.2278867,2.8591383,3.797129,2.6693168,3.123525,2.0934217,2.421604,3.209783,2.3909352,2.7686381,2.2671716,2.983175,3.2116544,3.2953472,3.639088,2.6963563,2.7611759,3.4207807,2.888741,2.9508514,2.8267226,2.5502284,2.890421,2.9122221,3.5590682,2.8518696,3.1357684,2.4969296,2.2355285,2.8561244,3.39794,3.4490154,2.8864908,1.845098,3.511616,3.3621054,2.6374898,3.300378,3.3583157,2.5340261,2.7737865,3.6397853,2.8573325,2.7299743,2.0293837,2.7686381,3.4253712,3.168792,3.5590682,3.0906107,3.2734642,1.8864907,2.651278,3.0153596,3.4791431,3.746089,2.2576785,2.3384564,2.5403295,2.6148973,2.243038,2.4361627,2.6344774,2.6324573,3.2915907,3.4106085,2.8202014,2.994757,2.6884198,2.6608655,2.691965,3.1341772,2.9454687,3.193403,2.445604,3.0136797,3.2971036,2.9175055,2.269513,2.552668,3.1866739,3.0457141,2.2810333,3.3660493,3.1341772,3.3740149,3.0941217,2.7867515,2.753583,3.3414345,2.9652019,3.2232363,2.518514,2.8293037,3.1872387,1.9542425,2.4955444,2.9074113,2.206826,3.1010594,2.7058637,2.9854264,3.528788,3.106531,2.8998206,3.1423895,2.3979402,2.303196,3.209783,2.5820634,2.7596679,2.6190934,2.8881795,2.647383,2.694605,2.9283957,2.1673174,2.3673558,3.1931245,3.4480877,2.8686445,2.3180633,3.203033,3.8181598,3.2920344,2.900367,2.800717,2.544068,3.0068936,2.967548,2.9227254,2.5587087,2.845718,2.0863597,3.0553784,2.908485,2.9449759,2.5599067,3.04883,3.1199155,2.8893018,3.6268535,3.4514794,3.5742629,2.6646419,2.805501,3.0398107,2.902547,2.4983106,2.865696,2.6211762,3.4838724,2.848189,2.0211892,3.2655253,2.6522462,2.9074113,3.7139103,3.4683473,2.7937903,3.7566361,2.0827854,2.350248,3.371991,3.7026029,3.610021,2.4653828,3.2555137,2.4653828,3.0561423,2.4653828,3.0409977,3.531479,2.350248,2.6910815,2.690196,3.36135,2.3541083,2.9813654,3.6622856,2.948413,3.2266,3.1908917,3.3240767,2.876795,2.0293837,2.3598356,3.0629578,2.9489017,2.4393327,3.3021145,2.9991305,2.6963563,2.5340261,2.1367207,3.3785796,3.3827372,2.7723217,3.220108,2.243038,3.0318122,2.9283957,3.5409548,2.9138138,3.1185954,2.597695,3.0417874,2.2855573,2.454845,3.706803,2.3180633,2.1903317,2.7881684,2.7497363,2.7774267,2.997823,3.1195858,2.423246,3.0273497,3.6103406,2.6954818,2.7497363,3.1199155,2.6646419,3.2909245,3.307282,3.329398,2.5831988,2.3138673,2.608526,3.4854374,2.8500333,2.9498777,3.0232525,3.4749444,2.8621314,2.3117537,2.0043213,2.1172712,2.340444,3.4878452,2.357935,2.9912262,3.224792,3.4656801,3.048442,3.0111473,2.6963563,2.937518,2.748188,2.6117234,2.8382192,3.2619762,2.9111576,2.8438554,3.140508,2.8488047,3.2569582,2.811575,3.3975925,2.839478,2.890421,2.217484,3.4885507,2.8808136,3.1055102,3.0457141,2.7895808,2.9148717,3.0780942,3.1766698,2.874482,3.2957869,3.0433624,3.3823774,2.968483,2.7347999,3.3094172,2.4031205,3.1975563,2.460898,2.1003704,3.3725438,2.4828737,2.1731863,2.38739,3.0906107,2.5118833,3.0199466,2.8639174,3.2250507,3.0322156,2.2148438,2.3598356,2.5224442,2.9324737,3.0748165,2.8247764,3.5860243,2.3138673,2.8344207,3.2697463,2.938019,3.048442,3.2567177,3.5321171,2.6693168,2.9201233,3.6400838,3.2920344,3.2271152,3.0986438,3.6323562,2.4132998,3.292256,2.7160034,2.9474337,3.30298,2.839478,2.5237465,3.1571546,2.8686445,2.8779469,3.109916,3.2151086,2.876795,2.7291648,2.9390197,3.10721,2.8733206,3.453624,2.2576785,2.7134905,3.0413928,2.480007,3.2828486,2.6242821,2.378398,1.748188,1.2552725,3.1556396,2.5237465,3.3352573,2.5865874,3.2070956,2.20412,3.4602964,3.4420092,2.5774918,2.7566361,3.0145206,3.1031194,3.4315245,2.544068,3.2615008,2.525045,3.4807253,2.30103,3.2447717,3.2855573,3.4528594,3.442166,2.8893018,2.6273658,3.3951516,3.052309,3.054613,3.8026369,2.1172712,2.7558749,3.0314085,2.230449,2.1673174,2.5403295,3.4753807,1.9590414,3.3706982,2.3096302,2.7250946,2.4533184,3.1844075,2.4199557,3.4114513,2.7558749,2.2878017,2.3222194,2.3117537,3.0835025,3.0770044,3.1983821,2.6095943,3.3001606,2.3944516,2.7450747,2.9222064,2.6190934,3.5822906,2.8162413,3.5754187,2.049218,2.480007,3.2535803,2.677607,2.920645,2.3242824,3.575765,3.0086002,3.309204,3.0515385,3.266702,2.649335,2.69897,3.0008678,2.6294096,2.7831886,2.599883,2.7923918,3.2971036,2.593286,3.0877814,2.6812413,3.3471348,2.993877,2.9890046,3.3712525,2.6304278,3.0770044,2.7930915,2.9513376,2.3180633,3.4742162,2.991669,2.647383,2.460898,2.3617277,2.480007,3.7045794,2.4756713,2.3283796,2.7916906,2.3996737,2.3483047,3.510947,2.6522462,3.1486027,3.0976043,2.8633227,3.3136563,3.4761066,2.806858,3.2990713,3.1338582,2.7923918,2.6031444,2.774517,2.7686381,2.0,2.3909352,2.6324573,3.3756635,2.6766937,2.8122447,3.569491,3.0770044,2.6304278,3.4487064,3.2415464,2.7528164,2.243038,2.4653828,3.268578,3.216957,2.7678976,2.6190934,1.5563025,2.79588,2.2329962,3.494711,2.7126496,3.2278867,2.7185018,3.024896,3.0874264,3.0824263,2.7788744,3.3900516,3.3496659,2.5490034,2.848189,3.2886963,2.553883,3.2812607,2.0791812,2.4440448,2.4281347,3.3958504,2.3283796,2.7032914,2.8299468,2.9571283,2.622214,2.9175055,2.4031205,2.4329693,3.11294,2.8686445,3.1044872,3.2535803,3.3741982,2.8847954,3.0090258,2.8591383,2.376577,2.7916906,3.2530956,2.5774918,3.3767593,2.515874,3.5175917,2.8762178,2.9289076,3.5035183,2.4166405,2.978637,2.161368,3.441852,3.5962672,2.751279,2.7323937,2.2227166,2.641474,1.4471581,3.3856063,3.5148132,3.2296817,3.4075608,3.0770044,2.90309,3.5828586,3.024075,2.6444385,2.6589649,2.6646419,2.7411516,2.6963563,2.378398,2.808211,2.757396,2.9459608,2.6148973,2.825426,2.518514,3.3475251,2.9079485,3.1766698,2.4814427,2.7686381,3.3839948,3.2812607,3.6259296,2.6857417,2.462398,2.701568,3.3596458,2.839478,2.8041394,3.3279717,3.4912217,2.800717,3.3447852,3.069298,3.2557547,3.2432861,2.357935,2.143015,2.3909352,2.4814427,3.4158077,2.5599067,1.8573325,3.3776705,2.1522884,2.4843,3.2521245,3.5035183,2.9106245,2.7916906,2.1673174,2.764923,3.045323,2.5415792,3.3543005,2.668386,2.7347999,2.70757,2.217484,2.510545,2.9273703,2.6242821,2.6454222,3.1386185,3.0115705,3.1433272,3.1245043,2.966611,2.9532764,2.6693168,2.1903317,3.2013972,3.458033,2.7686381,2.2787535,2.1958997,2.363612,2.3856063,1.39794,3.447933,3.2803507,2.6866362,2.753583,3.3641756,2.5587087,2.0374265,3.158664,3.4046626,3.2648177,2.8864908,2.570543,2.8609366,3.228657,2.9057958,2.9405165,3.4087486,3.3261309,2.3820171,2.4969296,2.4533184,3.0199466,3.3866773,2.9661417,3.5719416,2.5211382,2.480007,3.7000978,2.4297523,3.2172208,3.1109262,3.0398107,3.3800302,2.1003704,3.4988618,2.4199557,3.1652443,2.7250946,2.350248,2.641474,2.507856,0.90309,2.7226338,2.8375885,2.8893018,2.7497363,3.2638726,3.3630476,2.4885507,3.253338,2.8836615,2.61595,3.667453,2.7126496,2.38739,2.3909352,3.206556,3.4174716,2.3242824,2.925312,3.1341772,3.0618293,2.61595,2.5943925,2.292256,2.6963563,2.5611014,2.8488047,2.4329693,3.384174,2.564666,3.4769764,2.966611,2.3856063,3.465234,3.455606,2.5921767,3.4207807,3.1690865,3.65485,2.0934217,2.2148438,2.217484,2.7937903,2.9670796,2.7678976,2.7160034,3.175222,2.7788744,3.2380462,2.0211892,2.890421,2.544068,2.991669,2.6095943,3.121888,3.1522884,2.8633227,3.0852907,3.7464786,2.7788744,1.6532125,3.6910815,2.5693738,2.7101173,2.146128,2.833147,3.180126,2.649335,2.045323,2.570543,2.8518696,3.3055663,2.4771214,3.6029277,3.6358857,3.2944663,2.8356905,2.8356905,0.30103,2.9858754,3.6981876,2.303196,3.199481,2.923244,2.8733206,3.1376705,3.388101,2.9100904,2.9921114,2.744293,2.8195438,3.605305,3.3660493,2.908485,2.9552066,2.608526,3.5886078,2.518514,2.3802114,2.6599162,2.8512583,2.1139433,2.6444385,2.822168,3.1749315,2.6170003,3.178977,3.0802655,2.7218106,3.0124154,2.9074113,2.4913616,2.2855573,2.1105897,3.075547,3.2915907,2.045323,3.1942368,2.8987253,3.203033,2.8692317,3.001301,3.0591846,1.6232493,2.9717395,2.9965117,2.5365584,2.9111576,1.20412,3.1970048,2.9350033,2.7604225,2.7641761,2.4756713,3.0086002,2.70757,2.845718,3.2886963,2.7291648,2.9329808,2.4517865,2.7781513,3.1637576,2.0606978,2.9258275,1.9956352,3.6804261,3.6804261,2.9289076,2.9722028,2.6404815,3.0338256,2.4983106,2.4199557,3.3384564,3.6897526,3.3234584,3.350054,2.9698815,2.687529,3.300378,3.0591846,2.687529,2.600973,2.252853,3.1003706,2.6374898,2.9489017,2.8234742,2.708421,2.2148438,2.378398,3.4649365,2.636488,1.6127839,3.1878026,3.0187006,3.1261313,3.4219327,3.1149445,2.8920946,2.378398,2.3996737,3.0409977,3.4263487,2.0569048,3.0549958,2.3909352,2.7604225,2.6314437,3.4727564,2.7323937,2.454845,2.307496,3.513484,2.525045,2.1522884,2.7347999,2.469822,3.2659965,3.2278867,3.148294,2.8597386,3.0762763,2.744293,2.5289166,2.8948696,2.38739,3.0358298,2.462398,2.8375885,3.186391,2.9845273,2.6972294,3.1717265,2.6464038,2.663701,2.8512583,2.8948696,1.60206,2.5010593,2.9689498,2.9585638,2.9360108,2.9925535,3.0086002,2.7528164,3.0277572,3.610021,2.5340261,2.2227166,3.280123,2.1003704,3.3787613,2.9527924,2.9405165,3.0378246,2.811575,3.1014032,2.3979402,2.4149733,2.9618955,2.832509,2.61595,2.5237465,2.6570559,2.8739016,3.486147,2.5403295,2.5865874,2.8382192,2.876795,2.7259116,2.7686381,2.692847,2.5622928,3.0729847,3.0281644,2.8762178,2.9127533,2.6570559,2.6454222,3.4980347,3.4347286,3.9762583,2.865104,2.3222194,2.376577,2.620136,2.8234742,2.860338,3.5328817,2.6766937,2.7930915,2.770852,2.292256,2.4149733,2.3242824,2.9201233,2.8915374,2.3483047,3.499137,3.0199466,2.7218106,3.0870712,2.871573,2.5728717,3.2641091,2.454845,2.120574,3.4601457,3.3632357,2.2227166,3.3641756,3.001301,2.9845273,3.2557547,2.5728717,1.7558749,2.2013972,2.8228216,2.7371926,2.5587087,3.2968845,3.1248302,3.2484636,2.3324385,2.6394866,2.4313638,3.1414497,2.3856063,2.50515,3.7266457,2.4248817,2.2148438,2.7604225,3.445604,2.5378191,2.4593925,3.5644293,3.0845764,2.9599948,3.2350233,3.5129511,3.5100086,2.9334872,3.811374,3.1931245,3.126456,3.2988532,2.751279,2.0681858,2.8808136,2.2966652,2.3802114,2.2355285,3.430881,2.848189,3.2008505,2.045323,2.7339993,2.6599162,2.6404815,3.0220158,1.2552725,2.3521826,2.4065402,3.5525465,3.289366,3.106191,3.5519376,2.8959746,2.9237618,2.97635,2.9503648,2.822168,2.1003704,3.106191,3.5300715,3.64434,2.4313638,3.2664669,2.9459608,2.6374898,2.9652019,2.938019,2.79588,2.50515,2.8444772,3.3785796,3.3758464,3.380573,2.7363966,2.845718,2.9670796,1.9444827,2.4361627,3.3697722,3.2487087,2.5670264,3.0655797,3.2380462,3.3902283,2.5763414,2.8344207,3.295567,2.064458,1.9822712,3.4090874,3.2425413,2.665581,2.6910815,3.107888,3.4214394,2.7201593,2.143015,2.9258275,3.3785796,2.8155777,3.409595,3.2008505,3.0958664,2.9571283,2.2966652,2.7474117,3.0565238,3.2748504,2.7291648,2.9712758,2.9623694,3.6334684,2.763428,2.7267272,2.672098,2.7134905,3.6358857,2.8318698,2.2576785,2.5403295,3.054613,3.0187006,3.0685568,2.845098,2.3384564,2.6424646,3.1225436,3.6182573,2.9642596,3.1592662,3.3682868,2.7411516,3.40824,2.8375885,2.4132998,2.9041743,3.1693804,2.9263425,2.3909352,2.4031205,2.848189,2.9580858,3.2709117,2.683047,3.2617385,2.149219,2.4393327,3.0132587,3.214314,3.1445742,3.178977,3.3839948,2.8627276,1.4313638,2.82866,3.1044872,3.0445397,2.4281347,2.7363966,1.748188,2.7860413,2.806858,2.905256,3.1119342,3.245019,3.2960067,2.61595,2.4297523,2.378398,2.307496,2.744293,2.6599162,2.604226,2.4199557,2.8267226,2.6812413,3.4282968,2.133539,2.3944516,3.1068707,2.206826,2.6857417,3.5612206,2.7853298,3.2949069,2.7774267,3.164353,3.7797408,2.900367,2.6294096,3.486147,2.8561244,3.2652895,2.3802114,3.3438025,2.1875207,2.372912,3.0681858,2.50515,3.301464,2.7283537,3.266702,2.8000293,2.1875207,3.6789734,3.5259514,2.209515,2.3598356,3.0549958,2.161368,2.9661417,2.2671716,3.4106085,3.1886473,3.1445742,3.3283796,3.1849751,2.6304278,3.2629254,2.988113,2.1760912,2.7363966,2.6148973,2.1583624,3.3996737,3.3220124,2.1583624,2.7846172,3.1766698,3.1277525,2.4913616,2.570543,2.8382192,2.6304278,2.2227166,2.9415114,3.0842187,3.0111473,3.3514097,2.3304138,3.1894903,2.220108,2.7916906,2.7678976,3.0941217,2.6766937,2.9965117,2.243038,3.1646502,3.4647875,3.161368,2.9350033,2.5843313,2.7972674,3.2810333,3.5962672,3.0930712,3.143015,2.8847954,2.7824726,2.7937903,3.3902283,2.372912,2.1958997,2.5415792,2.909556,3.006038,3.002166,2.9921114,2.7867515,2.8413594,2.4941547,3.0888445,2.683047,2.8893018,2.4517865,3.20412,2.920645,2.3138673,2.4653828,3.8455322,2.4871383,3.2027607,3.1209028,3.3207693,0.30103,2.5289166,2.7185018,3.0338256,1.8920946,3.0211892,2.8802419,2.30103,1.9138138,2.4329693,2.5786393,2.705008,2.5224442,2.4031205,3.4132998,3.4913616,3.0802655,2.9415114,2.1760912,3.2312145,2.6560981,2.0681858,2.7795966,3.5608628,1.4913617,2.243038,2.8937619,3.0678146,3.2674065,2.4843,3.3793056,3.0591846,3.2013972,2.9960737,3.193959,3.192846,2.649335,3.2046626,3.2464986,2.363612,2.4248817,2.1139433,3.2567177,3.465829,2.3053513,2.0934217,3.0503798,2.7466342,2.423246,3.2484636,2.5587087,2.7259116,3.3605933,2.8000293,2.7371926,2.9079485,2.4712918,2.243038,3.2878017,2.9556878,2.753583,2.651278,2.4742162,3.26031,3.5498612,2.8488047,2.7259116,2.3304138,3.2266,3.434569,3.206826,3.1319394,3.10721,2.5224442,2.7250946,2.79588,2.9772663,2.510545,2.846337,2.8573325,3.0301948,3.183839,2.7781513,2.209515,2.961421,2.9965117,3.451326,2.7596679,3.409426,3.5991187,3.2926989,2.363612,1.9912261,2.2405493,2.9127533,2.5415792,3.4187982,2.3909352,3.2900345,2.9580858,2.5611014,2.6424646,2.840106,2.905256,3.2121875,3.128076,3.4724638,3.2875779,2.5820634,3.1367207,3.6034691,2.701568,3.413635,2.960946,2.683047,2.670246,3.1038036,2.8802419,3.2915907,1.4771212,3.265761,3.101747,2.6803355,3.145507,2.1958997,3.1476762,2.7543483,3.101747,3.0124154,3.409595,2.9898946,3.2206311,3.4906607,3.1562462,3.1442628,2.5415792,3.2942457,2.217484,3.180126,2.6211762,2.5378191,2.469822,2.4683473,2.7909884,2.4297523,2.2988532,3.70612,2.683947,3.2111206,2.5301998,2.848189,3.0406024,2.2648177,3.161368,2.2148438,3.2771506,2.3344538,2.517196,2.5428255,3.2232363,2.871573,2.9283957,3.1866739,2.7965744,3.0417874,3.0277572,2.0211892,3.3172274,3.0920184,3.0174508,2.6998377,2.376577,2.4199557,2.3443923,3.5300715,2.5797837,3.1379867,2.8369567,2.876795,2.6148973,3.2049336,2.4983106,2.683947,2.5477748,2.6711729,3.4072208,2.705008,2.4533184,2.0374265,3.2538223,2.753583,2.5145478,2.7185018,2.4149733,3.214314,2.371068,3.2255678,3.281942,3.0569048,2.075547,3.2312145,2.9132838,2.531479,2.6522462,3.0923698,2.510545,2.6560981,3.001301,2.9585638,3.421275,2.564666,3.363612,3.0920184,2.206826,2.075547,2.4440448,2.5658479,2.9289076,2.9036326,0.30103,2.7686381,3.0538464,2.9777236,2.7058637,2.3384564,2.8733206,3.0362296,2.6170003,3.155943,2.7267272,2.4969296,3.146748,3.2753115,3.5079908,3.286681,3.4350476,2.7581546,3.2771506,3.1872387,2.9670796,3.1044872,3.4039779,2.0827854,3.0902581,2.5740314,3.2889197,2.4814427,3.421275,2.4593925,2.3053513,3.1344957,2.8260748,3.1105897,3.2518814,2.7693772,3.371991,3.3426201,2.87564,3.4347286,2.701568,2.049218,2.3096302,2.5237465,2.0253057,2.9698815,3.514946,3.6371894,2.5987904,2.3324385,2.6541765,3.3438025,2.6424646,3.0354297,3.2260842,3.8381562,2.303196,2.7686381,3.0322156,2.647383,3.0216026,3.0257154,3.2909245,2.9513376,2.813581,2.9661417,2.5037906,3.3567905,2.357935,3.2317243,2.8000293,3.386142,2.5820634,2.919601,3.3213913,2.283301,2.969416,3.3857849,2.9903388,3.1513698,2.85248,2.6304278,3.066326,2.902547,1.50515,1.9867717,3.5308397,3.1809857,2.5301998,2.8356905,3.0958664,2.515874,3.3951516,2.0863597,2.9237618,3.0178678,3.1364036,2.8195438,3.0770044,2.7520485,3.1322596,3.266702,3.0993352,2.146128,3.218798,2.7831886,2.905256,2.2600713,2.9726655,2.665581,3.1192558,3.4562142,2.5943925,2.9907827,2.363612,2.340444,2.6522462,2.865696,3.164353,3.4854374,2.846337,2.4969296,2.3138673,2.2878017,2.9661417,2.045323,2.371068,3.001301,2.8825245,2.456366,3.4206157,3.2273724,2.960946,2.4409091,2.0374265,3.2370408,2.9047155,2.9637878,2.4913616,2.2900345,3.0726175,3.5520597,2.2013972,2.2455127,2.838849,3.0503798,3.7975445,3.0115705,3.172603,2.938019,2.8169038,3.0930712,3.5278876,2.0863597,3.0166156,3.218798,3.2805784,3.0852907,3.0740848,3.216166,3.171434,2.7566361,2.3138673,2.8293037,2.2455127,2.7505083,2.6972294,2.931966,2.518514,2.3443923,3.1082268,2.1903317,2.745855,2.2013972,3.533899,2.693727,2.8573325,2.942008,1.9444827,2.5899496,3.1728947,3.0511525,2.744293,2.09691,2.9858754,2.518514,2.974972,3.216166,2.978637,3.4034636,2.683947,3.2193224,2.790285,3.2739267,2.510545,2.649335,3.036629,2.6608655,2.6618128,2.692847,3.4485517,3.2988532,3.666237,3.0845764,2.820858,2.2576785,2.518514,2.454845,2.933993,3.3986344,2.507856,3.1322596,2.4313638,2.7895808,2.6314437,3.0496056,2.9454687,3.3531466,2.9623694,2.87564,3.112605,3.3836358,2.5563025,2.6117234,2.9242792,2.7979596,3.2855573,2.9439888,3.2631624,3.0530784,3.3600252,3.0174508,2.0253057,3.2057455,3.1102529,2.961421,3.0038912,2.673942,2.7250946,2.5611014,3.0976043,1.8633229,2.846337,3.582745,3.0511525,3.3296013,2.1367207,2.6117234,2.763428,2.9222064,2.4329693,2.38739,2.4913616,2.2900345,2.9415114,3.5589485,3.2543063,3.371991,2.4248817,3.1122699,3.3498602,2.4756713,2.1818435,4.036669,2.6503074,3.3916407,3.007748,3.0334237,2.8579352,3.15351,2.326336,3.4127965,3.203033,2.5477748,2.924796,3.0004342,2.9542425,3.1772478,3.7208207,2.6570559,3.2727697,2.50515,0.845098,2.3384564,2.7795966,2.919601,3.1248302,3.171434,2.4771214,3.0103,3.0845764,2.803457,2.822168,3.5085297,2.3096302,3.4966528,2.701568,3.4614985,3.5364323,3.6334684,3.280123,2.5301998,2.9599948,2.9722028,2.220108,3.445137,2.3944516,2.149219,2.3384564,3.7678235,3.3051362,3.2496874,2.628389,3.1267805,3.301464,3.155943,2.87564,2.8536983,3.3811152,2.8870544,2.378398,2.6954818,3.304275,2.38739,2.7715874,2.8992732,3.1156106,2.2576785,3.6532125,2.8836615,3.614053,3.0265334,2.9390197,2.045323,2.7331972,3.156852,2.649335,2.303196,3.5724068,2.9434946,1.2552725,2.9876664,2.961421,3.1348143,3.5303278,2.8048208,2.600973,3.664454,3.2984164,3.3296013,2.8095598,2.6263404,2.8228216,3.1815577,3.007321,3.162863,2.5092025,2.1903317,2.691965,2.9268568,3.089905,3.129045,2.6981006,2.3979402,3.0799046,2.607455,3.4332898,3.6651118,2.8662872,2.2764618,2.3820171,3.0314085,3.2164297,3.0948205,2.2278867,2.9726655,2.673942,3.0824263,2.748188,3.3218055,2.6551385,2.5211382,3.1423895,3.183839,2.445604,3.3857849,3.5046067,2.3384564,2.967548,2.5403295,3.2748504,2.8488047,2.2355285,2.6464038,3.0056095,3.3535316,3.2482185,2.1931245,3.0762763,2.2355285,2.5843313,3.312389,2.3944516,3.0051806,3.064458,2.217484,2.6263404,3.3205616,2.854306,3.467756,2.8937619,3.244277,2.0043213,3.3793056,3.835627,2.7831886,2.40824,2.7993405,2.9385197,3.0976043,2.8915374,3.32695,3.2345173,3.261025,2.7489629,2.1903317,2.2718415,3.121888,2.4955444,2.9652019,2.5289166,2.876795,2.7566361,3.3165994,2.1731863,2.0,2.6608655,2.61066,2.5365584,2.673942,3.123198,2.571709,2.7520485,3.1254814,2.8088858,3.5264685,2.9444828,3.3338501,2.8014038,2.7450747,2.2148438,3.1241782,2.628389,2.363612,3.5948343,3.1089032,2.6095943,2.269513,2.3909352,2.7041504,3.12969,1.8129133,2.978637,3.209783,2.4843,2.376577,2.6646419,2.269513,2.5658479,2.2405493,2.767156,2.7505083,3.4334497,2.8095598,2.763428,1.50515,3.0799046,2.5490034,3.3816564,3.3398488,2.1172712,1.5563025,2.7831886,3.071514,2.8273692,2.994317,3.0425756,2.8228216,2.8698182,3.1580608,2.252853,2.4393327,3.40637,2.5563025,2.553883,2.8088858,2.3541083,2.460898,3.3340514,2.7641761,2.3856063,0.7781513,3.3310223,2.854913,2.7723217,2.2148438,3.1215599,2.7126496,2.5831988,3.0374265,3.2619762,2.5954962,2.7126496,3.0305998,3.3384564,3.0788193,2.9556878,2.708421,3.466571,2.3996737,2.7930915,3.1427023,3.3051362,2.230449,2.206826,2.283301,3.2692795,2.164353,2.9556878,2.7979596,3.0216026,3.112605,2.518514,3.554247,2.647383,3.1312978,2.552668,3.5706596,2.3201463,2.1818435,2.8842287,3.9690895,2.6314437,2.4297523,3.4546924,2.9722028,3.2828486,2.7824726,3.062582,2.1818435,3.0476642,3.4761066,2.3944516,3.1411362,2.974972,1.8920946,2.854306,2.8698182,3.459694,2.668386,3.1604686,2.87564,2.164353,2.6117234,2.3996737,2.9299295,2.8609366,3.615108,2.909021,2.0934217,3.2785249,3.254548,2.7693772,3.0338256,2.6180482,2.9708116,2.146128,2.9925535,2.4132998,2.832509,2.860338,2.5877109,3.0145206,3.0835025,3.259594,2.7331972,2.974051,2.8853612,3.0707765,2.6693168,3.2526104,3.0090258,2.7267272,2.376577,3.1238515,3.5182507,2.9903388,3.0877814,2.9590414,2.8356905,3.322426,3.1835546,2.5786393,2.7151673,3.2113876,2.4361627,3.009451,3.5229657,2.243038,1.9867717,3.0588055,2.4248817,3.259594,3.4731948,2.5831988,2.230449,2.6541765,2.3096302,3.0166156,2.9637878,3.2600713,2.5477748,2.303196,3.639088,3.1442628,2.7450747,3.172603,2.462398,3.2871296,2.4409091,2.666518,2.9680157,3.0806265,2.6263404,3.0277572,2.6560981,3.6569602,3.168792,2.510545,3.0051806,3.3605933,2.8909795,3.2975416,3.0157788,3.2900345,2.350248,2.9222064,3.2581582,2.965672,2.931458,2.454845,2.6354837,3.0534625,2.788875,2.9777236,2.4199557,2.0253057,2.064458,2.1931245,2.6608655,3.0863597,2.5877109,3.3793056,3.5046067,2.741939,2.462398,2.5987904,3.3909352,2.4668677,3.456518,2.892651,2.4166405,3.8620121,2.4031205,3.5182507,3.4286206,2.7387805,2.8175654,2.3443923,2.8426092,3.416807,2.164353,2.2810333,3.7196627,2.7185018,3.0346284,2.9434946,3.5956066,2.687529,2.4517865,2.682145,2.371068,2.82866,2.8195438,2.535294,2.2355285,2.045323,2.6324573,2.4065402,3.5901728,2.3483047,2.5611014,2.3856063,3.648945,2.6608655,2.9903388,2.8000293,3.2875779,2.9289076,2.599883,2.3304138,2.701568,2.5289166,2.7209857,2.7466342,2.748188,3.4412236,3.1652443,2.6785183,3.1156106,2.4899585,2.423246,3.4622483,3.1894903,3.3638,3.4777,2.4771214,2.6803355,3.9319153,2.6730208,3.0595634,2.9074113,2.4065402,3.3328424,2.7058637,2.0128372,2.855519,2.7795966,2.2552724,2.4814427,3.066326,2.8992732,1.9637878,3.7998228,3.1322596,2.3242824,3.0951693,2.636488,2.1367207,2.833147,3.185542,1.5185139,2.456366,2.807535,2.6454222,3.1122699,2.8662872,3.036629,2.6253123,2.897627,2.4297523,2.8202014,2.6711729,2.965672,3.5291736,2.4329693,1.9822712,2.741939,2.825426,3.0472748,3.2720737,2.283301,2.7185018,3.0161974,2.4393327,2.8639174,2.8260748,2.60206,3.05423,2.79588,2.4533184,3.360972,2.6253123,2.6884198,2.748188,3.4647875,3.024896,2.7067177,2.2479732,2.2810333,2.9334872,2.6748612,2.965672,2.8305886,2.7259116,2.7209857,2.7024305,3.0297894,2.4533184,2.974972,2.865696,2.6599162,2.6803355,2.8662872,3.4613485,3.0203612,3.183839,2.666518,2.691965,3.0965624,2.691965,2.502427,2.764923,1.7923918,3.2975416,2.6618128,3.4500952,2.6304278,3.071514,2.220108,2.4281347,2.7767012,2.230449,2.5415792,3.7478776,2.825426,3.3647385,3.001301,2.6324573,3.1501422,3.3816564,2.7218106,3.243534,2.7403626,3.1149445,2.838849,3.2417955,3.602494,2.454845,2.2810333,2.641474,3.3773062,3.324694,2.4927604,2.7347999,2.8909795,3.1737688,2.3443923,3.3705132,2.9355073,3.1869564,2.7259116,3.057666,3.0618293,2.4440448,2.855519,2.876795,2.9777236,2.620136,3.6981006,2.6730208,3.216166,3.2624512,2.854913,3.1132748,3.0166156,3.0476642,3.0595634,3.0496056,2.874482,3.259594,3.3207693,2.864511,3.4667194,2.60206,2.692847,1.7781513,2.146128,3.064458,3.5032458,2.178977,2.6551385,3.5102768,2.30103,3.0103,2.5740314,2.790285,3.499412,3.4699693,1.9294189,3.0293837,2.5490034,2.82866,3.2633994,2.7234557,2.4132998,3.2909245,3.1711411,3.3172274,3.1737688,2.7528164,3.589838,2.5954962,2.4828737,2.7403626,2.839478,2.846337,3.6811507,3.413132,3.4482424,2.7874606,3.3132343,3.0111473,2.5403295,2.4756713,3.0362296,2.146128,2.3138673,2.9020028,3.1271048,2.82866,2.7923918,3.2862318,3.1992064,2.8893018,2.502427,2.9652019,3.396025,2.3961992,2.5854607,2.5037906,3.218798,1.9444827,3.0569048,2.535294,3.2518814,2.8202014,2.220108,2.85248,2.371068,2.515874,3.1139433,2.6253123,2.7185018,2.8836615,2.897627,3.1872387,2.7101173,2.371068,2.8122447,2.1522884,2.9854264,3.4187982,2.682145,3.0051806,2.1583624,2.0791812,2.8796692,3.0561423,2.3138673,2.7291648,2.7307823,2.5365584,3.4650853,2.9434946,3.235781,3.121888,2.7250946,3.0937717,2.753583,2.3222194,3.3132343,2.38739,2.2600713,3.536306,2.372912,2.6404815,2.0,3.2365372,3.450557,3.7547305,3.075182,2.6884198,3.2624512,2.0253057,2.9698815,2.20412,2.902547,2.7101173,3.0902581,2.7543483,2.6730208,2.7860413,2.7176704,2.909021,3.4895365,3.1215599,3.3624825,2.969416,3.1580608,2.326336,3.2889197,2.2227166,3.681603,2.3344538,2.620136,2.9599948,2.61066,2.9527924,3.3727279,3.222196,3.1975563,2.149219,3.3638,2.3802114,2.1139433,2.8273692,2.5899496,3.2203696,3.5698419,3.2540646,2.7581546,2.7824726,2.855519,3.3388548,2.7930915,3.5712428,3.2479732,2.6344774,3.2727697,2.8853612,3.5434473,2.9283957,3.0269415,3.1445742,2.8796692,2.845098,2.5502284,2.708421,2.938019,2.454845,2.8981764,3.5167997,3.0845764,2.905256,2.552668,2.0374265,1.0,3.4019172,3.5460489,3.5300715,1.9344984,2.9872193,2.8733206,2.8305886,3.560385,2.9395192,2.7520485,2.5465426,2.2148438,3.0799046,2.7134905,2.0128372,2.8567288,2.6314437,2.9790928,2.7363966,2.0827854,2.673942,2.974972,3.6518593,2.7874606,2.5763414,3.4053464,3.1395643,2.1931245,2.535294,2.6354837,2.4377506,3.77122,2.8898618,2.8488047,3.1105897,2.9242792,2.6273658,2.6730208,3.2833014,2.8142476,1.9777236,2.5854607,2.209515,3.4933186,3.1589653,3.4119563,3.07225,3.2810333,3.6243854,3.0976043,3.3847117,2.9585638,2.7505083,2.4281347,2.9722028,2.3541083,3.2420442,2.2944663,3.1058507,2.864511,2.9365137,3.0948205,2.5378191,2.8162413,2.5340261,2.372912,2.8698182,3.2748504,2.5599067,2.178977,2.7347999,2.1818435,2.133539,2.2810333,3.3523755,2.961421,2.1522884,3.1348143,2.970347,2.5340261,2.6095943,2.744293,3.1082268,2.864511,2.8909795,2.2810333,3.5322447,2.9222064,3.1717265,3.0269415,2.665581,3.1149445,3.6755035,2.845098,3.2043912,2.40824,2.7619278,3.1115985,2.0606978,3.6180482,2.3159704,3.0285714,3.416474,2.9731278,2.951823,3.8575737,3.209783,3.0322156,2.7347999,2.146128,2.9590414,2.9818187,2.705008,2.1367207,2.2148438,3.1312978,2.0,3.7836893,2.888741,2.683047,2.3979402,3.5632436,2.423246,2.8195438,2.7403626,3.0824263,2.8273692,3.1109262,3.7474117,2.636488,3.318272,3.540079,2.813581,3.1439512,3.284205,3.533645,2.8573325,2.7752461,3.089552,3.5002365,2.9903388,3.2049336,3.1102529,2.8202014,2.2671716,2.4065402,3.130334,3.2496874,3.101747,2.937016,2.2479732,2.8633227,2.8573325,3.2232363,2.6866362,2.6095943,2.708421,3.123525,2.8014038,2.9633155,2.5145478,2.774517,2.0128372,2.871573,3.52621,3.0318122,2.5622928,2.788875,2.994757,2.3979402,2.2576785,2.790285,3.3531466,1.9590414,3.007321,2.7937903,2.854306,2.9469433,2.8109043,2.3324385,2.9670796,2.9698815,2.4048338,2.9410143,2.693727,3.3414345,3.2864566,3.0166156,2.8122447,3.0034604,2.757396,2.767156,3.2540646,3.3996737,2.683047,2.8142476,2.757396,3.1427023,3.7200766,3.1717265,2.4996872,3.5389504,3.3866773,2.813581,2.9527924,3.0004342,3.123525,1.0413927,2.7126496,2.4983106,2.564666,3.5755343,3.07225,2.8965263,2.8041394,3.1975563,2.5289166,2.9479237,2.525045,2.8698182,2.7403626,2.3117537,2.1875207,3.0770044,3.2127202,2.668386,3.3847117,3.3380578,2.7058637,2.60206,2.1367207,3.1852589,3.776556,2.7168376,2.6730208,3.172311,3.1589653,2.708421,3.543944,2.854306,2.813581,2.5599067,3.4119563,2.6608655,2.50515,2.133539,2.1903317,3.0199466,2.20412,3.340444,2.687529,2.8413594,2.9965117,2.8109043,2.5211382,2.2787535,2.909021,2.7387805,3.1215599,3.301464,2.968483,2.701568,3.0884905,2.7937903,2.983175,3.3168087,2.1583624,2.2900345,3.0480533,2.1875207,2.7909884,3.0618293,3.1992064,2.6180482,2.217484,2.531479,3.4929,2.363612,2.6646419,2.456366,2.1903317,2.9469433,2.515874,3.3447852,3.6188846,3.351603,3.159567,3.1731863,3.2022157,2.570543,2.7678976,2.7759743,3.0257154,2.0374265,2.3096302,2.683947,3.8480043,2.8175654,2.2878017,2.988559,3.5868123,3.416973,3.2513947,2.8842287,2.5774918,3.198932,2.4712918,2.6803355,2.4913616,1.9542425,3.2137833,2.209515,3.5499835,3.067443,3.7233737,2.7781513,2.3856063,2.942008,2.8785217,2.8305886,2.463893,2.607455,3.1202447,2.670246,3.4401217,3.6851144,3.220108,3.1640553,2.2944663,2.4668677,3.3752978,2.8692317,2.9237618,2.7101173,2.4983106,2.3443923,2.5987904,3.1370375,2.641474,3.4717317,3.2709117,2.7581546,3.0993352,2.7250946,2.7299743,3.059942,2.3617277,2.1303337,2.70927,3.05423,3.3360593,2.9532764,2.7323937,2.7339993,2.8027737,3.4998245,3.1922886,3.3234584,2.2648177,2.372912,3.3068538,3.0744507,2.5682018,2.6273658,3.2266,2.924796,2.5477748,3.5871496,2.9576073,2.8506463,1.9138138,3.548635,3.4292676,2.6117234,3.0342274,3.1504495,2.350248,3.3749316,3.255031,3.5792117,2.8627276,2.8579352,2.389166,3.0845764,2.8122447,2.8998206,2.599883,3.1758018,2.206826,2.604226,2.4248817,3.006038,3.143015,3.3057811,2.5211382,2.9459608,3.0788193,2.0827854,2.3802114,2.3541083,3.363612,3.192846,3.292256,2.7307823,3.1169395,2.6374898,3.3699577,3.737908,3.0166156,2.4913616,2.705008,2.9556878,1.9542425,3.0004342,2.5365584,3.0269415,2.161368,3.149219,2.5797837,2.70927,2.6344774,3.279667,2.3617277,2.4712918,3.3782163,2.7993405,2.9768083,2.9576073,3.4601457,2.9561684,3.3134453,2.7611759,3.3628592,3.2415464,1.6720979,3.162863,2.9111576,2.647383,2.964731,3.2862318,3.0902581,3.3621054,2.710963,2.6794279,3.1528995,2.5987904,3.2988532,3.608847,2.683947,2.846337,3.3062105,3.284205,2.691965,2.8188853,3.7162538,2.3138673,2.593286,2.833147,2.992995,3.206286,3.5736837,2.764923,2.6757784,3.2195845,2.531479,2.7339993,2.3617277,1.9777236,2.133539,2.600973,2.3304138,3.0849335,2.9982593,2.7656686,2.9680157,2.5622928,2.389166,3.139879,3.530712,2.5774918,2.206826,2.4297523,2.9513376,3.364926,3.6834974,3.0293837,3.3690302,3.0666986,2.5797837,2.8785217,3.0707765,3.7050936,2.825426,3.0549958,2.5237465,2.974972,2.7611759,3.024075,3.3218055,3.0346284,2.6522462,2.9777236,2.5670264,2.6848454,2.930949,2.7937903,2.2455127,3.0733516,2.5877109,3.1841233,2.6551385,3.123198,2.8432329,3.2509077,2.376577,2.9508514,2.7723217,2.243038,2.6884198,2.0,3.269513,2.832509,2.3201463,3.3809345,2.2900345,3.0888445,2.9503648,2.7427251,3.16643,2.8567288,2.50515,3.0618293,2.7283537,3.8988895,4.06989,3.9265482,2.2787535,3.1772478,3.0930712,3.1034617,2.269513,2.806858,3.4080703,3.1225436,3.1338582,3.200577,3.84578,2.0128372,2.9242792,2.1818435,3.0136797,3.7339993,2.6866362,2.0128372,3.0733516,2.0863597,3.2631624,2.2944663,3.3656752,3.1673174,2.8195438,3.3588862,3.1102529,2.9360108,2.647383,3.4243915,2.4913616,2.605305,2.7867515,2.8162413,2.3096302,2.6374898,3.486147,2.9365137,2.3242824,2.6608655,2.4857213,2.8836615,2.822168,3.406029,2.4828737,2.9334872,3.5433228,3.1338582,3.175222,3.3298044,2.3802114,2.8041394,2.7489629,2.2988532,3.1159432,3.31618,3.5476518,3.1348143,2.7993405,2.7403626,3.2479732,2.8573325,3.3866773,2.6981006,1.9190781,3.774371,2.7143297,2.460898,2.2455127,3.538825,2.8273692,2.8318698,2.708421,2.5854607,3.3970706,1.1139433,3.2567177,3.0842187,3.4480877,2.252853,1.763428,3.0056095,2.9185545,2.0128372,2.9127533,2.9731278,2.665581,3.203033,2.770852,2.7909884,2.3820171,1.60206,3.250176,3.5098743,2.5910647,2.833147,2.691965,2.363612,2.5477748,2.369216,2.8169038,1.6627579,2.4377506,2.553883,3.0178678,2.8579352,3.4402792,3.2650537,2.764923,2.5365584,2.5378191,3.0220158,3.2046626,3.3677285,2.5037906,2.0211892,2.515874,2.5763414,3.2569582,3.2278867,3.560982,1.4313638,3.3197305,2.682145,3.1376705,2.4116197,3.3443923,2.764923,2.4199557,3.1978316,3.225826,2.7581546,3.1306553,2.6148973,2.8808136,2.9036326,2.8228216,3.0224283,3.0655797,3.05423,2.6803355,3.5657299,2.6232493,3.54382,2.80618,3.3102684,2.9444828,3.0030296,2.7795966,2.9652019,2.1958997,3.089552,2.82866,2.20412,3.1401937,3.1696744,3.0008678,2.7299743,2.832509,2.1271048,2.5490034,2.682145,2.9722028,2.604226,2.9623694,2.85248,2.938019,3.4877038,2.840106,2.9385197,2.846337,2.7466342,2.445604,2.2355285,2.2878017,2.8859262,2.974972,2.7126496,2.741939,3.4616485,3.1458178,3.1411362,2.8773713,3.0888445,2.6730208,3.3205616,3.071882,3.7741518,2.61066,2.3673558,3.3121774,0.7781513,3.16643,2.4409091,2.149219,2.9153998,2.9415114,2.4361627,3.3057811,2.9079485,2.4843,2.378398,1.968483,2.8633227,2.8954225,2.7259116,2.8175654,3.4405942,2.8241258,2.389166,3.0681858,3.0902581,3.4974825,2.8692317,2.7363966,2.5910647,2.8825245,2.7067177,2.9604707,2.8567288,2.3222194,3.2518814,2.7259116,2.206826,2.3304138,3.0827854,2.1583624,2.612784,3.043755,2.4668677,3.3798492,2.531479,2.4814427,3.1102529,3.268578,2.8000293,2.7930915,2.8998206,3.2352757,3.4001925,3.3607826,1.3424227,3.1312978,3.408918,3.3168087,3.0902581,2.770852,2.8363242,3.373096,2.6541765,2.8909795,2.748188,2.599883,2.518514,2.3117537,3.1947918,2.5774918,2.4313638,3.2190604,2.6404815,2.9164538,2.369216,2.5211382,2.8305886,3.5677319,2.0043213,3.1869564,2.641474,2.5954962,1.3222193,3.1439512,3.7632782,2.4297523,2.20412,2.3222194,2.968483,3.346744,2.848189,2.5145478,3.250664,3.2467446,3.0633333,3.3677285,3.0655797,2.4756713,3.5974758,2.5092025,3.2833014,2.692847,3.1215599,2.3856063,2.5854607,2.9237618,3.2430382,2.993877,2.6560981,2.502427,2.7581546,2.7331972,3.1038036,2.9863238,2.8273692,2.515874,3.0744507,2.553883,2.822168,2.5763414,3.565966,3.32695,2.974051,2.0863597,3.1370375,2.2227166,2.7972674,2.622214,2.612784,3.0386202,2.8241258,2.9894497,2.8573325,2.350248,2.4593925,3.7661896,3.1547282,2.6848454,3.356026,2.599883,2.8692317,3.2882493,3.0538464,2.553883,3.1538148,3.0374265,2.9106245,2.61595,3.3193142,2.683047,3.307282,2.620136,2.647383,2.7641761,2.4487064,2.641474,2.456366,2.800717,2.5211382,2.948413,2.8356905,3.1852589,2.9410143,3.3428173,3.0374265,2.3384564,2.9813654,2.5587087,2.8773713,3.0124154,2.7307823,3.0614524,2.839478,2.0413928,2.8506463,2.0043213,2.691965,3.5346606,2.5092025,3.075547,3.6690378,3.3298044,3.3774884,2.4248817,3.5098743,2.0211892,2.8750613,2.906335,2.4885507,2.4969296,2.7860413,2.6608655,2.6454222,3.052309,2.6757784,2.0,3.416141,1.4471581,2.571709,2.9439888,3.192846,3.0441477,3.0499928,3.6806073,2.4593925,3.6173148,2.905256,2.502427,2.2355285,2.535294,2.7528164,2.4297523,3.5939503,3.7720282,3.3314273,3.1254814,3.4412236,2.30103,3.6536949,3.3051362,2.454845,3.2600713,2.4593925,2.7867515,3.3638,3.5480206,2.4533184,3.2785249,3.0530784,2.4712918,2.8432329,2.710963,2.9604707,2.933993,3.1920097,2.628389,3.067443,3.26031,3.3368597,2.8228216,3.3590763,2.4955444,3.0244856,2.30103,2.9479237,2.7520485,3.046105,3.3338501,2.7528164,2.5224442,3.2973228,3.0530784,3.4640422,3.320354,1.9912261,2.6910815,2.4281347,2.1038036,2.378398,2.8382192,2.2810333,3.597695,1.8864907,2.8369567,2.4983106,2.570543,3.0398107,2.3979402,2.6095943,3.4020894,2.978637,2.7291648,2.4281347,2.641474,2.6503074,3.120574,2.7185018,3.221675,2.4199557,2.4065402,2.3802114,2.1673174,3.1970048,2.663701,2.0211892,3.268344,2.4393327,3.9952402,3.1610684,2.4048338,2.5786393,3.665581,2.7558749,3.4577305,3.5868123,2.4149733,2.665581,3.286681,2.8633227,3.1528995,2.9566486,2.4487064,3.455758,2.7067177,3.2445245,2.3384564,3.7771368,2.9995656,2.5224442,2.994317,3.325105,2.4065402,3.3847117,3.023664,3.3051362,3.611511,3.3533392,3.4571247,2.8305886,3.3716218,3.130012,3.2748504,1.8808136,2.4329693,2.8998206,2.691965,2.8162413,2.3384564,3.1812718,3.0124154,2.2479732,3.0334237,2.6424646,2.7283537,2.825426,2.3443923,2.820858,1.908485,3.0182843,2.269513,3.0824263,2.40824,2.178977,2.8796692,2.4031205,2.4440448,2.502427,3.1287222,3.4620984,2.788875,2.8299468,2.5728717,3.1501422,3.4635944,2.372912,2.6963563,2.0863597,2.6464038,2.8898618,3.0480533,3.4705575,2.2900345,2.833147,2.4393327,2.372912,2.8727388,3.3348558,2.5587087,2.4440448,2.6599162,3.0145206,2.510545,3.6917002,2.283301,2.9469433,1.8750613,3.781899,3.650016,2.4361627,3.3930485,2.2648177,3.3567905,3.21801,2.9106245,2.7283537,2.4533184,1.4913617,2.7604225,1.6532125,3.3780344,2.6095943,3.1983821,2.838849,2.8721564,3.525045,2.515874,3.5777216,3.4039779,2.8842287,2.687529,2.517196,3.618571,3.023664,2.7126496,2.97635,2.9365137,2.3443923,2.677607,3.0737183,3.2060158,1.9590414,2.7323937,3.7013953,2.4885507,2.7895808,3.0681858,2.0606978,3.4038067,2.7176704,2.4913616,2.8432329,2.636488,3.5812669,2.8909795,2.8992732,3.5066402,2.8382192,3.524526,2.1958997,2.252853,2.3384564,2.8954225,3.424555,2.8027737,2.984077,2.7678976,3.8599186,2.7965744,2.564666,2.3159704,2.3222194,3.192846,2.7767012,3.3550682,2.7168376,3.1185954,3.2690458,2.369216,2.7993405,2.8102326,2.7371926,2.9429996,2.5740314,2.4440448,2.6730208,3.534153,2.8175654,3.21801,3.0530784,3.2140486,3.121888,3.0920184,3.1655412,2.230449,2.6884198,3.473487,2.951823,2.6848454,2.6560981,2.075547,2.7824726,2.3483047,2.9849772,2.5415792,3.1254814,3.3109057,2.5774918,2.7331972,1.4771212,2.701568,2.4132998,3.4339297,2.845718,2.6981006,2.553883,3.3265407,2.5888317,3.4756713,3.4622483,2.894316,3.0244856,2.8773713,2.535294,3.1152775,2.133539,2.599883,2.974051,2.3222194,3.5199592,2.4668677,2.6095943,3.3070679,2.8419847,2.0413928,3.2933626,3.2452657,2.462398,2.2013972,2.5763414,3.1507564,3.3477201,2.7972674,2.825426,2.8299468,3.5276299,3.4683473,2.5465426,2.1931245,2.665581,3.024896,2.2900345,2.794488,2.5987904,3.1159432,1.8325089,2.803457,2.984077,3.0056095,2.4517865,2.8102326,3.071514,2.8992732,3.495683,3.2445245,3.3541083,2.874482,3.224274,3.0145206,2.9670796,3.006038,2.8674674,3.2624512,2.9263425,2.3324385,3.3443923,2.4065402,3.4371161,2.5403295,3.3982873,3.2113876,2.535294,3.2266,1.9138138,2.9599948,2.8299468,2.149219,3.192846,3.444201,2.9542425,2.6618128,2.4065402,2.7497363,2.839478,3.0958664,2.835056,2.9722028,2.7209857,2.3159704,2.7259116,2.788875,2.3096302,3.1625643,3.1911714,3.861833,2.2278867,2.4843,3.4297523,3.0534625,2.8228216,2.8506463,3.5195656,2.7347999,3.6931992,3.3428173,2.133539,2.9079485,2.7041504,2.292256,3.1964526,2.6394866,2.980912,2.378398,2.206826,2.6117234,2.462398,3.5410798,3.2284005,2.708421,2.9925535,3.631748,2.0827854,3.0633333,2.5563025,2.97635,2.9532764,2.510545,2.3424227,2.6324573,3.2472365,2.5301998,3.2340107,3.3226328,2.6117234,2.3096302,2.994317,2.7965744,3.2805784,3.2016702,3.0553784,2.517196,2.5943925,2.6424646,3.2771506,2.8870544,3.3438025,2.1731863,2.691965,3.1451964,3.643354,2.8419847,3.2830749,2.9903388,3.4614985,2.6454222,2.7923918,3.4234097,2.340444,2.5763414,2.9508514,3.3248994,2.649335,3.0322156,2.7937903,2.243038,1.0,2.4048338,3.1880844,2.3673558,2.8014038,2.649335,2.9623694,3.0476642,2.1931245,2.9637878,3.1746411,1.6532125,3.4746532,2.8356905,2.8727388,3.0017338,3.409764,2.710963,2.788875,3.5126843,2.4487064,2.9268568,2.0,2.292256,2.708421,3.2076344,3.537945,2.871573,2.6848454,3.207365,2.6954818,2.6263404,2.942008,2.1818435,2.9907827,3.303628,3.2933626,3.4332898,2.7923918,2.897627,3.3809345,3.0068936,3.5826316,2.6646419,2.908485,2.7641761,3.0813472,2.6998377,2.9925535,2.668386,2.502427,3.2008505,2.50515,2.9020028,2.421604,3.171434,2.6608655,2.991669,2.5224442,2.3117537,2.447158,3.7290027,3.067071,2.8893018,3.400538,2.683947,3.0038912,2.7024305,3.771808,3.220108,2.8027737,2.6730208,2.6344774,3.1589653,2.7209857,2.9745116,2.531479,2.8369567,3.2678754,3.7777166,2.9991305,2.79588,3.4750898,2.4668677,2.206826,3.0338256,2.593286,2.7781513,2.6589649,2.7143297,3.6882417,2.7168376,2.7895808,3.3134453,3.289366,3.2347703,2.350248,2.7979596,3.3745651,2.670246,2.252853,2.7759743,2.5910647,2.3802114,2.604226,3.0511525,3.6301227,2.8014038,2.8305886,2.8639174,2.7411516,2.552668,2.753583,2.593286,2.8692317,3.0318122,2.5415792,2.9863238,3.2360332,2.4683473,2.2944663,3.4795754,2.2988532,2.7267272,2.975432,3.4053464,2.8027737,2.5820634,2.9854264,2.5340261,2.8000293,3.3308194,3.0770044,3.101747,3.6336703,3.7400467,2.0827854,2.6910815,2.7730546,3.4625478,2.7558749,1.9542425,2.931458,2.3117537,2.763428,3.0342274,2.6404815,3.1427023,3.346353,3.3455698,2.243038,2.7937903,3.2949069,2.6954818,2.969416,3.2084413,2.9986951,2.4149733,3.112605,2.7993405,3.2008505,2.6693168,3.2219355,3.0136797,3.1102529,2.8000293,2.7379873,2.5797837,2.7965744,2.6232493,2.8785217,3.0224283,2.5237465,3.0934217,3.052309,2.3344538,2.9185545,3.1892095,3.3047059,3.2962263,3.052309,2.4517865,2.8426092,2.5843313,2.3384564,2.9047155,3.193959,3.5265977,2.9604707,2.7979596,3.5067756,2.8954225,3.751664,2.535294,2.269513,3.2166936,2.7234557,2.607455,3.8635607,1.968483,2.303196,2.9111576,3.5092025,2.7347999,2.326336,3.266702,2.20412,2.2944663,2.9410143,3.3811152,3.0402067,2.564666,3.148294,3.6487503,2.6589649,2.7379873,2.6304278,3.9660008,2.7641761,2.469822,3.3988078,3.0277572,2.2600713,3.0203612,2.8992732,2.5403295,3.3794868,3.064458,2.7853298,3.3838153,2.6232493,2.2479732,2.462398,3.3436055,3.0557604,3.0199466,2.860338,2.8965263,2.2810333,3.3153405,2.7299743,3.217484,2.7604225,2.3222194,2.303196,3.5942822,2.2013972,2.8488047,3.080987,2.933993,2.3483047,2.8692317,3.192846,2.7234557,3.0081742,2.9415114,2.5670264,2.518514,3.5798979,3.009451,3.1209028,1.9344984,1.4771212,3.292256,3.1961763,2.7387805,3.2046626,3.1258066,3.314078,2.1271048,1.9777236,2.7581546,2.612784,3.4864304,3.2103186,2.7979596,3.304275,2.220108,3.4039779,3.4235735,3.1670218,3.4877038,2.9537597,3.496099,2.8129134,2.1271048,3.0220158,2.1172712,3.057666,2.897077,2.4440448,2.8155777,2.668386,3.3872118,3.373831,2.9489017,3.125156,2.9925535,2.4712918,3.9059577,2.50515,2.3617277,2.647383,3.1109262,2.553883,2.6095943,3.024075,3.2607868,3.126456,2.4742162,2.9390197,2.974972,2.7299743,3.3445888,3.3785796,3.4607475,2.978637,2.871573,2.7803173,2.9100904,3.2479732,2.794488,3.0685568,2.9334872,2.865696,3.299725,3.351603,2.833147,3.3126004,2.860338,2.2944663,2.363612,3.2860072,3.3694015,2.389166,3.1589653,2.518514,2.9390197,2.9863238,3.4746532,3.3165994,2.4409091,2.40824,2.94939,3.6407795,2.7427251,3.4930396,2.3673558,2.7596679,2.9680157,3.3047059,3.0277572,2.6253123,2.764923,3.1682026,2.9415114,2.607455,3.4261858,3.0362296,2.9489017,3.4350476,3.2380462,3.1176026,2.82866,2.628389,2.651278,2.7641761,2.0681858,2.9360108,4.0429296,3.2864566,3.2650537,2.5899496,3.193403,2.0374265,3.0174508,3.1122699,3.7892985,2.292256,2.8727388,2.2278867,2.9222064,2.7151673,2.507856,3.333044,2.3617277,2.8488047,2.846337,2.4248817,2.4913616,2.7853298,2.469822,3.2227166,2.9464524,2.369216,3.108565,2.8585372,2.3304138,2.4487064,2.845718,1.8750613,2.531479,2.5843313,3.4426365,3.192846,2.7126496,2.832509,3.2513947,2.3820171,2.7909884,2.9074113,2.535294,3.147367,3.6456187,2.9513376,2.7604225,2.3673558,2.8859262,3.6819644,2.4377506,2.133539,2.9921114,2.7596679,3.0145206,2.931966,2.9790928,2.5843313,2.4899585,2.9542425,3.0402067,3.703721,2.897627,2.9057958,3.1199155,3.0374265,3.2148438,2.8721564,2.5301998,3.0334237,3.0549958,3.0417874,2.5622928,3.2395496,2.3944516,2.4756713,3.0827854,3.001301,3.1115985,3.1312978,3.1051695,2.3117537,2.864511,2.9079485,2.1105897,3.0417874,2.525045,3.1044872,3.071514,2.7656686,2.933993,2.4899585,2.8727388,3.3390536,3.0704074,2.6304278,2.4487064,3.1486027,2.931458,2.1958997,2.3909352,3.3809345,3.3025475,2.7041504,3.121888,3.0920184,3.507856,2.7134905,2.7566361,2.6884198,2.744293,2.531479,3.2046626,3.873495,2.8518696,2.283301,3.0342274,2.7299743,2.909021,2.064458,3.0297894,3.1287222,3.3213913,3.146748,2.531479,3.125156,3.0334237,3.0937717,3.3174365,3.069298,3.0770044,3.095518,3.0986438,2.7528164,2.423246,2.741939,3.113609,2.7466342,2.692847,3.611617,2.8779469,3.1501422,2.7101173,3.0618293,3.4144719,2.9836264,2.9079485,2.8859262,2.649335,2.620136,2.7817554,2.531479,3.136086,3.328787,2.7874606,3.1379867,3.7694511,3.4463818,3.1607685,3.6484575,2.9289076,2.9795485,2.5774918,2.460898,2.460898,2.9708116,3.4151404,3.045323,2.7218106,3.3577442,2.6273658,3.301464,3.4073908,3.3306167,2.283301,3.2662318,3.4353666,3.0386202,2.683947,3.1795518,1.9395193,3.2966652,2.921166,3.1486027,2.7371926,2.0211892,2.3384564,3.495683,2.7371926,2.456366,3.2986348,3.416973,2.456366,2.605305,2.283301,2.6608655,2.3996737,3.3199384,2.8853612,2.7168376,2.09691,2.8573325,3.0982976,2.2988532,2.641474,2.9355073,2.641474,3.7143297,2.607455,3.1781132,3.371991,3.0572855,2.269513,3.2206311,3.1172712,3.0362296,2.8898618,3.308991,3.79141,3.1589653,3.002598,2.269513,3.9085922,2.70927,2.6394866,3.4031205,3.130012,2.5763414,2.3304138,1.9344984,2.7678976,2.6748612,3.0382226,2.900367,2.5301998,2.3944516,3.0685568,2.5145478,3.3933997,3.1109262,2.3159704,2.822168,3.4935975,3.553519,3.5414543,3.0187006,2.9329808,3.0888445,3.0305998,3.484727,2.447158,2.651278,2.994757,3.525822,2.4313638,2.6884198,1.9138138,2.4329693,2.4199557,3.1849751,2.7489629,3.1132748,2.8305886,2.6551385,2.748188,2.5599067,2.8992732,3.23325,3.4138026,3.1922886,3.2650537,2.4329693,1.9190781,3.2581582,1.4913617,3.2484636,3.0326188,2.5037906,2.665581,2.7730546,3.091667,3.1925673,2.9973865,2.5301998,3.1619666,3.38739,2.2810333,2.701568,2.217484,2.8954225,3.0888445,1.8864907,3.0157788,2.7291648,3.1458178,1.4771212,3.0056095,2.372912,2.5037906,3.5575073,2.7143297,3.2024884,3.238297,2.423246,2.7176704,2.79588,2.1731863,3.4777,3.036629,2.8615344,3.0648322,2.6148973,2.2718415,2.7930915,3.3144991,2.7024305,3.494711,2.61595,2.7466342,2.209515,3.023664,3.0666986,2.5276299,3.0666986,3.4173055,2.91698,3.690019,3.5607433,2.9263425,2.902547,3.7184186,3.4899585,2.6848454,2.9410143,2.064458,1.69897,3.106191,2.8122447,3.3667965,3.486147,2.8369567,3.0835025,2.075547,2.0211892,2.8567288,2.61595,2.462398,3.4192948,2.4885507,2.9216864,3.0374265,3.2457592,2.8627276,2.9670796,2.90309,3.1961763,3.8864908,2.5276299,3.416807,2.665581,2.6866362,2.6910815,2.8432329,2.283301,3.149219,2.357935,3.4662743,2.9576073,2.161368,3.1055102,2.9334872,2.8109043,2.3344538,2.3961992,1.4149734,2.622214,3.235781,2.8881795,3.4056878,3.6355844,2.1303337,2.607455,3.333044,2.8142476,3.6627579,2.8579352,2.8698182,2.6748612,1.30103,3.4534712,3.466126,2.4785664,2.5877109,2.7619278,2.445604,2.745855,2.8488047,3.2278867,3.373096,3.156852,3.1900513,2.535294,3.0496056,2.8609366,2.9180303,2.8305886,3.1202447,3.180126,3.708421,3.193681,3.192846,2.7686381,3.3935752,3.1068707,2.447158,2.447158,3.106191,2.3117537,3.2479732,2.447158,2.9717395,2.822168,3.1287222,2.5854607,3.224533,2.9537597,3.4366395,3.1414497,2.3344538,2.9965117,2.683047,2.5611014,3.0382226,2.683047,2.571709,3.1003706,2.763428,3.4528594,2.6998377,3.7427251,3.1439512,2.2013972,2.38739,3.306425,2.5092025,2.6444385,2.9390197,3.41397,2.4116197,2.6344774,3.3816564,2.40824,3.0257154,2.4785664,2.807535,3.39794,2.6711729,2.0681858,3.1408222,3.071882,1.748188,3.3512163,2.2405493,3.3628592,2.4996872,3.0553784,2.2600713,3.451633,3.276232,2.1583624,3.0511525,3.913549,2.1038036,2.7193313,2.3996737,2.4361627,2.3053513,2.7788744,2.969416,2.531479,2.876795,2.5211382,2.2671716,2.5477748,2.4361627,3.288473,2.269513,2.0863597,2.8808136,2.7930915,2.8494194,3.1978316,2.8195438,2.7307823,2.230449,2.9585638,2.4899585,2.840106,3.3428173,3.3863206,2.350248,2.9138138,2.9344985,2.8893018,3.0707765,2.5854607,3.5502284,3.5499835,3.1055102,2.350248,2.6354837,3.1458178,2.5622928,3.3285835,2.3541083,4.0275126,2.4785664,3.1607685,3.4070508,2.389166,3.232996,3.0700378,3.3047059,3.0744507,3.09691,2.2600713,3.2111206,2.1931245,2.7427251,2.326336,3.2084413,2.4593925,2.8750613,2.605305,3.2995074,2.2988532,2.970347,2.964731,3.0860038,3.1075492,3.133539,2.974972,3.3172274,2.8382192,3.066326,2.4361627,2.864511,2.649335,2.3304138,2.9334872,3.0648322,2.8859262,3.155943,2.2576785,3.0685568,2.4742162,3.3396502,3.4261858,2.7307823,2.3944516,3.651375,3.1637576,2.1583624,3.1827,2.8853612,3.2452657,2.0374265,2.2552724,3.3364596,3.183839,3.168792,2.8668778,2.7209857,3.453624,3.200577,2.8369567,2.5658479,2.7126496,2.8188853,3.651375,2.9106245,2.2552724,3.0030296,2.146128,3.2405493,3.5027,2.9898946,2.9159272,3.0958664,2.5490034,2.7520485,2.2227166,3.469822,2.5428255,3.1055102,2.7781513,2.604226,2.340444,3.0314085,3.0655797,3.071514,2.2944663,3.0441477,2.7909884,2.687529,3.0034604,2.7979596,2.900913,3.4401217,2.9623694,3.1809857,3.3265407,2.6785183,2.965672,2.378398,3.3147097,2.964731,3.1395643,2.7543483,2.149219,2.763428,3.5715923,2.8802419,3.5805829,2.2455127,2.3304138,3.3226328,2.4712918,3.2430382,2.9329808,3.067443,2.9132838,3.33666,3.568319,2.1139433,3.30298,2.8668778,2.3521826,2.4297523,3.0770044,2.820858,3.751587,3.2464986,2.4785664,2.1172712,2.854913,2.6170003,3.4635944,2.7839036,3.1427023,3.1034617,2.3541083,2.517196,3.3923452,3.0178678,2.2455127,2.7874606,2.423246,2.599883,2.363612,2.5276299,2.9185545,2.4297523,2.8488047,2.0863597,2.8102326,2.5670264,3.0633333,3.0318122,2.61066,2.902547,2.6794279,2.8512583,2.4913616,3.007748,2.5786393,3.2755418,3.0224283,2.4899585,2.6148973,2.9637878,2.3979402,3.31618,2.975432,2.641474,2.4885507,2.813581,2.4248817,2.9344985,2.9854264,2.4440448,2.919078,2.6324573,3.705436,3.0047512,2.7226338,3.4984484,3.411283,2.87564,2.2405493,3.2557547,2.5622928,2.7752461,2.708421,3.5423274,2.350248,2.4712918,2.149219,2.7867515,2.7168376,2.143015,2.6848454,2.9444828,2.2455127,2.2355285,2.839478,3.0394142,3.120574,3.6382895,2.5599067,3.1427023,3.1670218,2.6304278,2.4983106,3.1436393,2.665581,3.5477748,3.361539,3.183839,3.5230958,2.7923918,2.1038036,2.9777236,2.4955444,3.5009222,3.3905818,2.4885507,1.90309,2.2227166,2.5301998,3.4358444,3.20871,2.6693168,3.3836358,2.3159704,3.0269415,2.7874606,2.7291648,3.0182843,2.7134905,2.774517,3.7120602,2.2148438,3.0244856,2.9894497,2.363612,2.445604,3.1271048,2.4742162,3.0845764,2.1583624,3.059942,2.8122447,2.6253123,2.421604,2.8859262,2.7604225,2.8228216,3.4334497,2.6263404,2.4377506,2.767156,2.8419847,2.9991305,2.8356905,3.2352757,2.9164538,2.2878017,3.1075492,2.6866362,2.628389,2.4329693,3.3982873,2.243038,2.8633227,3.259116,2.9532764,3.4684951,2.8981764,3.3142886,2.651278,2.9818187,3.5118833,2.7566361,3.0877814,2.6748612,3.05423,2.6454222,3.7763379,3.2319791,3.8476343,2.4440448,2.807535,2.4593925,3.05423,2.9100904,3.5420783,3.1693804,2.9795485,3.3261309,2.4377506,2.8363242,2.8954225,3.0920184,2.5954962,3.3279717,3.1051695,3.3798492,3.3789427,2.4517865,2.968483,3.569491,3.2352757,3.500785,2.9329808,2.6646419,2.5658479,2.3598356,3.2851071,2.3820171,3.6178389,2.8992732,2.7909884,3.492481,2.8609366,3.1306553,2.6464038,2.454845,3.1172712,3.8341026,2.7581546,2.763428,2.045323,2.4785664,2.8299468,3.3988078,3.1142774,2.9415114,2.897627,3.3531466,2.919078,3.5828586,3.2129862,2.5622928,2.5237465,2.860338,2.5118833,2.564666,2.4899585,3.16643,2.3443923,2.4668677,2.2355285,3.8434196,2.7543483,2.7874606,3.7080808,1.6532125,2.988113,3.3800302,2.4983106,2.9180303,2.3242824,3.3163898,2.6730208,2.4048338,3.2060158,2.9777236,2.38739,2.5587087,2.9556878,3.5000992,3.5793262,3.4181354,3.6069186,3.2730012,3.043755,2.6866362,2.376577,3.1528995,2.753583,2.900913,3.2457592,2.9454687,2.423246,2.9822712,2.5477748,2.9898946,3.408918,3.172603,3.280123,3.0958664,2.919601,3.268344,3.2156377,2.4487064,2.8475726,3.2662318,3.1717265,3.1835546,3.357935,2.378398,2.855519,3.0842187,3.2764618,3.746245,3.2709117,2.8202014,3.2432861,2.9652019,3.1795518,3.3298044,3.203033,2.649335,2.3424227,2.9561684,2.745855,3.1199155,3.216957,2.5237465,2.3159704,1.20412,3.2579184,2.5831988,3.1598678,2.9360108,2.7505083,2.4149733,2.921166,3.0511525,3.0827854,2.2405493,2.3521826,2.4885507,2.8175654,3.0398107,2.7226338,2.5611014,3.206826,3.045323,3.218798,2.9898946,3.1766698,2.2878017,2.961421,3.5194342,3.006038,2.7347999,3.3165994,3.40824,3.3872118,3.2650537,2.4377506,2.9385197,2.8109043,2.3138673,2.6646419,2.1139433,2.770852,2.651278,2.421604,2.4885507,2.1172712,3.1332195,3.2268577,2.622214,2.1139433,3.0580463,2.8293037,3.587262,1.4913617,2.8536983,2.4756713,2.838849,3.0700378,2.9986951,2.7193313,2.3820171,2.978637,2.5682018,2.9057958,3.0394142,3.2960067,3.1755118,3.0777311,2.937016,3.555457,2.6711729,2.9991305,2.839478,2.7339993,3.2347703,2.5276299,2.5415792,2.7193313,2.2013972,2.303196,1.3222193,2.9459608,2.7759743,3.4761066,3.2043912,3.0530784,3.148294,2.0569048,3.3539162,2.5682018,2.2227166,3.8171685,3.20871,2.9680157,3.5531545,3.0538464,3.1604686,2.908485,3.0301948,2.7291648,3.1000257,3.3596458,2.6344774,2.5415792,2.7619278,2.5740314,2.6646419,3.2718415,2.897077,3.1942368,2.687529,3.2380462,2.7101173,3.0314085,3.2844307,3.0017338,2.9334872,2.5728717,2.9127533,3.112605,2.6757784,2.133539,3.378398,3.2787535,2.6618128,2.292256,2.8937619,2.9532764,3.0174508,3.1089032,2.6848454,2.4712918,2.6618128,2.757396,2.8633227,2.0413928,2.518514,2.4683473,2.4116197,3.0704074,2.1522884,3.6004283,3.024075,2.389166,2.4487064,3.3261309,3.9542909,2.7283537,2.3802114,2.5477748,2.8299468,3.5240064,1.3222193,3.2355285,3.2727697,2.897077,2.8864908,2.649335,3.5879354,3.5875988,3.0989897,2.864511,2.7656686,3.1841233,2.3979402,3.5736837,3.0207756,2.0,2.510545,2.9858754,2.753583,2.3242824,2.553883,2.3324385,3.2046626,2.4149733,3.3053513,3.2633994,3.3785796,2.9020028,2.6551385,3.0791812,2.9726655,2.6599162,1.9444827,2.9818187,2.3344538,3.0004342,3.3754807,2.937016,2.9969492,2.217484,3.1267805,2.6180482,2.5910647,2.531479,3.5264685,2.692847,2.4996872,2.9415114,2.3324385,3.2392995,3.6351821,3.3457656,3.405517,2.9360108,3.164353,2.469822,3.361728,2.462398,3.3298044,2.463893,3.8200042,2.9127533,2.4149733,3.193681,2.2013972,2.7151673,3.4616485,2.178977,2.9731278,2.9986951,3.3360593,2.8609366,3.3494718,3.075182,3.3087778,3.1589653,2.6314437,3.0220158,2.6963563,3.4916418,2.2810333,2.705008,2.622214,3.2771506,3.089552,2.2148438,3.3496659,3.1684976,3.0224283,1.7993405,3.4980347,2.507856,2.462398,2.991669,2.5728717,3.1835546,3.4875627,3.585348,2.3096302,2.3384564,2.774517,2.8567288,2.535294,3.0261245,2.8579352,3.0421815,2.3541083,2.6910815,3.3296013,2.5965972,3.0791812,2.8954225,3.239049,2.8337843,2.9020028,3.34733,3.0591846,2.6998377,3.9431481,2.8088858,3.788875,2.9726655,3.052309,2.9951963,3.0561423,2.4393327,2.5820634,2.8432329,2.5490034,3.191451,2.6693168,2.8674674,3.5607433,2.8000293,2.8893018,2.5728717,2.7767012,2.9153998,2.303196,2.5658479,2.8188853,3.2964458,2.6117234,2.5465426,3.6619072,3.1215599,2.8992732,3.4008832,3.1961763,2.920645,3.0017338,3.0017338,2.552668,2.9652019,2.2764618,2.6757784,3.496376,2.7411516,3.7709255,2.8893018,2.988113,1.5563025,3.0588055,2.220108,2.693727,2.3802114,2.9652019,2.6211762,3.5804687,2.2600713,2.363612,2.0791812,2.8512583,3.0261245,1.9867717,2.2013972,2.9863238,3.5047426,2.0,2.813581,2.6354837,3.0145206,3.615424,3.0580463,2.931458,2.0211892,2.647383,2.3053513,2.87564,3.3673558,2.8088858,2.931458,3.2662318,3.557868,2.6148973,3.2509077,2.7143297,2.919078,2.3096302,2.7604225,2.303196,2.876795,2.764923,2.7528164,3.024075,2.9599948,2.683947,3.3394516,3.4895365,2.2355285,3.3498602,2.9726655,2.5987904,3.6550424,3.0433624,3.0480533,2.7686381,2.517196,2.794488,2.4313638,3.3907585,2.9127533,3.644537,3.435526,2.8000293,3.0103,2.670246,3.6051972,3.0338256,2.0086002,2.9995656,2.4281347,3.554247,2.683947,2.848189,2.5378191,2.905256,3.3789427,2.2810333,2.7371926,3.1486027,2.9079485,2.6730208,2.4983106,3.5032458,2.9969492,2.2810333,3.164353,3.5494938,2.7307823,2.6757784,2.9576073,2.710963,2.30103,2.8088858,3.2312145,2.636488,2.978637,3.1740599,2.454845,2.0,2.6148973,3.1215599,2.9365137,3.5507174,3.1075492,3.7482655,3.4405942,3.2392995,2.4756713,3.1792645,2.5037906,3.2631624,3.6836772,2.6848454,2.5211382,3.447468,2.4281347,2.85248,2.7466342,2.8567288,3.1574569,3.5487578,3.4610481,2.8363242,2.8898618,2.3324385,2.9633155,3.5173278,2.3802114,2.9858754,2.937016,3.0553784,2.2329962,2.075547,3.0433624,2.9849772,2.7058637,2.6794279,2.6344774,2.8842287,2.5954962,3.420286,2.2148438,2.6541765,2.9623694,2.4517865,3.1451964,3.0124154,2.6803355,3.2966652,3.502973,2.968483,2.3201463,2.8686445,2.4065402,2.2455127,2.460898,2.6304278,3.089552,3.7154183,2.3541083,3.3758464,2.8627276,3.4214394,3.324694,2.803457,3.4315245,3.2953472,2.1731863,2.7363966,3.191451,3.4916418,3.239049,2.5888317,3.5480206,3.0174508,2.3673558,2.6522462,2.4756713,2.3443923,2.7411516,2.5877109,2.790285,2.4166405,2.9489017,3.0972574,2.1139433,3.0157788,2.931966,3.228657,2.463893,2.209515,3.3477201,2.6464038,3.1528995,2.6541765,2.8228216,3.0034604,3.2203696,2.6424646,2.6374898,3.504063,3.3053513,2.605305,3.168792,3.486714,3.0920184,3.4446692,2.6273658,2.7143297,3.0228405,3.2385478,2.9599948,2.636488,3.4087486,2.3802114,2.5465426,2.70927,2.5658479,3.2690458,2.9960737,2.5820634,3.1975563,3.3244882,2.8585372,2.6560981,3.5364323,2.517196,3.1975563,2.7259116,2.745855,2.9344985,2.9633155,2.5224442,2.7168376,2.80618,3.1565492,2.7193313,3.4092567,3.05423,2.90309,2.9138138,2.7619278,2.4996872,2.9365137,2.897077,2.2552724,2.4132998,3.73054,2.9020028,2.6803355,3.0090258,2.5943925,2.0086002,3.6825962,2.691965,3.337659,3.0402067,3.5308397,2.50515,2.8027737,2.1038036,1.0,3.0195317,2.9982593,2.906335,2.4969296,3.364551,2.9965117,2.9258275,3.0124154,3.2127202,3.057666,3.0281644,3.3820171,2.8773713,3.1383028,2.5877109,2.649335,2.79588,3.5721743,3.052309,2.6344774,2.4533184,2.0569048,3.0338256,2.2479732,2.6981006,3.3993275,2.456366,2.8241258,3.220108,3.0386202,3.308991,3.3898745,3.1673174,2.525045,2.8750613,1.0413927,1.748188,3.1338582,2.5415792,2.983175,2.8937619,2.807535,1.968483,2.7596679,2.4712918,3.0285714,3.0305998,3.1024337,2.5502284,3.1122699,3.4533184,2.4756713,2.5740314,3.0178678,2.5477748,3.2108533,2.4199557,2.6693168,2.3944516,2.5276299,2.5490034,2.666518,3.1743505,2.919601,2.919601,2.0606978,3.7641013,3.2271152,3.175222,3.7232094,2.0293837,2.848189,3.1058507,2.6314437,2.2227166,3.281942,3.180126,2.7234557,3.207365,3.4892552,2.9599948,2.5563025,2.3304138,3.1604686,2.7767012,3.3935752,2.8293037,2.5465426,3.3682868,3.046105,2.252853,2.5831988,2.820858,3.3025475,3.3285835,3.6752284,3.4875627,3.484869,2.6972294,2.0211892,2.2479732,3.3298044,2.8920946,2.909021,2.964731,2.5477748,3.4214394,2.6503074,2.649335,2.7176704,3.121888,3.3596458,3.2960067,2.900367,2.2455127,3.1379867,2.1875207,3.0930712,2.8175654,2.7143297,2.909021,2.8579352,1.968483,2.3979402,3.123525,2.6560981,2.7259116,3.2619762,2.6424646,2.9283957,2.6503074,2.9237618,2.6444385,0.845098,2.5763414,3.5224442,3.5319896,3.259116,2.535294,2.2148438,2.6180482,2.8293037,2.553883,2.689309,2.4048338,2.6646419,2.378398,3.1498346,3.5238764,2.3820171,3.0806265,2.4199557,2.8195438,3.1772478,2.0374265,2.447158,3.2113876,3.5169318,3.0457141,2.2278867,2.682145,2.1931245,3.3281755,3.1122699,3.6446354,3.2971036,2.5763414,2.5237465,2.593286,3.1592662,2.4393327,3.0326188,2.605305,2.4885507,3.3265407,2.6981006,2.9057958,2.905256,3.2739267,2.4065402,3.886829,3.0666986,2.9289076,2.4313638,4.0681114,3.1737688,3.1673174,2.647383,2.369216,2.8627276,2.4065402,3.3800302,2.5289166,2.423246,3.3907585,2.517196,2.421604,2.5428255,2.9508514,2.9527924,2.1522884,2.4393327,2.7234557,2.8419847,3.1034617,2.9127533,2.7323937,2.1673174,2.2455127,2.8175654,2.693727,3.0737183,2.371068,2.3443923,2.994317,3.200303,2.2878017,3.179839,2.8162413,3.280123,3.0633333,2.9576073,3.1693804,3.1338582,3.1625643,2.4517865,2.149219,3.445604,2.4393327,2.389166,2.4440448,2.40824,2.3159704,2.7041504,3.145507,3.4214394,2.7363966,3.1436393,2.243038,2.0413928,3.0685568,3.2648177,3.7495818,3.0704074,2.7168376,2.974972,2.357935,2.854306,2.517196,2.4771214,2.651278,3.2312145,2.456366,3.7420964,2.9925535,3.036629,3.4326487,3.0445397,3.120574,2.612784,2.612784,2.2900345,2.3344538,2.9590414,3.0863597,2.4885507,2.564666,2.4281347,2.2900345,3.0166156,3.2415464,3.0334237,3.217747,2.8981764,3.4817293,2.9454687,2.8129134,2.693727,2.463893,2.9872193,2.8733206,2.5563025,2.6253123,2.146128,3.1852589,2.7839036,3.594503,3.4724638,3.2864566,3.8313577,2.9395192,3.1743505,3.1574569,2.6263404,2.8512583,3.3234584,2.8727388,2.6693168,2.3961992,2.5340261,2.8369567,3.4104397,1.9190781,3.3027637,2.269513,3.1271048,3.8937063,3.0030296,2.149219,2.5888317,1.9590414,3.4502492,2.8615344,3.2482185,3.0614524,2.4885507,2.363612,2.7185018,3.0472748,3.380392,3.4487064,2.4857213,2.745855,3.32695,2.8273692,2.7209857,3.9042826,2.838849,3.2445245,2.9537597,3.280123,2.4969296,3.024075,2.445604,3.273233,2.8027737,3.3531466,2.6730208,2.5954962,2.064458,2.5301998,3.3151302,2.839478,3.5186455,3.2108533,2.7730546,2.6541765,2.9268568,2.6748612,3.0004342,2.7371926,2.5037906,2.7923918,3.2898118,3.3168087,3.0322156,3.8744817,2.5224442,2.4668677,2.5831988,3.1809857,2.2278867,2.5490034,2.283301,3.6580114,3.5428255,2.7923918,2.988113,2.220108,2.5599067,3.8093576,2.7450747,3.3519895,3.4640422,3.9022205,3.4427931,3.0362296,3.30103,3.3316298,3.656673,2.7466342,2.1038036,2.691965,3.128076,2.209515,3.4508648,3.4020894,3.1670218,2.8142476,3.0103,3.2692795,2.5037906,2.8825245,3.0476642,3.2973228,2.7619278,2.1760912,2.692847,3.0681858,2.8859262,3.0293837,2.8920946,3.463893,3.2662318,3.1513698,3.3238707,2.423246,2.710963,2.6263404,2.708421,3.1254814,3.513484,3.5884957,2.6273658,3.6814222,2.357935,2.604226,2.7259116,3.3255157,2.2355285,2.905256,2.3820171,2.4031205,3.1332195,3.6932871,2.363612,2.447158,2.0374265,2.4409091,3.2008505,3.3285835,2.243038,2.357935,2.8998206,2.7528164,2.744293,2.5428255,2.8864908,3.2380462,3.2882493,2.7686381,2.974051,3.5560613,2.0413928,2.8859262,2.80618,3.0941217,1.9138138,2.3443923,2.7759743,2.0211892,3.075547,2.2671716,3.080987,3.7777166,3.539201498031616,3.309843063354492,2.8088858127593994,3.5052857398986816,3.0203611850738525,2.269512891769409,2.146127939224243,3.4462263584136963,2.5078558921813965,2.7759742736816406,1.991226077079773,2.8142476081848145,2.2479732036590576,3.150142192840576,3.3326404094696045,3.292034387588501,3.383815288543701,2.9745116233825684,2.936513662338257,3.9190781116485596,2.5403294563293457,1.9344984292984009,3.049217939376831,2.7993404865264893,2.48144268989563,2.02530574798584,2.684845447540283,3.0216026306152344,3.5169317722320557,2.7874605655670166,2.877371311187744,3.07918119430542,2.5526680946350098,3.362105369567871,3.0174508094787598,3.1061909198760986,2.149219036102295,2.7458550930023193,3.11991548538208,2.916980028152466,2.311753749847412,3.0413928031921387,3.3186893463134766,3.171433925628662,2.9508514404296875,2.7092700004577637,2.8254261016845703,2.7134904861450195,2.732393741607666,2.748188018798828,2.1038036346435547,2.130333662033081,2.788875102996826,3.0386202335357666,2.8686444759368896,2.5774917602539062,3.247727870941162,2.21484375,2.161367893218994,2.948901653289795,2.4742162227630615,2.565847873687744,2.5526680946350098,3.2129862308502197,3.435685157775879,3.256477117538452,2.3996737003326416,2.829303741455078,2.3961992263793945,3.7435882091522217,2.635483741760254,3.7565600872039795,2.8555190563201904,3.3042750358581543,2.7387804985046387,2.8350560665130615,2.938019037246704,2.85973858833313,3.295567035675049,2.5774917602539062,3.1728947162628174,2.635483741760254,2.941014289855957,2.9454686641693115,2.736396551132202,2.612783908843994,2.943988800048828,2.4828736782073975,2.9982593059539795,2.7193312644958496,2.979092836380005,2.875061273574829,2.710963010787964,1.8260748386383057,2.4216039180755615,2.9754319190979004,2.7234556674957275,3.459543228149414,2.527629852294922,3.859618663787842,2.986323833465576,2.037426471710205,3.411114454269409,3.0425755977630615,3.2538223266601562,3.1772477626800537,3.645029067993164,3.3592662811279297,2.9190781116485596,3.2773799896240234,2.3138673305511475,3.2187979221343994,2.5599067211151123,2.981818675994873,3.065579652786255,3.302114486694336,2.6693167686462402,2.5998830795288086,3.057666063308716,2.380211353302002,3.6292057037353516,3.094820499420166,3.2347702980041504,2.0413928031921387,3.274157762527466,2.981818675994873,2.8686444759368896,2.3765769004821777,2.1818435192108154,2.8325090408325195,3.0877814292907715,3.143639326095581,2.9885590076446533,2.8656959533691406,2.477121353149414,3.3543004989624023,2.0413928031921387,3.0228404998779297,2.6618127822875977,2.4199557304382324,2.8881795406341553,3.2918126583099365,3.264345407485962,2.8836615085601807,3.1316187381744385,3.3647384643554688,2.4393327236175537,2.6937270164489746,2.8853611946105957,2.74507474899292,3.3018977642059326,3.1682026386260986,2.938019037246704,2.2329962253570557,1.9867717027664185,3.3839948177337646,2.937016010284424,2.416640520095825,2.42488169670105,3.2810332775115967,2.6910815238952637,2.5078558921813965,1.892094612121582,2.8135809898376465,2.350248098373413,3.1687920093536377,2.390935182571411,2.841984748840332,2.6170003414154053,2.857332468032837,3.5672616958618164,2.8656959533691406,2.403120517730713,3.2229764461517334,2.664641857147217,2.7234556674957275,2.858537197113037,2.4828736782073975,2.541579246520996,3.431041955947876,2.589949607849121,2.0606977939605713,2.9763500690460205,2.6148972511291504,3.286231756210327,2.3222193717956543,2.7767012119293213,2.797959566116333,3.0421814918518066,3.0718820095062256,3.6640775203704834,3.068185806274414,3.1455070972442627,2.6589648723602295,3.137037515640259,2.7752461433410645,2.6739420890808105,2.686636209487915,3.4227540493011475,2.39445161819458,2.3783979415893555,3.0228404998779297,2.5211381912231445,2.4563660621643066,2.22788667678833,3.307281970977783,2.630427837371826,2.5365583896636963,2.665580987930298,2.9116902351379395,3.139249324798584,2.5365583896636963,3.1142773628234863,3.244277000427246,2.815577745437622,3.3864989280700684,2.49554443359375,3.4065401554107666,2.801403760910034,3.142702341079712,2.2227165699005127,2.8549129962921143,2.8881795406341553,2.413299798965454,3.2407987117767334,2.267171621322632,3.0445396900177,3.0733516216278076,3.0220158100128174,2.6683859825134277,3.1251559257507324,2.8041393756866455,2.502427101135254,3.1737687587738037,2.2764618396759033,2.4996871948242188,2.431363821029663,2.6560981273651123,3.7008767127990723,3.489114284515381,2.7371926307678223,2.4756712913513184,2.6839470863342285,3.5225746631622314,3.4220972061157227,2.8488047122955322,2.714329719543457,3.3512163162231445,2.413299798965454,2.8674674034118652,2.5877108573913574,3.1109261512756348,2.651278018951416,2.9960737228393555,3.018284320831299,2.7411515712738037,2.3443922996520996,1.851258397102356,2.5314788818359375,2.786041259765625,2.5622928142547607,2.451786518096924,3.1000256538391113,2.7126495838165283,1.4913617372512817,3.216693639755249,2.663701057434082,3.636989116668701,2.558708667755127,2.8267226219177246,2.7839035987854004,3.368100881576538,2.778874397277832,3.046104907989502,3.1994810104370117,3.4331295490264893,3.352182626724243,2.931457996368408,3.2240147590637207,3.2143139839172363,3.382197141647339,2.7067177295684814,2.195899724960327,2.6928470134735107,2.864511013031006,3.288919687271118,3.108903169631958,2.949389934539795,2.565847873687744,3.0068936347961426,3.419790506362915,2.361727714538574,3.4227540493011475,3.155032157897949,2.352182626724243,3.724193811416626,3.506098985671997,2.6324572563171387,3.0073208808898926,2.271841526031494,2.966141700744629,3.5968170166015625,4.0057806968688965,2.3031959533691406,3.627263307571411,3.140822172164917,2.9991304874420166,3.4676082134246826,3.145817756652832,2.522444248199463,2.5185139179229736,2.4533183574676514,2.2922561168670654,1.954242467880249,3.00346040725708,2.7101173400878906,3.1723110675811768,2.4216039180755615,2.54282546043396,2.806180000305176,1.913813829421997,2.9090209007263184,4.133634567260742,3.483872413635254,2.4281346797943115,3.5233561992645264,3.7426466941833496,2.462398052215576,2.9434945583343506,2.686636209487915,1.913813829421997,2.6042261123657227,2.5622928142547607,3.31154203414917,3.103461742401123,1.9684829711914062,3.0549957752227783,3.203032970428467,2.42488169670105,3.6104471683502197,3.5486350059509277,2.382017135620117,3.275080919265747,2.626340389251709,2.3138673305511475,2.848189115524292,2.5250449180603027,3.0008678436279297,2.7839035987854004,2.4199557304382324,2.714329719543457,3.0718820095062256,2.5877108573913574,3.248218536376953,2.7126495838165283,2.565847873687744,2.841984748840332,3.5462958812713623,3.257918357849121,2.371068000793457,3.7439799308776855,3.3350565433502197,2.3729119300842285,2.161367893218994,3.341038703918457,3.3366599082946777,2.6095943450927734,2.3222193717956543,2.767897605895996,2.6222140789031982,2.810232639312744,2.451786518096924,2.5490033626556396,3.0248959064483643,3.1667261123657227,3.32654070854187,2.1731863021850586,2.149219036102295,3.1000256538391113,3.583878517150879,2.585460662841797,2.9469432830810547,3.316389799118042,2.744292974472046,1.5440680980682373,2.761927843093872,2.5378191471099854,2.3424227237701416,2.6839470863342285,2.782472610473633,2.741939067840576,2.240549325942993,2.7867515087127686,2.51188325881958,2.59549617767334,2.444044828414917,2.5185139179229736,3.6724672317504883,2.269512891769409,2.320146322250366,3.038222551345825,2.939519166946411,2.680335521697998,2.903090000152588,2.6937270164489746,3.348888635635376,2.3961992263793945,2.8767950534820557,2.3138673305511475,2.7909884452819824,3.0614523887634277,3.5206146240234375,3.0718820095062256,3.4462263584136963,3.3350565433502197,3.215637683868408,3.27760910987854,2.9196009635925293,3.0378246307373047,2.161367893218994,2.788875102996826,3.009875774383545,2.8609366416931152,2.783188581466675,4.140319347381592,2.3222193717956543,3.3285834789276123,3.5373153686523438,3.273695468902588,2.514547824859619,2.6232492923736572,3.070037841796875,2.361727714538574,2.149219036102295,2.851869583129883,2.5998830795288086,3.2771506309509277,3.004751205444336,2.1673173904418945,2.680335521697998,2.2227165699005127,2.7234556674957275,3.6542727947235107,3.516667604446411,3.290924549102783,2.4216039180755615,3.162564277648926,2.783188581466675,2.570543050765991,3.68196439743042,2.4683473110198975,3.3592662811279297,3.2062859535217285,3.367542266845703,2.3961992263793945,2.5526680946350098,2.5037906169891357,3.6446354389190674,2.9590413570404053,3.01870059967041,2.416640520095825,3.3396501541137695,2.4082400798797607,2.3159704208374023,2.301029920578003,3.022428274154663,3.1897709369659424,3.0538463592529297,2.710963010787964,3.221935510635376,2.864511013031006,2.8698182106018066,3.1522884368896484,3.5016069412231445,2.240549325942993,3.016615629196167,3.3203539848327637,2.5622928142547607,3.315340518951416,3.038222551345825,2.1789770126342773,2.8432328701019287,3.197004795074463,2.8162412643432617,2.3424227237701416,2.6324572563171387,3.0867156982421875,2.414973258972168,2.4712917804718018,3.4131319522857666,2.431363821029663,2.9153997898101807,2.572871685028076,3.292034387588501,2.2988531589508057,2.8609366416931152,3.3285834789276123,2.600972890853882,2.635483741760254,2.1731863021850586,2.6794278621673584,2.59549617767334,2.7299742698669434,3.038222551345825,2.447158098220825,2.7371926307678223,3.4488608837127686,3.383456230163574,3.416806936264038,2.413299798965454,3.1364035606384277,2.897627115249634,3.4828736782073975,2.326335906982422,3.155942916870117,3.137986660003662,2.8579351902008057,3.5707764625549316,3.0530784130096436,2.983626365661621,2.510545015335083,2.2068259716033936,2.7226338386535645,2.5550944805145264,3.471438407897949,2.2988531589508057,2.810232639312744,2.271841526031494,2.361727714538574,2.8506462574005127,2.2201080322265625,3.415140390396118,2.651278018951416,2.5078558921813965,2.8318698406219482,2.176091194152832,2.459392547607422,2.350248098373413,2.8825244903564453,2.5599067211151123,3.658393144607544,2.991668939590454,2.578639268875122,3.1017470359802246,2.6424646377563477,2.954242467880249,2.939519166946411,3.287353754043579,2.695481777191162,3.1455070972442627,3.278982162475586,3.2882492542266846,2.8512582778930664,3.513484001159668,2.640481472015381,3.5395779609680176,3.0056095123291016,2.589949607849121,2.846337080001831,3.037426471710205,2.301029920578003,2.2174839973449707,3.4699692726135254,2.857332468032837,3.4494783878326416,2.778151273727417,3.3745651245117188,2.3053512573242188,2.6551384925842285,3.414304733276367,2.943988800048828,3.0366289615631104,3.137986660003662,2.20951509475708,2.715167284011841,3.769303560256958,2.803457021713257,3.0877814292907715,2.5877108573913574,2.878521680831909,3.106870651245117,3.1763806343078613,2.267171621322632,3.0136797428131104,2.149219036102295,3.2062859535217285,2.21484375,2.522444248199463,3.1411361694335938,2.7250945568084717,3.1516761779785156,3.2097830772399902,2.432969331741333,2.7759742736816406,2.7458550930023193,2.734799861907959,3.280578374862671,2.836956739425659,2.477121353149414,2.9111576080322266,3.4371161460876465,3.570075750350952,3.0445396900177,3.3140780925750732,2.49554443359375,2.673020839691162,2.5171959400177,3.4874212741851807,3.301029920578003,3.231724262237549,2.287801742553711,2.1038036346435547,2.5352940559387207,1.954242467880249,2.6095943450927734,3.3445887565612793,2.387389898300171,3.1017470359802246,3.291146755218506,2.673020839691162,2.7596678733825684,3.3038437366485596,3.1589653491973877,3.0322155952453613,2.9309489727020264,2.193124532699585,3.046495199203491,3.0124154090881348,3.4342494010925293,2.5185139179229736,2.7641761302948,2.2068259716033936,2.812913417816162,3.286231756210327,2.3443922996520996,2.0827853679656982,2.387389898300171,3.2636361122131348,2.7803173065185547,3.4834446907043457,2.972665548324585,2.49692964553833,3.7387804985046387,2.4885506629943848,3.074450731277466,3.2540645599365234,3.3271543979644775,3.0553784370422363,2.3783979415893555,2.8267226219177246,1.851258397102356,3.521399736404419,2.908484935760498,2.567026376724243,2.880241870880127,3.1740598678588867,3.04805326461792,2.4828736782073975,3.542576551437378,3.1423895359039307,2.6053049564361572,2.6170003414154053,3.2255678176879883,2.5774917602539062,2.841984748840332,2.2810332775115967,3.1964526176452637,3.506505012512207,1.954242467880249,2.2787535190582275,3.6446354389190674,0.4771212339401245,2.2810332775115967,2.733999252319336,2.9237618446350098,3.0530784130096436,3.205475091934204,2.2479732036590576,3.032618761062622,2.510545015335083,2.5774917602539062,2.8721563816070557,3.225309371948242,2.6683859825134277,2.7458550930023193,2.6551384925842285,3.046495199203491,3.102776527404785,2.9283957481384277,2.146127939224243,2.680335521697998,2.8254261016845703,2.822821617126465,2.484299898147583,3.0174508094787598,2.3159704208374023,3.6332664489746094,2.2787535190582275,3.469674825668335,2.7909884452819824,2.8305885791778564,3.1132748126983643,2.6776070594787598,3.190051317214966,2.7168376445770264,2.63948655128479,3.006037950515747,3.005180597305298,2.612783908843994,2.5932860374450684,2.6893088817596436,3.578753709793091,3.490379810333252,2.6170003414154053,2.7543482780456543,2.576341390609741,2.240549325942993,3.1743505001068115,2.572871685028076,2.6570558547973633,2.5943925380706787,3.018284320831299,3.055760383605957,3.5422027111053467,2.674861192703247,2.6937270164489746,3.6559064388275146,2.796574354171753,2.774517059326172,2.635483741760254,3.0718820095062256,2.9079484939575195,2.509202480316162,3.117602586746216,3.059563398361206,2.9508514404296875,3.070037841796875,2.996511697769165,3.0704073905944824,2.767897605895996,2.8241257667541504,3.0261244773864746,2.416640520095825,2.146127939224243,2.32428240776062,2.969881534576416,3.052309036254883,3.497758626937866,3.485295534133911,3.2484636306762695,2.541579246520996,3.2260842323303223,2.6364879608154297,3.005180597305298,2.5465426445007324,3.161966562271118,2.673020839691162,2.4742162227630615,2.795880079269409,2.571708917617798,2.2227165699005127,2.416640520095825,2.5877108573913574,3.6687586307525635,2.7259116172790527,2.726727247238159,2.85973858833313,3.1939589977264404,2.9921114444732666,3.0648322105407715,3.208709955215454,3.4448251724243164,3.3388547897338867,3.037426471710205,2.0606977939605713,2.9444828033447266,3.0413928031921387,1.8808135986328125,3.0538463592529297,2.797959566116333,2.764923095703125,2.2528529167175293,2.267171621322632,2.22788667678833,2.6414740085601807,2.4899585247039795,2.541579246520996,3.3031959533691406,3.465977430343628,3.135450601577759,2.9247961044311523,2.7874605655670166,1.2041200399398804,3.9583728313446045,3.3126003742218018,2.4996871948242188,3.7824008464813232,3.3308193683624268,2.5774917602539062,2.574031352996826,2.890979528427124,2.4065401554107666,2.9609460830688477,2.8444771766662598,2.6589648723602295,2.463892936706543,2.691965103149414,2.833784341812134,2.7543482780456543,2.922206401824951,2.9872193336486816,1.6020599603652954,3.4250447750091553,2.1818435192108154,2.5365583896636963,3.097257375717163,2.782472610473633,2.15836238861084,2.921165943145752,3.2332499027252197,2.515873908996582,2.8475725650787354,2.3783979415893555,3.2121875286102295,2.812913417816162,3.398287296295166,3.512150526046753,3.0867156982421875,2.8609366416931152,3.7466342449188232,2.63948655128479,2.620136022567749,3.306853771209717,3.66642427444458,3.3602147102355957,2.6910815238952637,3.393925905227661,2.908484935760498,2.7874605655670166,2.447158098220825,3.23095965385437,2.979092836380005,3.2992892265319824,3.079543113708496,3.2704458236694336,3.4698219299316406,3.3358588218688965,2.9763500690460205,3.4797191619873047,3.213517665863037,2.5877108573913574,2.782472610473633,2.7058637142181396,3.18949031829834,3.1238515377044678,2.960470676422119,3.2113876342773438,2.7379872798919678,1.4471580982208252,2.4048337936401367,2.894869565963745,2.9020028114318848,2.6589648723602295,2.5877108573913574,2.7543482780456543,3.523616313934326,2.7299742698669434,2.999565601348877,3.2962262630462646,2.860337972640991,2.6599161624908447,2.9777235984802246,2.3404440879821777,2.5477747917175293,2.761927843093872,2.146127939224243,3.0937716960906982,2.6998376846313477,2.678518295288086,2.631443738937378,2.8068580627441406,2.204119920730591,3.1348142623901367,3.143639326095581,2.6541764736175537,3.1451964378356934,3.260786771774292,2.9537596702575684,3.0920183658599854,2.977266311645508,3.363800048828125,2.7656686305999756,2.6170003414154053,3.271376848220825,2.965672016143799,3.3634238243103027,3.2169570922851562,3.5660839080810547,2.9319660663604736,2.20951509475708,3.455453872680664,2.1038036346435547,2.937016010284424,3.4219326972961426,3.6131014823913574,2.8331470489501953,2.7193312644958496,2.8007171154022217,2.9063351154327393,2.7723217010498047,3.2581582069396973,2.793790340423584,2.130333662033081,3.1348142623901367,3.282848596572876,3.1169395446777344,3.052309036254883,2.5440680980682373,3.147367000579834,2.935507297515869,3.754730463027954,2.264817714691162,2.403120517730713,2.6364879608154297,3.1017470359802246,2.4216039180755615,2.848189115524292,2.2922561168670654,3.035829782485962,3.3240766525268555,3.2116544246673584,2.568201780319214,3.0707764625549316,3.093421697616577,3.227372407913208,2.992553472518921,2.068185806274414,2.921165943145752,2.8027737140655518,3.058805465698242,3.2567176818847656,2.505150079727173,2.615950107574463,2.2479732036590576,3.212453842163086,2.984076976776123,2.941014289855957,2.8260748386383057,2.161367893218994,2.4487063884735107,2.596597194671631,2.51188325881958,2.68304705619812,3.4727563858032227,2.9309489727020264,2.903090000152588,2.3996737003326416,2.797267436981201,2.691965103149414,2.49692964553833,2.5250449180603027,3.06333327293396,2.9074113368988037,2.9469432830810547,3.6316466331481934,2.8674674034118652,3.600972890853882,3.0417873859405518,3.1264560222625732,3.2089784145355225,2.9628427028656006,3.1414496898651123,2.6324572563171387,2.385606288909912,3.008174180984497,2.9484128952026367,2.7573959827423096,3.065579652786255,2.2227165699005127,3.4868552684783936,3.4841573238372803,2.6042261123657227,3.192009687423706,2.6180481910705566,2.311753749847412,1.431363821029663,3.0614523887634277,3.2538223266601562,2.782472610473633,3.51228404045105,2.858537197113037,3.287353754043579,2.8633227348327637,2.334453821182251,2.8048207759857178,2.9947569370269775,2.6928470134735107,3.5542469024658203,2.972665548324585,3.057666063308716,3.580582857131958,2.615950107574463,2.413299798965454,2.589949607849121,2.3324384689331055,2.9429996013641357,2.5365583896636963,2.8142476081848145,2.369215965270996,3.3275632858276367,2.903632640838623,2.6776070594787598,2.6424646377563477,3.645127296447754,2.640481472015381,3.29972505569458,3.1766698360443115,3.3560259342193604,2.8662872314453125,2.939519166946411,3.0591845512390137,2.4361627101898193,2.3159704208374023,3.240549325942993,3.5548524856567383,2.6875290870666504,2.972202777862549,2.5314788818359375,3.136720657348633,3.0618293285369873,3.1562461853027344,2.334453821182251,3.052309036254883,2.6794278621673584,2.2833011150360107,2.444044828414917,2.8007171154022217,3.455605983734131,3.586474895477295,2.2988531589508057,3.369030237197876,3.1869564056396484,3.505014181137085,2.477121353149414,3.029789447784424,2.8943159580230713,2.509202480316162,3.145817756652832,3.1693804264068604,3.415140390396118,2.635483741760254,3.0788192749023438,2.484299898147583,2.85973858833313,3.070037841796875,2.822821617126465,2.2201080322265625,2.7134904861450195,2.3159704208374023,2.287801742553711,2.793790340423584,2.4487063884735107,3.006037950515747,3.3882789611816406,2.4785664081573486,2.816903829574585,1.3222192525863647,2.9052560329437256,2.3579349517822266,3.292034387588501,2.6493349075317383,2.9434945583343506,1.3617278337478638,3.533644914627075,3.3036279678344727,3.0877814292907715,3.2871296405792236,3.0421814918518066,3.5116159915924072,2.5599067211151123,3.018284320831299,2.5301997661590576,3.145817756652832,2.4756712913513184,2.5037906169891357,3.1682026386260986,3.1189258098602295,3.461798667907715,2.9991304874420166,2.257678508758545,2.4996871948242188,2.2201080322265625,3.475816488265991,2.5538830757141113,3.039414167404175,1.785329818725586,2.556302547454834,3.4684951305389404,2.4698219299316406,2.3138673305511475,2.763427972793579,2.852479934692383,2.852479934692383,3.3483047485351562,3.347525119781494,3.2681097984313965,1.4471580982208252,2.986323833465576,2.7708520889282227,2.786041259765625,2.6364879608154297,3.6129956245422363,3.759063243865967,3.2367892265319824,3.7757561206817627,2.462398052215576,2.3443922996520996,3.4307198524475098,3.0111472606658936,2.8836615085601807,2.4361627101898193,3.4334497451782227,2.8881795406341553,2.903090000152588,2.4712917804718018,2.187520742416382,2.6739420890808105,2.7299742698669434,3.2971036434173584,3.276691436767578,2.7558748722076416,2.767897605895996,3.899656295776367,2.7535829544067383,2.6424646377563477,2.3483047485351562,1.556302547454834,2.903632640838623,3.1699681282043457,3.057666063308716,3.2229764461517334,2.767897605895996,2.851869583129883,3.0806264877319336,2.416640520095825,2.7497363090515137,3.293804407119751,2.326335906982422,3.3898744583129883,1.8864907026290894,2.8000292778015137,2.794487953186035,2.380211353302002,3.2886962890625,2.835690498352051,3.3729119300842285,3.365488052368164,2.8254261016845703,2.872738838195801,2.5037906169891357,2.5820634365081787,3.336859703063965,2.02530574798584,2.3961992263793945,2.822821617126465,3.5169317722320557,1.7160032987594604,2.9334871768951416,2.6794278621673584,3.2739267349243164,3.1824145317077637,2.589949607849121,2.7535829544067383,3.1886472702026367,2.9334871768951416,3.149219036102295,2.4199557304382324,2.836956739425659,3.089905023574829,2.4983105659484863,2.732393741607666,3.294025182723999,2.4548449516296387,3.384711742401123,3.261500835418701,2.920644998550415,2.7307822704315186,1.57978355884552,2.2201080322265625,2.515873908996582,3.180699110031128,2.773054599761963,3.377488374710083,3.915558099746704,2.827369213104248,2.818885326385498,2.568201780319214,3.3512163162231445,3.580582857131958,3.3269500732421875,2.1789770126342773,2.5352940559387207,2.2355284690856934,2.8506462574005127,3.660865545272827,3.008174180984497,3.3238706588745117,3.0881361961364746,2.9881129264831543,2.5314788818359375,2.948901653289795,2.7126495838165283,3.032618761062622,3.2619762420654297,2.7795965671539307,3.611617088317871,3.0111472606658936,2.7101173400878906,2.5171959400177,2.3996737003326416,2.823474168777466,3.0867156982421875,2.3053512573242188,2.8662872314453125,3.4681994915008545,3.6593456268310547,2.556302547454834,3.157456874847412,3.784189224243164,2.651278018951416,2.841984748840332,2.96754789352417,2.2304489612579346,3.0849335193634033,3.0240750312805176,2.6570558547973633,2.9973864555358887,2.621176242828369,2.509202480316162,2.290034532546997,2.9106245040893555,2.161367893218994,2.257678508758545,2.6106600761413574,2.07918119430542,3.1553361415863037,2.460897922515869,3.2392995357513428,2.2787535190582275,2.0,3.058805465698242,2.96754789352417,2.903632640838623,2.3765769004821777,2.2201080322265625,2.1172711849212646,2.462398052215576,3.261262893676758,3.2355284690856934,2.8318698406219482,2.726727247238159,3.01535964012146,3.7309436798095703,2.918030261993408,2.863917350769043,3.0413928031921387,3.103461742401123,1.991226077079773,2.3673558235168457,3.033825635910034,3.124178171157837,2.6794278621673584,2.890979528427124,2.9429996013641357,2.627365827560425,3.5789828300476074,2.113943338394165,2.8048207759857178,3.542327404022217,2.812913417816162,2.9106245040893555,1.7923917770385742,3.746556282043457,3.898066759109497,3.235780954360962,3.5481436252593994,3.009025812149048,3.9679689407348633,3.0759117603302,3.068556785583496,2.6570558547973633,3.3016810417175293,3.726482629776001,3.1335389614105225,2.4756712913513184,2.431363821029663,2.9921114444732666,3.149219036102295,2.1673173904418945,2.910090446472168,3.117602586746216,3.56062388420105,2.445604085922241,3.3930485248565674,3.3140780925750732,2.334453821182251,2.176091194152832,2.350248098373413,2.9025468826293945,2.096909999847412,2.7930915355682373,2.964730978012085,3.1696743965148926,3.092369794845581,2.686636209487915,2.3579349517822266,1.3222192525863647,3.0852906703948975,2.8937618732452393,2.863917350769043,2.4281346797943115,3.1717264652252197,2.666517972946167,2.7543482780456543,2.4377505779266357,3.3664228916168213,3.472902536392212,2.5490033626556396,3.1235249042510986,2.6893088817596436,2.5646660327911377,3.3161799907684326,3.0941216945648193,2.782472610473633,3.2174839973449707,3.084576368331909,2.403120517730713,2.3424227237701416,2.371068000793457,2.6232492923736572,2.3483047485351562,2.7250945568084717,3.2725377082824707,2.5998830795288086,3.2986347675323486,2.890979528427124,3.157456874847412,2.734799861907959,3.1280760765075684,3.401400566101074,3.2771506309509277,3.0895519256591797,2.7250945568084717,3.0674428939819336,3.0920183658599854,3.0244855880737305,2.829946756362915,3.0366289615631104,2.9454686641693115,2.7058637142181396,3.6030361652374268,2.49554443359375,2.6998376846313477,2.9116902351379395,2.858537197113037,2.5820634365081787,2.136720657348633,3.2484636306762695,2.7058637142181396,2.7209856510162354,2.862727642059326,2.896526336669922,2.037426471710205,2.3891661167144775,2.93298077583313,3.3554515838623047,2.5440680980682373,2.7909884452819824,2.1335389614105225,3.029789447784424,3.2984163761138916,2.3159704208374023,2.445604085922241,2.9057958126068115,3.3207693099975586,3.3428173065185547,3.2787535190582275,3.035829782485962,2.664641857147217,3.0301947593688965,2.8842287063598633,3.3285834789276123,2.8954224586486816,2.968015670776367,3.5376932621002197,2.9360108375549316,2.7234556674957275,2.6560981273651123,3.0366289615631104,2.715167284011841,2.732393741607666,2.9786369800567627,2.9444828033447266,2.671172857284546,3.370142936706543,2.5932860374450684,3.109241008758545,2.8202013969421387,3.039414167404175,2.403120517730713,3.054229974746704,2.7291648387908936,3.6030361652374268,2.9703469276428223,2.797959566116333,3.8063156604766846,2.889861822128296,2.463892936706543,3.53605318069458,3.2704458236694336,2.620136022567749,3.2650537490844727,2.797267436981201,2.6794278621673584,2.4996871948242188,2.941014289855957,3.51228404045105,2.6503074169158936,3.4114513397216797,3.1189258098602295,3.0986437797546387,2.269512891769409,2.4065401554107666,3.3794867992401123,2.0086002349853516,3.2187979221343994,3.40346360206604,2.3891661167144775,3.2773799896240234,2.863917350769043,2.2174839973449707,3.3113298416137695,2.7803173065185547,3.0030295848846436,3.2662317752838135,3.1547281742095947,2.8808135986328125,3.274157762527466,2.6106600761413574,2.686636209487915,2.444044828414917,3.050379753112793,3.108226776123047,3.067070960998535,3.0124154090881348,2.8027737140655518,2.972665548324585,3.27760910987854,2.918030261993408,2.413299798965454,3.589390993118286,2.4297523498535156,2.8325090408325195,2.136720657348633,2.987666368484497,3.645029067993164,3.1667261123657227,2.8450980186462402,2.7058637142181396,2.7007036209106445,2.045322895050049,2.585460662841797,2.9800033569335938,2.6503074169158936,3.1215598583221436,3.6699674129486084,3.1055102348327637,3.8881232738494873,3.2794387340545654,2.7693772315979004,2.8350560665130615,3.346548557281494,2.509202480316162,3.4994120597839355,2.877371311187744,2.764923095703125,2.958085775375366,2.48144268989563,3.2174839973449707,2.786041259765625,3.053462505340576,3.5040628910064697,2.620136022567749,2.9047155380249023,2.462398052215576,2.466867685317993,3.026533365249634,3.383815288543701,3.331629753112793,3.4051754474639893,3.1869564056396484,2.816903829574585,3.272073745727539,3.055760383605957,3.1152775287628174,2.736396551132202,2.201397180557251,3.385427474975586,2.771587371826172,2.294466257095337,3.515211343765259,2.4742162227630615,2.588831663131714,3.0342273712158203,2.1818435192108154,2.432969331741333,3.1953461170196533,2.8122446537017822,2.1903316974639893,2.923243999481201,2.5502283573150635,1.9190781116485596,3.3970706462860107,2.3324384689331055,2.301029920578003,3.4596939086914062,3.0666985511779785,2.9508514404296875,3.019531726837158,2.8543059825897217,2.6053049564361572,3.223236322402954,3.4540822505950928,3.182129144668579,2.9703469276428223,3.1105897426605225,2.72835373878479,3.653212547302246,3.252610445022583,2.447158098220825,2.5943925380706787,2.715167284011841,3.256958246231079,3.1994810104370117,2.556302547454834,2.6937270164489746,3.203848361968994,2.5037906169891357,2.5526680946350098,3.1010594367980957,2.817565441131592,2.941014289855957,3.406028985977173,3.5179872512817383,2.8432328701019287,2.477121353149414,2.484299898147583,3.5219223499298096,3.4227540493011475,3.0770044326782227,2.9063351154327393,2.240549325942993,2.8853611946105957,2.6374897956848145,3.242292881011963,3.665768623352051,2.6503074169158936,2.726727247238159,3.0663259029388428,3.385784864425659,2.4899585247039795,2.3891661167144775,3.6030361652374268,2.994317054748535,2.8041393756866455,2.463892936706543,2.7193312644958496,2.4548449516296387,3.42520809173584,3.2011239528656006,2.6117234230041504,2.9652018547058105,2.509202480316162,2.9527924060821533,2.793790340423584,2.928907632827759,2.4487063884735107,2.4409091472625732,3.2329959869384766,2.858537197113037,2.6503074169158936,3.418135404586792,3.381295680999756,3.54419207572937,3.1752219200134277,2.42488169670105,0.9030900001525879,2.2922561168670654,2.338456392288208,3.514813184738159,2.9434945583343506,3.2043912410736084,3.0569047927856445,3.150756359100342,2.640481472015381,2.6464037895202637,3.281714916229248,2.647382974624634,2.4487063884735107,3.3269500732421875,2.986323833465576,3.477121353149414,2.3783979415893555,2.068185806274414,2.4393327236175537,3.4699692726135254,3.013258695602417,2.130333662033081,1.9395192861557007,2.5820634365081787,3.1746411323547363,2.7387804985046387,3.037426471710205,3.0852906703948975,3.1766698360443115,3.957703113555908,2.4548449516296387,2.8095598220825195,2.8350560665130615,2.4983105659484863,3.316389799118042,2.6170003414154053,2.514547824859619,2.933993101119995,3.0751819610595703,3.054229974746704,2.416640520095825,3.112269878387451,3.4534711837768555,2.852479934692383,3.792111396789551,3.418135404586792,2.1789770126342773,2.416640520095825,0.8450980186462402,3.0648322105407715,3.1852588653564453,2.6910815238952637,3.078094244003296,3.348888635635376,2.871572971343994,2.920644998550415,2.606381416320801,3.3140780925750732,3.1610684394836426,2.815577745437622,2.9143431186676025,3.672374963760376,2.093421697616577,3.31764554977417,2.6937270164489746,2.387389898300171,3.3734636306762695,3.009450912475586,2.852479934692383,3.0322155952453613,2.892651081085205,2.385606288909912,3.438542366027832,2.962369441986084,2.572871685028076,2.9344985485076904,3.2240147590637207,2.812913417816162,2.992553472518921,2.886490821838379,2.717670440673828,3.2667019367218018,2.385606288909912,3.779524326324463,2.3096301555633545,3.0762763023376465,2.898176431655884,3.378579616546631,2.7528164386749268,2.666517972946167,2.8048207759857178,2.59549617767334,2.671172857284546,2.49554443359375,2.600972890853882,2.4487063884735107,2.4065401554107666,3.221935510635376,2.2329962253570557,3.68815279006958,2.9527924060821533,3.4905202388763428,2.606381416320801,2.941511392593384,2.748962879180908,2.861534357070923,2.9390196800231934,3.2164297103881836,3.139878988265991,3.139564275741577,3.435366630554199,2.39445161819458,2.801403760910034,3.816970109939575,2.6522462368011475,3.7454652786254883,0.778151273727417,3.0937716960906982,2.7686381340026855,2.59549617767334,3.442009210586548,2.5237464904785156,2.6776070594787598,3.208172559738159,2.8318698406219482,2.606381416320801,2.9527924060821533,3.2538223266601562,2.3159704208374023,3.260071277618408,2.708420991897583,2.714329719543457,2.962369441986084,3.0572855472564697,2.7656686305999756,1.83250892162323,2.9294188022613525,2.9153997898101807,2.9527924060821533,2.5250449180603027,3.0269415378570557,2.6981005668640137,3.3541083335876465,2.7656686305999756,2.9079484939575195,3.599992275238037,2.5078558921813965,2.846337080001831,2.570543050765991,2.4409091472625732,2.969881534576416,2.872738838195801,2.726727247238159,2.6493349075317383,3.079904556274414,2.635483741760254,2.8881795406341553,2.3961992263793945,2.741939067840576,3.6142642498016357,3.5240063667297363,2.896526336669922,2.5340261459350586,2.4885506629943848,2.6324572563171387,3.1928460597991943,2.3891661167144775,2.4082400798797607,2.647382974624634,3.497758626937866,2.8195438385009766,3.142702341079712,3.251638174057007,1.113943338394165,2.9907827377319336,3.150449514389038,3.0145206451416016,2.4048337936401367,3.197831630706787,3.3504419326782227,3.550717353820801,3.0762763023376465,3.149219036102295,2.899820566177368,3.570659637451172,2.2355284690856934,2.664641857147217,3.0852906703948975,2.20951509475708,2.756636142730713,2.0827853679656982,3.162564277648926,2.8567287921905518,3.10209059715271,2.933993101119995,3.1376705169677734,2.514547824859619,2.9599947929382324,2.627365827560425,2.387389898300171,2.7371926307678223,2.998695135116577,2.6794278621673584,2.9469432830810547,3.664829969406128,3.39410138130188,2.7581546306610107,1.892094612121582,2.8744819164276123,2.8674674034118652,3.1723110675811768,2.2922561168670654,2.9609460830688477,3.320976734161377,2.363611936569214,3.008174180984497,3.351409673690796,2.7226338386535645,3.3845326900482178,2.879669189453125,3.0484418869018555,2.6972293853759766,2.2922561168670654,2.7803173065185547,2.416640520095825,2.8135809898376465,2.986323833465576,3.240549325942993,2.460897922515869,2.4712917804718018,2.8027737140655518,2.6042261123657227,3.8769679069519043,2.870404005050659,3.149834632873535,2.72835373878479,3.552546501159668,2.514547824859619,2.556302547454834,2.8686444759368896,2.9763500690460205,2.5301997661590576,2.9020028114318848,2.510545015335083,2.514547824859619,2.936513662338257,3.7704837322235107,2.7134904861450195,2.8318698406219482,3.3053512573242188,3.099335193634033,2.385606288909912,3.267171859741211,2.626340389251709,3.07918119430542,2.4216039180755615,3.0884904861450195,2.8970770835876465,2.4996871948242188,2.431363821029663,2.85973858833313,3.734799861907959,3.271841526031494,3.1136090755462646,3.129045009613037,2.6042261123657227,2.2833011150360107,2.9849772453308105,3.2187979221343994,2.5797836780548096,2.371068000793457,3.1316187381744385,2.715167284011841,3.5727553367614746,2.1335389614105225,2.4048337936401367,2.849419355392456,2.797267436981201,3.2255678176879883,2.8555190563201904,3.269045829772949,2.8842287063598633,2.0569047927856445,2.923243999481201,3.180699110031128,3.3843533992767334,3.0762763023376465,2.767155885696411,2.748962879180908,3.829946756362915,2.2528529167175293,2.5078558921813965,3.369586944580078,3.9325244426727295,3.2931413650512695,2.816903829574585,2.734799861907959,2.9938769340515137,3.1041455268859863,2.771587371826172,2.21484375,3.108903169631958,2.2833011150360107,2.49554443359375,2.5378191471099854,3.462398052215576,3.3956758975982666,2.596597194671631,1.2041200399398804,3.3279716968536377,3.099335193634033,2.849419355392456,2.794487953186035,2.204119920730591,3.134495735168457,2.1271047592163086,3.1248302459716797,2.8241257667541504,2.736396551132202,3.270911693572998,3.363611936569214,2.086359739303589,3.492201328277588,3.6517624855041504,3.0652060508728027,3.0958664417266846,2.9921114444732666,2.8475725650787354,3.1152775287628174,2.466867685317993,2.688419818878174,3.566201686859131,3.1778249740600586,2.741939067840576,2.7817554473876953,3.1055102348327637,3.4072208404541016,3.236537218093872,3.244771718978882,3.5960469245910645,2.363611936569214,2.600972890853882,2.8095598220825195,2.7723217010498047,2.5932860374450684,2.4563660621643066,2.4683473110198975,3.6527297496795654,3.7758288383483887,2.6232492923736572,3.1215598583221436,2.678518295288086,2.4361627101898193,2.9444828033447266,3.0951693058013916,2.6981005668640137,2.445604085922241,2.4082400798797607,2.9047155380249023,2.860337972640991,3.179551839828491,2.0569047927856445,3.368100881576538,3.087071180343628,2.423245906829834,2.075546979904175,2.556302547454834,3.223236322402954,2.201397180557251,2.788875102996826,3.3996737003326416,2.004321336746216,2.607455015182495,2.572871685028076,3.0008678436279297,3.6564815044403076,2.484299898147583,2.1522884368896484,3.579555034637451,2.9749720096588135,2.460897922515869,2.92427921295166,2.444044828414917,2.673020839691162,2.666517972946167,2.466867685317993,2.7867515087127686,2.505150079727173,3.216693639755249,2.5037906169891357,3.384711742401123,2.607455015182495,2.680335521697998,2.7379872798919678,3.142702341079712,2.4563660621643066,2.1271047592163086,1.707570195198059,2.5538830757141113,2.7723217010498047,2.6599161624908447,2.193124532699585,3.331831932067871,3.5174598693847656,2.7226338386535645,3.6098077297210693,2.6560981273651123,2.7611758708953857,2.6444385051727295,3.280805826187134,3.0030295848846436,2.8122446537017822,2.6283888816833496,2.8007171154022217,3.1835546493530273,3.0111472606658936,2.8656959533691406,2.9111576080322266,3.507451057434082,2.2355284690856934,3.6877071857452393,2.7387804985046387,2.2810332775115967,3.207634449005127,2.387389898300171,2.933993101119995,3.018284320831299,2.5365583896636963,2.7331972122192383,2.0827853679656982,2.4857213497161865,2.4361627101898193,2.817565441131592,2.294466257095337,2.6095943450927734,3.600428342819214,2.9590413570404053,3.065579652786255,2.413299798965454,3.361538887023926,2.6875290870666504,3.605412721633911,2.176091194152832,2.985426425933838,1.892094612121582,3.16286301612854,3.4001924991607666,3.3535315990448,3.0240750312805176,2.6570558547973633,2.3729119300842285,2.7307822704315186,2.5502283573150635,2.4116196632385254,3.4194600582122803,3.1565492153167725,3.4781334400177,2.6053049564361572,2.8756399154663086,2.778874397277832,3.351989507675171,3.5920655727386475,2.899820566177368,2.48144268989563,3.2588765621185303,2.161367893218994,3.5352940559387207,2.100370407104492,3.640580892562866,3.257918357849121,3.0056095123291016,2.462398052215576,3.1467480659484863,2.6522462368011475,1.7481880187988281,2.4082400798797607,2.371068000793457,3.4138026237487793,2.600972890853882,3.108226776123047,3.285557270050049,2.9164538383483887,2.51188325881958,2.5932860374450684,3.58115291595459,3.240549325942993,1.9822711944580078,2.382017135620117,3.047664165496826,3.6233527660369873,2.851869583129883,3.1467480659484863,2.466867685317993,2.5037906169891357,3.0827853679656982,2.4885506629943848,2.940516471862793,2.5774917602539062,2.4281346797943115,2.6414740085601807,3.1149444580078125,2.49692964553833,2.5526680946350098,2.9469432830810547,2.3096301555633545,3.331831932067871,3.1470577716827393,3.178401231765747,2.8721563816070557,3.44185209274292,3.2103185653686523,2.6222140789031982,2.49554443359375,2.6541764736175537,2.764923095703125,2.5998830795288086,1.7160032987594604,2.7596678733825684,3.41229248046875,2.5538830757141113,2.9196009635925293,3.3092041015625,3.027757167816162,2.390935182571411,2.1643528938293457,3.2332499027252197,3.2385478019714355,3.0561423301696777,2.8027737140655518,2.6095943450927734,2.6910815238952637,3.3653006553649902,3.130012035369873,3.414304733276367,3.055760383605957,3.3560259342193604,2.866877794265747,3.034628391265869,3.0174508094787598,2.7909884452819824,3.5620548725128174,2.9556877613067627,2.6776070594787598,2.833784341812134,3.2574386596679688,3.1169395446777344,2.6739420890808105,2.937016010284424,2.6106600761413574,2.734799861907959,2.7259116172790527,2.612783908843994,3.5619359016418457,2.5611014366149902,2.176091194152832,3.3134453296661377,2.841984748840332,2.928907632827759,3.029789447784424,2.600972890853882,2.9052560329437256,2.773054599761963,1.7558748722076416,2.2833011150360107,3.349860191345215,2.903632640838623,3.4726102352142334,2.682145118713379,1.556302547454834,2.7543482780456543,2.5237464904785156,3.0314085483551025,3.1225435733795166,3.037426471710205,3.1041455268859863,2.63948655128479,2.6683859825134277,2.985426425933838,3.04805326461792,3.2796669006347656,2.985875368118286,3.4882686138153076,3.006037950515747,2.567026376724243,3.1316187381744385,2.871572971343994,2.710963010787964,2.9258275032043457,2.631443738937378,2.810232639312744,2.863917350769043,3.2201080322265625,2.588831663131714,1.7481880187988281,3.188084363937378,3.3504419326782227,3.163757562637329,3.338456392288208,3.556061267852783,3.7758288383483887,2.8048207759857178,2.806180000305176,3.033423662185669,2.7505083084106445,2.7379872798919678,2.748188018798828,2.985875368118286,3.2951271533966064,2.8836615085601807,3.045322895050049,2.960470676422119,2.588831663131714,3.310055732727051,1.929418921470642,2.9464523792266846,2.7226338386535645,2.9020028114318848,2.7299742698669434,2.2764618396759033,3.734879732131958,2.6937270164489746,3.369030237197876,2.3541083335876465,3.0895519256591797,3.099335193634033,2.7234556674957275,2.9703469276428223,3.0354297161102295,2.4409091472625732,1.9684829711914062,2.8674674034118652,2.686636209487915,2.5185139179229736,2.5646660327911377,2.5171959400177,2.514547824859619,3.351989507675171,2.7226338386535645,3.180985689163208,2.4409091472625732,2.413299798965454,2.8512582778930664,2.983626365661621,2.63948655128479,3.3038437366485596,2.294466257095337,2.4281346797943115,2.943988800048828,2.7611758708953857,2.9464523792266846,2.451786518096924,2.3996737003326416,2.7803173065185547,2.940516471862793,2.5250449180603027,2.3729119300842285,2.887054443359375,2.352182626724243,2.785329818725586,2.0413928031921387,1.9684829711914062,3.82184100151062,2.5943925380706787,2.4533183574676514,2.4216039180755615,2.4742162227630615,1.9344984292984009,2.5365583896636963,3.457124710083008,2.264817714691162,3.5047426223754883,2.07918119430542,2.7058637142181396,3.129689931869507,3.404491662979126,2.833784341812134,2.72835373878479,3.13033390045166,3.234010696411133,3.022428274154663,3.1838390827178955,2.7803173065185547,2.447158098220825,2.269512891769409,2.9561684131622314,2.620136022567749,3.2182729244232178,2.691965103149414,2.444044828414917,2.9947569370269775,3.207365036010742,2.462398052215576,1.778151273727417,2.818885326385498,3.2678754329681396,3.4234097003936768,3.1687920093536377,2.606381416320801,2.829303741455078,2.651278018951416,2.195899724960327,2.627365827560425,2.710963010787964,2.7993404865264893,2.68304705619812,3.949633836746216,3.401228189468384,2.786041259765625,2.5365583896636963,3.207634449005127,2.829946756362915,2.149219036102295,2.390935182571411,2.778151273727417,2.1673173904418945,2.8744819164276123,3.5204834938049316,3.306210517883301,2.8202013969421387,2.5843312740325928,3.4974825382232666,2.369215965270996,2.21484375,3.2319791316986084,2.691965103149414,3.2245330810546875,3.231724262237549,2.8881795406341553,2.7185018062591553,2.447158098220825,2.8836615085601807,3.30706787109375,3.2382969856262207,3.525304079055786,3.251394748687744,2.839478015899658,2.838219165802002,2.5171959400177,3.7511250972747803,2.2455127239227295,2.6541764736175537,2.986323833465576,2.704150438308716,2.8686444759368896,2.9973864555358887,3.628286838531494,3.4792873859405518,3.07918119430542,2.3222193717956543,3.2035768032073975,2.6053049564361572,2.369215965270996,3.294025182723999,2.9479236602783203,3.055760383605957,2.8549129962921143,2.2227165699005127,3.718003273010254,2.778151273727417,2.572871685028076,3.4131319522857666,2.509202480316162,2.6503074169158936,2.269512891769409,2.390935182571411,3.670616865158081,2.602060079574585,3.321805477142334,3.5459253787994385,2.848189115524292,2.491361618041992,3.1610684394836426,2.938019037246704,2.9703469276428223,3.2057454586029053,2.6424646377563477,3.4212749004364014,2.969881534576416,3.01535964012146,3.2206311225891113,2.255272388458252,3.6072404384613037,2.85973858833313,3.543447256088257,3.1218879222869873,2.466867685317993,2.149219036102295,2.9479236602783203,3.108565092086792,2.6618127822875977,3.213517665863037,3.0261244773864746,2.5490033626556396,2.937016010284424,3.566319704055786,3.5062344074249268,2.674861192703247,2.631443738937378,2.3159704208374023,3.50866436958313,3.028571367263794,2.5185139179229736,2.2528529167175293,2.938019037246704,3.15956711769104,3.096562385559082,3.027757167816162,2.195899724960327,3.2971036434173584,2.269512891769409,2.726727247238159,3.500648021697998,2.761927843093872,2.2833011150360107,2.576341390609741,3.0591845512390137,3.0888445377349854,2.1105897426605225,3.1099159717559814,2.941511392593384,3.004751205444336,2.715167284011841,3.052309036254883,2.7723217010498047,1.556302547454834,3.0342273712158203,3.215108633041382,2.7126495838165283,2.5797836780548096,3.291146755218506,3.078094244003296,3.457730531692505,2.568201780319214,3.5039267539978027,2.785329818725586,2.878521680831909,2.760422468185425,3.456973075866699,3.3548765182495117,2.444044828414917,3.778512954711914,2.742725133895874,2.2833011150360107,3.119255781173706,2.929929494857788,3.7586848735809326,2.4785664081573486,2.708420991897583,2.271841526031494,3.16286301612854,2.6364879608154297,2.5599067211151123,1.4913617372512817,2.961421012878418,2.9537596702575684,2.783188581466675,2.72835373878479,2.98091197013855,2.987666368484497,2.326335906982422,2.7573959827423096,2.8633227348327637,2.9047155380249023,3.130655288696289,2.877371311187744,2.572871685028076,2.8488047122955322,2.4393327236175537,2.8656959533691406,2.5490033626556396,2.591064691543579,2.9469432830810547,2.9344985485076904,2.7466342449188232,3.1142773628234863,2.334453821182251,3.125481367111206,2.5403294563293457,2.2988531589508057,3.3725438117980957,3.393399715423584,3.3773062229156494,2.678518295288086,3.3151302337646484,2.714329719543457,3.1643528938293457,2.267171621322632,2.4199557304382324,3.3269500732421875,3.3151302337646484,2.6739420890808105,3.019531726837158,3.0877814292907715,2.6794278621673584,3.058046340942383,2.756636142730713,2.187520742416382,3.458939790725708,2.7528164386749268,3.04960560798645,3.4127964973449707,2.6222140789031982,3.3350565433502197,2.3096301555633545,2.828660011291504,3.194791793823242,2.2479732036590576,3.0849335193634033,3.0203611850738525,2.39445161819458,3.059563398361206,3.278524875640869,2.0128371715545654,2.32428240776062,3.004751205444336,2.6444385051727295,3.280122995376587,2.9429996013641357,2.8432328701019287,3.3550682067871094,2.734799861907959,2.3424227237701416,3.313023090362549,3.4965145587921143,2.72835373878479,3.445604085922241,2.7209856510162354,2.260071277618408,2.4983105659484863,2.7596678733825684,3.23095965385437,3.3151302337646484,2.983175039291382,3.7596678733825684,2.9258275032043457,3.1992063522338867,3.483159303665161,3.0877814292907715,3.188084363937378,3.295347213745117,2.161367893218994,2.515873908996582,2.670245885848999,3.3328423500061035,3.2019431591033936,2.887054443359375,2.5171959400177,2.48144268989563,3.2907023429870605,2.5440680980682373,3.084218740463257,2.570543050765991,2.2174839973449707,3.321805477142334,3.6564815044403076,3.1547281742095947,2.816903829574585,2.7234556674957275,2.42488169670105,3.514281988143921,2.733999252319336,2.4756712913513184,3.4572761058807373,2.596597194671631,2.3031959533691406,2.385606288909912,3.0715138912200928,3.5519375801086426,2.6998376846313477,2.5211381912231445,2.5932860374450684,2.431363821029663,2.5171959400177,3.0157787799835205,2.257678508758545,2.8506462574005127,2.979548454284668,2.9513375759124756,2.387389898300171,2.4563660621643066,2.444044828414917,3.1967287063598633,2.7458550930023193,3.6018428802490234,2.369215965270996,2.4563660621643066,3.2460060119628906,3.4350476264953613,3.2060158252716064,2.1789770126342773,2.49554443359375,2.774517059326172,2.571708917617798,3.01535964012146,3.265760898590088,3.096909999847412,2.2988531589508057,2.0827853679656982,2.922206401824951,2.9508514404296875,2.684845447540283,3.31428861618042,2.9599947929382324,3.1758017539978027,2.7723217010498047,2.8007171154022217,2.6981005668640137,3.479863166809082,2.2833011150360107,3.074450731277466,3.398460865020752,2.382017135620117,3.1105897426605225,2.361727714538574,2.5932860374450684,3.191451072692871,2.7723217010498047,3.3734636306762695,3.213517665863037,2.928907632827759,3.1335389614105225,3.099335193634033,3.297541618347168,2.6053049564361572,2.9532763957977295,2.7371926307678223,3.2352757453918457,3.1258065700531006,2.7723217010498047,3.2667019367218018,2.6693167686462402,2.8208580017089844,2.4281346797943115,3.240549325942993,2.680335521697998,3.1964526176452637,3.225309371948242,2.994317054748535,2.851869583129883,2.8825244903564453,2.937016010284424,2.271841526031494,2.4785664081573486,2.330413818359375,3.2866809368133545,2.113943338394165,2.852479934692383,1.7403626441955566,3.557507276535034,2.4487063884735107,3.1172711849212646,2.591064691543579,3.0124154090881348,2.956648588180542,3.276691436767578,2.6414740085601807,2.866877794265747,2.2430379390716553,3.2271151542663574,2.695481777191162,1.5051499605178833,2.5340261459350586,2.785329818725586,2.935507297515869,2.5877108573913574,2.369215965270996,2.612783908843994,2.2174839973449707,2.6170003414154053,3.6808791160583496,2.848189115524292,3.5651392936706543,2.7101173400878906,2.4409091472625732,2.8970770835876465,2.240549325942993,2.625312328338623,3.1740598678588867,2.945960760116577,3.247727870941162,2.5774917602539062,2.591064691543579,3.084218740463257,3.0178678035736084,2.926856756210327,3.0102999210357666,3.1142773628234863,2.6444385051727295,2.48144268989563,2.5490033626556396,2.9973864555358887,2.8609366416931152,3.1928460597991943,2.290034532546997,2.936513662338257,2.927370309829712,2.380211353302002,2.8027737140655518,3.0157787799835205,2.872738838195801,2.8162412643432617,2.816903829574585,3.1169395446777344,2.2430379390716553,3.1235249042510986,2.6551384925842285,2.4885506629943848,3.6620965003967285,2.5211381912231445,2.5237464904785156,2.8432328701019287,2.574031352996826,3.0228404998779297,3.3581252098083496,2.9786369800567627,2.445604085922241,2.726727247238159,2.878521680831909,2.606381416320801,3.1072099208831787,1.6232492923736572,2.6117234230041504,3.079543113708496,2.4065401554107666,3.3376588821411133,2.786041259765625,2.7015678882598877,2.6963562965393066,2.829303741455078,3.1099159717559814,3.7411515712738037,2.8475725650787354,2.7259116172790527,2.565847873687744,2.330413818359375,3.0666985511779785,2.9360108375549316,2.477121353149414,2.889861822128296,3.3740148544311523,3.344785213470459,2.32428240776062,3.0824263095855713,3.2070956230163574,3.5462958812713623,2.447158098220825,3.1693804264068604,2.9090209007263184,3.6340739727020264,2.447158098220825,2.15836238861084,2.6794278621673584,2.7234556674957275,2.651278018951416,2.3541083335876465,3.028571367263794,2.5943925380706787,3.208709955215454,2.5843312740325928,2.2455127239227295,3.321805477142334,2.72835373878479,2.576341390609741,3.3018977642059326,2.671172857284546,3.0881361961364746,1.707570195198059,2.8830933570861816,2.4487063884735107,3.096909999847412,2.898176431655884,3.992067337036133,2.72835373878479,3.48144268989563,3.239799737930298,2.962369441986084,2.8488047122955322,2.444044828414917,2.6444385051727295,2.390935182571411,2.68304705619812,3.1185953617095947,3.200303077697754,2.382017135620117,2.2479732036590576,2.459392547607422,3.0895519256591797,3.40790057182312,3.115943193435669,2.621176242828369,3.0515384674072266,3.366609811782837,2.510545015335083,3.4862887859344482,2.4828736782073975,2.9057958126068115,3.2457592487335205,2.6560981273651123,2.515873908996582,2.842609167098999,2.767155885696411,2.810232639312744,2.5314788818359375,2.8450980186462402,2.634477376937866,3.441695213317871,2.5301997661590576,3.273232936859131,3.309843063354492,3.143951177597046,3.4286205768585205,2.923243999481201,2.7466342449188232,3.4991369247436523,2.627365827560425,2.748188018798828,2.8836615085601807,2.670245885848999,3.4769763946533203,2.806180000305176,2.2227165699005127,3.4543874263763428,2.816903829574585,3.296445846557617,3.4709982872009277,2.626340389251709,3.749040365219116,3.0722498893737793,2.9885590076446533,3.2268576622009277,2.918030261993408,3.110252857208252,2.6618127822875977,3.106870651245117,2.93298077583313,2.710963010787964,1.0413926839828491,2.48144268989563,3.0441477298736572,2.352182626724243,2.264817714691162,3.4393327236175537,2.612783908843994,3.1172711849212646,3.1670217514038086,3.109241008758545,3.4841573238372803,2.9982593059539795,2.6493349075317383,2.5440680980682373,3.365675210952759,2.625312328338623,2.267171621322632,2.9216864109039307,2.9894497394561768,3.139564275741577,2.8656959533691406,2.607455015182495,2.984076976776123,2.886490821838379,3.2164297103881836,3.2070956230163574,3.261500835418701,2.6454222202301025,3.6918768882751465,3.497067928314209,2.431363821029663,2.857332468032837,3.155942916870117,2.9247961044311523,3.051923990249634,1.8260748386383057,2.923243999481201,3.100715160369873,2.6560981273651123,2.6180481910705566,2.477121353149414,2.565847873687744,2.862727642059326,3.180699110031128,3.7016544342041016,2.8388490676879883,2.447158098220825,3.0228404998779297,3.1149444580078125,3.2430381774902344,3.5932860374450684,2.5477747917175293,3.3414344787597656,2.42488169670105,3.227372407913208,3.7012224197387695,2.187520742416382,2.5171959400177,3.460747480392456,3.4077308177948,3.738701343536377,2.8475725650787354,3.3324384689331055,2.686636209487915,2.15836238861084,2.6324572563171387,3.229937791824341,2.6560981273651123,3.5309677124023438,3.3228392601013184,3.207634449005127,2.6910815238952637,2.9973864555358887,2.7168376445770264,2.359835624694824,2.8733205795288086,2.842609167098999,3.154423952102661,2.8813846111297607,3.445915460586548,2.760422468185425,2.269512891769409,2.5365583896636963,2.7686381340026855,3.2255678176879883,3.1467480659484863,2.903090000152588,2.8662872314453125,3.052309036254883,3.2208921909332275,2.187520742416382,2.9561684131622314,2.176091194152832,3.6350815296173096,2.9063351154327393,2.9469432830810547,2.620136022567749,2.838219165802002,2.916980028152466,2.2068259716033936,2.858537197113037,3.1218879222869873,3.247236490249634,3.132899761199951,2.665580987930298,3.160468578338623,1.8195439577102661,2.385606288909912,2.1903316974639893,2.794487953186035,2.146127939224243,2.3222193717956543,2.6232492923736572,3.2882492542266846,3.1568520069122314,2.382017135620117,2.6998376846313477,2.5943925380706787,3.419294834136963,2.684845447540283,3.1209027767181396,2.5301997661590576,3.4991369247436523,2.591064691543579,2.096909999847412,2.8686444759368896,2.8068580627441406,3.404320478439331,2.5440680980682373,3.112269878387451,2.463892936706543,2.782472610473633,3.363800048828125,3.6778805255889893,2.6148972511291504,2.3729119300842285,2.9319660663604736,1.857332468032837,2.7520484924316406,2.8549129962921143,3.2645816802978516,3.2727696895599365,2.8444771766662598,2.9745116233825684,3.0433623790740967,2.5314788818359375,2.7466342449188232,3.18127179145813,3.143951177597046,2.9484128952026367,3.228400468826294,2.5078558921813965,3.4520931243896484,3.3018977642059326,3.1798388957977295,2.903632640838623,2.326335906982422,2.598790407180786,3.190051317214966,3.3923451900482178,2.950364828109741,3.3686587810516357,3.1755118370056152,2.795880079269409,2.567026376724243,3.1746411323547363,3.4323277473449707,2.602060079574585,3.288472890853882,3.5186455249786377,3.1815576553344727,3.2140486240386963,2.8095598220825195,2.7803173065185547,2.576341390609741,2.6998376846313477,2.48144268989563,2.3138673305511475,2.294466257095337,2.6095943450927734,3.2484636306762695,2.9599947929382324,2.878521680831909,2.5477747917175293,3.256477117538452,3.6205525398254395,2.541579246520996,3.0888445377349854,2.848189115524292,2.2430379390716553,3.1489109992980957,3.0877814292907715,2.2764618396759033,2.363611936569214,3.331022262573242,2.195899724960327,2.8363242149353027,2.6599161624908447,3.3653006553649902,2.9628427028656006,2.93298077583313,2.887054443359375,2.447158098220825,2.3673558235168457,2.51188325881958,3.1928460597991943,3.685293674468994,3.4019172191619873,3.5635998249053955,2.763427972793579,2.981818675994873,3.0216026306152344,2.558708667755127,2.565847873687744,3.273232936859131,2.812913417816162,2.918030261993408,3.341038703918457,2.49554443359375,2.432969331741333,2.5622928142547607,2.459392547607422,3.3586959838867188,3.043755054473877,2.5211381912231445,2.786041259765625,3.1386184692382812,2.612783908843994,2.574031352996826,2.598790407180786,2.5538830757141113,3.9918460845947266,2.1335389614105225,3.0362296104431152,2.0569047927856445,2.8954224586486816,2.8027737140655518,2.7126495838165283,3.3420276641845703,3.632659673690796,3.1699681282043457,3.293804407119751,3.4206156730651855,3.1442627906799316,2.3579349517822266,2.5211381912231445,3.2922561168670654,3.171433925628662,3.403977870941162,2.736396551132202,2.2430379390716553,2.4885506629943848,2.260071277618408,2.797959566116333,2.899820566177368,2.941014289855957,3.4187982082366943,2.8567287921905518,2.5877108573913574,2.9763500690460205,3.157456874847412,3.205475091934204,3.287801742553711,3.21112060546875,1.707570195198059,2.9047155380249023,2.922206401824951,3.2432861328125,3.2227165699005127,3.1225435733795166,3.1105897426605225,2.492760419845581,3.2638726234436035,2.7250945568084717,3.1886472702026367,3.01870059967041,3.033825635910034,2.640481472015381,2.8915374279022217,2.514547824859619,2.15836238861084,1.8633228540420532,2.130333662033081,2.130333662033081,2.833784341812134,3.150142192840576,2.431363821029663,2.7234556674957275,3.0030295848846436,2.4563660621643066,3.0417873859405518,2.6503074169158936,2.466867685317993,3.0386202335357666,3.0530784130096436,2.350248098373413,3.551693916320801,3.0715138912200928,2.8937618732452393,2.815577745437622,2.894869565963745,2.4409091472625732,3.139878988265991,2.8674674034118652,3.117602586746216,2.6444385051727295,2.528916597366333,2.330413818359375,2.3053512573242188,3.057666063308716,3.035829782485962,2.6374897956848145,2.6232492923736572,2.431363821029663,2.2810332775115967,2.3579349517822266,3.290034532546997,1.954242467880249,3.328787088394165,2.8609366416931152,2.2764618396759033,2.607455015182495,3.734879732131958,3.1763806343078613,2.352182626724243,2.5998830795288086,2.627365827560425,2.8457179069519043,2.049217939376831,3.3630475997924805,2.8027737140655518,3.2016701698303223,2.841984748840332,2.852479934692383,3.1664299964904785,3.293804407119751,2.736396551132202,3.2871296405792236,2.691965103149414,2.161367893218994,3.3479151725769043,2.5185139179229736,2.607455015182495,3.522705078125,3.36002516746521,3.4056878089904785,2.39445161819458,2.397940158843994,2.1789770126342773,3.4862887859344482,2.3053512573242188,2.8457179069519043,3.0835025310516357,3.00346040725708,2.732393741607666,3.129689931869507,2.665580987930298,2.2988531589508057,3.1411361694335938,2.2227165699005127,2.149219036102295,2.477121353149414,2.301029920578003,3.143014907836914,2.8825244903564453,3.349860191345215,2.6283888816833496,3.5036544799804688,2.760422468185425,2.8041393756866455,2.2764618396759033,3.4350476264953613,2.860337972640991,3.1553361415863037,2.6374897956848145,3.0849335193634033,2.5340261459350586,2.954242467880249,2.5490033626556396,3.376394510269165,3.153204917907715,2.0827853679656982,2.4698219299316406,3.185542106628418,2.4065401554107666,2.4712917804718018,1.7481880187988281,2.3424227237701416,3.5167996883392334,2.380211353302002,2.334453821182251,3.2097830772399902,2.6618127822875977,3.4334497451782227,2.801403760910034,2.9609460830688477,2.9552066326141357,2.7505083084106445,2.431363821029663,2.9247961044311523,3.058805465698242,2.5599067211151123,3.669130802154541,3.1869564056396484,2.176091194152832,3.285332202911377,2.815577745437622,3.5140161514282227,2.4361627101898193,3.0136797428131104,3.0888445377349854,3.323458433151245,3.3914644718170166,3.050379753112793,2.839478015899658,3.6064889430999756,2.352182626724243,3.4746532440185547,2.9429996013641357,2.0827853679656982,2.5211381912231445,2.570543050765991,2.363611936569214,2.6374897956848145,2.527629852294922,2.5526680946350098,3.8161749839782715,2.416640520095825,2.444044828414917,2.4983105659484863,3.273695468902588,2.42488169670105,2.6222140789031982,2.877371311187744,2.143014907836914,2.6283888816833496,2.640481472015381,3.440436840057373,2.3424227237701416,2.6776070594787598,2.5250449180603027,3.1863911151885986,3.4559102058410645,2.4563660621643066,3.080986976623535,2.806180000305176,3.1769590377807617,2.9057958126068115,2.9009130001068115,2.3404440879821777,2.0086002349853516,3.1264560222625732,2.9703469276428223,2.2430379390716553,2.7371926307678223,3.1338582038879395,2.6618127822875977,3.1423895359039307,2.4393327236175537,2.80753493309021,2.6963562965393066,3.795393228530884,3.4371161460876465,3.151982307434082,1.8129132986068726,3.204662561416626,3.198931932449341,3.4242281913757324,2.3783979415893555,3.6521496772766113,3.7314276695251465,2.783188581466675,2.9420080184936523,2.39445161819458,3.0881361961364746,3.24699068069458,2.255272388458252,2.59549617767334,3.0281643867492676,3.907680034637451,2.9309489727020264,2.9334871768951416,2.330413818359375,2.937016010284424,3.4393327236175537,3.4065401554107666,3.515211343765259,2.3138673305511475,2.130333662033081,2.5237464904785156,2.869231700897217,2.9609460830688477,2.841984748840332,2.568201780319214,3.149834632873535,2.974050998687744,2.6374897956848145,2.717670440673828,3.282395601272583,3.4500951766967773,2.565847873687744,2.7067177295684814,2.334453821182251,2.9294188022613525,2.74507474899292,2.992995023727417,1.9084850549697876,2.029383659362793,3.1664299964904785,2.6148972511291504,3.0141003131866455,2.8122446537017822,2.39445161819458,3.31154203414917,2.7528164386749268,2.992553472518921,3.433929681777954,2.029383659362793,2.100370407104492,3.2432861328125,3.0718820095062256,3.344785213470459,2.5932860374450684,2.705008029937744,3.0941216945648193,3.3151302337646484,2.541579246520996,2.585460662841797,2.9991304874420166,3.5607433319091797,2.972202777862549,2.5365583896636963,2.7058637142181396,1.9190781116485596,2.287801742553711,3.1038036346435547,3.252610445022583,3.316389799118042,2.937016010284424,3.2574386596679688,2.7867515087127686,2.444044828414917,2.7693772315979004,2.290034532546997,2.8221681118011475,2.63948655128479,2.8475725650787354,2.096909999847412,3.403977870941162,2.5365583896636963,3.244277000427246,3.190891742706299,2.5622928142547607,2.3891661167144775,1.2552725076675415,3.006037950515747,2.7250945568084717,2.640481472015381,3.116607666015625,2.2988531589508057,3.2229764461517334,2.7185018062591553,3.8324451446533203,3.0806264877319336,2.8767950534820557,2.812913417816162,3.1786892414093018,3.0884904861450195,2.818885326385498,3.451172113418579,2.966141700744629,3.055760383605957,3.485295534133911,3.1003706455230713,2.271841526031494,2.8475725650787354,3.4559102058410645,2.8318698406219482,3.1316187381744385,2.42488169670105,3.01535964012146,3.143639326095581,3.408579111099243,2.717670440673828,3.6569602489471436,2.846337080001831,1.3222192525863647,2.764923095703125,2.9334871768951416,2.778151273727417,3.412628412246704,2.462398052215576,2.195899724960327,2.684845447540283,2.839478015899658,2.2479732036590576,2.113943338394165,3.0244855880737305,2.075546979904175,3.6306312084198,2.4785664081573486,3.1332194805145264,3.854670286178589,1.4771212339401245,3.6855626106262207,2.991668939590454,2.7403626441955566,2.3765769004821777,2.7007036209106445,2.748188018798828,2.6095943450927734,2.68304705619812,2.9106245040893555,2.4712917804718018,3.4225897789001465,2.797267436981201,3.568319082260132,2.734799861907959,2.4563660621643066,1.8129132986068726,2.794487953186035,2.6839470863342285,3.2812607288360596,2.541579246520996,3.084218740463257,2.514547824859619,2.2810332775115967,2.568201780319214,2.4563660621643066,3.2121875286102295,2.49554443359375,2.414973258972168,2.9047155380249023,2.992995023727417,2.161367893218994,3.4171395301818848,2.6148972511291504,2.320146322250366,2.382017135620117,3.4704105854034424,3.150449514389038,3.273695468902588,4.126975059509277,3.1568520069122314,3.220369577407837,2.941511392593384,2.2833011150360107,2.113943338394165,3.597036600112915,3.309417247772217,2.6170003414154053,3.2645816802978516,2.7839035987854004,2.841984748840332,2.6693167686462402,3.442636489868164,3.000434160232544,2.9294188022613525,2.571708917617798,3.32654070854187,2.143014907836914,2.4712917804718018,2.574031352996826,3.43632173538208,3.016615629196167,2.7867515087127686,3.3255157470703125,3.0025980472564697,3.0920183658599854,3.006037950515747,3.081707239151001,1.7923917770385742,3.06333327293396,2.3159704208374023,2.51188325881958,3.102776527404785,2.9063351154327393,2.1903316974639893,3.308990955352783,1.6127839088439941,2.9344985485076904,2.961421012878418,2.7067177295684814,3.4061994552612305,2.7867515087127686,3.098297595977783,1.9867717027664185,2.875061273574829,2.979092836380005,2.9590413570404053,3.399327516555786,2.829303741455078,2.567026376724243,3.1411361694335938,2.894869565963745,2.7403626441955566,2.527629852294922,2.8095598220825195,3.190891742706299,2.923243999481201,3.221935510635376,2.8555190563201904,3.5692567825317383,2.9576072692871094,3.3800301551818848,2.578639268875122,3.235780954360962,2.6739420890808105,2.2455127239227295,2.9947569370269775,2.688419818878174,3.1772477626800537,2.6560981273651123,3.3434085845947266,2.9938769340515137,3.2787535190582275,3.2467446327209473,3.0881361961364746,3.444044828414917,2.48144268989563,3.148293972015381,2.4297523498535156,3.0413928031921387,3.108226776123047,3.1841232776641846,2.6424646377563477,2.9754319190979004,3.1338582038879395,3.5373153686523438,3.290034532546997,2.7505083084106445,2.797267436981201,2.7611758708953857,2.556302547454834,2.992553472518921,3.259593963623047,2.8260748386383057,2.8027737140655518,2.7126495838165283,2.9947569370269775,2.822821617126465,3.3207693099975586,2.795880079269409,3.5146806240081787,3.129689931869507,3.338456392288208,3.4261858463287354,2.432969331741333,3.0538463592529297,3.382737159729004,2.8048207759857178,2.7497363090515137,2.763427972793579,2.3324384689331055,3.671172857284546,2.6893088817596436,2.704150438308716,3.220369577407837,2.630427837371826,2.7874605655670166,3.409764051437378,2.663701057434082,2.240549325942993,2.505150079727173,2.7543482780456543,3.50718092918396,2.941511392593384,2.973127841949463,2.4996871948242188,2.4563660621643066,3.1235249042510986,3.4572761058807373,2.7185018062591553,2.734799861907959,3.059563398361206,3.3269500732421875,3.0937716960906982,2.786041259765625,2.4377505779266357,2.350248098373413,2.7528164386749268,2.607455015182495,3.1589653491973877,3.0867156982421875,2.390935182571411,3.6565773487091064,2.9786369800567627,3.171433925628662,3.21484375,2.9960737228393555,2.1731863021850586,2.7218105792999268,2.2810332775115967,2.037426471710205,2.4983105659484863,3.7031192779541016,3.2455127239227295,2.7505083084106445,3.305781126022339,3.242292881011963,2.960470676422119,3.4881274700164795,3.270911693572998,2.8457179069519043,3.1950690746307373,3.01535964012146,2.8779468536376953,2.269512891769409,2.49692964553833,3.049992799758911,3.23095965385437,3.236537218093872,3.2319791316986084,3.2229764461517334,2.7015678882598877,2.9309489727020264,3.3193142414093018,3.2319791316986084,3.0986437797546387,3.180699110031128,3.04805326461792,2.6839470863342285,3.0773680210113525,1.903090000152588,2.916980028152466,3.2638726234436035,2.49554443359375,2.9057958126068115,2.2787535190582275,3.2062859535217285,2.767155885696411,2.432969331741333,2.6541764736175537,3.30059552192688,2.492760419845581,2.666517972946167,3.1953461170196533,2.8457179069519043,3.3314273357391357,1.7160032987594604,2.756636142730713,2.6893088817596436,2.4698219299316406,3.6724672317504883,2.6560981273651123,3.6479694843292236,3.1218879222869873,3.0030295848846436,3.106870651245117,2.359835624694824,2.2922561168670654,1.6812412738800049,2.9258275032043457,3.4755258560180664,3.0124154090881348,3.21112060546875,3.4347286224365234,2.8208580017089844,2.8859262466430664,3.585911750793457,3.399500608444214,3.196176290512085,2.8000292778015137,2.796574354171753,2.899273157119751,2.74507474899292,2.93298077583313,2.817565441131592,2.68304705619812,3.0472748279571533,2.431363821029663,2.515873908996582,3.074450731277466,2.1903316974639893,2.9454686641693115,2.7581546306610107,2.7543482780456543,2.5314788818359375,3.0056095123291016,3.0030295848846436,2.764923095703125,2.2810332775115967,2.9344985485076904,2.8767950534820557,2.371068000793457,2.680335521697998,2.445604085922241,2.54282546043396,2.8162412643432617,2.8859262466430664,2.403120517730713,2.8954224586486816,3.0538463592529297,2.350248098373413,2.635483741760254,2.5502283573150635,3.0666985511779785,3.1829850673675537,2.6522462368011475,2.896526336669922,2.908484935760498,3.06333327293396,2.3324384689331055,2.4756712913513184,3.1755118370056152,3.3408405780792236,3.139249324798584,2.665580987930298,3.477844476699829,2.72835373878479,3.038222551345825,2.663701057434082,3.089905023574829,3.401745080947876,2.4216039180755615,2.54282546043396,2.7379872798919678,2.1789770126342773,2.176091194152832,2.615950107574463,3.16790771484375,3.019946575164795,1.5185139179229736,3.1486027240753174,3.033825635910034,3.5199592113494873,2.6551384925842285,3.3443922996520996,3.0902581214904785,2.7466342449188232,2.9768083095550537,3.2370407581329346,2.664641857147217,3.411787986755371,2.965672016143799,3.3560259342193604,2.7930915355682373,2.361727714538574,1.929418921470642,2.5843312740325928,2.8413593769073486,3.0648322105407715,1.0,2.096909999847412,3.0920183658599854,2.948901653289795,2.445604085922241,2.615950107574463,2.841984748840332,3.033825635910034,3.1699681282043457,2.4857213497161865,2.938019037246704,3.3193142414093018,3.1055102348327637,1.8864907026290894,1.7481880187988281,3.457124710083008,2.670245885848999,3.3579349517822266,2.5502283573150635,2.8457179069519043,3.2180099487304688,2.8825244903564453,3.527758836746216,3.39410138130188,3.549861192703247,2.9127533435821533,2.8363242149353027,2.7299742698669434,2.201397180557251,3.043755054473877,3.098989725112915,2.941511392593384,2.320146322250366,3.379305601119995,2.2833011150360107,2.390935182571411,3.2918126583099365,2.572871685028076,2.674861192703247,3.469674825668335,3.1801259517669678,2.514547824859619,3.3018977642059326,3.4350476264953613,3.3783979415893555,3.0674428939819336,2.193124532699585,2.9294188022613525,3.2229764461517334,1.9084850549697876,3.285332202911377,2.9872193336486816,2.269512891769409,2.572871685028076,3.113943338394165,2.732393741607666,3.0386202335357666,3.113943338394165,2.2479732036590576,2.451786518096924,2.8579351902008057,2.702430486679077,2.1818435192108154,2.9921114444732666,3.4278106689453125,2.49692964553833,3.2962262630462646,3.429267644882202,2.9947569370269775,2.510545015335083,2.704150438308716,2.994317054748535,3.44185209274292,2.451786518096924,2.7795965671539307,2.860337972640991,2.823474168777466,3.0860037803649902,3.079543113708496,2.969881534576416,3.20951509475708,2.8260748386383057,2.3729119300842285,2.064457893371582,2.899273157119751,2.5646660327911377,3.3925211429595947,3.6265456676483154,2.5352940559387207,3.192288637161255,3.0986437797546387,2.778151273727417,3.2907023429870605,2.927370309829712,2.773054599761963,2.397940158843994,3.080986976623535,2.9025468826293945,3.18780255317688,2.621176242828369,2.688419818878174,2.260071277618408,2.4683473110198975,3.2494430541992188,2.6693167686462402,2.992995023727417,3.037426471710205,3.1699681282043457,3.0136797428131104,2.9196009635925293,3.419294834136963,2.3996737003326416,3.276691436767578,2.7528164386749268,3.6681063175201416,2.680335521697998,3.249687433242798,3.103461742401123,3.179264545440674,3.018284320831299,2.7795965671539307,3.269045829772949,3.1041455268859863,2.5932860374450684,3.108226776123047,2.4885506629943848,2.5185139179229736,2.756636142730713,2.527629852294922,3.380934476852417,2.567026376724243,2.4533183574676514,2.7209856510162354,3.6638894081115723,3.059563398361206,2.064457893371582,3.1274287700653076,2.574031352996826,2.6998376846313477,3.1225435733795166,3.6305296421051025,2.6232492923736572,2.510545015335083,3.139878988265991,3.186673879623413,2.9159271717071533,3.0666985511779785,3.0417873859405518,2.572871685028076,2.877371311187744,3.317227363586426,3.1149444580078125,2.6117234230041504,3.485011100769043,3.4387004375457764,2.6106600761413574,2.829303741455078,2.8853611946105957,2.588831663131714,3.224273920059204,1.778151273727417,3.013258695602417,3.2360332012176514,3.150756359100342,3.3081374168395996,3.338655710220337,2.6570558547973633,1.07918119430542,2.571708917617798,3.4776999950408936,2.578639268875122,2.492760419845581,3.430075168609619,3.315340518951416,3.40790057182312,3.135450601577759,3.098297595977783,2.651278018951416,2.9991304874420166,3.740046739578247,2.626340389251709,2.8475725650787354,2.866877794265747,3.8823537826538086,2.3096301555633545,3.414806365966797,3.301464080810547,2.899820566177368,3.313023090362549,3.215108633041382,3.715167284011841,3.0077478885650635,2.2355284690856934,2.5440680980682373,2.416640520095825,2.7403626441955566,2.744292974472046,2.423245906829834,3.1538147926330566,3.2370407581329346,3.220369577407837,2.670245885848999,2.9527924060821533,3.117602586746216,2.6148972511291504,3.0770044326782227,2.8254261016845703,2.484299898147583,2.921165943145752,2.4548449516296387,2.935507297515869,2.492760419845581,2.848189115524292,3.1264560222625732,3.51188325881958,3.5548524856567383,2.5490033626556396,1.892094612121582,2.6928470134735107,2.7101173400878906,3.278524875640869,2.7185018062591553,2.627365827560425,2.54282546043396,3.0618293285369873,2.7250945568084717,3.2164297103881836,2.6222140789031982,3.387033700942993,3.0322155952453613,2.541579246520996,2.21484375,3.146127939224243,3.1287221908569336,2.7466342449188232,2.9881129264831543,2.447158098220825,2.806180000305176,2.568201780319214,2.255272388458252,2.8662872314453125,3.5548524856567383,2.9309489727020264,3.043755054473877,3.3767592906951904,2.6839470863342285,2.829946756362915,3.018284320831299,3.3291943073272705,3.093071222305298,2.892651081085205,3.228400468826294,2.6222140789031982,3.117602586746216,3.4114513397216797,3.887054443359375,2.4082400798797607,3.093421697616577,2.7993404865264893,3.0145206451416016,2.4297523498535156,2.789580821990967,2.447158098220825,3.2113876342773438,1.3424227237701416,2.9390196800231934,2.863917350769043,3.037426471710205,2.8095598220825195,2.4683473110198975,2.9590413570404053,2.6414740085601807,2.4409091472625732,3.3607826232910156,3.3320343494415283,3.2347702980041504,2.146127939224243,3.2116544246673584,3.154423952102661,2.8887410163879395,2.527629852294922,3.527243137359619,2.330413818359375,3.3188977241516113,2.8135809898376465,2.9294188022613525,2.849419355392456,3.1287221908569336,2.741939067840576,2.9074113368988037,3.381295680999756,2.39445161819458,2.6170003414154053,2.9938769340515137,2.651278018951416,2.1903316974639893,2.2329962253570557,3.1248302459716797,3.0835025310516357,3.333648681640625,3.0906107425689697,3.3773062229156494,2.6893088817596436,2.7007036209106445,3.6317479610443115,2.889861822128296,2.491361618041992,3.051152467727661,2.872738838195801,3.330007791519165,3.009450912475586,2.240549325942993,3.420285940170288,1.431363821029663,3.093071222305298,2.509202480316162,2.903090000152588,2.444044828414917,2.6589648723602295,2.5526680946350098,2.981365442276001,2.6541764736175537,3.3074960708618164,2.6222140789031982,3.153510093688965,2.8549129962921143,2.528916597366333,3.3492774963378906,3.2068259716033936,2.600972890853882,2.6493349075317383,3.418632745742798,2.8579351902008057,2.6170003414154053,2.7007036209106445,2.8555190563201904,3.191451072692871,2.941511392593384,3.4516329765319824,2.5820634365081787,3.0318121910095215,2.7168376445770264,2.4297523498535156,2.290034532546997,2.571708917617798,2.8567287921905518,3.086359739303589,2.836956739425659,3.0342273712158203,2.5237464904785156,3.1886472702026367,3.2882492542266846,3.6589648723602295,3.497896671295166,2.899820566177368,2.920644998550415,3.694692850112915,3.190891742706299,3.6667985916137695,2.201397180557251,2.6570558547973633,2.851869583129883,3.4546923637390137,2.896526336669922,2.6839470863342285,2.5877108573913574,3.617419719696045,2.7387804985046387,2.674861192703247,2.6683859825134277,2.5943925380706787,2.9464523792266846,3.2907023429870605,3.1835546493530273,3.31428861618042,2.6560981273651123,3.0008678436279297,2.578639268875122,2.7250945568084717,3.2667019367218018,2.968015670776367,2.744292974472046,2.9951963424682617,3.097257375717163,2.574031352996826,3.022428274154663,2.898176431655884,2.492760419845581,2.21484375,2.9052560329437256,2.462398052215576,2.096909999847412,2.9479236602783203,3.2312145233154297,3.221935510635376,3.663700819015503,3.3705132007598877,3.1338582038879395,2.841984748840332,2.704150438308716,3.257678508758545,3.6453239917755127,3.1386184692382812,3.495682954788208,3.0881361961364746,2.886490821838379,3.232487916946411,3.338456392288208,2.556302547454834,2.900367021560669,2.8457179069519043,2.491361618041992,3.3003780841827393,3.0386202335357666,2.6042261123657227,3.0920183658599854,2.15836238861084,3.384711742401123,2.7193312644958496,2.588831663131714,3.3800301551818848,2.371068000793457,1.9344984292984009,2.32428240776062,2.5250449180603027,2.9576072692871094,3.5330090522766113,2.4548449516296387,3.197004795074463,2.767897605895996,2.8068580627441406,3.315340518951416,2.871572971343994,2.2329962253570557,3.40790057182312,2.568201780319214,2.8893017768859863,3.5204834938049316,2.5611014366149902,2.771587371826172,2.8162412643432617,3.6752283573150635,2.974050998687744,2.578639268875122,2.869231700897217,2.037426471710205,3.27760910987854,3.0228404998779297,2.973127841949463,2.908484935760498,3.4684951305389404,2.761927843093872,3.1238515377044678,2.8135809898376465,3.122215986251831,2.51188325881958,3.3320343494415283,3.284881591796875,3.0220158100128174,2.6560981273651123,3.053462505340576,2.6222140789031982,2.8579351902008057,2.7693772315979004,3.7311856746673584,2.149219036102295,2.695481777191162,3.365488052368164,2.290034532546997,2.673020839691162,3.192009687423706,2.620136022567749,3.0827853679656982,2.416640520095825,2.8662872314453125,2.992995023727417,2.982271194458008,2.686636209487915,2.640481472015381,2.8859262466430664,3.0354297161102295,2.5340261459350586,2.8325090408325195,2.7535829544067383,2.2304489612579346,3.533517837524414,2.985875368118286,3.094820499420166,2.9190781116485596,2.985426425933838,2.4996871948242188,2.1172711849212646,2.695481777191162,2.510545015335083,2.447158098220825,2.42488169670105,2.294466257095337,3.164947271347046,3.1763806343078613,2.4216039180755615,3.0378246307373047,2.2355284690856934,2.810232639312744,3.414304733276367,3.385427474975586,3.0216026306152344,3.239799737930298,2.8859262466430664,2.929929494857788,3.5206146240234375,3.6518592834472656,3.1562461853027344,2.3053512573242188,2.898176431655884,3.676419258117676,3.8159096240997314,3.2762320041656494,3.2281436920166016,2.6776070594787598,3.310905694961548,3.125481367111206,2.8954224586486816,3.4342494010925293,2.4377505779266357,2.771587371826172,2.0,3.1235249042510986,2.5211381912231445,3.507990837097168,2.459392547607422,3.6441431045532227,2.705008029937744,3.4596939086914062,2.903090000152588,2.6560981273651123,3.1455070972442627,2.7767012119293213,3.096562385559082,2.8842287063598633,2.7259116172790527,2.823474168777466,2.8109042644500732,2.823474168777466,3.0068936347961426,3.6663308143615723,2.6541764736175537,2.688419818878174,3.1386184692382812,2.7803173065185547,3.6381895542144775,3.185542106628418,2.385606288909912,2.7193312644958496,3.1189258098602295,2.6683859825134277,2.786041259765625,2.6148972511291504,2.7505083084106445,2.9074113368988037,2.7558748722076416,3.31154203414917,2.7458550930023193,2.877371311187744,3.197556257247925,2.734799861907959,2.326335906982422,3.8670549392700195,3.055760383605957,2.5502283573150635,2.920644998550415,2.879669189453125,3.1486027240753174,3.252610445022583,2.6570558547973633,2.9556877613067627,2.863917350769043,2.2988531589508057,2.9670796394348145,3.418135404586792,2.842609167098999,3.5007851123809814,2.459392547607422,3.8076703548431396,2.5622928142547607,2.8779468536376953,3.159867763519287,2.0827853679656982,2.6981005668640137,1.9395192861557007,2.9294188022613525,2.8893017768859863,2.7458550930023193,2.460897922515869,3.4072208404541016,2.201397180557251,3.0220158100128174,2.9132838249206543,2.4116196632385254,2.864511013031006,2.6776070594787598,2.02530574798584,2.7909884452819824,3.4632956981658936,3.1156105995178223,3.7125654220581055,3.0674428939819336,2.9552066326141357,2.387389898300171,2.4048337936401367,3.0860037803649902,3.3596458435058594,3.3647384643554688,3.549861192703247,2.6095943450927734,2.8135809898376465,3.197004795074463,3.1172711849212646,2.790285110473633,2.1731863021850586,2.8549129962921143,1.5051499605178833,2.4048337936401367,2.715167284011841,2.8887410163879395,2.5037906169891357,2.195899724960327,3.0314085483551025,2.8881795406341553,3.704150438308716,3.092369794845581,3.351989507675171,2.801403760910034,3.357362985610962,2.369215965270996,2.3483047485351562,2.852479934692383,2.2810332775115967,3.6632297039031982,2.5378191471099854,2.900367021560669,3.272073745727539,3.019531726837158,2.6283888816833496,2.9116902351379395,3.0530784130096436,2.3404440879821777,3.262451171875,2.903632640838623,3.698970079421997,2.866877794265747,3.2127201557159424,2.3138673305511475,3.400019645690918,2.705008029937744,2.1205739974975586,2.849419355392456,3.0986437797546387,3.149834632873535,2.591064691543579,2.7839035987854004,3.5782952308654785,2.6106600761413574,3.31154203414917,2.7611758708953857,2.6106600761413574,2.786041259765625,3.070037841796875,2.894869565963745,2.6042261123657227,2.5611014366149902,3.299942970275879,3.862370014190674,2.7803173065185547,3.6005373001098633,2.9951963424682617,2.797267436981201,2.596597194671631,2.4756712913513184,2.812913417816162,2.691965103149414,2.866877794265747,2.423245906829834,2.255272388458252,3.3111178874969482,2.2430379390716553,2.8836615085601807,1.2041200399398804,2.892651081085205,2.5622928142547607,2.7505083084106445,3.1547281742095947,3.0884904861450195,2.956648588180542,2.4698219299316406,2.783188581466675,2.640481472015381,2.42488169670105,2.8388490676879883,3.061075210571289,3.110252857208252,3.358886241912842,2.311753749847412,3.228400468826294,2.939519166946411,2.788875102996826,3.0941216945648193,2.42488169670105,2.0606977939605713,2.42488169670105,3.096909999847412,2.8779468536376953,3.3905818462371826,3.1455070972442627,2.98091197013855,2.6106600761413574,3.523616313934326,2.9283957481384277,3.2174839973449707,2.7234556674957275,3.0472748279571533,2.666517972946167,3.2455127239227295,3.1702616214752197,0.6989700198173523,2.338456392288208,4.357496738433838,3.094820499420166,2.7379872798919678,3.587374210357666,2.5237464904785156,2.963315486907959,2.705008029937744,2.748962879180908,3.039414167404175,3.9013493061065674,2.338456392288208,3.221935510635376,2.326335906982422,3.2153730392456055,3.4802944660186768,3.108903169631958,2.991668939590454,2.267171621322632,2.5352940559387207,2.886490821838379,3.1360859870910645,2.9334871768951416,2.574031352996826,3.1711411476135254,2.984076976776123,2.7535829544067383,2.3996737003326416,2.8767950534820557,2.6364879608154297,2.463892936706543,2.6928470134735107,2.894869565963745,3.7653703689575195,2.7168376445770264,3.2574386596679688,2.3483047485351562,2.801403760910034,2.640481472015381,3.097604274749756,2.783188581466675,2.7611758708953857,1.3617278337478638,2.3222193717956543,2.998695135116577,2.588831663131714,3.6029276847839355,2.9556877613067627,3.488973617553711,3.1798388957977295,3.0788192749023438,3.12839937210083,3.0773680210113525,2.4065401554107666,2.3031959533691406,3.204662561416626,2.996511697769165,3.0484418869018555,3.029383659362793,3.1763806343078613,2.710963010787964,3.0472748279571533,3.262451171875,3.210853338241577,2.7193312644958496,3.0941216945648193,2.387389898300171,3.6877963542938232,2.7015678882598877,3.2143139839172363,3.0008678436279297,2.068185806274414,3.424391508102417,2.9216864109039307,2.5877108573913574,2.7058637142181396,3.4276483058929443,3.3953263759613037,2.8318698406219482,2.1731863021850586,3.362105369567871,3.108226776123047,2.717670440673828,3.1445741653442383,3.1149444580078125,2.916980028152466,3.108903169631958,2.827369213104248,3.2494430541992188,2.187520742416382,2.9057958126068115,0.3010300099849701,2.2304489612579346,2.5998830795288086,2.862727642059326,3.2360332012176514,3.535040855407715,2.783188581466675,3.2918126583099365,3.4068806171417236,2.510545015335083,3.15956711769104,2.2833011150360107,2.5378191471099854,3.806044340133667,2.6839470863342285,2.334453821182251,3.3269500732421875,3.3378584384918213,2.8779468536376953,2.9768083095550537,3.124178171157837,3.3991544246673584,1.8808135986328125,2.5340261459350586,2.6180481910705566,3.3541083335876465,3.108565092086792,2.6222140789031982,2.21484375,3.059563398361206,3.382017135620117,2.130333662033081,2.8512582778930664,3.205475091934204,3.6235594749450684,3.0472748279571533,3.3358588218688965,1.913813829421997,2.6364879608154297,2.903632640838623,3.249687433242798,2.5314788818359375,2.991668939590454,2.2787535190582275,3.3968963623046875,2.7520484924316406,2.5998830795288086,3.239799737930298,3.244277000427246,2.7767012119293213,2.515873908996582,3.5620548725128174,2.9898946285247803,3.4854373931884766,2.8567287921905518,2.5352940559387207,3.6312408447265625,2.527629852294922,3.2773799896240234,2.8686444759368896,2.6053049564361572,2.045322895050049,2.2922561168670654,2.5237464904785156,3.033825635910034,3.3800301551818848,2.6998376846313477,3.196176290512085,2.462398052215576,3.5911760330200195,2.4548449516296387,2.193124532699585,2.962369441986084,2.269512891769409,2.956648588180542,2.8363242149353027,2.380211353302002,2.5211381912231445,3.1312978267669678,2.7193312644958496,3.4163076877593994,2.790285110473633,3.1687920093536377,2.8401060104370117,3.0813472270965576,2.708420991897583,2.7520484924316406,2.585460662841797,3.5113484859466553,3.5156090259552,2.8943159580230713,2.49554443359375,2.4857213497161865,3.2562365531921387,2.459392547607422,2.600972890853882,2.733999252319336,3.378579616546631,2.921165943145752,3.2667019367218018,3.264345407485962,2.6541764736175537,2.660865545272827,3.898615598678589,3.1215598583221436,3.56062388420105,2.3324384689331055,2.48144268989563,2.4082400798797607,2.4199557304382324,1.9867717027664185,2.54282546043396,3.15956711769104,3.233503818511963,2.918030261993408,2.7543482780456543,2.447158098220825,3.3586959838867188,2.9127533435821533,2.626340389251709,2.920644998550415,3.000434160232544,2.570543050765991,2.5622928142547607,2.257678508758545,3.7091851234436035,3.104487180709839,2.1271047592163086,2.4828736782073975,3.21112060546875,2.338456392288208,3.0704073905944824,3.2821688652038574,2.686636209487915,2.916980028152466,3.2821688652038574,2.7307822704315186,3.0402066707611084,3.2121875286102295,3.1489109992980957,3.2882492542266846,2.2304489612579346,2.8350560665130615,2.9527924060821533,1.9395192861557007,3.4923412799835205,2.6570558547973633,3.3875677585601807,2.416640520095825,2.647382974624634,3.469085216522217,3.4944329261779785,3.191451072692871,3.1643528938293457,3.1205739974975586,3.4326486587524414,3.7788021564483643,2.049217939376831,2.432969331741333,2.794487953186035,2.301029920578003,2.7209856510162354,2.2988531589508057,2.771587371826172,3.0073208808898926,3.12839937210083,3.684396505355835,3.3942766189575195,3.334453821182251,2.7331972122192383,3.52968692779541,2.571708917617798,3.370142936706543,2.640481472015381,2.0413928031921387,2.931457996368408,2.466867685317993,2.966141700744629,3.2370407581329346,2.460897922515869,2.7558748722076416,2.8853611946105957,2.8331470489501953,2.7218105792999268,3.3926968574523926,2.627365827560425,2.853698253631592,3.469085216522217,2.2329962253570557,3.4237372875213623,3.348694086074829,2.100370407104492,3.2489535808563232,2.8756399154663086,2.897627115249634,2.927370309829712,2.607455015182495,2.320146322250366,2.5550944805145264,3.329601287841797,2.48144268989563,2.963787794113159,3.8429834842681885,2.5843312740325928,3.268343925476074,2.5185139179229736,2.093421697616577,1.851258397102356,2.6981005668640137,3.0591845512390137,2.3324384689331055,2.390935182571411,2.866877794265747,3.039414167404175,3.061075210571289,2.939519166946411,2.9079484939575195,3.0572855472564697,2.8943159580230713,2.4409091472625732,2.6937270164489746,2.5185139179229736,2.6053049564361572,2.9454686641693115,2.2988531589508057,2.7101173400878906,3.67043137550354,3.068556785583496,2.708420991897583,2.240549325942993,3.1205739974975586,2.981365442276001,2.702430486679077,2.5843312740325928,3.098297595977783,2.8656959533691406,2.8068580627441406,2.7134904861450195,3.357362985610962,2.9385197162628174,3.2234959602355957,3.0417873859405518,2.8088858127593994,3.443575859069824,2.600972890853882,2.352182626724243,2.674861192703247,3.421110153198242,3.3269500732421875,3.150449514389038,3.0248959064483643,2.143014907836914,2.462398052215576,3.3592662811279297,3.430558681488037,3.5843312740325928,2.9898946285247803,2.6364879608154297,3.393399715423584,3.1693804264068604,2.803457021713257,2.9319660663604736,2.42488169670105,2.1335389614105225,2.4828736782073975,2.7520484924316406,2.267171621322632,2.8506462574005127,2.3424227237701416,2.7993404865264893,2.992995023727417,2.2227165699005127,3.6133131980895996,2.6222140789031982,2.7581546306610107,2.851869583129883,2.176091194152832,3.433929681777954,2.9898946285247803,2.6776070594787598,2.463892936706543,2.748188018798828,3.037426471710205,2.4996871948242188,2.801403760910034,3.0354297161102295,2.9164538383483887,2.6170003414154053,3.5472822189331055,2.576341390609741,3.5036544799804688,3.1942367553710938,2.54282546043396,2.937016010284424,2.578639268875122,3.4622483253479004,3.2966651916503906,2.431363821029663,2.7291648387908936,2.22788667678833,3.040602445602417,2.6599161624908447,2.7909884452819824,2.764923095703125,2.451786518096924,2.8686444759368896,2.666517972946167,3.5384480953216553,3.374931573867798,3.336859703063965,3.161367893218994,3.197004795074463,3.411283016204834,2.460897922515869,2.8756399154663086,2.875061273574829,2.075546979904175,3.1264560222625732,2.63948655128479,2.8744819164276123,3.5868122577667236,2.982271194458008,3.488832712173462,3.086359739303589,3.5052857398986816,2.5237464904785156,2.466867685317993,2.9599947929382324,3.2033050060272217,2.744292974472046,2.187520742416382,2.85973858833313,2.838219165802002,3.543322801589966,3.5245258808135986,2.2455127239227295,3.623145818710327,3.2258260250091553,3.1967287063598633,2.6998376846313477,2.6560981273651123,2.8142476081848145,2.5314788818359375,2.51188325881958,2.961421012878418,2.5831987857818604,3.020775556564331,3.2360332012176514,3.40925669670105,2.9576072692871094,2.589949607849121,2.459392547607422,1.857332468032837,2.7379872798919678,3.59228777885437,2.1789770126342773,2.4216039180755615,3.2268576622009277,2.6503074169158936,2.064457893371582,1.8450980186462402,2.829946756362915,3.157456874847412,3.3414344787597656,3.3378584384918213,3.274850368499756,1.5682017803192139,3.1215598583221436,3.3016810417175293,2.6560981273651123,2.589949607849121,2.7331972122192383,3.065579652786255,2.459392547607422,3.215637683868408,2.5352940559387207,3.5541255474090576,2.818885326385498,2.7307822704315186,1.3424227237701416,3.171433925628662,3.4087486267089844,2.320146322250366,3.1723110675811768,2.827369213104248,2.7387804985046387,2.146127939224243,2.570543050765991,2.964730978012085,2.8881795406341553,2.558708667755127,2.5440680980682373,3.4225897789001465,2.9921114444732666,3.3102684020996094,2.8475725650787354,2.382017135620117,2.6374897956848145,2.4409091472625732,3.6443400382995605,2.892651081085205,3.084218740463257,3.3721752166748047,3.188084363937378,2.714329719543457,3.191451072692871,2.5877108573913574,2.966141700744629,2.7641761302948,2.2528529167175293,3.0257153511047363,2.294466257095337,3.6967930793762207,4.028286457061768,2.9576072692871094,2.6180481910705566,2.961421012878418,3.164947271347046,3.116607666015625,3.16286301612854,3.084218740463257,3.213517665863037,2.6222140789031982,2.7067177295684814,2.5538830757141113,3.1322596073150635,3.0445396900177,2.900367021560669,2.8475725650787354,2.682145118713379,2.9527924060821533,3.3590762615203857,2.680335521697998,2.387389898300171,3.5102767944335938,2.8767950534820557,2.2787535190582275,2.3404440879821777,2.9237618446350098,2.872738838195801,2.734799861907959,3.610872983932495,2.541579246520996,2.585460662841797,2.3159704208374023,2.6599161624908447,3.134495735168457,2.352182626724243,3.0666985511779785,2.350248098373413,3.005180597305298,2.853698253631592,2.878521680831909,2.6599161624908447,2.3138673305511475,2.3765769004821777,2.8825244903564453,2.338456392288208,2.572871685028076,3.15136981010437,2.02530574798584,2.3891661167144775,2.778151273727417,2.5250449180603027,2.6106600761413574,2.6117234230041504,2.4885506629943848,2.4533183574676514,2.8027737140655518,3.0920183658599854,2.6324572563171387,2.691965103149414,3.04960560798645,2.8095598220825195,2.8915374279022217,3.239799737930298,2.2479732036590576,3.3721752166748047,3.008174180984497,2.4393327236175537,2.714329719543457,3.0056095123291016,3.0402066707611084,3.2100508213043213,3.5206146240234375,3.0877814292907715,2.7307822704315186,2.786041259765625,3.2702128887176514,2.810232639312744,3.150756359100342,2.4281346797943115,3.1189258098602295,3.29972505569458,2.4216039180755615,2.92427921295166,3.409595012664795,3.164055347442627,2.630427837371826,2.9552066326141357,1.9590413570404053,2.558708667755127,2.4377505779266357,2.416640520095825,2.733999252319336,3.400883197784424,3.0111472606658936,2.863917350769043,2.7226338386535645,3.0056095123291016,2.7067177295684814,3.234010696411133,3.2291696071624756,2.492760419845581,2.9319660663604736,3.1132748126983643,2.8350560665130615,3.20951509475708,3.877659320831299,2.9527924060821533,2.6364879608154297,3.01535964012146,2.691965103149414,2.983626365661621,3.3864989280700684,2.363611936569214,2.004321336746216,2.3891661167144775,4.011401176452637,2.9159271717071533,3.198931932449341,2.416640520095825,2.822821617126465,2.5237464904785156,2.7092700004577637,2.255272388458252,3.3374593257904053,3.1826999187469482,3.016615629196167,2.598790407180786,2.760422468185425,2.9703469276428223,3.070037841796875,2.571708917617798,2.8450980186462402,2.568201780319214,2.8656959533691406,3.194791793823242,2.822821617126465,2.702430486679077,3.0553784370422363,2.726727247238159,2.9479236602783203,3.139878988265991,3.01535964012146,2.9106245040893555,2.397940158843994,2.7693772315979004,2.8970770835876465,2.42488169670105,2.8915374279022217,2.9768083095550537,3.2895889282226562,3.4707045555114746,2.447158098220825,3.094820499420166,2.7543482780456543,2.146127939224243,2.783188581466675,2.2787535190582275,2.462398052215576,2.9703469276428223,3.0141003131866455,2.8579351902008057,2.4048337936401367,3.4019172191619873,2.9090209007263184,2.460897922515869,2.732393741607666,3.0145206451416016,2.301029920578003,2.5477747917175293,2.964730978012085,2.20951509475708,2.1789770126342773,2.390935182571411,2.864511013031006,3.1351325511932373,2.574031352996826,3.1538147926330566,2.6283888816833496,3.1000256538391113,2.9464523792266846,3.269045829772949,2.369215965270996,2.4698219299316406,2.4377505779266357,2.6283888816833496,2.6232492923736572,2.736396551132202,2.7058637142181396,3.119255781173706,3.0038912296295166,2.3404440879821777,2.9143431186676025,2.8698182106018066,2.7803173065185547,3.058805465698242,2.4116196632385254,3.055760383605957,2.505150079727173,3.162564277648926,4.109679698944092,2.8662872314453125,3.073718309402466,2.612783908843994,2.7015678882598877,2.363611936569214,3.1061909198760986,2.8450980186462402,2.2922561168670654,2.311753749847412,3.4510183334350586,2.3222193717956543,2.1673173904418945,2.0569047927856445,3.0457141399383545,3.353339195251465,2.7867515087127686,3.0457141399383545,3.538825035095215,2.5622928142547607,3.203848361968994,3.16286301612854,2.9079484939575195,2.7007036209106445,2.6693167686462402,2.6424646377563477,2.6374897956848145,2.390935182571411,3.5619359016418457,2.9309489727020264,3.0572855472564697,2.8007171154022217,2.5237464904785156,3.2702128887176514,3.2662317752838135,3.1055102348327637,2.541579246520996,2.4785664081573486,2.100370407104492,3.7977521419525146,2.6053049564361572,2.627365827560425,3.308990955352783,2.7686381340026855,2.8836615085601807,2.771587371826172,2.3891661167144775,3.587374210357666,3.4785664081573486,2.7611758708953857,2.484299898147583,2.8122446537017822,2.2455127239227295,2.736396551132202,2.6117234230041504,3.334453821182251,3.26316237449646,3.1667261123657227,2.6117234230041504,2.9800033569335938,2.3138673305511475,3.0751819610595703,2.7803173065185547,3.5171959400177,2.9469432830810547,2.4712917804718018,3.0881361961364746,3.3230457305908203,2.748188018798828,2.462398052215576,2.527629852294922,2.9047155380249023,2.4216039180755615,2.8444771766662598,2.7007036209106445,2.794487953186035,3.514281988143921,3.2062859535217285,2.311753749847412,2.602060079574585,2.7497363090515137,3.0220158100128174,1.954242467880249,2.505150079727173,2.9190781116485596,1.633468508720398,2.853698253631592,2.9749720096588135,2.195899724960327,2.7505083084106445,2.4361627101898193,2.8388490676879883,2.864511013031006,2.8267226219177246,2.702430486679077,2.6464037895202637,3.074084758758545,2.9885590076446533,2.5440680980682373,2.4857213497161865,3.5672616958618164,2.778151273727417,3.794278860092163,2.4377505779266357,2.4828736782073975,3.0715138912200928,3.2760019302368164,2.541579246520996,2.680335521697998,2.4899585247039795,2.827369213104248,3.5502283573150635,3.006037950515747,3.271841526031494,3.0806264877319336,3.058805465698242,3.1312978267669678,3.3168087005615234,2.9903388023376465,3.0852906703948975,2.8413593769073486,3.12839937210083,2.6180481910705566,3.4289443492889404,2.9609460830688477,3.4334497451782227,2.842609167098999,3.1743505001068115,2.4409091472625732,2.6148972511291504,2.9576072692871094,2.836956739425659,2.3443922996520996,2.9849772453308105,2.714329719543457,3.2432861328125,2.744292974472046,2.8109042644500732,2.767155885696411,2.838219165802002,3.635986089706421,2.068185806274414,2.338456392288208,2.161367893218994,2.987666368484497,3.6357853412628174,3.153204917907715,3.109241008758545,2.5599067211151123,3.485295534133911,3.052309036254883,2.075546979904175,3.302114486694336,3.407050848007202,2.778151273727417,2.1818435192108154,2.59549617767334,2.0211892127990723,2.973127841949463,2.432969331741333,2.8444771766662598,2.9185545444488525,2.5378191471099854,2.416640520095825,3.004751205444336,2.5465426445007324,1.9344984292984009,3.221674919128418,2.9938769340515137,2.20951509475708,2.5526680946350098,3.712228775024414,2.3891661167144775,2.778151273727417,2.968015670776367,2.9670796394348145,3.370882987976074,3.145817756652832,3.0888445377349854,2.3541083335876465,2.684845447540283,2.6374897956848145,3.058046340942383,2.113943338394165,2.049217939376831,2.588831663131714,2.7505083084106445,3.3308193683624268,2.8088858127593994,2.817565441131592,2.7723217010498047,3.32654070854187,2.176091194152832,3.286231756210327,3.2787535190582275,2.7596678733825684,2.9552066326141357,3.1172711849212646,3.4331295490264893,2.625312328338623,3.0704073905944824,3.5567848682403564,2.9143431186676025,2.568201780319214,2.9159271717071533,3.0663259029388428,2.5932860374450684,2.2227165699005127,2.334453821182251,2.812913417816162,3.1942367553710938,2.6599161624908447,3.271376848220825,3.3259260654449463,3.2866809368133545,2.5477747917175293,2.3891661167144775,3.3246939182281494,3.250175952911377,2.6324572563171387,2.8162412643432617,2.257678508758545,2.913813829421997,2.338456392288208,2.4742162227630615,2.294466257095337,2.717670440673828,3.058805465698242,2.849419355392456,2.4548449516296387,3.0425755977630615,2.0413928031921387,2.941014289855957,3.7307822704315186,3.2113876342773438,2.778874397277832,2.823474168777466,3.1348142623901367,3.047664165496826,3.252610445022583,3.50866436958313,3.157456874847412,2.734799861907959,2.7930915355682373,2.8088858127593994,2.330413818359375,3.2291696071624756,2.920644998550415,2.361727714538574,2.7795965671539307,2.7693772315979004,3.0484418869018555,2.778874397277832,2.774517059326172,2.32428240776062,2.7543482780456543,2.484299898147583,3.2794387340545654,2.5211381912231445,3.1755118370056152,2.075546979904175,2.972202777862549,3.2586371898651123,2.630427837371826,2.3222193717956543,2.4065401554107666,2.5365583896636963,3.1580607891082764,3.345961570739746,2.8432328701019287,2.451786518096924,3.216693639755249,4.070591926574707,2.760422468185425,3.1752219200134277,2.571708917617798,2.3483047485351562,2.5237464904785156,3.108565092086792,2.527629852294922,3.150756359100342,3.055760383605957,2.7686381340026855,2.576341390609741,2.5352940559387207,3.596597194671631,2.8267226219177246,2.7803173065185547,3.6846659183502197,3.0813472270965576,3.318272113800049,3.1142773628234863,2.848189115524292,3.160768508911133,2.588831663131714,3.388988733291626,3.628082275390625,3.2169570922851562,2.432969331741333,2.8388490676879883,2.413299798965454,3.1136090755462646,3.531989574432373,2.195899724960327,3.4377505779266357,2.556302547454834,2.782472610473633,2.948901653289795,2.136720657348633,3.66763973236084,3.2068259716033936,2.5477747917175293,2.8027737140655518,2.596597194671631,3.0884904861450195,2.9469432830810547,2.7209856510162354,2.5301997661590576,3.221935510635376,3.093071222305298,3.452859401702881,2.6739420890808105,2.290034532546997,2.7723217010498047,3.641275644302368,2.7767012119293213,2.8048207759857178,2.7752461433410645,2.985426425933838,2.320146322250366,2.923243999481201,3.2227165699005127,2.929929494857788,2.1038036346435547,2.794487953186035,2.8943159580230713,2.3222193717956543,3.4154741764068604,3.59857177734375,2.5831987857818604,2.742725133895874,2.3443922996520996,2.4377505779266357,2.5352940559387207,3.738384246826172,3.6233527660369873,2.3579349517822266,3.347720146179199,2.9385197162628174,2.9556877613067627,2.835690498352051,3.288919687271118,2.4297523498535156,2.574031352996826,2.6232492923736572,2.146127939224243,3.658297538757324,3.0203611850738525,3.290034532546997,2.9309489727020264,2.793790340423584,2.958563804626465,3.091315269470215,2.6776070594787598,2.3138673305511475,2.822821617126465,2.72835373878479,2.5998830795288086,3.2681097984313965,3.1925673484802246,2.5477747917175293,2.257678508758545,3.2129862308502197,2.3765769004821777,3.2557547092437744,2.4487063884735107,2.5831987857818604,2.6444385051727295,3.2043912410736084,2.556302547454834,1.9637877941131592,2.6998376846313477,2.4548449516296387,3.7985124588012695,2.1335389614105225,2.8893017768859863,3.0538463592529297,2.879669189453125,2.8674674034118652,2.269512891769409,3.252124547958374,2.492760419845581,2.684845447540283,3.4087486267089844,2.574031352996826,2.4377505779266357,3.262688398361206,2.6464037895202637,2.5465426445007324,3.221674919128418,2.665580987930298,2.6839470863342285,2.2227165699005127,2.625312328338623,3.046495199203491,3.2022156715393066,2.578639268875122,2.6683859825134277,2.320146322250366,2.600972890853882,3.028571367263794,2.4216039180755615,3.0937716960906982,3.1238515377044678,2.782472610473633,3.840294361114502,2.596597194671631,2.818885326385498,2.972665548324585,3.586249589920044,2.7543482780456543,2.176091194152832,2.6148972511291504,3.0951693058013916,2.877371311187744,2.477121353149414,2.5550944805145264,3.80753493309021,2.6739420890808105,3.377124071121216,3.019531726837158,2.695481777191162,2.878521680831909,3.2033050060272217,2.2787535190582275,3.109241008758545,3.4087486267089844,2.9237618446350098,2.578639268875122,3.1218879222869873,3.139564275741577,2.7505083084106445,2.8135809898376465,2.918030261993408,2.981365442276001,3.1772477626800537,3.1956229209899902,2.916980028152466,2.2455127239227295,3.7078256607055664,3.7764832973480225,2.5477747917175293,3.0013010501861572,2.9143431186676025,2.664641857147217,2.9434945583343506,2.620136022567749,3.344785213470459,2.572871685028076,3.232487916946411,2.7641761302948,2.8915374279022217,2.290034532546997,3.784902572631836,3.068185806274414,3.3074960708618164,2.8088858127593994,2.3031959533691406,2.4756712913513184,2.264817714691162,3.0248959064483643,2.3996737003326416,3.150142192840576,3.2022156715393066,3.000434160232544,2.6589648723602295,3.0538463592529297,2.505150079727173,2.7092700004577637,3.0759117603302,2.4899585247039795,2.4393327236175537,3.2460060119628906,3.34163236618042,2.6053049564361572,2.3783979415893555,2.870404005050659,3.011570453643799,2.9881129264831543,2.2479732036590576,2.2068259716033936,2.956648588180542,3.250663995742798,3.44669246673584,2.710963010787964,2.630427837371826,3.3136563301086426,2.311753749847412,2.1673173904418945,2.732393741607666,2.42488169670105,2.2810332775115967,2.733999252319336,3.073718309402466,2.2922561168670654,2.981818675994873,3.1169395446777344,2.5820634365081787,2.6541764736175537,2.2810332775115967,3.1225435733795166,3.62459135055542,2.6599161624908447,3.341038703918457,2.625312328338623,2.6106600761413574,2.8202013969421387,2.9106245040893555,2.875061273574829,2.7126495838165283,2.9576072692871094,3.1442627906799316,2.414973258972168,3.3025474548339844,3.055760383605957,3.063708543777466,2.146127939224243,3.062957763671875,2.9294188022613525,3.260071277618408,2.570543050765991,2.5440680980682373,2.9132838249206543,3.1051695346832275,2.3961992263793945,3.3494718074798584,3.4747989177703857,3.204662561416626,3.192009687423706,2.6148972511291504,3.2467446327209473,3.2043912410736084,3.1610684394836426,2.2787535190582275,2.9344985485076904,2.6693167686462402,3.317227363586426,2.5843312740325928,3.072617530822754,2.585460662841797,3.355834484100342,3.11991548538208,3.6959192752838135,3.2509076595306396,2.607455015182495,2.8512582778930664,3.045322895050049,2.2068259716033936,2.311753749847412,2.6148972511291504,2.7641761302948,3.3968963623046875,2.9749720096588135,3.3596458435058594,2.02530574798584,3.3721752166748047,3.2240147590637207,3.247236490249634,2.630427837371826,2.8488047122955322,2.6106600761413574,3.24204421043396,2.7411515712738037,3.1360859870910645,3.4253711700439453,3.4250447750091553,2.588831663131714,2.477121353149414,2.9576072692871094,3.4867138862609863,2.22788667678833,3.611617088317871,2.5078558921813965,3.1580607891082764,3.1664299964904785,2.9052560329437256,3.061075210571289,2.963787794113159,3.136720657348633,2.5171959400177,3.8440420627593994,2.4742162227630615,3.251394748687744,3.4048337936401367,2.920644998550415,2.4082400798797607,2.897627115249634,3.4629967212677,2.5340261459350586,2.7528164386749268,3.108226776123047,2.3961992263793945,3.3083510398864746,3.2479732036590576,2.387389898300171,2.9127533435821533,2.8842287063598633,3.520221471786499,2.4698219299316406,3.72501277923584,2.7839035987854004,3.57611083984375,2.1271047592163086,3.6941661834716797,2.7218105792999268,3.510812997817993,2.49554443359375,1.4771212339401245,2.763427972793579,2.515873908996582,3.190051317214966,3.1312978267669678,2.7015678882598877,3.092369794845581,2.176091194152832,3.6142642498016357,2.7126495838165283,2.8767950534820557,2.9969491958618164,3.2821688652038574,2.7299742698669434,3.0902581214904785,2.674861192703247,2.761927843093872,2.7909884452819824,3.2452657222747803,2.445604085922241,2.8401060104370117,3.4931790828704834,2.515873908996582,3.040602445602417,2.9319660663604736,3.792111396789551,2.741939067840576,3.1928460597991943,3.313234329223633,3.600755214691162,2.838219165802002,3.198931932449341,2.986323833465576,2.710963010787964,3.1580607891082764,2.311753749847412,3.228400468826294,2.3031959533691406,3.1231980323791504,2.695481777191162,2.615950107574463,3.3523755073547363,2.363611936569214,3.345961570739746,2.528916597366333,3.3018977642059326,1.0413926839828491,2.900367021560669,2.0606977939605713,2.8457179069519043,3.410270929336548,2.59549617767334,3.450249195098877,2.502427101135254,2.5797836780548096,2.771587371826172,2.74507474899292,2.5477747917175293,3.0614523887634277,2.767155885696411,3.5113484859466553,3.06333327293396,2.32428240776062,3.627263307571411,2.9754319190979004,1.0,3.3269500732421875,2.900367021560669,2.8567287921905518,2.0569047927856445,0.8450980186462402,2.7993404865264893,3.2782962322235107,2.606381416320801,3.746945381164551,3.3583157062530518,3.463594436645508,2.949389934539795,3.3430144786834717,3.161367893218994,2.823474168777466,2.8432328701019287,2.793790340423584,3.6251065731048584,3.3926968574523926,1.6232492923736572,2.6170003414154053,2.4377505779266357,3.5571460723876953,2.1789770126342773,2.02530574798584,3.430075168609619,2.8853611946105957,3.054229974746704,3.2410480976104736,1.7923917770385742,2.9982593059539795,2.7839035987854004,3.0157787799835205,3.124178171157837,2.8048207759857178,2.6117234230041504,2.688419818878174,2.842609167098999,2.7520484924316406,2.7058637142181396,2.8363242149353027,2.7573959827423096,2.1205739974975586,3.197556257247925,2.8506462574005127,2.269512891769409,2.815577745437622,2.9319660663604736,2.491361618041992,3.4490153789520264,2.6444385051727295,3.1215598583221436,3.410270929336548,3.4056878089904785,1.707570195198059,2.96754789352417,3.200303077697754,2.7795965671539307,2.621176242828369,3.2739267349243164,2.301029920578003,3.079543113708496,2.369215965270996,2.572871685028076,3.0895519256591797,3.102433681488037,3.2271151542663574,3.483872413635254,2.9552066326141357,3.062957763671875,3.0362296104431152,3.60884690284729,2.823474168777466,3.074084758758545,2.927370309829712,2.634477376937866,2.2922561168670654,3.098989725112915,3.7774267196655273,2.3424227237701416,1.9084850549697876,2.54282546043396,2.4828736782073975,3.514281988143921,3.2494430541992188,3.4065401554107666,3.3102684020996094,2.916980028152466,2.571708917617798,3.097604274749756,2.271841526031494,3.074450731277466,2.204119920730591,2.939519166946411,2.07918119430542,3.6598212718963623,2.6170003414154053,2.9025468826293945,2.9420080184936523,2.8549129962921143,3.299942970275879,2.264817714691162,2.096909999847412,3.4874212741851807,2.6106600761413574,3.040602445602417,3.372727870941162,2.6180481910705566,3.1132748126983643,1.892094612121582,2.8095598220825195,3.0157787799835205,3.1942367553710938,2.790285110473633,2.39445161819458,2.5646660327911377,2.6928470134735107,2.823474168777466,3.0718820095062256,2.4899585247039795,2.3541083335876465,3.5833122730255127,3.5186455249786377,2.8095598220825195,2.969881534576416,2.93298077583313,2.7874605655670166,3.1696743965148926,2.5932860374450684,2.6937270164489746,2.74507474899292,2.686636209487915,3.3453736305236816,2.528916597366333,3.1682026386260986,3.0301947593688965,2.5831987857818604,3.1264560222625732,3.098297595977783,2.9532763957977295,2.8260748386383057,2.9334871768951416,3.1858253479003906,3.320561647415161,2.948901653289795,2.193124532699585,3.0652060508728027,2.460897922515869,2.714329719543457,3.5341529846191406,3.2208921909332275,3.080986976623535,2.921165943145752,2.240549325942993,3.2773799896240234,3.1467480659484863,3.1652443408966064,2.782472610473633,3.4409091472625732,2.897627115249634,3.4792873859405518,2.1731863021850586,2.240549325942993,3.256477117538452,3.1711411476135254,3.2129862308502197,2.7505083084106445,3.59977388381958,2.086359739303589,3.0666985511779785,2.502427101135254,2.6776070594787598,3.038222551345825,2.0569047927856445,2.92427921295166,3.622938871383667,2.778151273727417,3.1058506965637207,2.933993101119995,3.290479898452759,2.5831987857818604,2.841984748840332,2.829946756362915,2.0827853679656982,2.567026376724243,2.4281346797943115,2.3424227237701416,3.361538887023926,2.5998830795288086,3.164055347442627,3.130012035369873,2.5998830795288086,2.7543482780456543,2.734799861907959,2.9800033569335938,3.414806365966797,2.3138673305511475,2.9969491958618164,3.037426471710205,3.1939589977264404,2.708420991897583,2.598790407180786,2.9153997898101807,3.271376848220825,2.20951509475708,3.296006679534912,2.898176431655884,3.676053047180176,3.3111178874969482,3.0111472606658936,3.1414496898651123,2.8830933570861816,2.287801742553711,2.5465426445007324,2.771587371826172,2.5502283573150635,2.484299898147583,2.9153997898101807,2.8859262466430664,3.0788192749023438,2.4216039180755615,2.9599947929382324,3.0030295848846436,2.2528529167175293,3.36002516746521,2.6374897956848145,2.9294188022613525,2.5365583896636963,3.268578052520752,3.2760019302368164,2.2479732036590576,2.938019037246704,2.195899724960327,2.9484128952026367,2.2430379390716553,2.9469432830810547,3.108903169631958,2.981365442276001,3.624385356903076,2.477121353149414,3.009025812149048,3.6279799938201904,3.2555136680603027,2.492760419845581,3.1758017539978027,2.8756399154663086,2.8457179069519043,3.0124154090881348,3.2650537490844727,2.15836238861084,3.027757167816162,2.6981005668640137,2.973127841949463,2.848189115524292,2.5502283573150635,2.20951509475708,2.4996871948242188,3.092369794845581,2.528916597366333,2.963315486907959,2.2174839973449707,2.602060079574585,3.250420093536377,3.0614523887634277,2.985426425933838,2.267171621322632,3.2116544246673584,3.1708481311798096,3.769967794418335,3.424391508102417,2.9079484939575195,2.49692964553833,2.6541764736175537,2.54282546043396,2.660865545272827,2.514547824859619,2.675778388977051,3.297541618347168,3.0770044326782227,2.4828736782073975,2.8388490676879883,3.495405673980713,2.961421012878418,2.4297523498535156,2.8567287921905518,2.4281346797943115,2.3404440879821777,3.2201080322265625,2.9894497394561768,3.554368019104004,3.074084758758545,2.462398052215576,2.463892936706543,2.9590413570404053,3.6849350929260254,2.201397180557251,2.931457996368408,3.053462505340576,2.640481472015381,3.3516030311584473,2.6444385051727295,3.628286838531494,3.484726905822754,2.7403626441955566,2.5477747917175293,3.034628391265869,2.853698253631592,3.528531074523926,2.5314788818359375,3.502563714981079,3.3548765182495117,2.5211381912231445,3.1218879222869873,2.1789770126342773,3.276691436767578,3.033825635910034,3.839289426803589,2.663701057434082,3.294245719909668,3.0849335193634033,2.6522462368011475,2.413299798965454,3.1218879222869873,3.274850368499756,1.9395192861557007,2.9360108375549316,2.949389934539795,3.4463818073272705,3.3800301551818848,3.2489535808563232,2.9703469276428223,2.3783979415893555,3.180985689163208,2.9283957481384277,3.433929681777954,3.1670217514038086,3.109241008758545,2.7299742698669434,2.8068580627441406,3.692934989929199,2.385606288909912,2.792391777038574,3.5945029258728027,3.4768316745758057,2.255272388458252,2.748962879180908,3.155942916870117,3.164947271347046,3.4919216632843018,2.6875290870666504,2.6570558547973633,3.330007791519165,3.068927526473999,3.5066401958465576,3.778151273727417,2.9020028114318848,3.6324572563171387,2.793790340423584,2.4361627101898193,2.748188018798828,3.033423662185669,3.0322155952453613,2.782472610473633,2.848189115524292,3.5765717029571533,2.744292974472046,2.22788667678833,2.4409091472625732,2.4409091472625732,3.0013010501861572,1.9344984292984009,2.4048337936401367,2.3961992263793945,1.7993404865264893,2.675778388977051,2.463892936706543,2.5037906169891357,2.0827853679656982,2.4756712913513184,2.8813846111297607,3.0852906703948975,2.9898946285247803,2.460897922515869,2.9518229961395264,2.792391777038574,2.4828736782073975,2.596597194671631,3.5451834201812744,3.204662561416626,2.598790407180786,2.3765769004821777,3.098297595977783,2.3483047485351562,2.4116196632385254,2.567026376724243,2.3404440879821777,2.515873908996582,3.079543113708496,2.6042261123657227,3.5689053535461426,2.1673173904418945,3.0077478885650635,2.7723217010498047,3.172602891921997,2.195899724960327,2.451786518096924,0.4771212339401245,3.203032970428467,2.369215965270996,2.352182626724243,2.782472610473633,2.414973258972168,2.462398052215576,3.5994462966918945,2.6042261123657227,3.6522462368011475,2.8549129962921143,2.5301997661590576,2.634477376937866,3.3434085845947266,3.3111178874969482,2.7497363090515137,2.822821617126465,3.0157787799835205,2.6454222202301025,3.188084363937378,3.4658288955688477,3.2743887901306152,3.4282968044281006,2.9009130001068115,2.6972293853759766,2.908484935760498,3.1580607891082764,2.576341390609741,3.1568520069122314,3.4179697036743164,2.260071277618408,2.5820634365081787,2.598790407180786,3.059563398361206,2.625312328338623,3.427323818206787,3.2692794799804688,2.797267436981201,2.98091197013855,3.548020601272583,2.9464523792266846,3.0759117603302,2.8549129962921143,3.6971421241760254,2.3138673305511475,2.363611936569214,2.933993101119995,2.54282546043396,2.710963010787964,2.983626365661621,2.680335521697998,2.385606288909912,3.370882987976074,2.8808135986328125,3.3102684020996094,1.3979400396347046,3.7028610706329346,2.568201780319214,3.7078256607055664,2.620136022567749,3.2574386596679688,3.5174598693847656,3.225309371948242,2.6493349075317383,2.8000292778015137,3.2049336433410645,2.068185806274414,2.6910815238952637,2.556302547454834,1.9395192861557007,3.3449814319610596,3.5905075073242188,2.1673173904418945,3.271609306335449,2.6776070594787598,3.3184807300567627,3.1801259517669678,2.74507474899292,2.767897605895996,2.6170003414154053,2.621176242828369,3.451786518096924,0.6989700198173523,2.1172711849212646,2.5365583896636963,2.2329962253570557,2.625312328338623,2.833784341812134,2.7007036209106445,4.172661304473877,2.869231700897217,2.387389898300171,2.385606288909912,2.444044828414917,3.0398106575012207,3.055760383605957,3.0591845512390137,3.134495735168457,2.5550944805145264,3.2796669006347656,2.815577745437622,3.347720146179199,3.1863911151885986,2.6683859825134277,3.459543228149414,2.397940158843994,2.4082400798797607,3.117602586746216,3.2049336433410645,2.9599947929382324,3.1841232776641846,3.164947271347046,2.338456392288208,2.8027737140655518,3.2169570922851562,2.269512891769409,3.095518112182617,2.715167284011841,2.6551384925842285,2.311753749847412,2.2764618396759033,3.5565438270568848,2.3483047485351562,2.2068259716033936,3.2043912410736084,3.0362296104431152,3.151982307434082,3.0937716960906982,2.4857213497161865,2.7331972122192383,3.1939589977264404,2.502427101135254,2.267171621322632,2.6618127822875977,2.7803173065185547,3.139249324798584,2.620136022567749,3.1136090755462646,2.3541083335876465,3.310055732727051,3.2445244789123535,2.897627115249634,2.3443922996520996,2.7299742698669434,2.929929494857788,3.0916669368743896,1.9395192861557007,2.143014907836914,3.13033390045166,2.7126495838165283,2.8954224586486816,3.0835025310516357,2.3541083335876465,1.3010300397872925,2.761927843093872,3.1335389614105225,3.435525894165039,2.8512582778930664,2.2174839973449707,2.9237618446350098,3.019531726837158,3.3261308670043945,3.2392995357513428,2.6599161624908447,3.0813472270965576,2.756636142730713,2.502427101135254,3.063708543777466,2.6599161624908447,3.0236639976501465,3.155032157897949,3.083144187927246,2.510545015335083,2.267171621322632,3.5889437198638916,2.714329719543457,2.6170003414154053,1.892094612121582,2.861534357070923,2.0211892127990723,2.9334871768951416,2.846337080001831,2.0606977939605713,2.359835624694824,3.5996646881103516,3.380392074584961,3.350248098373413,2.7168376445770264,2.269512891769409,3.2005770206451416,3.285557270050049,2.5932860374450684,3.452399730682373,2.931457996368408,3.255272626876831,2.931457996368408,3.1950690746307373,2.9020028114318848,3.2227165699005127,3.815378427505493,2.5622928142547607,2.502427101135254,2.851869583129883,3.3038437366485596,3.5321171283721924,2.397940158843994,2.4683473110198975,2.527629852294922,3.096909999847412,2.588831663131714,3.2143139839172363,2.5831987857818604,3.097604274749756,1.5440680980682373,3.318272113800049,3.0178678035736084,2.789580821990967,2.877371311187744,2.466867685317993,2.950364828109741,2.8830933570861816,2.7299742698669434,2.515873908996582,3.219322443008423,3.271841526031494,3.1610684394836426,3.2810332775115967,2.8305885791778564,2.880241870880127,2.1789770126342773,2.9903388023376465,3.1772477626800537,3.367542266845703,3.15956711769104,3.5725231170654297,2.9907827377319336,3.3729119300842285,2.663701057434082,2.7168376445770264,3.091315269470215,2.7058637142181396,2.42488169670105,3.0236639976501465,2.887054443359375,2.6414740085601807,2.2528529167175293,2.8135809898376465,3.1964526176452637,2.204119920730591,2.161367893218994,2.7909884452819824,3.039414167404175,2.862727642059326,2.9025468826293945,2.20951509475708,2.7839035987854004,2.741939067840576,2.688419818878174,2.860337972640991,2.5403294563293457,1.944482684135437,2.176091194152832,3.009875774383545,2.612783908843994,3.091315269470215,2.7134904861450195,2.817565441131592,3.165541172027588,2.6972293853759766,2.7656686305999756,2.3031959533691406,3.067070960998535,2.431363821029663,3.956024169921875,2.797959566116333,2.8744819164276123,2.733999252319336,2.1789770126342773,2.4116196632385254,3.020775556564331,2.979092836380005,2.6875290870666504,2.4785664081573486,2.8401060104370117,3.1835546493530273,2.9074113368988037,2.851869583129883,3.0652060508728027,2.4563660621643066,3.3918168544769287,3.233503818511963,2.8825244903564453,3.235780954360962,2.5378191471099854,2.257678508758545,3.113943338394165,2.3324384689331055,3.1169395446777344,2.510545015335083,2.625312328338623,3.2229764461517334,3.0663259029388428,2.945960760116577,3.3626708984375,2.432969331741333,3.0025980472564697,2.7693772315979004,2.7611758708953857,2.640481472015381,3.1682026386260986,3.2467446327209473,3.096562385559082,2.3159704208374023,2.666517972946167,2.369215965270996,2.8095598220825195,2.827369213104248,2.9052560329437256,3.160768508911133,2.835690498352051,3.411114454269409,3.339451551437378,2.621176242828369,2.484299898147583,2.161367893218994,2.9703469276428223,3.611191987991333,2.937016010284424,2.4756712913513184,1.954242467880249,3.3996737003326416,2.4082400798797607,2.6222140789031982,2.897627115249634,2.522444248199463,2.3096301555633545,2.970811605453491,1.3617278337478638,3.251638174057007,2.981365442276001,3.0569047927856445,2.666517972946167,2.4082400798797607,3.111598491668701,2.1643528938293457,2.9063351154327393,2.998695135116577,3.276691436767578,2.797267436981201,2.8686444759368896,2.903632640838623,3.1622655391693115,3.5911760330200195,3.271841526031494,2.7411515712738037,3.60927414894104,2.2479732036590576,3.149834632873535,2.326335906982422,2.9508514404296875,2.9143431186676025,2.6776070594787598,3.55083966255188,3.1994810104370117,2.8512582778930664,3.343999147415161,2.5502283573150635,2.9717395305633545,3.355834484100342,3.065579652786255,2.086359739303589,3.591064691543579,1.8864907026290894,2.8109042644500732,2.9025468826293945,2.852479934692383,3.103461742401123,3.2234959602355957,2.6493349075317383,3.062957763671875,3.092369794845581,3.078094244003296,1.633468508720398,2.9599947929382324,3.0281643867492676,3.2984163761138916,3.143951177597046,2.678518295288086,2.6599161624908447,3.016197443008423,2.717670440673828,2.767897605895996,2.8543059825897217,2.8388490676879883,2.841984748840332,3.102776527404785,3.0707764625549316,3.0281643867492676,2.4533183574676514,3.3426201343536377,2.6981005668640137,3.705949306488037,3.266937017440796,2.682145118713379,3.862429618835449,3.346353054046631,2.161367893218994,3.1267805099487305,2.382017135620117,3.582404375076294,3.3864989280700684,2.588831663131714,2.598790407180786,3.393925905227661,2.466867685317993,3.006037950515747,3.027757167816162,2.818885326385498,2.149219036102295,3.4005379676818848,2.972665548324585,1.724275827407837,3.6570558547973633,2.864511013031006,2.444044828414917,2.2329962253570557,2.9319660663604736,3.5643110275268555,2.064457893371582,2.7067177295684814,3.1058506965637207,2.6875290870666504,2.6560981273651123,3.1942367553710938,3.249687433242798,2.3324384689331055,2.861534357070923,2.741939067840576,3.0591845512390137,3.892094612121582,2.598790407180786,2.6981005668640137,2.792391777038574,3.6692237854003906,3.224792003631592,2.2430379390716553,2.9576072692871094,2.5250449180603027,3.0652060508728027,3.0342273712158203,3.3900516033172607,2.8488047122955322,1.9590413570404053,2.8656959533691406,2.7686381340026855,3.0599420070648193,2.7307822704315186,2.6981005668640137,2.086359739303589,1.9637877941131592,3.3151302337646484,3.3658621311187744,3.301029920578003,2.093421697616577,2.9969491958618164,2.7528164386749268,2.939519166946411,2.666517972946167,3.006037950515747,3.574841260910034,2.588831663131714,2.403120517730713,2.382017135620117,3.208172559738159,2.818885326385498,2.986323833465576,2.5365583896636963,2.8095598220825195,3.36002516746521,2.4742162227630615,2.861534357070923,2.9420080184936523,2.806180000305176,3.15836238861084,3.334855794906616,3.736555814743042,2.734799861907959,2.851869583129883,3.22141432762146,2.9196009635925293,3.2538223266601562,3.3467440605163574,3.2360332012176514,2.666517972946167,2.4996871948242188,3.8124454021453857,3.4749443531036377,3.580354690551758,3.5523030757904053,3.0941216945648193,3.249687433242798,3.0986437797546387,2.260071277618408,2.6106600761413574,2.788875102996826,2.4785664081573486,2.8122446537017822,2.49692964553833,3.050379753112793,2.5378191471099854,1.4913617372512817,2.607455015182495,2.589949607849121,3.28330135345459,3.765817642211914,3.027757167816162,2.9786369800567627,2.9052560329437256,2.1903316974639893,3.2460060119628906,1.9684829711914062,2.6374897956848145,2.9237618446350098,3.2143139839172363,2.9754319190979004,3.739255905151367,3.151982307434082,3.6728365421295166,2.7466342449188232,2.1335389614105225,2.846337080001831,2.9190781116485596,2.7387804985046387,3.763353109359741,3.1401937007904053,2.1522884368896484,2.570543050765991,2.9513375759124756,3.136720657348633,3.1332194805145264,3.2667019367218018,2.5877108573913574,2.5820634365081787,2.5538830757141113,3.241546392440796,2.3541083335876465,3.3918168544769287,3.1696743965148926,3.2291696071624756,2.9111576080322266,2.54282546043396,2.204119920730591,1.4471580982208252,1.903090000152588,3.2281436920166016,3.6517624855041504,3.2307043075561523,2.570543050765991,2.8331470489501953,3.062582015991211,2.778151273727417,2.823474168777466,2.869231700897217,3.2588765621185303,2.9532763957977295,1.5682017803192139,2.2227165699005127,3.143014907836914,3.0591845512390137,3.022428274154663,3.0281643867492676,2.7817554473876953,2.264817714691162,2.5797836780548096,3.2819418907165527,3.401228189468384,3.262213706970215,2.1731863021850586,2.320146322250366,3.052309036254883,3.323458433151245,2.2787535190582275,2.710963010787964,2.113943338394165,3.3789427280426025,3.0068936347961426,3.664547920227051,3.7032053470611572,2.6283888816833496,2.983626365661621,2.897627115249634,2.726727247238159,2.7259116172790527,2.5440680980682373,3.4670157432556152,2.686636209487915,2.3729119300842285,2.267171621322632,3.139878988265991,2.4756712913513184,2.778151273727417,3.3049211502075195,2.509202480316162,2.864511013031006,2.369215965270996,2.744292974472046,3.0244855880737305,2.431363821029663,2.037426471710205,2.541579246520996,3.046104907989502,2.665580987930298,2.7528164386749268,2.6042261123657227,2.4857213497161865,3.2484636306762695,2.922206401824951,2.797267436981201,3.0813472270965576,3.2407987117767334,3.2319791316986084,3.4999618530273438,2.1271047592163086,2.9694159030914307,3.1169395446777344,3.3018977642059326,2.491361618041992,2.7466342449188232,3.130012035369873,3.0674428939819336,2.5465426445007324,2.571708917617798,1.1760913133621216,3.2895889282226562,2.6170003414154053,3.31428861618042,3.2057454586029053,2.4487063884735107,2.9454686641693115,2.387389898300171,2.773054599761963,2.9063351154327393,2.835690498352051,2.778151273727417,3.693814754486084,2.7259116172790527,2.4698219299316406,3.111598491668701,2.2479732036590576,2.2068259716033936,2.4996871948242188,2.9143431186676025,3.140822172164917,3.112269878387451,3.2543063163757324,2.761927843093872,3.401400566101074,2.5037906169891357,2.2355284690856934,2.702430486679077,2.565847873687744,1.67209792137146,2.9609460830688477,3.1215598583221436,2.9454686641693115,2.522444248199463,2.6454222202301025,2.896526336669922,3.3320343494415283,2.63948655128479,2.626340389251709,2.6589648723602295,1.3222192525863647,2.892651081085205,2.5171959400177,2.7250945568084717,2.8756399154663086,3.068556785583496,2.680335521697998,3.108226776123047,3.588383674621582,2.1643528938293457,3.058046340942383,2.5171959400177,2.666517972946167,3.0902581214904785,2.733999252319336,2.07918119430542,3.639287233352661,2.9111576080322266,3.139878988265991,2.146127939224243,3.1017470359802246,3.1826999187469482,3.4001924991607666,3.388456344604492,2.8162412643432617,2.972665548324585,2.5490033626556396,2.8450980186462402,3.1746411323547363,2.269512891769409,2.3996737003326416,2.3996737003326416,3.115943193435669,2.673020839691162,3.346353054046631,3.1280760765075684,3.008174180984497,2.568201780319214,2.572871685028076,2.778874397277832,3.4146392345428467,3.1723110675811768,3.1218879222869873,2.8887410163879395,2.9903388023376465,2.7067177295684814,2.32428240776062,3.0228404998779297,2.786041259765625,3.075546979904175,2.7759742736816406,2.620136022567749,2.5037906169891357,3.15836238861084,2.3483047485351562,2.9334871768951416,3.2352757453918457,2.4563660621643066,3.2043912410736084,2.627365827560425,3.375297784805298,2.6560981273651123,2.414973258972168,3.5737996101379395,2.872738838195801,2.447158098220825,2.7007036209106445,2.330413818359375,3.2113876342773438,3.331022262573242,2.7693772315979004,,,,,,,,,,,,,,,,,,,,,,,,,,,,,,,,,,,,,,,,,,,,,,,,,,,,,,,,,,,,,,,,,,,,,,,,,,,,,,,,,,,,,,,,,,,,,,,,,,,,,,,,,,,,,,,,,,,,,,,,,,,,,,,,,,,,,,,,,,,,,,,,,,,,,,,,,,,,,,,,,,,,,,,,,,,,,,,,,,,,,,,,,,,,,,
[truncated: 55,263,951 more chars]
