# Supplementary material for: Fitness cost associated with cell phenotypic switching drives population diversification dynamics and controllability
Source: Nat Commun. 2023 Oct 2;14:6128. doi: 10.1038/s41467-023-41917-z (PMC10545768; doi:10.1038/s41467-023-41917-z)
Supplement: Supplementary file 9 — Source Data [file 41467_2023_41917_MOESM9_ESM.zip › Source data/Source Data Figure 4E.xlsx]

## Sheet: Fig 4E Replicate1 1mM
Cell	Time	Channel	Area	Total Intensity
1	0	PhaseContrast	494	18158
1	0	GFP	494	392
1	1	PhaseContrast	166	6393
1	1	GFP	166	3633
1	2	PhaseContrast	345	16555
1	2	GFP	345	927
1	3	PhaseContrast	214	10730
1	3	GFP	214	9654
1	4	PhaseContrast	302	13009
1	4	GFP	302	29
2	0	PhaseContrast	772	35819
2	0	GFP	772	87078
2	1	PhaseContrast	669	28298
2	1	GFP	669	46020
2	2	PhaseContrast	329	13586
2	2	GFP	329	0
2	3	PhaseContrast	245	9808
2	3	GFP	245	0
2	4	PhaseContrast	138	6792
2	4	GFP	138	0
2	5	PhaseContrast	367	13868
2	5	GFP	367	430
2	6	PhaseContrast	380	13311
2	6	GFP	380	388
2	7	PhaseContrast	206	9328
2	7	GFP	206	649
2	8	PhaseContrast	334	13018
2	8	GFP	334	274
3	0	PhaseContrast	814	33687
3	0	GFP	814	538
3	1	PhaseContrast	711	33189
3	1	GFP	711	2308
3	2	PhaseContrast	708	28305
3	2	GFP	708	1064
3	3	PhaseContrast	613	25405
3	3	GFP	613	1287
3	4	PhaseContrast	622	21683
3	4	GFP	622	1353
3	5	PhaseContrast	447	20125
3	5	GFP	447	3659
3	6	PhaseContrast	398	18560
3	6	GFP	398	15776
3	7	PhaseContrast	391	17607
3	7	GFP	391	4327
3	8	PhaseContrast	381	20997
3	8	GFP	381	6706
3	9	PhaseContrast	443	17625
3	9	GFP	443	17868
3	10	PhaseContrast	466	15734
3	10	GFP	466	14306
3	11	PhaseContrast	486	16781
3	11	GFP	486	15668
3	12	PhaseContrast	496	16171
3	12	GFP	496	2779
3	13	PhaseContrast	421	14597
3	13	GFP	421	725
3	14	PhaseContrast	565	20899
3	14	GFP	565	437
3	15	PhaseContrast	686	24138
3	15	GFP	686	30009
3	16	PhaseContrast	711	25426
3	16	GFP	711	29136
3	17	PhaseContrast	689	26249
3	17	GFP	689	30932
3	18	PhaseContrast	697	26832
3	18	GFP	697	28474
3	19	PhaseContrast	696	29610
3	19	GFP	696	26628
3	20	PhaseContrast	705	25552
3	20	GFP	705	22980
3	21	PhaseContrast	479	21111
3	21	GFP	479	11310
3	22	PhaseContrast	521	20334
3	22	GFP	521	4912
3	23	PhaseContrast	590	25614
3	23	GFP	590	6458
3	24	PhaseContrast	408	20273
3	24	GFP	408	3156
4	0	PhaseContrast	631	29708
4	0	GFP	631	8124
4	1	PhaseContrast	654	27292
4	1	GFP	654	37
4	2	PhaseContrast	695	26035
4	2	GFP	695	233
4	3	PhaseContrast	625	26505
4	3	GFP	625	235
4	4	PhaseContrast	849	44779
4	4	GFP	849	880
4	5	PhaseContrast	704	24747
4	5	GFP	704	36
4	6	PhaseContrast	621	30049
4	6	GFP	621	250
4	7	PhaseContrast	488	17172
4	7	GFP	488	544
4	8	PhaseContrast	371	12150
4	8	GFP	371	518
4	9	PhaseContrast	306	11800
4	9	GFP	306	2182
4	10	PhaseContrast	409	17555
4	10	GFP	409	1602
4	11	PhaseContrast	532	24700
4	11	GFP	532	25498
4	12	PhaseContrast	592	27009
4	12	GFP	592	7137
4	13	PhaseContrast	520	20724
4	13	GFP	520	282
4	14	PhaseContrast	452	16882
4	14	GFP	452	16
4	15	PhaseContrast	408	16057
4	15	GFP	408	1774
4	16	PhaseContrast	425	17026
4	16	GFP	425	0
4	17	PhaseContrast	506	18798
4	17	GFP	506	10
4	18	PhaseContrast	355	8151
4	18	GFP	355	0
4	19	PhaseContrast	390	8851
4	19	GFP	390	0
4	20	PhaseContrast	441	15761
4	20	GFP	441	33
4	21	PhaseContrast	479	17210
4	21	GFP	479	239
4	22	PhaseContrast	300	9908
4	22	GFP	300	1
4	23	PhaseContrast	348	13543
4	23	GFP	348	222
4	24	PhaseContrast	451	17882
4	24	GFP	451	7
5	0	PhaseContrast	619	26534
5	0	GFP	619	264
5	1	PhaseContrast	753	29484
5	1	GFP	753	1828
5	2	PhaseContrast	740	30024
5	2	GFP	740	2327
5	3	PhaseContrast	616	30531
5	3	GFP	616	11421
5	4	PhaseContrast	728	34893
5	4	GFP	728	16609
5	5	PhaseContrast	824	36403
5	5	GFP	824	46721
5	6	PhaseContrast	771	27192
5	6	GFP	771	2052
5	7	PhaseContrast	638	23432
5	7	GFP	638	784
5	8	PhaseContrast	656	20932
5	8	GFP	656	4183
5	9	PhaseContrast	635	20969
5	9	GFP	635	536
5	10	PhaseContrast	632	24199
5	10	GFP	632	577
5	11	PhaseContrast	704	22599
5	11	GFP	704	2800
5	12	PhaseContrast	534	16369
5	12	GFP	534	682
5	13	PhaseContrast	681	25110
5	13	GFP	681	1116
5	14	PhaseContrast	648	19027
5	14	GFP	648	772
5	15	PhaseContrast	666	23951
5	15	GFP	666	747
5	16	PhaseContrast	688	24832
5	16	GFP	688	842
5	17	PhaseContrast	737	25736
5	17	GFP	737	673
5	18	PhaseContrast	761	31682
5	18	GFP	761	22
5	19	PhaseContrast	728	25360
5	19	GFP	728	1768
5	20	PhaseContrast	692	24025
5	20	GFP	692	91
5	21	PhaseContrast	544	19994
5	21	GFP	544	251
5	22	PhaseContrast	534	16579
5	22	GFP	534	88
5	23	PhaseContrast	533	15643
5	23	GFP	533	89
5	24	PhaseContrast	453	17698
5	24	GFP	453	930
6	0	PhaseContrast	771	34953
6	0	GFP	771	6044
6	1	PhaseContrast	766	24767
6	1	GFP	766	0
6	2	PhaseContrast	818	30859
6	2	GFP	818	6
6	3	PhaseContrast	589	16905
6	3	GFP	589	1
6	4	PhaseContrast	555	20429
6	4	GFP	555	247
6	5	PhaseContrast	683	23629
6	5	GFP	683	98
6	6	PhaseContrast	764	31426
6	6	GFP	764	17
6	7	PhaseContrast	728	23386
6	7	GFP	728	10
6	8	PhaseContrast	748	21406
6	8	GFP	748	0
6	9	PhaseContrast	621	18735
6	9	GFP	621	2
6	10	PhaseContrast	750	25251
6	10	GFP	750	0
6	11	PhaseContrast	858	25943
6	11	GFP	858	1
6	12	PhaseContrast	727	21812
6	12	GFP	727	0
6	13	PhaseContrast	647	23587
6	13	GFP	647	0
6	14	PhaseContrast	607	18246
6	14	GFP	607	0
6	15	PhaseContrast	355	10881
6	15	GFP	355	0
6	16	PhaseContrast	380	12319
6	16	GFP	380	0
6	17	PhaseContrast	295	9162
6	17	GFP	295	0
6	18	PhaseContrast	211	6576
6	18	GFP	211	0
7	0	PhaseContrast	1237	61989
7	0	GFP	1237	7422
7	1	PhaseContrast	1148	46398
7	1	GFP	1148	4153
7	2	PhaseContrast	1144	42475
7	2	GFP	1144	389
7	3	PhaseContrast	1012	43808
7	3	GFP	1012	8521
7	4	PhaseContrast	1052	42313
7	4	GFP	1052	8244
7	5	PhaseContrast	888	34415
7	5	GFP	888	18758
7	6	PhaseContrast	789	31238
7	6	GFP	789	10013
7	7	PhaseContrast	650	21742
7	7	GFP	650	166
7	8	PhaseContrast	850	32493
7	8	GFP	850	1104
7	9	PhaseContrast	1069	39610
7	9	GFP	1069	2577
7	10	PhaseContrast	1159	47075
7	10	GFP	1159	1748
7	11	PhaseContrast	1270	45231
7	11	GFP	1270	913
7	12	PhaseContrast	832	33081
7	12	GFP	832	1069
7	13	PhaseContrast	650	21337
7	13	GFP	650	289
7	14	PhaseContrast	499	16532
7	14	GFP	499	24
7	15	PhaseContrast	605	22427
7	15	GFP	605	416
7	16	PhaseContrast	744	25502
7	16	GFP	744	0
7	17	PhaseContrast	664	23284
7	17	GFP	664	133
7	18	PhaseContrast	693	27402
7	18	GFP	693	1195
7	19	PhaseContrast	743	26671
7	19	GFP	743	416
7	20	PhaseContrast	1056	37148
7	20	GFP	1056	265
7	21	PhaseContrast	709	21784
7	21	GFP	709	1399
7	22	PhaseContrast	946	36538
7	22	GFP	946	1365
7	23	PhaseContrast	824	38034
7	23	GFP	824	13388
7	24	PhaseContrast	914	37078
7	24	GFP	914	12628
8	0	PhaseContrast	700	24634
8	0	GFP	700	175
8	1	PhaseContrast	691	24330
8	1	GFP	691	13
8	2	PhaseContrast	654	17188
8	2	GFP	654	0
8	3	PhaseContrast	717	23595
8	3	GFP	717	11
8	4	PhaseContrast	476	13070
8	4	GFP	476	0
8	5	PhaseContrast	400	14202
8	5	GFP	400	80
8	6	PhaseContrast	317	16414
8	6	GFP	317	365
8	7	PhaseContrast	40	3973
8	7	GFP	40	0
8	8	PhaseContrast	354	14051
8	8	GFP	354	19
8	9	PhaseContrast	341	11841
8	9	GFP	341	6
8	10	PhaseContrast	438	14751
8	10	GFP	438	0
8	11	PhaseContrast	434	12319
8	11	GFP	434	0
8	12	PhaseContrast	474	18236
8	12	GFP	474	2
8	13	PhaseContrast	495	15251
8	13	GFP	495	0
8	14	PhaseContrast	500	17373
8	14	GFP	500	0
8	15	PhaseContrast	227	7896
8	15	GFP	227	0
8	16	PhaseContrast	253	8487
8	16	GFP	253	0
8	17	PhaseContrast	427	11654
8	17	GFP	427	0
8	18	PhaseContrast	444	12031
8	18	GFP	444	0
8	19	PhaseContrast	328	8447
8	19	GFP	328	0
8	20	PhaseContrast	387	10994
8	20	GFP	387	0
8	21	PhaseContrast	469	16870
8	21	GFP	469	0
8	22	PhaseContrast	571	16282
8	22	GFP	571	0
8	23	PhaseContrast	644	21047
8	23	GFP	644	0
8	24	PhaseContrast	739	25822
8	24	GFP	739	0
9	0	PhaseContrast	925	25974
9	0	GFP	925	201
9	1	PhaseContrast	684	25996
9	1	GFP	684	6000
9	2	PhaseContrast	726	28981
9	2	GFP	726	6660
9	3	PhaseContrast	549	22677
9	3	GFP	549	466
9	4	PhaseContrast	212	9975
9	4	GFP	212	545
9	5	PhaseContrast	160	4486
9	5	GFP	160	0
9	6	PhaseContrast	301	8267
9	6	GFP	301	0
9	7	PhaseContrast	366	12925
9	7	GFP	366	0
9	8	PhaseContrast	563	23718
9	8	GFP	563	2654
9	9	PhaseContrast	257	8256
9	9	GFP	257	2
9	10	PhaseContrast	169	9170
9	10	GFP	169	0
9	11	PhaseContrast	411	21245
9	11	GFP	411	3733
9	12	PhaseContrast	354	14344
9	12	GFP	354	1050
9	13	PhaseContrast	250	8143
9	13	GFP	250	0
9	14	PhaseContrast	236	5094
9	14	GFP	236	0
9	15	PhaseContrast	468	9099
9	15	GFP	468	0
9	16	PhaseContrast	331	7192
9	16	GFP	331	1199
9	17	PhaseContrast	225	3888
9	17	GFP	225	0
9	18	PhaseContrast	391	6358
9	18	GFP	391	8
9	19	PhaseContrast	264	5307
9	19	GFP	264	502
9	20	PhaseContrast	571	10453
9	20	GFP	571	785
9	21	PhaseContrast	645	13039
9	21	GFP	645	1196
9	22	PhaseContrast	690	16659
9	22	GFP	690	885
9	23	PhaseContrast	528	10255
9	23	GFP	528	491
9	24	PhaseContrast	686	21073
9	24	GFP	686	304
10	0	PhaseContrast	371	15828
10	0	GFP	371	217
10	1	PhaseContrast	118	8208
10	1	GFP	118	183
10	2	PhaseContrast	168	8780
10	2	GFP	168	858
10	3	PhaseContrast	350	10865
10	3	GFP	350	1324
10	4	PhaseContrast	177	10400
10	4	GFP	177	1243
10	5	PhaseContrast	96	4268
10	5	GFP	96	7
10	6	PhaseContrast	214	12991
10	6	GFP	214	1923
10	7	PhaseContrast	315	12982
10	7	GFP	315	1840
10	8	PhaseContrast	321	10476
10	8	GFP	321	1428
10	9	PhaseContrast	354	9868
10	9	GFP	354	1248
10	10	PhaseContrast	417	11744
10	10	GFP	417	2045
10	11	PhaseContrast	315	10749
10	11	GFP	315	2083
10	12	PhaseContrast	409	15635
10	12	GFP	409	2673
10	13	PhaseContrast	451	18997
10	13	GFP	451	2441
10	14	PhaseContrast	466	16129
10	14	GFP	466	2910
10	15	PhaseContrast	405	15977
10	15	GFP	405	2432
10	16	PhaseContrast	482	16437
10	16	GFP	482	2480
10	17	PhaseContrast	525	18178
10	17	GFP	525	2403
10	18	PhaseContrast	611	21134
10	18	GFP	611	1808
10	19	PhaseContrast	447	15665
10	19	GFP	447	1760
10	20	PhaseContrast	503	17934
10	20	GFP	503	1722
10	21	PhaseContrast	494	16621
10	21	GFP	494	2361
10	22	PhaseContrast	539	18726
10	22	GFP	539	1797
10	23	PhaseContrast	551	18492
10	23	GFP	551	2039
10	24	PhaseContrast	589	21544
10	24	GFP	589	1612
11	0	PhaseContrast	437	13155
11	0	GFP	437	0
11	1	PhaseContrast	337	13699
11	1	GFP	337	752
11	2	PhaseContrast	280	10311
11	2	GFP	280	33
11	3	PhaseContrast	263	9495
11	3	GFP	263	48
11	4	PhaseContrast	275	9974
11	4	GFP	275	598
11	5	PhaseContrast	301	9790
11	5	GFP	301	689
11	6	PhaseContrast	470	19282
11	6	GFP	470	161
11	7	PhaseContrast	513	15818
11	7	GFP	513	73
11	8	PhaseContrast	655	21902
11	8	GFP	655	88
11	9	PhaseContrast	644	18492
11	9	GFP	644	18
11	10	PhaseContrast	612	21733
11	10	GFP	612	4
11	11	PhaseContrast	522	19419
11	11	GFP	522	0
11	12	PhaseContrast	650	20497
11	12	GFP	650	39
11	13	PhaseContrast	631	25877
11	13	GFP	631	4
11	14	PhaseContrast	665	22488
11	14	GFP	665	0
11	15	PhaseContrast	620	19141
11	15	GFP	620	0
11	16	PhaseContrast	558	15492
11	16	GFP	558	0
11	17	PhaseContrast	392	14688
11	17	GFP	392	1
11	18	PhaseContrast	338	12652
11	18	GFP	338	2
11	19	PhaseContrast	214	8588
11	19	GFP	214	0
11	20	PhaseContrast	244	10769
11	20	GFP	244	127
11	21	PhaseContrast	102	4688
11	21	GFP	102	64
11	22	PhaseContrast	95	5508
11	22	GFP	95	320
11	23	PhaseContrast	179	7108
11	23	GFP	179	0
11	24	PhaseContrast	163	9520
11	24	GFP	163	24
12	0	PhaseContrast	717	20043
12	0	GFP	717	0
12	1	PhaseContrast	754	28330
12	1	GFP	754	1
12	2	PhaseContrast	687	25018
12	2	GFP	687	353
12	3	PhaseContrast	649	24244
12	3	GFP	649	7855
12	4	PhaseContrast	566	18203
12	4	GFP	566	3516
12	5	PhaseContrast	559	18110
12	5	GFP	559	239
12	6	PhaseContrast	618	21121
12	6	GFP	618	711
12	7	PhaseContrast	571	20285
12	7	GFP	571	684
12	8	PhaseContrast	598	18204
12	8	GFP	598	67
12	9	PhaseContrast	697	21520
12	9	GFP	697	5162
12	10	PhaseContrast	706	22336
12	10	GFP	706	3723
12	11	PhaseContrast	566	17263
12	11	GFP	566	175
12	12	PhaseContrast	491	17784
12	12	GFP	491	250
12	13	PhaseContrast	518	20767
12	13	GFP	518	52
12	14	PhaseContrast	598	19687
12	14	GFP	598	96
12	15	PhaseContrast	498	15294
12	15	GFP	498	1261
12	16	PhaseContrast	589	21934
12	16	GFP	589	13
12	17	PhaseContrast	476	17602
12	17	GFP	476	132
12	18	PhaseContrast	525	16005
12	18	GFP	525	1818
12	19	PhaseContrast	491	18167
12	19	GFP	491	1505
12	20	PhaseContrast	372	10894
12	20	GFP	372	462
12	21	PhaseContrast	325	12032
12	21	GFP	325	503
12	22	PhaseContrast	349	13896
12	22	GFP	349	337
12	23	PhaseContrast	201	9501
12	23	GFP	201	138
12	24	PhaseContrast	173	8936
12	24	GFP	173	1943
13	0	PhaseContrast	631	24617
13	0	GFP	631	2666
13	1	PhaseContrast	639	24493
13	1	GFP	639	4103
13	2	PhaseContrast	410	16985
13	2	GFP	410	8373
13	3	PhaseContrast	529	20686
13	3	GFP	529	7233
13	4	PhaseContrast	513	17329
13	4	GFP	513	6531
13	5	PhaseContrast	568	18577
13	5	GFP	568	2725
13	6	PhaseContrast	642	19241
13	6	GFP	642	5639
13	7	PhaseContrast	609	20663
13	7	GFP	609	2766
13	8	PhaseContrast	578	15795
13	8	GFP	578	6057
13	9	PhaseContrast	663	22116
13	9	GFP	663	930
13	10	PhaseContrast	677	21273
13	10	GFP	677	632
13	11	PhaseContrast	465	15219
13	11	GFP	465	151
13	12	PhaseContrast	476	15154
13	12	GFP	476	1154
13	13	PhaseContrast	532	19053
13	13	GFP	532	18928
13	14	PhaseContrast	426	13322
13	14	GFP	426	1041
13	15	PhaseContrast	411	16969
13	15	GFP	411	3247
13	16	PhaseContrast	499	20094
13	16	GFP	499	6072
13	17	PhaseContrast	557	23772
13	17	GFP	557	7017
13	18	PhaseContrast	598	22537
13	18	GFP	598	10890
13	19	PhaseContrast	626	22995
13	19	GFP	626	49791
13	20	PhaseContrast	552	18075
13	20	GFP	552	4220
13	21	PhaseContrast	376	14928
13	21	GFP	376	1880
13	22	PhaseContrast	305	10967
13	22	GFP	305	3043
13	23	PhaseContrast	189	11333
13	23	GFP	189	1156
13	24	PhaseContrast	19	563
13	24	GFP	19	263
14	0	PhaseContrast	727	38787
14	0	GFP	727	53682
14	1	PhaseContrast	786	26463
14	1	GFP	786	1019
14	2	PhaseContrast	599	19683
14	2	GFP	599	18
14	3	PhaseContrast	522	19306
14	3	GFP	522	11
14	4	PhaseContrast	399	16713
14	4	GFP	399	2349
14	5	PhaseContrast	440	17316
14	5	GFP	440	2377
14	6	PhaseContrast	316	12413
14	6	GFP	316	882
14	7	PhaseContrast	396	12897
14	7	GFP	396	1165
14	8	PhaseContrast	577	19760
14	8	GFP	577	3491
14	9	PhaseContrast	578	17408
14	9	GFP	578	4259
14	10	PhaseContrast	643	20998
14	10	GFP	643	1619
14	11	PhaseContrast	632	23037
14	11	GFP	632	1381
14	12	PhaseContrast	436	14222
14	12	GFP	436	5644
14	13	PhaseContrast	535	20977
14	13	GFP	535	8640
14	14	PhaseContrast	496	18135
14	14	GFP	496	442
14	15	PhaseContrast	534	16742
14	15	GFP	534	2011
14	16	PhaseContrast	588	26615
14	16	GFP	588	3678
14	17	PhaseContrast	607	23364
14	17	GFP	607	4670
14	18	PhaseContrast	446	19481
14	18	GFP	446	3897
14	19	PhaseContrast	447	20417
14	19	GFP	447	3870
14	20	PhaseContrast	539	20862
14	20	GFP	539	4902
14	21	PhaseContrast	352	14020
14	21	GFP	352	3098
14	22	PhaseContrast	403	15283
14	22	GFP	403	3286
14	23	PhaseContrast	481	21998
14	23	GFP	481	3636
14	24	PhaseContrast	516	21311
14	24	GFP	516	1602
15	0	PhaseContrast	379	19732
15	0	GFP	379	8793
15	1	PhaseContrast	301	12732
15	1	GFP	301	149
15	2	PhaseContrast	349	13372
15	2	GFP	349	29
15	3	PhaseContrast	479	17764
15	3	GFP	479	48
15	4	PhaseContrast	517	17688
15	4	GFP	517	84
15	5	PhaseContrast	402	15000
15	5	GFP	402	95
15	6	PhaseContrast	463	16547
15	6	GFP	463	511
15	7	PhaseContrast	261	11665
15	7	GFP	261	481
15	8	PhaseContrast	321	12145
15	8	GFP	321	523
15	9	PhaseContrast	221	12057
15	9	GFP	221	1423
15	10	PhaseContrast	276	10859
15	10	GFP	276	571
15	11	PhaseContrast	100	4501
15	11	GFP	100	966
15	12	PhaseContrast	102	6861
15	12	GFP	102	853
15	13	PhaseContrast	83	7713
15	13	GFP	83	7
15	14	PhaseContrast	134	6731
15	14	GFP	134	0
15	15	PhaseContrast	316	13629
15	15	GFP	316	26
15	16	PhaseContrast	104	2575
15	16	GFP	104	1
15	17	PhaseContrast	259	4466
15	17	GFP	259	1
15	18	PhaseContrast	319	6121
15	18	GFP	319	2
15	19	PhaseContrast	206	5163
15	19	GFP	206	598
15	20	PhaseContrast	355	10695
15	20	GFP	355	1138
15	21	PhaseContrast	404	17090
15	21	GFP	404	2026
15	22	PhaseContrast	178	5075
15	22	GFP	178	94
15	23	PhaseContrast	176	3904
15	23	GFP	176	2163
15	24	PhaseContrast	459	8734
15	24	GFP	459	5150
16	0	PhaseContrast	731	27737
16	0	GFP	731	9028
16	1	PhaseContrast	652	23655
16	1	GFP	652	1087
16	2	PhaseContrast	278	12102
16	2	GFP	278	202
16	3	PhaseContrast	343	15336
16	3	GFP	343	401
16	4	PhaseContrast	252	15079
16	4	GFP	252	40
16	5	PhaseContrast	244	8650
16	5	GFP	244	401
16	6	PhaseContrast	380	15587
16	6	GFP	380	2372
16	7	PhaseContrast	391	16753
16	7	GFP	391	2211
16	8	PhaseContrast	391	14854
16	8	GFP	391	1818
16	9	PhaseContrast	433	13985
16	9	GFP	433	1556
16	10	PhaseContrast	461	17943
16	10	GFP	461	763
16	11	PhaseContrast	549	21004
16	11	GFP	549	272
16	12	PhaseContrast	529	14860
16	12	GFP	529	2190
16	13	PhaseContrast	397	13509
16	13	GFP	397	4202
16	14	PhaseContrast	417	14244
16	14	GFP	417	3256
16	15	PhaseContrast	442	14898
16	15	GFP	442	4407
16	16	PhaseContrast	404	15942
16	16	GFP	404	4319
16	17	PhaseContrast	462	17271
16	17	GFP	462	1540
16	18	PhaseContrast	527	20881
16	18	GFP	527	1731
16	19	PhaseContrast	632	21533
16	19	GFP	632	8881
16	20	PhaseContrast	657	21573
16	20	GFP	657	9120
16	21	PhaseContrast	667	23129
16	21	GFP	667	10502
16	22	PhaseContrast	723	30244
16	22	GFP	723	17390
16	23	PhaseContrast	745	28193
16	23	GFP	745	19467
16	24	PhaseContrast	805	29938
16	24	GFP	805	18971
17	0	PhaseContrast	704	26597
17	0	GFP	704	2172
17	1	PhaseContrast	761	32499
17	1	GFP	761	13702
17	2	PhaseContrast	796	32241
17	2	GFP	796	14669
17	3	PhaseContrast	878	40306
17	3	GFP	878	13633
17	4	PhaseContrast	932	43078
17	4	GFP	932	21102
18	0	PhaseContrast	560	23583
18	0	GFP	560	2283
18	1	PhaseContrast	441	18669
18	1	GFP	441	1816
18	2	PhaseContrast	493	16109
18	2	GFP	493	2627
18	3	PhaseContrast	547	20229
18	3	GFP	547	755
18	4	PhaseContrast	563	21186
18	4	GFP	563	2000
18	5	PhaseContrast	638	25064
18	5	GFP	638	2121
18	6	PhaseContrast	645	21876
18	6	GFP	645	2270
18	7	PhaseContrast	559	26530
18	7	GFP	559	19913
18	8	PhaseContrast	545	24522
18	8	GFP	545	18830
18	9	PhaseContrast	512	22732
18	9	GFP	512	4912
18	10	PhaseContrast	297	11163
18	10	GFP	297	1334
18	11	PhaseContrast	213	12236
18	11	GFP	213	7484
18	12	PhaseContrast	232	9724
18	12	GFP	232	1988
18	13	PhaseContrast	337	10605
18	13	GFP	337	6372
18	14	PhaseContrast	349	12211
18	14	GFP	349	16394
18	15	PhaseContrast	392	20221
18	15	GFP	392	6547
18	16	PhaseContrast	396	18789
18	16	GFP	396	6467
18	17	PhaseContrast	253	14729
18	17	GFP	253	12879
18	18	PhaseContrast	332	10255
18	18	GFP	332	15354
18	19	PhaseContrast	443	18487
18	19	GFP	443	27283
18	20	PhaseContrast	473	20179
18	20	GFP	473	25980
18	21	PhaseContrast	491	17833
18	21	GFP	491	24340
18	22	PhaseContrast	523	24119
18	22	GFP	523	26500
18	23	PhaseContrast	499	20512
18	23	GFP	499	27732
18	24	PhaseContrast	514	18712
18	24	GFP	514	27373
19	0	PhaseContrast	277	9173
19	0	GFP	277	9
19	1	PhaseContrast	104	7450
19	1	GFP	104	13
19	2	PhaseContrast	171	8617
19	2	GFP	171	0
19	3	PhaseContrast	337	12240
19	3	GFP	337	0
19	4	PhaseContrast	294	10187
19	4	GFP	294	11
19	5	PhaseContrast	325	11271
19	5	GFP	325	98
19	6	PhaseContrast	368	11157
19	6	GFP	368	12
19	7	PhaseContrast	340	8421
19	7	GFP	340	0
19	8	PhaseContrast	538	12362
19	8	GFP	538	0
19	9	PhaseContrast	559	16715
19	9	GFP	559	0
19	10	PhaseContrast	645	19821
19	10	GFP	645	0
19	11	PhaseContrast	729	20088
19	11	GFP	729	0
19	12	PhaseContrast	655	18761
19	12	GFP	655	0
19	13	PhaseContrast	642	19085
19	13	GFP	642	0
19	14	PhaseContrast	670	20465
19	14	GFP	670	0
19	15	PhaseContrast	723	23561
19	15	GFP	723	3
19	16	PhaseContrast	666	19109
19	16	GFP	666	1
19	17	PhaseContrast	647	21203
19	17	GFP	647	2
19	18	PhaseContrast	713	24409
19	18	GFP	713	0
19	19	PhaseContrast	573	17742
19	19	GFP	573	0
19	20	PhaseContrast	602	20674
19	20	GFP	602	0
19	21	PhaseContrast	493	18200
19	21	GFP	493	2
19	22	PhaseContrast	530	16932
19	22	GFP	530	36
19	23	PhaseContrast	623	22473
19	23	GFP	623	59
19	24	PhaseContrast	621	17589
19	24	GFP	621	48
20	0	PhaseContrast	1333	58347
20	0	GFP	1333	2216
20	1	PhaseContrast	1398	63001
20	1	GFP	1398	209
20	2	PhaseContrast	1447	78262
20	2	GFP	1447	29988
20	3	PhaseContrast	1474	73312
20	3	GFP	1474	27013
20	4	PhaseContrast	791	34444
20	4	GFP	791	48087
20	5	PhaseContrast	967	45332
20	5	GFP	967	87715
20	6	PhaseContrast	1227	56813
20	6	GFP	1227	40031
20	7	PhaseContrast	1507	65804
20	7	GFP	1507	12650
20	8	PhaseContrast	1132	59266
20	8	GFP	1132	46973
20	9	PhaseContrast	1210	44667
20	9	GFP	1210	3097
20	10	PhaseContrast	966	36712
20	10	GFP	966	1381
21	0	PhaseContrast	396	11118
21	0	GFP	396	0
21	1	PhaseContrast	448	16909
21	1	GFP	448	1
21	2	PhaseContrast	561	18602
21	2	GFP	561	6
21	3	PhaseContrast	449	14893
21	3	GFP	449	0
21	4	PhaseContrast	487	17567
21	4	GFP	487	0
21	5	PhaseContrast	512	13505
21	5	GFP	512	0
21	6	PhaseContrast	655	22594
21	6	GFP	655	0
21	7	PhaseContrast	557	15902
21	7	GFP	557	0
21	8	PhaseContrast	495	12357
21	8	GFP	495	0
21	9	PhaseContrast	106	3136
21	9	GFP	106	0
21	10	PhaseContrast	140	4289
21	10	GFP	140	0
21	11	PhaseContrast	175	8953
21	11	GFP	175	0
21	12	PhaseContrast	193	8761
21	12	GFP	193	0
21	13	PhaseContrast	394	12331
21	13	GFP	394	0
21	14	PhaseContrast	60	4991
21	14	GFP	60	0
21	15	PhaseContrast	104	5052
21	15	GFP	104	0
21	16	PhaseContrast	44	3452
21	16	GFP	44	2
21	17	PhaseContrast	241	6944
21	17	GFP	241	1
21	18	PhaseContrast	143	8011
21	18	GFP	143	0
21	19	PhaseContrast	129	9139
21	19	GFP	129	0
21	20	PhaseContrast	232	8505
21	20	GFP	232	1
21	21	PhaseContrast	94	5959
21	21	GFP	94	0
21	22	PhaseContrast	211	7796
21	22	GFP	211	1
21	23	PhaseContrast	152	5448
21	23	GFP	152	0
21	24	PhaseContrast	340	10317
21	24	GFP	340	0
22	0	PhaseContrast	586	22158
22	0	GFP	586	862
22	1	PhaseContrast	573	23068
22	1	GFP	573	64
22	2	PhaseContrast	499	18507
22	2	GFP	499	533
22	3	PhaseContrast	644	23192
22	3	GFP	644	4601
22	4	PhaseContrast	639	24356
22	4	GFP	639	3415
22	5	PhaseContrast	596	21742
22	5	GFP	596	1992
22	6	PhaseContrast	605	20833
22	6	GFP	605	1819
22	7	PhaseContrast	440	18350
22	7	GFP	440	2944
22	8	PhaseContrast	411	15314
22	8	GFP	411	3847
22	9	PhaseContrast	476	17753
22	9	GFP	476	2105
22	10	PhaseContrast	377	16536
22	10	GFP	377	577
22	11	PhaseContrast	469	20961
22	11	GFP	469	958
22	12	PhaseContrast	347	14252
22	12	GFP	347	837
22	13	PhaseContrast	447	19689
22	13	GFP	447	41648
23	0	PhaseContrast	822	30042
23	0	GFP	822	406
23	1	PhaseContrast	828	31893
23	1	GFP	828	9281
23	2	PhaseContrast	838	29905
23	2	GFP	838	5762
23	3	PhaseContrast	702	32055
23	3	GFP	702	3109
23	4	PhaseContrast	513	21943
23	4	GFP	513	6194
23	5	PhaseContrast	502	20516
23	5	GFP	502	11797
23	6	PhaseContrast	382	15948
23	6	GFP	382	3364
23	7	PhaseContrast	530	22982
23	7	GFP	530	209
23	8	PhaseContrast	452	19196
23	8	GFP	452	288
23	9	PhaseContrast	448	16640
23	9	GFP	448	73
23	10	PhaseContrast	520	18659
23	10	GFP	520	95
23	11	PhaseContrast	744	24821
23	11	GFP	744	55
23	12	PhaseContrast	776	25997
23	12	GFP	776	0
23	13	PhaseContrast	930	31480
23	13	GFP	930	2
23	14	PhaseContrast	1298	53451
23	14	GFP	1298	13
23	15	PhaseContrast	775	24462
23	15	GFP	775	80
23	16	PhaseContrast	908	33835
23	16	GFP	908	22
23	17	PhaseContrast	878	31239
23	17	GFP	878	33
23	18	PhaseContrast	764	28576
23	18	GFP	764	268
23	19	PhaseContrast	667	24210
23	19	GFP	667	1161
23	20	PhaseContrast	558	16230
23	20	GFP	558	826
23	21	PhaseContrast	464	16143
23	21	GFP	464	1610
23	22	PhaseContrast	426	16280
23	22	GFP	426	71
23	23	PhaseContrast	405	11215
23	23	GFP	405	360
23	24	PhaseContrast	394	15515
23	24	GFP	394	3320
24	0	PhaseContrast	1225	58132
24	0	GFP	1225	10592
24	1	PhaseContrast	992	46591
24	1	GFP	992	383
24	2	PhaseContrast	913	37338
24	2	GFP	913	621
24	3	PhaseContrast	829	28019
24	3	GFP	829	98
24	4	PhaseContrast	699	22603
24	4	GFP	699	21
24	5	PhaseContrast	507	20098
24	5	GFP	507	1507
24	6	PhaseContrast	626	23696
24	6	GFP	626	1278
24	7	PhaseContrast	481	16281
24	7	GFP	481	2142
24	8	PhaseContrast	485	17935
24	8	GFP	485	1164
24	9	PhaseContrast	358	12471
24	9	GFP	358	2044
24	10	PhaseContrast	187	8412
24	10	GFP	187	373
24	11	PhaseContrast	40	1034
24	11	GFP	40	581
24	12	PhaseContrast	65	2681
24	12	GFP	65	3786
24	13	PhaseContrast	309	15482
24	13	GFP	309	5508
24	14	PhaseContrast	369	16649
24	14	GFP	369	4742
24	15	PhaseContrast	505	17249
24	15	GFP	505	4256
24	16	PhaseContrast	548	21993
24	16	GFP	548	2989
24	17	PhaseContrast	489	23969
24	17	GFP	489	2979
24	18	PhaseContrast	298	12232
24	18	GFP	298	2499
24	19	PhaseContrast	341	14877
24	19	GFP	341	3388
24	20	PhaseContrast	334	10868
24	20	GFP	334	3234
24	21	PhaseContrast	173	9748
24	21	GFP	173	1948
24	22	PhaseContrast	235	8279
24	22	GFP	235	4347
24	23	PhaseContrast	89	6690
24	23	GFP	89	920
25	0	PhaseContrast	317	20169
25	0	GFP	317	1461
25	1	PhaseContrast	236	21556
25	1	GFP	236	1404
25	2	PhaseContrast	431	32421
25	2	GFP	431	1411
25	3	PhaseContrast	540	20055
25	3	GFP	540	1700
25	4	PhaseContrast	562	30591
25	4	GFP	562	20551
25	5	PhaseContrast	584	29018
25	5	GFP	584	24121
25	6	PhaseContrast	485	23125
25	6	GFP	485	12387
25	7	PhaseContrast	440	19277
25	7	GFP	440	16094
25	8	PhaseContrast	390	16464
25	8	GFP	390	20351
25	9	PhaseContrast	291	9848
25	9	GFP	291	3440
25	10	PhaseContrast	243	10973
25	10	GFP	243	4752
25	11	PhaseContrast	160	6760
25	11	GFP	160	3747
25	12	PhaseContrast	116	6468
25	12	GFP	116	3009
25	13	PhaseContrast	236	8348
25	13	GFP	236	2293
25	14	PhaseContrast	144	5977
25	14	GFP	144	1658
25	15	PhaseContrast	200	11655
25	15	GFP	200	2323
25	16	PhaseContrast	387	18160
25	16	GFP	387	3935
25	17	PhaseContrast	434	14543
25	17	GFP	434	4612
25	18	PhaseContrast	509	18394
25	18	GFP	509	3558
25	19	PhaseContrast	545	20354
25	19	GFP	545	4608
25	20	PhaseContrast	596	20508
25	20	GFP	596	5321
25	21	PhaseContrast	573	17912
25	21	GFP	573	5829
25	22	PhaseContrast	586	17896
25	22	GFP	586	4781
25	23	PhaseContrast	601	23464
25	23	GFP	601	5128
25	24	PhaseContrast	592	19656
25	24	GFP	592	3311
26	0	PhaseContrast	363	15598
26	0	GFP	363	423
26	1	PhaseContrast	399	15550
26	1	GFP	399	716
26	2	PhaseContrast	334	8787
26	2	GFP	334	93
26	3	PhaseContrast	419	11242
26	3	GFP	419	59
26	4	PhaseContrast	493	14692
26	4	GFP	493	17
26	5	PhaseContrast	550	18295
26	5	GFP	550	82
26	6	PhaseContrast	519	14649
26	6	GFP	519	173
26	7	PhaseContrast	530	18487
26	7	GFP	530	1989
26	8	PhaseContrast	522	21671
26	8	GFP	522	4009
26	9	PhaseContrast	314	17394
26	9	GFP	314	3307
26	10	PhaseContrast	50	3996
26	10	GFP	50	1
26	11	PhaseContrast	246	8701
26	11	GFP	246	4
26	12	PhaseContrast	228	8097
26	12	GFP	228	22
26	13	PhaseContrast	84	6043
26	13	GFP	84	8
26	14	PhaseContrast	296	11329
26	14	GFP	296	125
26	15	PhaseContrast	390	13316
26	15	GFP	390	667
26	16	PhaseContrast	320	11507
26	16	GFP	320	830
26	17	PhaseContrast	138	6469
26	17	GFP	138	0
26	18	PhaseContrast	185	4225
26	18	GFP	185	0
26	19	PhaseContrast	372	8516
26	19	GFP	372	2
26	20	PhaseContrast	426	12959
26	20	GFP	426	0
26	21	PhaseContrast	467	15487
26	21	GFP	467	5
26	22	PhaseContrast	478	14650
26	22	GFP	478	48
26	23	PhaseContrast	533	19331
26	23	GFP	533	47
26	24	PhaseContrast	437	9795
26	24	GFP	437	0
27	0	PhaseContrast	637	22385
27	0	GFP	637	53229
27	1	PhaseContrast	576	20990
27	1	GFP	576	2453
27	2	PhaseContrast	369	14283
27	2	GFP	369	20
27	3	PhaseContrast	291	11412
27	3	GFP	291	1804
27	4	PhaseContrast	239	10889
27	4	GFP	239	149
27	5	PhaseContrast	304	12082
27	5	GFP	304	436
27	6	PhaseContrast	239	12911
27	6	GFP	239	2963
27	7	PhaseContrast	420	15090
27	7	GFP	420	5109
27	8	PhaseContrast	487	17291
27	8	GFP	487	5818
27	9	PhaseContrast	577	22176
27	9	GFP	577	7017
27	10	PhaseContrast	575	21620
27	10	GFP	575	5746
27	11	PhaseContrast	598	23527
27	11	GFP	598	7381
27	12	PhaseContrast	577	18736
27	12	GFP	577	8467
27	13	PhaseContrast	620	26249
27	13	GFP	620	8384
27	14	PhaseContrast	497	17132
27	14	GFP	497	4042
27	15	PhaseContrast	522	15305
27	15	GFP	522	2211
27	16	PhaseContrast	474	15098
27	16	GFP	474	1173
27	17	PhaseContrast	516	20490
27	17	GFP	516	3496
27	18	PhaseContrast	475	20506
27	18	GFP	475	5760
27	19	PhaseContrast	492	17167
27	19	GFP	492	7500
27	20	PhaseContrast	535	20964
27	20	GFP	535	7176
27	21	PhaseContrast	550	21790
27	21	GFP	550	5037
27	22	PhaseContrast	557	18958
27	22	GFP	557	5457
27	23	PhaseContrast	457	17968
27	23	GFP	457	5356
27	24	PhaseContrast	432	19065
27	24	GFP	432	6481
28	0	PhaseContrast	567	21293
28	0	GFP	567	5913
28	1	PhaseContrast	542	18492
28	1	GFP	542	428
28	2	PhaseContrast	365	13908
28	2	GFP	365	428
28	3	PhaseContrast	39	1744
28	3	GFP	39	0
28	4	PhaseContrast	11	589
28	4	GFP	11	15
28	5	PhaseContrast	124	5663
28	5	GFP	124	318
28	6	PhaseContrast	211	9450
28	6	GFP	211	40
28	7	PhaseContrast	166	6713
28	7	GFP	166	0
28	8	PhaseContrast	298	9702
28	8	GFP	298	3
28	9	PhaseContrast	378	10958
28	9	GFP	378	18
28	10	PhaseContrast	356	13312
28	10	GFP	356	81
28	11	PhaseContrast	251	8161
28	11	GFP	251	48
28	12	PhaseContrast	332	10703
28	12	GFP	332	145
28	13	PhaseContrast	453	13495
28	13	GFP	453	3
28	14	PhaseContrast	452	15919
28	14	GFP	452	34
28	15	PhaseContrast	531	18885
28	15	GFP	531	41
28	16	PhaseContrast	424	15145
28	16	GFP	424	9
28	17	PhaseContrast	351	10806
28	17	GFP	351	12
28	18	PhaseContrast	475	14495
28	18	GFP	475	8
28	19	PhaseContrast	433	13939
28	19	GFP	433	0
28	20	PhaseContrast	492	18543
28	20	GFP	492	0
28	21	PhaseContrast	560	19750
28	21	GFP	560	1
28	22	PhaseContrast	534	16939
28	22	GFP	534	0
28	23	PhaseContrast	591	20126
28	23	GFP	591	0
28	24	PhaseContrast	592	20953
28	24	GFP	592	0
29	0	PhaseContrast	721	17168
29	0	GFP	721	678
29	1	PhaseContrast	768	19161
29	1	GFP	768	411
29	2	PhaseContrast	753	17587
29	2	GFP	753	347
29	3	PhaseContrast	774	19906
29	3	GFP	774	78
29	4	PhaseContrast	824	22581
29	4	GFP	824	30
29	5	PhaseContrast	754	24554
29	5	GFP	754	508
29	6	PhaseContrast	733	21374
29	6	GFP	733	171
29	7	PhaseContrast	714	16228
29	7	GFP	714	362
29	8	PhaseContrast	665	19491
29	8	GFP	665	509
29	9	PhaseContrast	770	26848
29	9	GFP	770	219
29	10	PhaseContrast	768	28931
29	10	GFP	768	232
29	11	PhaseContrast	709	27199
29	11	GFP	709	553
29	12	PhaseContrast	723	23568
29	12	GFP	723	113
29	13	PhaseContrast	724	23128
29	13	GFP	724	246
29	14	PhaseContrast	774	29462
29	14	GFP	774	12791
29	15	PhaseContrast	792	26052
29	15	GFP	792	0
29	16	PhaseContrast	629	22819
29	16	GFP	629	97
29	17	PhaseContrast	640	13053
29	17	GFP	640	0
29	18	PhaseContrast	589	16964
29	18	GFP	589	5
29	19	PhaseContrast	605	18474
29	19	GFP	605	173
29	20	PhaseContrast	712	23951
29	20	GFP	712	97
29	21	PhaseContrast	723	26284
29	21	GFP	723	1798
29	22	PhaseContrast	730	18967
29	22	GFP	730	7
29	23	PhaseContrast	732	24099
29	23	GFP	732	5043
29	24	PhaseContrast	766	23387
29	24	GFP	766	4538
30	0	PhaseContrast	664	24769
30	0	GFP	664	6330
30	1	PhaseContrast	587	19838
30	1	GFP	587	724
30	2	PhaseContrast	575	20165
30	2	GFP	575	185
30	3	PhaseContrast	582	20525
30	3	GFP	582	1043
30	4	PhaseContrast	569	19956
30	4	GFP	569	1037
30	5	PhaseContrast	543	18294
30	5	GFP	543	847
30	6	PhaseContrast	359	13173
30	6	GFP	359	814
30	7	PhaseContrast	352	13309
30	7	GFP	352	1786
30	8	PhaseContrast	96	5748
30	8	GFP	96	1065
30	9	PhaseContrast	51	3649
30	9	GFP	51	688
30	10	PhaseContrast	278	13196
30	10	GFP	278	3251
30	11	PhaseContrast	260	15297
30	11	GFP	260	7291
30	12	PhaseContrast	415	20547
30	12	GFP	415	10880
30	13	PhaseContrast	454	14094
30	13	GFP	454	1290
30	14	PhaseContrast	477	16840
30	14	GFP	477	1667
30	15	PhaseContrast	518	16521
30	15	GFP	518	3241
30	16	PhaseContrast	567	19306
30	16	GFP	567	2205
30	17	PhaseContrast	494	14426
30	17	GFP	494	2981
30	18	PhaseContrast	406	14644
30	18	GFP	406	11925
30	19	PhaseContrast	384	11899
30	19	GFP	384	13943
30	20	PhaseContrast	174	5942
30	20	GFP	174	710
30	21	PhaseContrast	292	10341
30	21	GFP	292	1384
30	22	PhaseContrast	168	9640
30	22	GFP	168	165
30	23	PhaseContrast	246	13956
30	23	GFP	246	1482
30	24	PhaseContrast	348	15253
30	24	GFP	348	1047
31	0	PhaseContrast	479	15962
31	0	GFP	479	18
31	1	PhaseContrast	607	21788
31	1	GFP	607	1423
31	2	PhaseContrast	638	24798
31	2	GFP	638	2018
31	3	PhaseContrast	647	25829
31	3	GFP	647	530
31	4	PhaseContrast	616	23842
31	4	GFP	616	6641
31	5	PhaseContrast	558	24067
31	5	GFP	558	4082
31	6	PhaseContrast	592	21200
31	6	GFP	592	206
31	7	PhaseContrast	495	18214
31	7	GFP	495	74
31	8	PhaseContrast	621	26321
31	8	GFP	621	70
31	9	PhaseContrast	536	18753
31	9	GFP	536	40
31	10	PhaseContrast	668	24876
31	10	GFP	668	226
31	11	PhaseContrast	661	26739
31	11	GFP	661	331
31	12	PhaseContrast	550	15114
31	12	GFP	550	1220
31	13	PhaseContrast	500	18931
31	13	GFP	500	77
31	14	PhaseContrast	486	19424
31	14	GFP	486	14
31	15	PhaseContrast	177	6409
31	15	GFP	177	0
31	16	PhaseContrast	182	6506
31	16	GFP	182	3
31	17	PhaseContrast	88	5806
31	17	GFP	88	147
31	18	PhaseContrast	233	11510
31	18	GFP	233	51
31	19	PhaseContrast	120	3391
31	19	GFP	120	1351
31	20	PhaseContrast	98	4956
31	20	GFP	98	375
31	21	PhaseContrast	119	8744
31	21	GFP	119	461
31	22	PhaseContrast	237	9669
31	22	GFP	237	447
31	23	PhaseContrast	366	11647
31	23	GFP	366	723
31	24	PhaseContrast	296	10738
31	24	GFP	296	764
32	0	PhaseContrast	557	25625
32	0	GFP	557	8727
32	1	PhaseContrast	571	23414
32	1	GFP	571	9098
32	2	PhaseContrast	568	22429
32	2	GFP	568	11383
32	3	PhaseContrast	663	30654
32	3	GFP	663	34036
32	4	PhaseContrast	670	30793
32	4	GFP	670	35307
32	5	PhaseContrast	624	32279
32	5	GFP	624	19645
32	6	PhaseContrast	701	39000
32	6	GFP	701	28866
32	7	PhaseContrast	754	50634
32	7	GFP	754	36018
32	8	PhaseContrast	532	21954
32	8	GFP	532	7798
32	9	PhaseContrast	469	21586
32	9	GFP	469	5528
32	10	PhaseContrast	660	28529
32	10	GFP	660	8602
32	11	PhaseContrast	727	36884
32	11	GFP	727	62955
32	12	PhaseContrast	803	27284
32	12	GFP	803	1335
32	13	PhaseContrast	598	24342
32	13	GFP	598	21
32	14	PhaseContrast	427	15853
32	14	GFP	427	37
32	15	PhaseContrast	483	20514
32	15	GFP	483	216
32	16	PhaseContrast	432	15303
32	16	GFP	432	10
32	17	PhaseContrast	526	18442
32	17	GFP	526	11
32	18	PhaseContrast	564	19720
32	18	GFP	564	9
32	19	PhaseContrast	488	18202
32	19	GFP	488	11
32	20	PhaseContrast	329	12757
32	20	GFP	329	232
32	21	PhaseContrast	316	13755
32	21	GFP	316	186
32	22	PhaseContrast	550	19672
32	22	GFP	550	71
32	23	PhaseContrast	646	24844
32	23	GFP	646	8
32	24	PhaseContrast	759	24440
32	24	GFP	759	1
33	0	PhaseContrast	741	20754
33	0	GFP	741	0
33	1	PhaseContrast	773	22356
33	1	GFP	773	0
33	2	PhaseContrast	753	23151
33	2	GFP	753	0
33	3	PhaseContrast	729	19996
33	3	GFP	729	0
33	4	PhaseContrast	804	24612
33	4	GFP	804	0
33	5	PhaseContrast	878	26974
33	5	GFP	878	2
33	6	PhaseContrast	760	31583
33	6	GFP	760	2
33	7	PhaseContrast	601	15018
33	7	GFP	601	0
33	8	PhaseContrast	532	17753
33	8	GFP	532	0
33	9	PhaseContrast	600	17639
33	9	GFP	600	0
33	10	PhaseContrast	637	17715
33	10	GFP	637	0
33	11	PhaseContrast	557	19623
33	11	GFP	557	1
33	12	PhaseContrast	443	15643
33	12	GFP	443	0
33	13	PhaseContrast	477	14315
33	13	GFP	477	0
33	14	PhaseContrast	565	15654
33	14	GFP	565	0
33	15	PhaseContrast	599	19106
33	15	GFP	599	0
33	16	PhaseContrast	741	20005
33	16	GFP	741	0
34	0	PhaseContrast	682	25275
34	0	GFP	682	13783
34	1	PhaseContrast	630	22617
34	1	GFP	630	24117
34	2	PhaseContrast	679	29304
34	2	GFP	679	33006
34	3	PhaseContrast	678	29065
34	3	GFP	678	25290
34	4	PhaseContrast	681	26841
34	4	GFP	681	26298
34	5	PhaseContrast	700	40208
34	5	GFP	700	27049
34	6	PhaseContrast	597	27626
34	6	GFP	597	23168
34	7	PhaseContrast	515	26006
34	7	GFP	515	9681
34	8	PhaseContrast	622	29045
34	8	GFP	622	2271
34	9	PhaseContrast	671	24331
34	9	GFP	671	41424
34	10	PhaseContrast	545	22355
34	10	GFP	545	5726
34	11	PhaseContrast	580	25948
34	11	GFP	580	6438
34	12	PhaseContrast	413	16441
34	12	GFP	413	878
34	13	PhaseContrast	398	15776
34	13	GFP	398	12
34	14	PhaseContrast	485	19840
34	14	GFP	485	3
34	15	PhaseContrast	567	19123
34	15	GFP	567	25
34	16	PhaseContrast	490	18277
34	16	GFP	490	94
34	17	PhaseContrast	527	17893
34	17	GFP	527	319
34	18	PhaseContrast	643	26318
34	18	GFP	643	7
34	19	PhaseContrast	716	24633
34	19	GFP	716	9
34	20	PhaseContrast	761	25205
34	20	GFP	761	1005
34	21	PhaseContrast	694	22142
34	21	GFP	694	46
34	22	PhaseContrast	703	25461
34	22	GFP	703	12
34	23	PhaseContrast	444	15721
34	23	GFP	444	40
34	24	PhaseContrast	333	15637
34	24	GFP	333	15
35	0	PhaseContrast	609	22087
35	0	GFP	609	8308
35	1	PhaseContrast	404	13882
35	1	GFP	404	2190
35	2	PhaseContrast	428	16587
35	2	GFP	428	2710
35	3	PhaseContrast	436	16732
35	3	GFP	436	1941
35	4	PhaseContrast	475	20428
35	4	GFP	475	2335
35	5	PhaseContrast	549	17805
35	5	GFP	549	791
35	6	PhaseContrast	593	21628
35	6	GFP	593	725
35	7	PhaseContrast	640	23635
35	7	GFP	640	2037
35	8	PhaseContrast	667	29532
35	8	GFP	667	2004
35	9	PhaseContrast	596	25083
35	9	GFP	596	2482
35	10	PhaseContrast	701	27492
35	10	GFP	701	2430
35	11	PhaseContrast	632	27549
35	11	GFP	632	3045
35	12	PhaseContrast	568	21535
35	12	GFP	568	6738
35	13	PhaseContrast	559	20799
35	13	GFP	559	7421
35	14	PhaseContrast	497	23048
35	14	GFP	497	10388
35	15	PhaseContrast	501	24318
35	15	GFP	501	10915
35	16	PhaseContrast	569	22725
35	16	GFP	569	2684
35	17	PhaseContrast	645	30532
35	17	GFP	645	38687
35	18	PhaseContrast	526	21928
35	18	GFP	526	684
35	19	PhaseContrast	583	21578
35	19	GFP	583	1376
35	20	PhaseContrast	644	25831
35	20	GFP	644	28569
35	21	PhaseContrast	474	18201
35	21	GFP	474	2383
35	22	PhaseContrast	479	16801
35	22	GFP	479	522
35	23	PhaseContrast	487	15533
35	23	GFP	487	1279
35	24	PhaseContrast	589	22965
35	24	GFP	589	1739
36	0	PhaseContrast	369	13080
36	0	GFP	369	1857
36	1	PhaseContrast	335	13754
36	1	GFP	335	499
36	2	PhaseContrast	437	14588
36	2	GFP	437	4969
36	3	PhaseContrast	427	16440
36	3	GFP	427	2088
36	4	PhaseContrast	175	9074
36	4	GFP	175	3293
36	5	PhaseContrast	403	20440
36	5	GFP	403	5488
36	6	PhaseContrast	382	15101
36	6	GFP	382	5340
36	7	PhaseContrast	318	13533
36	7	GFP	318	3351
36	8	PhaseContrast	435	16166
36	8	GFP	435	17759
36	9	PhaseContrast	476	19559
36	9	GFP	476	17217
36	10	PhaseContrast	501	16874
36	10	GFP	501	15346
36	11	PhaseContrast	499	18242
36	11	GFP	499	12459
36	12	PhaseContrast	498	17774
36	12	GFP	498	10280
36	13	PhaseContrast	549	30357
36	13	GFP	549	8536
36	14	PhaseContrast	574	27090
36	14	GFP	574	15348
36	15	PhaseContrast	588	27162
36	15	GFP	588	15409
36	16	PhaseContrast	616	27558
36	16	GFP	616	16292
36	17	PhaseContrast	620	26509
36	17	GFP	620	30333
36	18	PhaseContrast	634	24963
36	18	GFP	634	43275
36	19	PhaseContrast	667	31262
36	19	GFP	667	43353
36	20	PhaseContrast	636	23988
36	20	GFP	636	39379
36	21	PhaseContrast	620	22674
36	21	GFP	620	2675
36	22	PhaseContrast	618	21064
36	22	GFP	618	2426
36	23	PhaseContrast	603	21046
36	23	GFP	603	274
36	24	PhaseContrast	571	25539
36	24	GFP	571	164
37	0	PhaseContrast	405	13410
37	0	GFP	405	4467
37	1	PhaseContrast	163	9350
37	1	GFP	163	1187
37	2	PhaseContrast	240	10032
37	2	GFP	240	7895
37	3	PhaseContrast	339	13138
37	3	GFP	339	9497
37	4	PhaseContrast	279	8390
37	4	GFP	279	2246
37	5	PhaseContrast	288	11585
37	5	GFP	288	1400
37	6	PhaseContrast	344	13747
37	6	GFP	344	1653
37	7	PhaseContrast	273	11937
37	7	GFP	273	473
37	8	PhaseContrast	200	13224
37	8	GFP	200	362
37	9	PhaseContrast	104	7278
37	9	GFP	104	17
37	10	PhaseContrast	215	8151
37	10	GFP	215	177
37	11	PhaseContrast	174	8988
37	11	GFP	174	2
37	12	PhaseContrast	354	13827
37	12	GFP	354	44
37	13	PhaseContrast	370	10952
37	13	GFP	370	71
37	14	PhaseContrast	473	15721
37	14	GFP	473	640
37	15	PhaseContrast	563	16506
37	15	GFP	563	1
37	16	PhaseContrast	581	21732
37	16	GFP	581	84
37	17	PhaseContrast	544	17346
37	17	GFP	544	2
37	18	PhaseContrast	575	20771
37	18	GFP	575	0
37	19	PhaseContrast	598	21876
37	19	GFP	598	6
37	20	PhaseContrast	586	20383
37	20	GFP	586	38
37	21	PhaseContrast	332	14005
37	21	GFP	332	76
37	22	PhaseContrast	411	17565
37	22	GFP	411	3
37	23	PhaseContrast	464	21175
37	23	GFP	464	1
37	24	PhaseContrast	481	20941
37	24	GFP	481	0
38	0	PhaseContrast	221	9595
38	0	GFP	221	684
38	1	PhaseContrast	126	2977
38	1	GFP	126	2
38	2	PhaseContrast	167	4769
38	2	GFP	167	908
38	3	PhaseContrast	302	12445
38	3	GFP	302	85
38	4	PhaseContrast	366	13008
38	4	GFP	366	97
38	5	PhaseContrast	375	11462
38	5	GFP	375	276
38	6	PhaseContrast	413	12668
38	6	GFP	413	296
38	7	PhaseContrast	490	16111
38	7	GFP	490	632
38	8	PhaseContrast	507	12752
38	8	GFP	507	460
38	9	PhaseContrast	576	17107
38	9	GFP	576	402
38	10	PhaseContrast	601	17789
38	10	GFP	601	230
38	11	PhaseContrast	652	19585
38	11	GFP	652	42
38	12	PhaseContrast	621	20884
38	12	GFP	621	40
38	13	PhaseContrast	595	22315
38	13	GFP	595	167
38	14	PhaseContrast	585	14827
38	14	GFP	585	24
38	15	PhaseContrast	628	20440
38	15	GFP	628	119
38	16	PhaseContrast	645	16361
38	16	GFP	645	126
38	17	PhaseContrast	551	12777
38	17	GFP	551	2662
38	18	PhaseContrast	609	16067
38	18	GFP	609	2954
38	19	PhaseContrast	583	17412
38	19	GFP	583	2125
38	20	PhaseContrast	610	27712
38	20	GFP	610	1219
38	21	PhaseContrast	632	22917
38	21	GFP	632	1647
38	22	PhaseContrast	442	21332
38	22	GFP	442	2652
38	23	PhaseContrast	464	18213
38	23	GFP	464	3365
38	24	PhaseContrast	514	20324
38	24	GFP	514	3374
39	0	PhaseContrast	666	24597
39	0	GFP	666	3109
39	1	PhaseContrast	531	19877
39	1	GFP	531	143
39	2	PhaseContrast	528	18462
39	2	GFP	528	1192
39	3	PhaseContrast	570	17992
39	3	GFP	570	1038
39	4	PhaseContrast	443	15912
39	4	GFP	443	1335
39	5	PhaseContrast	339	16567
39	5	GFP	339	2526
39	6	PhaseContrast	317	8818
39	6	GFP	317	206
39	7	PhaseContrast	140	2690
39	7	GFP	140	0
39	8	PhaseContrast	342	6228
39	8	GFP	342	69
39	9	PhaseContrast	497	8819
39	9	GFP	497	26
39	10	PhaseContrast	207	18010
39	10	GFP	207	1549
39	11	PhaseContrast	272	14665
39	11	GFP	272	1169
39	12	PhaseContrast	457	14791
39	12	GFP	457	216
39	13	PhaseContrast	546	18943
39	13	GFP	546	187
39	14	PhaseContrast	590	20358
39	14	GFP	590	185
39	15	PhaseContrast	648	24197
39	15	GFP	648	2042
39	16	PhaseContrast	618	22604
39	16	GFP	618	2762
39	17	PhaseContrast	621	20126
39	17	GFP	621	1614
39	18	PhaseContrast	505	17836
39	18	GFP	505	5046
39	19	PhaseContrast	534	16228
39	19	GFP	534	2047
39	20	PhaseContrast	553	16353
39	20	GFP	553	17761
39	21	PhaseContrast	596	19806
39	21	GFP	596	17230
39	22	PhaseContrast	430	17563
39	22	GFP	430	24177
39	23	PhaseContrast	459	21348
39	23	GFP	459	28172
39	24	PhaseContrast	440	20158
39	24	GFP	440	27640
40	0	PhaseContrast	617	22382
40	0	GFP	617	3882
40	1	PhaseContrast	496	16892
40	1	GFP	496	4408
40	2	PhaseContrast	506	25613
40	2	GFP	506	18710
40	3	PhaseContrast	499	22366
40	3	GFP	499	18397
40	4	PhaseContrast	582	29244
40	4	GFP	582	28551
40	5	PhaseContrast	446	19477
40	5	GFP	446	12592
40	6	PhaseContrast	240	13191
40	6	GFP	240	4341
40	7	PhaseContrast	310	14991
40	7	GFP	310	5786
40	8	PhaseContrast	88	4548
40	8	GFP	88	2460
40	9	PhaseContrast	63	2604
40	9	GFP	63	362
40	10	PhaseContrast	195	12088
40	10	GFP	195	625
40	11	PhaseContrast	354	16200
40	11	GFP	354	1162
40	12	PhaseContrast	253	8208
40	12	GFP	253	3619
40	13	PhaseContrast	341	17863
40	13	GFP	341	4129
40	14	PhaseContrast	328	10264
40	14	GFP	328	2089
40	15	PhaseContrast	435	16879
40	15	GFP	435	6452
40	16	PhaseContrast	394	21702
40	16	GFP	394	12123
40	17	PhaseContrast	398	17442
40	17	GFP	398	12352
40	18	PhaseContrast	335	14290
40	18	GFP	335	14152
40	19	PhaseContrast	436	18217
40	19	GFP	436	15529
40	20	PhaseContrast	497	19640
40	20	GFP	497	14218
40	21	PhaseContrast	517	22326
40	21	GFP	517	13236
40	22	PhaseContrast	523	18120
40	22	GFP	523	14413
40	23	PhaseContrast	546	19925
40	23	GFP	546	14627
40	24	PhaseContrast	575	19561
40	24	GFP	575	12810
41	0	PhaseContrast	529	19090
41	0	GFP	529	3144
41	1	PhaseContrast	438	18825
41	1	GFP	438	5533
41	2	PhaseContrast	518	23712
41	2	GFP	518	7310
41	3	PhaseContrast	753	27631
41	3	GFP	753	78927
41	4	PhaseContrast	803	28588
41	4	GFP	803	4532
41	5	PhaseContrast	722	21600
41	5	GFP	722	2692
41	6	PhaseContrast	675	27132
41	6	GFP	675	2219
41	7	PhaseContrast	423	15392
41	7	GFP	423	998
41	8	PhaseContrast	488	18532
41	8	GFP	488	880
41	9	PhaseContrast	411	12560
41	9	GFP	411	5445
41	10	PhaseContrast	314	11898
41	10	GFP	314	611
41	11	PhaseContrast	191	8703
41	11	GFP	191	100
41	12	PhaseContrast	264	8520
41	12	GFP	264	127
41	13	PhaseContrast	349	14058
41	13	GFP	349	1168
41	14	PhaseContrast	295	10683
41	14	GFP	295	442
41	15	PhaseContrast	325	15137
41	15	GFP	325	26
41	16	PhaseContrast	271	9096
41	16	GFP	271	273
41	17	PhaseContrast	384	13642
41	17	GFP	384	17
41	18	PhaseContrast	355	15567
41	18	GFP	355	685
41	19	PhaseContrast	375	13928
41	19	GFP	375	675
41	20	PhaseContrast	257	9266
41	20	GFP	257	255
41	21	PhaseContrast	366	14789
41	21	GFP	366	269
41	22	PhaseContrast	172	9889
41	22	GFP	172	0
41	23	PhaseContrast	134	8141
41	23	GFP	134	0
41	24	PhaseContrast	149	7304
41	24	GFP	149	201
42	0	PhaseContrast	408	16923
42	0	GFP	408	3343
42	1	PhaseContrast	374	15243
42	1	GFP	374	5917
42	2	PhaseContrast	167	8647
42	2	GFP	167	1732
42	3	PhaseContrast	287	12850
42	3	GFP	287	2490
42	4	PhaseContrast	343	15406
42	4	GFP	343	2827
42	5	PhaseContrast	153	9910
42	5	GFP	153	6245
42	6	PhaseContrast	321	15153
42	6	GFP	321	5606
42	7	PhaseContrast	469	17621
42	7	GFP	469	3247
42	8	PhaseContrast	386	14915
42	8	GFP	386	3959
42	9	PhaseContrast	347	13143
42	9	GFP	347	9129
42	10	PhaseContrast	418	15709
42	10	GFP	418	6654
42	11	PhaseContrast	399	15470
42	11	GFP	399	4781
42	12	PhaseContrast	218	6666
42	12	GFP	218	2187
42	13	PhaseContrast	236	9462
42	13	GFP	236	13742
42	14	PhaseContrast	367	14805
42	14	GFP	367	3877
42	15	PhaseContrast	468	16594
42	15	GFP	468	4394
42	16	PhaseContrast	545	19457
42	16	GFP	545	910
42	17	PhaseContrast	603	25265
42	17	GFP	603	1646
42	18	PhaseContrast	599	21915
42	18	GFP	599	2051
42	19	PhaseContrast	493	19445
42	19	GFP	493	3794
42	20	PhaseContrast	471	17655
42	20	GFP	471	2856
42	21	PhaseContrast	526	19997
42	21	GFP	526	2191
42	22	PhaseContrast	507	18592
42	22	GFP	507	2296
42	23	PhaseContrast	546	17114
42	23	GFP	546	3750
42	24	PhaseContrast	567	22919
42	24	GFP	567	4660
43	0	PhaseContrast	487	15728
43	0	GFP	487	4978
43	1	PhaseContrast	582	19775
43	1	GFP	582	76
43	2	PhaseContrast	447	14935
43	2	GFP	447	30
43	3	PhaseContrast	476	19863
43	3	GFP	476	196
43	4	PhaseContrast	415	15978
43	4	GFP	415	821
43	5	PhaseContrast	408	14544
43	5	GFP	408	2166
43	6	PhaseContrast	353	11728
43	6	GFP	353	2985
43	7	PhaseContrast	313	12771
43	7	GFP	313	2406
43	8	PhaseContrast	295	11241
43	8	GFP	295	5120
43	9	PhaseContrast	347	13962
43	9	GFP	347	5709
43	10	PhaseContrast	393	15625
43	10	GFP	393	6228
43	11	PhaseContrast	410	15397
43	11	GFP	410	6634
43	12	PhaseContrast	403	12036
43	12	GFP	403	4716
43	13	PhaseContrast	441	14909
43	13	GFP	441	4439
43	14	PhaseContrast	482	17631
43	14	GFP	482	2903
43	15	PhaseContrast	388	16458
43	15	GFP	388	2400
43	16	PhaseContrast	334	13490
43	16	GFP	334	4713
43	17	PhaseContrast	373	14263
43	17	GFP	373	6466
43	18	PhaseContrast	191	6881
43	18	GFP	191	1173
43	19	PhaseContrast	349	15055
43	19	GFP	349	6022
43	20	PhaseContrast	179	14275
43	20	GFP	179	1629
43	21	PhaseContrast	318	14077
43	21	GFP	318	2920
43	22	PhaseContrast	373	17987
43	22	GFP	373	2421
43	23	PhaseContrast	412	17300
43	23	GFP	412	2789
43	24	PhaseContrast	499	19209
43	24	GFP	499	2152
44	0	PhaseContrast	122	7731
44	0	GFP	122	303
44	1	PhaseContrast	273	9733
44	1	GFP	273	775
44	2	PhaseContrast	331	12188
44	2	GFP	331	776
44	3	PhaseContrast	408	16223
44	3	GFP	408	427
44	4	PhaseContrast	392	13180
44	4	GFP	392	425
44	5	PhaseContrast	441	13058
44	5	GFP	441	156
44	6	PhaseContrast	449	12438
44	6	GFP	449	256
44	7	PhaseContrast	303	11492
44	7	GFP	303	684
44	8	PhaseContrast	295	9749
44	8	GFP	295	332
44	9	PhaseContrast	293	9951
44	9	GFP	293	534
44	10	PhaseContrast	358	11649
44	10	GFP	358	491
44	11	PhaseContrast	306	10131
44	11	GFP	306	169
44	12	PhaseContrast	392	13398
44	12	GFP	392	92
44	13	PhaseContrast	431	12694
44	13	GFP	431	75
44	14	PhaseContrast	483	13335
44	14	GFP	483	1738
44	15	PhaseContrast	561	17149
44	15	GFP	561	2930
44	16	PhaseContrast	650	21640
44	16	GFP	650	77
44	17	PhaseContrast	657	22918
44	17	GFP	657	115
44	18	PhaseContrast	641	24120
44	18	GFP	641	156
44	19	PhaseContrast	678	22419
44	19	GFP	678	7270
44	20	PhaseContrast	658	22609
[truncated: 17,503 more rows]

## Sheet: Fig 4E Replicate2 1 mM
Cell	Time	Channel	Area	Total Intensity
1	0	PhaseContrast	543	19097
1	0	GFP	543	107
1	1	PhaseContrast	494	18249
1	1	GFP	494	10
1	2	PhaseContrast	410	16242
1	2	GFP	410	4
1	3	PhaseContrast	313	16204
1	3	GFP	313	0
1	4	PhaseContrast	219	9019
1	4	GFP	219	0
1	5	PhaseContrast	321	11091
1	5	GFP	321	0
1	6	PhaseContrast	138	7987
1	6	GFP	138	0
1	7	PhaseContrast	102	5024
1	7	GFP	102	0
1	8	PhaseContrast	95	7564
1	8	GFP	95	220
1	9	PhaseContrast	162	8206
1	9	GFP	162	17
1	10	PhaseContrast	241	10056
1	10	GFP	241	11
1	11	PhaseContrast	158	7096
1	11	GFP	158	0
1	12	PhaseContrast	154	7657
1	12	GFP	154	478
2	0	PhaseContrast	869	47162
2	0	GFP	869	7599
2	1	PhaseContrast	554	22398
2	1	GFP	554	513
2	2	PhaseContrast	660	30819
2	2	GFP	660	3192
2	3	PhaseContrast	687	27240
2	3	GFP	687	20662
2	4	PhaseContrast	539	17304
2	4	GFP	539	0
2	5	PhaseContrast	666	24725
2	5	GFP	666	0
2	6	PhaseContrast	591	18814
2	6	GFP	591	0
2	7	PhaseContrast	588	19125
2	7	GFP	588	31
2	8	PhaseContrast	566	22695
2	8	GFP	566	2686
2	9	PhaseContrast	667	23371
2	9	GFP	667	3674
2	10	PhaseContrast	628	20734
2	10	GFP	628	99
2	11	PhaseContrast	563	20613
2	11	GFP	563	375
2	12	PhaseContrast	632	20860
2	12	GFP	632	374
2	13	PhaseContrast	624	21228
2	13	GFP	624	403
2	14	PhaseContrast	693	24977
2	14	GFP	693	259
2	15	PhaseContrast	647	25572
2	15	GFP	647	142
2	16	PhaseContrast	446	18474
2	16	GFP	446	9
2	17	PhaseContrast	577	21033
2	17	GFP	577	265
3	0	PhaseContrast	444	18200
3	0	GFP	444	59
3	1	PhaseContrast	572	17041
3	1	GFP	572	8
3	2	PhaseContrast	548	17469
3	2	GFP	548	4
3	3	PhaseContrast	662	23918
3	3	GFP	662	0
3	4	PhaseContrast	598	20878
3	4	GFP	598	1
3	5	PhaseContrast	510	16925
3	5	GFP	510	0
3	6	PhaseContrast	567	20570
3	6	GFP	567	0
3	7	PhaseContrast	592	24098
3	7	GFP	592	0
3	8	PhaseContrast	383	17346
3	8	GFP	383	74
3	9	PhaseContrast	374	13274
3	9	GFP	374	61
3	10	PhaseContrast	413	14240
3	10	GFP	413	36
3	11	PhaseContrast	429	15198
3	11	GFP	429	367
3	12	PhaseContrast	550	23859
3	12	GFP	550	10
3	13	PhaseContrast	554	17621
3	13	GFP	554	202
3	14	PhaseContrast	366	13821
3	14	GFP	366	27
3	15	PhaseContrast	415	16526
3	15	GFP	415	299
3	16	PhaseContrast	302	9115
3	16	GFP	302	1951
3	17	PhaseContrast	359	12781
3	17	GFP	359	944
3	18	PhaseContrast	401	15103
3	18	GFP	401	2
3	19	PhaseContrast	248	12186
3	19	GFP	248	35
3	20	PhaseContrast	233	11912
3	20	GFP	233	150
3	21	PhaseContrast	191	9171
3	21	GFP	191	6
3	22	PhaseContrast	140	9019
3	22	GFP	140	124
3	23	PhaseContrast	192	9995
3	23	GFP	192	1055
3	24	PhaseContrast	203	7710
3	24	GFP	203	1744
4	0	PhaseContrast	638	21426
4	0	GFP	638	0
4	1	PhaseContrast	521	18652
4	1	GFP	521	0
4	2	PhaseContrast	401	9986
4	2	GFP	401	0
4	3	PhaseContrast	483	19383
4	3	GFP	483	0
4	4	PhaseContrast	459	12378
4	4	GFP	459	0
4	5	PhaseContrast	376	12381
4	5	GFP	376	0
4	6	PhaseContrast	382	15840
4	6	GFP	382	75
4	7	PhaseContrast	405	15405
4	7	GFP	405	170
4	8	PhaseContrast	237	12987
4	8	GFP	237	296
4	9	PhaseContrast	405	17042
4	9	GFP	405	334
4	10	PhaseContrast	459	18028
4	10	GFP	459	321
4	11	PhaseContrast	557	22262
4	11	GFP	557	495
4	12	PhaseContrast	630	25044
4	12	GFP	630	568
4	13	PhaseContrast	514	14685
4	13	GFP	514	0
4	14	PhaseContrast	469	14540
4	14	GFP	469	449
4	15	PhaseContrast	492	18635
4	15	GFP	492	1582
4	16	PhaseContrast	533	15270
4	16	GFP	533	1691
4	17	PhaseContrast	448	20656
4	17	GFP	448	0
4	18	PhaseContrast	485	18027
4	18	GFP	485	0
4	19	PhaseContrast	542	18570
4	19	GFP	542	32
4	20	PhaseContrast	635	24104
4	20	GFP	635	239
4	21	PhaseContrast	685	25631
4	21	GFP	685	39
4	22	PhaseContrast	641	22084
4	22	GFP	641	1
4	23	PhaseContrast	735	29771
4	23	GFP	735	0
4	24	PhaseContrast	724	23492
4	24	GFP	724	0
5	0	PhaseContrast	609	21907
5	0	GFP	609	272
5	1	PhaseContrast	652	24528
5	1	GFP	652	1373
5	2	PhaseContrast	683	25186
5	2	GFP	683	3823
5	3	PhaseContrast	743	30639
5	3	GFP	743	142
5	4	PhaseContrast	679	24111
5	4	GFP	679	4
5	5	PhaseContrast	691	23070
5	5	GFP	691	3
5	6	PhaseContrast	650	18972
5	6	GFP	650	0
5	7	PhaseContrast	491	16458
5	7	GFP	491	41
5	8	PhaseContrast	449	14053
5	8	GFP	449	4266
5	9	PhaseContrast	439	18415
5	9	GFP	439	2771
5	10	PhaseContrast	297	14809
5	10	GFP	297	2762
5	11	PhaseContrast	121	6436
5	11	GFP	121	505
5	12	PhaseContrast	138	7111
5	12	GFP	138	1
6	0	PhaseContrast	908	39457
6	0	GFP	908	27911
6	1	PhaseContrast	718	27350
6	1	GFP	718	5954
6	2	PhaseContrast	792	33531
6	2	GFP	792	12915
6	3	PhaseContrast	718	28379
6	3	GFP	718	4089
6	4	PhaseContrast	562	23770
6	4	GFP	562	980
6	5	PhaseContrast	451	19506
6	5	GFP	451	2
6	6	PhaseContrast	481	17667
6	6	GFP	481	9
6	7	PhaseContrast	505	17907
6	7	GFP	505	44
6	8	PhaseContrast	479	17156
6	8	GFP	479	282
6	9	PhaseContrast	513	22535
6	9	GFP	513	8424
6	10	PhaseContrast	506	22777
6	10	GFP	506	2016
6	11	PhaseContrast	545	21700
6	11	GFP	545	1239
6	12	PhaseContrast	460	17791
6	12	GFP	460	97
6	13	PhaseContrast	534	22223
6	13	GFP	534	2761
6	14	PhaseContrast	656	21333
6	14	GFP	656	990
6	15	PhaseContrast	607	20401
6	15	GFP	607	2113
6	16	PhaseContrast	775	31390
6	16	GFP	775	12359
6	17	PhaseContrast	877	31844
6	17	GFP	877	4133
6	18	PhaseContrast	670	23539
6	18	GFP	670	4109
6	19	PhaseContrast	575	21627
6	19	GFP	575	2581
6	20	PhaseContrast	567	25034
6	20	GFP	567	7630
6	21	PhaseContrast	361	13343
6	21	GFP	361	412
6	22	PhaseContrast	351	12848
6	22	GFP	351	277
6	23	PhaseContrast	286	13454
6	23	GFP	286	380
6	24	PhaseContrast	196	10847
6	24	GFP	196	1984
7	0	PhaseContrast	1136	40142
7	0	GFP	1136	4635
7	1	PhaseContrast	824	30417
7	1	GFP	824	4537
7	2	PhaseContrast	775	32152
7	2	GFP	775	1694
7	3	PhaseContrast	707	26598
7	3	GFP	707	543
7	4	PhaseContrast	529	18824
7	4	GFP	529	1371
7	5	PhaseContrast	590	22184
7	5	GFP	590	1830
7	6	PhaseContrast	544	23689
7	6	GFP	544	633
7	7	PhaseContrast	566	20328
7	7	GFP	566	2454
7	8	PhaseContrast	569	18280
7	8	GFP	569	2062
7	9	PhaseContrast	536	17419
7	9	GFP	536	4232
7	10	PhaseContrast	649	24086
7	10	GFP	649	1263
7	11	PhaseContrast	650	24757
7	11	GFP	650	21808
7	12	PhaseContrast	673	22331
7	12	GFP	673	1457
7	13	PhaseContrast	584	19395
7	13	GFP	584	1662
7	14	PhaseContrast	568	19328
7	14	GFP	568	4599
7	15	PhaseContrast	551	18326
7	15	GFP	551	588
7	16	PhaseContrast	642	26757
7	16	GFP	642	17519
7	17	PhaseContrast	659	23103
7	17	GFP	659	355
7	18	PhaseContrast	523	16918
7	18	GFP	523	300
7	19	PhaseContrast	547	16938
7	19	GFP	547	1073
7	20	PhaseContrast	513	15136
7	20	GFP	513	838
7	21	PhaseContrast	517	20319
7	21	GFP	517	2322
7	22	PhaseContrast	363	15235
7	22	GFP	363	497
7	23	PhaseContrast	310	13082
7	23	GFP	310	300
7	24	PhaseContrast	348	14833
7	24	GFP	348	0
8	0	PhaseContrast	318	8581
8	0	GFP	318	0
8	1	PhaseContrast	339	13356
8	1	GFP	339	0
8	2	PhaseContrast	140	7161
8	2	GFP	140	0
8	3	PhaseContrast	126	6573
8	3	GFP	126	161
8	4	PhaseContrast	296	12444
8	4	GFP	296	0
8	5	PhaseContrast	318	10501
8	5	GFP	318	0
8	6	PhaseContrast	416	14591
8	6	GFP	416	13
8	7	PhaseContrast	382	13585
8	7	GFP	382	107
8	8	PhaseContrast	353	14319
8	8	GFP	353	3826
9	0	PhaseContrast	1143	38539
9	0	GFP	1143	2717
9	1	PhaseContrast	1011	37743
9	1	GFP	1011	16984
9	2	PhaseContrast	1116	56262
9	2	GFP	1116	39030
9	3	PhaseContrast	1394	67824
9	3	GFP	1394	20945
10	0	PhaseContrast	1232	45724
10	0	GFP	1232	1416
10	1	PhaseContrast	1522	65524
10	1	GFP	1522	3808
10	2	PhaseContrast	1214	54620
10	2	GFP	1214	15056
10	3	PhaseContrast	1235	43435
10	3	GFP	1235	16898
10	4	PhaseContrast	1105	48037
10	4	GFP	1105	68549
10	5	PhaseContrast	1094	51481
10	5	GFP	1094	57045
10	6	PhaseContrast	837	43878
10	6	GFP	837	11202
10	7	PhaseContrast	787	30085
10	7	GFP	787	401
10	8	PhaseContrast	677	27045
10	8	GFP	677	47508
10	9	PhaseContrast	795	28331
10	9	GFP	795	25258
10	10	PhaseContrast	758	35907
10	10	GFP	758	14715
10	11	PhaseContrast	823	31794
10	11	GFP	823	243
10	12	PhaseContrast	834	33265
10	12	GFP	834	1640
10	13	PhaseContrast	783	33067
10	13	GFP	783	32619
10	14	PhaseContrast	790	28666
10	14	GFP	790	33494
10	15	PhaseContrast	606	23545
10	15	GFP	606	4872
10	16	PhaseContrast	536	18873
10	16	GFP	536	79
10	17	PhaseContrast	562	20896
10	17	GFP	562	9202
10	18	PhaseContrast	541	21755
10	18	GFP	541	42
10	19	PhaseContrast	471	16347
10	19	GFP	471	65
10	20	PhaseContrast	528	19050
10	20	GFP	528	12
10	21	PhaseContrast	422	16929
10	21	GFP	422	240
10	22	PhaseContrast	496	18249
10	22	GFP	496	22
10	23	PhaseContrast	537	19283
10	23	GFP	537	778
10	24	PhaseContrast	478	18632
10	24	GFP	478	929
11	0	PhaseContrast	837	34535
11	0	GFP	837	14047
11	1	PhaseContrast	593	19474
11	1	GFP	593	1289
11	2	PhaseContrast	722	30605
11	2	GFP	722	7441
11	3	PhaseContrast	628	24155
11	3	GFP	628	2202
11	4	PhaseContrast	597	18751
11	4	GFP	597	228
11	5	PhaseContrast	618	17474
11	5	GFP	618	274
11	6	PhaseContrast	629	19080
11	6	GFP	629	211
11	7	PhaseContrast	719	26532
11	7	GFP	719	2764
11	8	PhaseContrast	591	20579
11	8	GFP	591	2433
11	9	PhaseContrast	445	16679
11	9	GFP	445	1129
11	10	PhaseContrast	384	11219
11	10	GFP	384	96
11	11	PhaseContrast	370	15465
11	11	GFP	370	833
11	12	PhaseContrast	254	9697
11	12	GFP	254	536
11	13	PhaseContrast	291	9683
11	13	GFP	291	204
11	14	PhaseContrast	209	7872
11	14	GFP	209	171
11	15	PhaseContrast	129	6417
11	15	GFP	129	145
11	16	PhaseContrast	153	5737
11	16	GFP	153	558
11	17	PhaseContrast	276	10584
11	17	GFP	276	1151
11	18	PhaseContrast	301	9568
11	18	GFP	301	613
11	19	PhaseContrast	355	14088
11	19	GFP	355	1505
11	20	PhaseContrast	323	15216
11	20	GFP	323	339
11	21	PhaseContrast	412	13738
11	21	GFP	412	274
11	22	PhaseContrast	315	8431
11	22	GFP	315	1929
11	23	PhaseContrast	338	9578
11	23	GFP	338	2616
11	24	PhaseContrast	369	14445
11	24	GFP	369	4045
12	0	PhaseContrast	284	8374
12	0	GFP	284	0
12	1	PhaseContrast	285	7619
12	1	GFP	285	0
12	2	PhaseContrast	183	4855
12	2	GFP	183	0
12	3	PhaseContrast	361	11429
12	3	GFP	361	0
12	4	PhaseContrast	405	13623
12	4	GFP	405	0
12	5	PhaseContrast	421	13123
12	5	GFP	421	0
12	6	PhaseContrast	448	14913
12	6	GFP	448	2
12	7	PhaseContrast	472	17285
12	7	GFP	472	902
12	8	PhaseContrast	484	19005
12	8	GFP	484	341
12	9	PhaseContrast	609	23178
12	9	GFP	609	11933
12	10	PhaseContrast	571	19063
12	10	GFP	571	28
12	11	PhaseContrast	534	16672
12	11	GFP	534	710
12	12	PhaseContrast	440	18256
12	12	GFP	440	722
12	13	PhaseContrast	269	12865
12	13	GFP	269	3781
13	0	PhaseContrast	648	22899
13	0	GFP	648	2
13	1	PhaseContrast	588	25231
13	1	GFP	588	4
13	2	PhaseContrast	427	14419
13	2	GFP	427	0
13	3	PhaseContrast	466	21275
13	3	GFP	466	322
13	4	PhaseContrast	377	16683
13	4	GFP	377	0
13	5	PhaseContrast	68	3310
13	5	GFP	68	0
14	0	PhaseContrast	381	16678
14	0	GFP	381	16
14	1	PhaseContrast	361	14108
14	1	GFP	361	283
14	2	PhaseContrast	186	5456
14	2	GFP	186	0
14	3	PhaseContrast	139	6705
14	3	GFP	139	0
14	4	PhaseContrast	185	6906
14	4	GFP	185	0
14	5	PhaseContrast	214	4146
14	5	GFP	214	0
14	6	PhaseContrast	395	9840
14	6	GFP	395	0
14	7	PhaseContrast	536	17644
14	7	GFP	536	0
14	8	PhaseContrast	537	15323
14	8	GFP	537	5
14	9	PhaseContrast	595	22494
14	9	GFP	595	232
14	10	PhaseContrast	635	24129
14	10	GFP	635	186
14	11	PhaseContrast	732	29290
14	11	GFP	732	507
14	12	PhaseContrast	672	23845
14	12	GFP	672	577
14	13	PhaseContrast	709	21061
14	13	GFP	709	3534
14	14	PhaseContrast	583	20118
14	14	GFP	583	156
14	15	PhaseContrast	568	19866
14	15	GFP	568	125
14	16	PhaseContrast	402	14308
14	16	GFP	402	0
14	17	PhaseContrast	454	14540
14	17	GFP	454	11
14	18	PhaseContrast	420	15872
14	18	GFP	420	9
14	19	PhaseContrast	507	17331
14	19	GFP	507	12
14	20	PhaseContrast	750	28223
14	20	GFP	750	29
14	21	PhaseContrast	523	19651
14	21	GFP	523	6
14	22	PhaseContrast	669	28325
14	22	GFP	669	14
14	23	PhaseContrast	543	20284
14	23	GFP	543	24
14	24	PhaseContrast	572	20231
14	24	GFP	572	3
15	0	PhaseContrast	343	13401
15	0	GFP	343	439
15	1	PhaseContrast	181	8281
15	1	GFP	181	222
15	2	PhaseContrast	332	14346
15	2	GFP	332	1352
15	3	PhaseContrast	401	14660
15	3	GFP	401	13881
15	4	PhaseContrast	510	20134
15	4	GFP	510	755
15	5	PhaseContrast	512	19625
15	5	GFP	512	1515
15	6	PhaseContrast	517	20801
15	6	GFP	517	2130
15	7	PhaseContrast	397	13248
15	7	GFP	397	389
15	8	PhaseContrast	405	13410
15	8	GFP	405	10422
15	9	PhaseContrast	417	17685
15	9	GFP	417	847
15	10	PhaseContrast	523	21154
15	10	GFP	523	1837
15	11	PhaseContrast	300	11817
15	11	GFP	300	607
15	12	PhaseContrast	292	10339
15	12	GFP	292	20
15	13	PhaseContrast	394	12893
15	13	GFP	394	264
15	14	PhaseContrast	327	11404
15	14	GFP	327	474
15	15	PhaseContrast	170	8047
15	15	GFP	170	30
15	16	PhaseContrast	333	13401
15	16	GFP	333	131
15	17	PhaseContrast	318	14857
15	17	GFP	318	930
15	18	PhaseContrast	237	8700
15	18	GFP	237	327
15	19	PhaseContrast	118	9328
15	19	GFP	118	9
15	20	PhaseContrast	109	8760
15	20	GFP	109	1066
15	21	PhaseContrast	269	9319
15	21	GFP	269	222
15	22	PhaseContrast	213	9375
15	22	GFP	213	740
15	23	PhaseContrast	346	12986
15	23	GFP	346	1886
15	24	PhaseContrast	301	13676
15	24	GFP	301	1228
16	0	PhaseContrast	808	24737
16	0	GFP	808	85
16	1	PhaseContrast	817	25883
16	1	GFP	817	0
16	2	PhaseContrast	1331	53838
16	2	GFP	1331	854
16	3	PhaseContrast	1036	39493
16	3	GFP	1036	0
17	0	PhaseContrast	222	8871
17	0	GFP	222	0
17	1	PhaseContrast	305	9068
17	1	GFP	305	0
17	2	PhaseContrast	291	11826
17	2	GFP	291	80
17	3	PhaseContrast	358	14271
17	3	GFP	358	103
18	0	PhaseContrast	441	15834
18	0	GFP	441	0
18	1	PhaseContrast	460	15307
18	1	GFP	460	77
18	2	PhaseContrast	427	21034
18	2	GFP	427	4525
18	3	PhaseContrast	459	17543
18	3	GFP	459	1694
18	4	PhaseContrast	486	16809
18	4	GFP	486	71
18	5	PhaseContrast	491	18207
18	5	GFP	491	415
18	6	PhaseContrast	348	14161
18	6	GFP	348	368
18	7	PhaseContrast	389	14782
18	7	GFP	389	211
18	8	PhaseContrast	281	10732
18	8	GFP	281	1480
18	9	PhaseContrast	318	10255
18	9	GFP	318	121
18	10	PhaseContrast	285	10853
18	10	GFP	285	30
18	11	PhaseContrast	164	7572
18	11	GFP	164	26
18	12	PhaseContrast	213	8515
18	12	GFP	213	28
18	13	PhaseContrast	332	12667
18	13	GFP	332	294
18	14	PhaseContrast	258	12053
18	14	GFP	258	3
18	15	PhaseContrast	415	17796
18	15	GFP	415	11
18	16	PhaseContrast	248	9484
18	16	GFP	248	0
18	17	PhaseContrast	399	16990
18	17	GFP	399	7
18	18	PhaseContrast	469	17543
18	18	GFP	469	31
18	19	PhaseContrast	531	22573
18	19	GFP	531	123
18	20	PhaseContrast	553	23257
18	20	GFP	553	84
18	21	PhaseContrast	603	23958
18	21	GFP	603	180
18	22	PhaseContrast	555	20496
18	22	GFP	555	588
18	23	PhaseContrast	577	19036
18	23	GFP	577	832
18	24	PhaseContrast	619	22171
18	24	GFP	619	1988
19	0	PhaseContrast	560	13049
19	0	GFP	560	0
19	1	PhaseContrast	545	18627
19	1	GFP	545	0
19	2	PhaseContrast	556	16912
19	2	GFP	556	0
19	3	PhaseContrast	727	23813
19	3	GFP	727	0
19	4	PhaseContrast	600	14897
19	4	GFP	600	0
19	5	PhaseContrast	521	18140
19	5	GFP	521	0
19	6	PhaseContrast	492	17285
19	6	GFP	492	0
19	7	PhaseContrast	525	17342
19	7	GFP	525	0
19	8	PhaseContrast	780	26157
19	8	GFP	780	3
19	9	PhaseContrast	809	25269
19	9	GFP	809	0
19	10	PhaseContrast	799	29033
19	10	GFP	799	0
19	11	PhaseContrast	705	21398
19	11	GFP	705	6
19	12	PhaseContrast	776	29076
19	12	GFP	776	11702
19	13	PhaseContrast	1001	43610
19	13	GFP	1001	12717
19	14	PhaseContrast	843	39194
19	14	GFP	843	259
19	15	PhaseContrast	795	27787
19	15	GFP	795	3875
19	16	PhaseContrast	727	25485
19	16	GFP	727	219
19	17	PhaseContrast	721	30121
19	17	GFP	721	129
19	18	PhaseContrast	884	31581
19	18	GFP	884	337
19	19	PhaseContrast	761	28388
19	19	GFP	761	42
19	20	PhaseContrast	917	30088
19	20	GFP	917	3452
19	21	PhaseContrast	679	28778
19	21	GFP	679	537
19	22	PhaseContrast	628	19352
19	22	GFP	628	317
19	23	PhaseContrast	785	26807
19	23	GFP	785	1656
19	24	PhaseContrast	934	35595
19	24	GFP	934	1597
20	0	PhaseContrast	539	21609
20	0	GFP	539	1795
20	1	PhaseContrast	533	17930
20	1	GFP	533	1387
20	2	PhaseContrast	591	25385
20	2	GFP	591	24291
20	3	PhaseContrast	633	30645
20	3	GFP	633	1505
20	4	PhaseContrast	523	19122
20	4	GFP	523	1
20	5	PhaseContrast	422	17089
20	5	GFP	422	8
20	6	PhaseContrast	323	13608
20	6	GFP	323	1
20	7	PhaseContrast	313	12933
20	7	GFP	313	731
20	8	PhaseContrast	156	8253
20	8	GFP	156	190
20	9	PhaseContrast	256	11920
20	9	GFP	256	3212
20	10	PhaseContrast	236	10531
20	10	GFP	236	198
20	11	PhaseContrast	125	4897
20	11	GFP	125	116
20	12	PhaseContrast	194	7810
20	12	GFP	194	68
20	13	PhaseContrast	431	16634
20	13	GFP	431	2354
20	14	PhaseContrast	442	16210
20	14	GFP	442	2044
20	15	PhaseContrast	421	19806
20	15	GFP	421	4019
20	16	PhaseContrast	385	16710
20	16	GFP	385	8902
20	17	PhaseContrast	340	14337
20	17	GFP	340	410
20	18	PhaseContrast	468	19963
20	18	GFP	468	19
20	19	PhaseContrast	484	17914
20	19	GFP	484	322
20	20	PhaseContrast	550	18812
20	20	GFP	550	65
20	21	PhaseContrast	293	10577
20	21	GFP	293	15
20	22	PhaseContrast	415	21075
20	22	GFP	415	3003
20	23	PhaseContrast	237	9990
20	23	GFP	237	1051
20	24	PhaseContrast	261	12531
20	24	GFP	261	940
21	0	PhaseContrast	149	8372
21	0	GFP	149	0
21	1	PhaseContrast	193	5905
21	1	GFP	193	0
21	2	PhaseContrast	359	9619
21	2	GFP	359	0
21	3	PhaseContrast	71	2488
21	3	GFP	71	0
21	4	PhaseContrast	113	6625
21	4	GFP	113	0
21	5	PhaseContrast	364	12804
21	5	GFP	364	0
21	6	PhaseContrast	170	7367
21	6	GFP	170	0
21	7	PhaseContrast	290	12717
21	7	GFP	290	0
21	8	PhaseContrast	396	8898
21	8	GFP	396	0
21	9	PhaseContrast	546	16675
21	9	GFP	546	0
21	10	PhaseContrast	558	17515
21	10	GFP	558	0
21	11	PhaseContrast	404	12301
21	11	GFP	404	0
21	12	PhaseContrast	525	11173
21	12	GFP	525	0
21	13	PhaseContrast	540	10565
21	13	GFP	540	0
21	14	PhaseContrast	612	13651
21	14	GFP	612	198
21	15	PhaseContrast	694	23293
21	15	GFP	694	255
21	16	PhaseContrast	710	22835
21	16	GFP	710	120
21	17	PhaseContrast	734	25719
21	17	GFP	734	684
21	18	PhaseContrast	742	22879
21	18	GFP	742	229
21	19	PhaseContrast	748	23631
21	19	GFP	748	404
21	20	PhaseContrast	601	26188
21	20	GFP	601	479
21	21	PhaseContrast	570	22334
21	21	GFP	570	296
21	22	PhaseContrast	380	14746
21	22	GFP	380	276
21	23	PhaseContrast	410	14232
21	23	GFP	410	457
21	24	PhaseContrast	385	15706
21	24	GFP	385	782
22	0	PhaseContrast	458	10216
22	0	GFP	458	0
22	1	PhaseContrast	568	15685
22	1	GFP	568	0
22	2	PhaseContrast	514	12914
22	2	GFP	514	0
22	3	PhaseContrast	496	17583
22	3	GFP	496	0
22	4	PhaseContrast	342	9005
22	4	GFP	342	0
22	5	PhaseContrast	447	13046
22	5	GFP	447	0
23	0	PhaseContrast	543	17841
23	0	GFP	543	1251
23	1	PhaseContrast	580	19702
23	1	GFP	580	8
23	2	PhaseContrast	537	17958
23	2	GFP	537	255
23	3	PhaseContrast	587	20879
23	3	GFP	587	0
23	4	PhaseContrast	516	15881
23	4	GFP	516	0
23	5	PhaseContrast	459	13736
23	5	GFP	459	0
23	6	PhaseContrast	422	17016
23	6	GFP	422	0
23	7	PhaseContrast	483	19090
23	7	GFP	483	8
23	8	PhaseContrast	381	11533
23	8	GFP	381	5
23	9	PhaseContrast	459	15782
23	9	GFP	459	0
23	10	PhaseContrast	506	16926
23	10	GFP	506	3
23	11	PhaseContrast	556	18377
23	11	GFP	556	16
23	12	PhaseContrast	458	15091
23	12	GFP	458	57
23	13	PhaseContrast	432	22488
23	13	GFP	432	832
23	14	PhaseContrast	456	17756
23	14	GFP	456	854
23	15	PhaseContrast	449	15727
23	15	GFP	449	188
23	16	PhaseContrast	513	21754
23	16	GFP	513	3344
23	17	PhaseContrast	510	16046
23	17	GFP	510	314
23	18	PhaseContrast	602	23962
23	18	GFP	602	2616
23	19	PhaseContrast	589	22837
23	19	GFP	589	7284
23	20	PhaseContrast	586	21799
23	20	GFP	586	1165
23	21	PhaseContrast	402	17286
23	21	GFP	402	360
23	22	PhaseContrast	406	13685
23	22	GFP	406	2878
23	23	PhaseContrast	426	13223
23	23	GFP	426	6225
23	24	PhaseContrast	491	19394
23	24	GFP	491	7045
24	0	PhaseContrast	453	15153
24	0	GFP	453	5
24	1	PhaseContrast	540	17069
24	1	GFP	540	0
24	2	PhaseContrast	565	17989
24	2	GFP	565	0
24	3	PhaseContrast	572	17938
24	3	GFP	572	0
25	0	PhaseContrast	128	10123
25	0	GFP	128	457
25	1	PhaseContrast	227	10935
25	1	GFP	227	1237
25	2	PhaseContrast	407	16871
25	2	GFP	407	1089
25	3	PhaseContrast	494	17123
25	3	GFP	494	3448
25	4	PhaseContrast	685	26395
25	4	GFP	685	1252
25	5	PhaseContrast	512	19980
25	5	GFP	512	508
25	6	PhaseContrast	417	14163
25	6	GFP	417	1057
25	7	PhaseContrast	371	13378
25	7	GFP	371	298
25	8	PhaseContrast	463	15554
25	8	GFP	463	8890
25	9	PhaseContrast	555	21086
25	9	GFP	555	3539
25	10	PhaseContrast	559	24388
25	10	GFP	559	11492
25	11	PhaseContrast	586	23797
25	11	GFP	586	11768
25	12	PhaseContrast	488	25825
25	12	GFP	488	7382
25	13	PhaseContrast	391	17841
25	13	GFP	391	2120
25	14	PhaseContrast	313	14978
25	14	GFP	313	1360
25	15	PhaseContrast	256	10028
25	15	GFP	256	1819
25	16	PhaseContrast	114	7222
25	16	GFP	114	2984
25	17	PhaseContrast	158	7019
25	17	GFP	158	888
25	18	PhaseContrast	187	7630
25	18	GFP	187	1963
25	19	PhaseContrast	237	9058
25	19	GFP	237	3597
25	20	PhaseContrast	206	7770
25	20	GFP	206	2302
25	21	PhaseContrast	57	1921
25	21	GFP	57	127
25	22	PhaseContrast	98	4336
25	22	GFP	98	602
26	0	PhaseContrast	734	20452
26	0	GFP	734	0
26	1	PhaseContrast	715	20492
26	1	GFP	715	0
26	2	PhaseContrast	717	24099
26	2	GFP	717	0
26	3	PhaseContrast	719	27476
26	3	GFP	719	0
26	4	PhaseContrast	854	27075
26	4	GFP	854	0
26	5	PhaseContrast	516	14878
26	5	GFP	516	0
26	6	PhaseContrast	477	16531
26	6	GFP	477	1
27	0	PhaseContrast	783	25119
27	0	GFP	783	7664
27	1	PhaseContrast	710	24293
27	1	GFP	710	9327
27	2	PhaseContrast	722	28998
27	2	GFP	722	1005
27	3	PhaseContrast	715	24760
27	3	GFP	715	7904
27	4	PhaseContrast	710	21389
27	4	GFP	710	5211
27	5	PhaseContrast	715	23991
27	5	GFP	715	4833
27	6	PhaseContrast	527	18675
27	6	GFP	527	91
27	7	PhaseContrast	467	17970
27	7	GFP	467	0
27	8	PhaseContrast	447	17521
27	8	GFP	447	195
27	9	PhaseContrast	634	29312
27	9	GFP	634	9243
27	10	PhaseContrast	551	23155
27	10	GFP	551	3812
27	11	PhaseContrast	503	19718
27	11	GFP	503	279
27	12	PhaseContrast	634	24769
27	12	GFP	634	20
27	13	PhaseContrast	511	18948
27	13	GFP	511	5835
28	0	PhaseContrast	642	20935
28	0	GFP	642	4734
28	1	PhaseContrast	652	21945
28	1	GFP	652	2461
28	2	PhaseContrast	582	22032
28	2	GFP	582	4035
28	3	PhaseContrast	525	18720
28	3	GFP	525	2
28	4	PhaseContrast	517	16666
28	4	GFP	517	0
28	5	PhaseContrast	510	15894
28	5	GFP	510	0
28	6	PhaseContrast	551	20878
28	6	GFP	551	5
28	7	PhaseContrast	460	13238
28	7	GFP	460	9
28	8	PhaseContrast	227	11929
28	8	GFP	227	2491
28	9	PhaseContrast	313	11169
28	9	GFP	313	89
28	10	PhaseContrast	195	11022
28	10	GFP	195	248
28	11	PhaseContrast	355	14325
28	11	GFP	355	873
28	12	PhaseContrast	206	7321
28	12	GFP	206	2211
28	13	PhaseContrast	340	12547
28	13	GFP	340	3664
28	14	PhaseContrast	232	11101
28	14	GFP	232	607
28	15	PhaseContrast	83	5341
28	15	GFP	83	10
28	16	PhaseContrast	192	9270
28	16	GFP	192	586
28	17	PhaseContrast	273	13137
28	17	GFP	273	2867
28	18	PhaseContrast	297	14001
28	18	GFP	297	3621
28	19	PhaseContrast	317	14503
28	19	GFP	317	4710
28	20	PhaseContrast	357	15784
28	20	GFP	357	3999
28	21	PhaseContrast	361	16480
28	21	GFP	361	5587
28	22	PhaseContrast	425	20148
28	22	GFP	425	10355
28	23	PhaseContrast	426	16065
28	23	GFP	426	10132
28	24	PhaseContrast	470	19698
28	24	GFP	470	9713
29	0	PhaseContrast	567	20807
29	0	GFP	567	1613
29	1	PhaseContrast	719	29161
29	1	GFP	719	5519
29	2	PhaseContrast	670	25154
29	2	GFP	670	4
29	3	PhaseContrast	684	20773
29	3	GFP	684	10
29	4	PhaseContrast	561	20693
29	4	GFP	561	0
29	5	PhaseContrast	577	20321
29	5	GFP	577	0
29	6	PhaseContrast	523	18759
29	6	GFP	523	1
29	7	PhaseContrast	544	22067
29	7	GFP	544	7
29	8	PhaseContrast	483	17034
29	8	GFP	483	71
29	9	PhaseContrast	463	16614
29	9	GFP	463	9819
29	10	PhaseContrast	599	22942
29	10	GFP	599	6713
29	11	PhaseContrast	608	24809
29	11	GFP	608	249
29	12	PhaseContrast	665	27185
29	12	GFP	665	464
29	13	PhaseContrast	656	24831
29	13	GFP	656	54
29	14	PhaseContrast	588	23699
29	14	GFP	588	18
29	15	PhaseContrast	499	20303
29	15	GFP	499	14549
29	16	PhaseContrast	396	14108
29	16	GFP	396	244
29	17	PhaseContrast	340	10756
29	17	GFP	340	760
29	18	PhaseContrast	509	20186
29	18	GFP	509	96
29	19	PhaseContrast	447	14903
29	19	GFP	447	61
29	20	PhaseContrast	343	13805
29	20	GFP	343	667
29	21	PhaseContrast	231	10030
29	21	GFP	231	129
29	22	PhaseContrast	335	12340
29	22	GFP	335	218
29	23	PhaseContrast	301	12043
29	23	GFP	301	11
29	24	PhaseContrast	162	4719
29	24	GFP	162	0
30	0	PhaseContrast	661	20800
30	0	GFP	661	73
30	1	PhaseContrast	595	18522
30	1	GFP	595	64
30	2	PhaseContrast	405	17793
30	2	GFP	405	1478
30	3	PhaseContrast	341	12990
30	3	GFP	341	65
30	4	PhaseContrast	365	12265
30	4	GFP	365	0
30	5	PhaseContrast	409	14005
30	5	GFP	409	0
30	6	PhaseContrast	407	13694
30	6	GFP	407	8
30	7	PhaseContrast	411	13754
30	7	GFP	411	63
30	8	PhaseContrast	471	16320
30	8	GFP	471	212
30	9	PhaseContrast	454	14079
30	9	GFP	454	48
30	10	PhaseContrast	406	13987
30	10	GFP	406	17
30	11	PhaseContrast	469	16129
30	11	GFP	469	20
30	12	PhaseContrast	453	17839
30	12	GFP	453	249
30	13	PhaseContrast	258	8126
30	13	GFP	258	1985
30	14	PhaseContrast	334	10633
30	14	GFP	334	2023
30	15	PhaseContrast	182	8826
30	15	GFP	182	291
30	16	PhaseContrast	119	7149
30	16	GFP	119	655
30	17	PhaseContrast	182	6275
30	17	GFP	182	2837
30	18	PhaseContrast	113	7322
30	18	GFP	113	14
30	19	PhaseContrast	186	7159
30	19	GFP	186	5
30	20	PhaseContrast	179	7478
30	20	GFP	179	882
30	21	PhaseContrast	189	17394
30	21	GFP	189	4391
30	22	PhaseContrast	246	13154
30	22	GFP	246	4994
30	23	PhaseContrast	171	11319
30	23	GFP	171	6406
30	24	PhaseContrast	260	10217
30	24	GFP	260	4540
31	0	PhaseContrast	105	2608
31	0	GFP	105	0
31	1	PhaseContrast	220	5647
31	1	GFP	220	0
31	2	PhaseContrast	233	6518
31	2	GFP	233	0
31	3	PhaseContrast	400	8832
31	3	GFP	400	0
31	4	PhaseContrast	436	11773
31	4	GFP	436	44
31	5	PhaseContrast	506	15724
31	5	GFP	506	209
31	6	PhaseContrast	579	23763
31	6	GFP	579	308
31	7	PhaseContrast	630	25665
31	7	GFP	630	439
31	8	PhaseContrast	595	21088
31	8	GFP	595	387
31	9	PhaseContrast	509	15693
31	9	GFP	509	3846
31	10	PhaseContrast	579	20076
31	10	GFP	579	1122
31	11	PhaseContrast	665	25743
31	11	GFP	665	771
31	12	PhaseContrast	741	28792
31	12	GFP	741	263
31	13	PhaseContrast	706	26707
31	13	GFP	706	11
31	14	PhaseContrast	753	28338
31	14	GFP	753	0
31	15	PhaseContrast	802	30133
31	15	GFP	802	0
31	16	PhaseContrast	750	25305
31	16	GFP	750	0
31	17	PhaseContrast	810	28501
31	17	GFP	810	0
31	18	PhaseContrast	733	25763
31	18	GFP	733	14
31	19	PhaseContrast	718	22778
31	19	GFP	718	44
31	20	PhaseContrast	726	24504
31	20	GFP	726	8
31	21	PhaseContrast	749	24976
31	21	GFP	749	28
31	22	PhaseContrast	739	24266
31	22	GFP	739	185
31	23	PhaseContrast	757	25954
31	23	GFP	757	148
31	24	PhaseContrast	723	27159
31	24	GFP	723	13669
32	0	PhaseContrast	761	28710
32	0	GFP	761	41119
32	1	PhaseContrast	810	37217
32	1	GFP	810	39982
32	2	PhaseContrast	706	25159
32	2	GFP	706	2058
32	3	PhaseContrast	637	20119
32	3	GFP	637	68
32	4	PhaseContrast	667	19720
32	4	GFP	667	54
32	5	PhaseContrast	665	19690
32	5	GFP	665	5
32	6	PhaseContrast	764	25326
32	6	GFP	764	35046
32	7	PhaseContrast	669	24757
32	7	GFP	669	3549
32	8	PhaseContrast	654	19965
32	8	GFP	654	978
32	9	PhaseContrast	629	20759
32	9	GFP	629	512
32	10	PhaseContrast	617	24970
32	10	GFP	617	313
32	11	PhaseContrast	554	22054
32	11	GFP	554	294
32	12	PhaseContrast	632	29683
32	12	GFP	632	3911
32	13	PhaseContrast	647	25116
32	13	GFP	647	6771
32	14	PhaseContrast	676	28061
32	14	GFP	676	5685
32	15	PhaseContrast	754	25076
32	15	GFP	754	1002
32	16	PhaseContrast	720	23678
32	16	GFP	720	571
32	17	PhaseContrast	614	22651
32	17	GFP	614	2160
32	18	PhaseContrast	663	29674
32	18	GFP	663	915
32	19	PhaseContrast	769	25931
32	19	GFP	769	22
32	20	PhaseContrast	787	29972
32	20	GFP	787	0
32	21	PhaseContrast	493	17855
32	21	GFP	493	0
32	22	PhaseContrast	524	22373
32	22	GFP	524	258
33	0	PhaseContrast	699	24425
33	0	GFP	699	0
33	1	PhaseContrast	633	19871
33	1	GFP	633	0
33	2	PhaseContrast	607	18921
33	2	GFP	607	0
33	3	PhaseContrast	637	29659
33	3	GFP	637	0
33	4	PhaseContrast	643	23240
33	4	GFP	643	0
33	5	PhaseContrast	546	17312
33	5	GFP	546	0
33	6	PhaseContrast	525	17659
33	6	GFP	525	1285
33	7	PhaseContrast	549	21739
33	7	GFP	549	1832
33	8	PhaseContrast	520	14827
33	8	GFP	520	5
33	9	PhaseContrast	543	16845
33	9	GFP	543	0
33	10	PhaseContrast	565	17250
33	10	GFP	565	5
33	11	PhaseContrast	475	15889
33	11	GFP	475	358
33	12	PhaseContrast	336	14089
33	12	GFP	336	185
33	13	PhaseContrast	251	6626
33	13	GFP	251	0
33	14	PhaseContrast	412	10921
33	14	GFP	412	0
33	15	PhaseContrast	161	8528
33	15	GFP	161	15
33	16	PhaseContrast	109	2117
33	16	GFP	109	1
33	17	PhaseContrast	356	8164
33	17	GFP	356	1
33	18	PhaseContrast	440	9328
33	18	GFP	440	24
33	19	PhaseContrast	512	13893
33	19	GFP	512	61
33	20	PhaseContrast	562	16852
33	20	GFP	562	61
33	21	PhaseContrast	622	19510
33	21	GFP	622	87
33	22	PhaseContrast	654	21998
33	22	GFP	654	496
33	23	PhaseContrast	651	20244
33	23	GFP	651	1238
33	24	PhaseContrast	682	20892
33	24	GFP	682	1706
34	0	PhaseContrast	806	23423
34	0	GFP	806	0
34	1	PhaseContrast	706	24174
34	1	GFP	706	0
34	2	PhaseContrast	659	25987
34	2	GFP	659	0
34	3	PhaseContrast	687	31809
34	3	GFP	687	0
34	4	PhaseContrast	728	26957
34	4	GFP	728	0
34	5	PhaseContrast	792	23690
34	5	GFP	792	0
34	6	PhaseContrast	757	19839
34	6	GFP	757	0
34	7	PhaseContrast	748	20620
34	7	GFP	748	0
34	8	PhaseContrast	805	31341
34	8	GFP	805	0
34	9	PhaseContrast	1358	48497
34	9	GFP	1358	0
34	10	PhaseContrast	869	28229
34	10	GFP	869	0
34	11	PhaseContrast	647	24878
34	11	GFP	647	0
34	12	PhaseContrast	568	20167
34	12	GFP	568	0
34	13	PhaseContrast	560	15003
34	13	GFP	560	0
34	14	PhaseContrast	629	18147
34	14	GFP	629	27
34	15	PhaseContrast	741	27077
34	15	GFP	741	141
34	16	PhaseContrast	693	21375
34	16	GFP	693	324
34	17	PhaseContrast	758	27926
34	17	GFP	758	1177
34	18	PhaseContrast	622	19905
34	18	GFP	622	16
34	19	PhaseContrast	576	22703
34	19	GFP	576	1124
34	20	PhaseContrast	543	20455
34	20	GFP	543	192
34	21	PhaseContrast	601	20489
34	21	GFP	601	42
34	22	PhaseContrast	627	21464
34	22	GFP	627	381
34	23	PhaseContrast	618	22176
34	23	GFP	618	199
34	24	PhaseContrast	554	21499
34	24	GFP	554	162
35	0	PhaseContrast	343	14294
35	0	GFP	343	55
35	1	PhaseContrast	302	10210
35	1	GFP	302	0
35	2	PhaseContrast	345	13280
35	2	GFP	345	131
35	3	PhaseContrast	291	12675
35	3	GFP	291	0
35	4	PhaseContrast	417	14677
35	4	GFP	417	0
35	5	PhaseContrast	365	12125
35	5	GFP	365	3
35	6	PhaseContrast	346	12936
35	6	GFP	346	5634
35	7	PhaseContrast	357	12462
35	7	GFP	357	3773
35	8	PhaseContrast	423	13880
35	8	GFP	423	57
35	9	PhaseContrast	332	11008
35	9	GFP	332	7
35	10	PhaseContrast	372	13055
35	10	GFP	372	76
35	11	PhaseContrast	347	14232
35	11	GFP	347	679
35	12	PhaseContrast	426	16565
35	12	GFP	426	1040
35	13	PhaseContrast	481	19600
35	13	GFP	481	647
35	14	PhaseContrast	487	19913
35	14	GFP	487	1027
35	15	PhaseContrast	513	20511
35	15	GFP	513	1296
35	16	PhaseContrast	332	14175
35	16	GFP	332	1020
35	17	PhaseContrast	398	16437
35	17	GFP	398	1651
35	18	PhaseContrast	209	10127
35	18	GFP	209	66
35	19	PhaseContrast	347	15089
35	19	GFP	347	432
35	20	PhaseContrast	51	3475
35	20	GFP	51	476
35	21	PhaseContrast	210	9710
35	21	GFP	210	4756
35	22	PhaseContrast	371	14012
35	22	GFP	371	557
35	23	PhaseContrast	465	16475
35	23	GFP	465	156
35	24	PhaseContrast	515	22770
35	24	GFP	515	6
36	0	PhaseContrast	542	19263
36	0	GFP	542	1693
36	1	PhaseContrast	609	20112
36	1	GFP	609	286
36	2	PhaseContrast	667	25891
36	2	GFP	667	19575
36	3	PhaseContrast	690	28697
36	3	GFP	690	17375
36	4	PhaseContrast	678	23675
36	4	GFP	678	13
36	5	PhaseContrast	607	23835
36	5	GFP	607	0
36	6	PhaseContrast	694	26444
36	6	GFP	694	89
36	7	PhaseContrast	672	23308
36	7	GFP	672	269
36	8	PhaseContrast	720	25755
36	8	GFP	720	2953
36	9	PhaseContrast	812	28447
36	9	GFP	812	55751
36	10	PhaseContrast	696	24809
36	10	GFP	696	4025
36	11	PhaseContrast	639	22440
36	11	GFP	639	58
36	12	PhaseContrast	627	23083
36	12	GFP	627	241
36	13	PhaseContrast	716	28146
36	13	GFP	716	702
36	14	PhaseContrast	642	22540
36	14	GFP	642	197
36	15	PhaseContrast	615	21123
36	15	GFP	615	515
36	16	PhaseContrast	448	17652
36	16	GFP	448	851
36	17	PhaseContrast	378	13970
36	17	GFP	378	192
36	18	PhaseContrast	379	12373
36	18	GFP	379	142
36	19	PhaseContrast	284	11702
36	19	GFP	284	171
36	20	PhaseContrast	390	15024
36	20	GFP	390	454
36	21	PhaseContrast	459	16948
36	21	GFP	459	920
36	22	PhaseContrast	404	13284
36	22	GFP	404	1599
36	23	PhaseContrast	473	15537
36	23	GFP	473	417
36	24	PhaseContrast	478	21082
36	24	GFP	478	1725
37	0	PhaseContrast	556	21053
37	0	GFP	556	2796
37	1	PhaseContrast	503	15731
37	1	GFP	503	3293
37	2	PhaseContrast	513	15300
37	2	GFP	513	1813
37	3	PhaseContrast	470	18982
37	3	GFP	470	19
37	4	PhaseContrast	327	13806
37	4	GFP	327	740
37	5	PhaseContrast	200	9676
37	5	GFP	200	1554
37	6	PhaseContrast	162	6864
37	6	GFP	162	383
37	7	PhaseContrast	164	9979
37	7	GFP	164	63
37	8	PhaseContrast	224	9079
37	8	GFP	224	789
37	9	PhaseContrast	403	15037
37	9	GFP	403	2249
37	10	PhaseContrast	400	17705
37	10	GFP	400	3462
37	11	PhaseContrast	501	21241
37	11	GFP	501	3317
37	12	PhaseContrast	363	15917
37	12	GFP	363	3247
37	13	PhaseContrast	341	10426
37	13	GFP	341	2027
37	14	PhaseContrast	398	14589
37	14	GFP	398	1291
37	15	PhaseContrast	473	17273
37	15	GFP	473	4718
37	16	PhaseContrast	476	19454
37	16	GFP	476	4450
37	17	PhaseContrast	509	17640
37	17	GFP	509	3366
37	18	PhaseContrast	430	16074
37	18	GFP	430	670
37	19	PhaseContrast	360	13624
37	19	GFP	360	785
37	20	PhaseContrast	319	9257
37	20	GFP	319	828
37	21	PhaseContrast	346	13163
37	21	GFP	346	3359
37	22	PhaseContrast	323	12405
37	22	GFP	323	376
37	23	PhaseContrast	437	15663
37	23	GFP	437	681
37	24	PhaseContrast	482	20216
37	24	GFP	482	3661
38	0	PhaseContrast	75	4774
38	0	GFP	75	49
38	1	PhaseContrast	40	1948
38	1	GFP	40	294
38	2	PhaseContrast	80	2582
38	2	GFP	80	4
38	3	PhaseContrast	204	8948
38	3	GFP	204	41
38	4	PhaseContrast	375	14255
38	4	GFP	375	792
38	5	PhaseContrast	331	13514
38	5	GFP	331	1310
38	6	PhaseContrast	162	7415
38	6	GFP	162	509
38	7	PhaseContrast	116	7824
38	7	GFP	116	0
38	8	PhaseContrast	111	6431
38	8	GFP	111	7
38	9	PhaseContrast	354	10497
38	9	GFP	354	420
38	10	PhaseContrast	276	9168
38	10	GFP	276	133
38	11	PhaseContrast	158	11007
38	11	GFP	158	183
38	12	PhaseContrast	63	3991
38	12	GFP	63	7
38	13	PhaseContrast	138	8109
38	13	GFP	138	0
39	0	PhaseContrast	490	20235
39	0	GFP	490	0
39	1	PhaseContrast	330	11659
39	1	GFP	330	153
39	2	PhaseContrast	272	10771
39	2	GFP	272	795
39	3	PhaseContrast	283	10782
39	3	GFP	283	0
39	4	PhaseContrast	376	14439
39	4	GFP	376	1
39	5	PhaseContrast	405	13623
39	5	GFP	405	12
39	6	PhaseContrast	439	13224
39	6	GFP	439	108
39	7	PhaseContrast	419	15718
39	7	GFP	419	4007
39	8	PhaseContrast	422	18509
39	8	GFP	422	1408
39	9	PhaseContrast	345	14153
39	9	GFP	345	247
39	10	PhaseContrast	479	23780
39	10	GFP	479	315
39	11	PhaseContrast	517	16997
39	11	GFP	517	90
39	12	PhaseContrast	637	20451
39	12	GFP	637	269
39	13	PhaseContrast	609	20703
39	13	GFP	609	639
39	14	PhaseContrast	701	22858
39	14	GFP	701	1029
39	15	PhaseContrast	651	24672
39	15	GFP	651	2508
39	16	PhaseContrast	659	22540
39	16	GFP	659	1540
39	17	PhaseContrast	590	22311
39	17	GFP	590	17603
39	18	PhaseContrast	486	21385
39	18	GFP	486	28773
39	19	PhaseContrast	311	12481
39	19	GFP	311	7029
39	20	PhaseContrast	392	14236
39	20	GFP	392	5997
39	21	PhaseContrast	461	17499
39	21	GFP	461	5496
39	22	PhaseContrast	490	17307
39	22	GFP	490	9474
39	23	PhaseContrast	494	15276
39	23	GFP	494	8890
39	24	PhaseContrast	476	15502
39	24	GFP	476	6594
40	0	PhaseContrast	1016	37940
40	0	GFP	1016	12932
40	1	PhaseContrast	888	37937
40	1	GFP	888	47224
40	2	PhaseContrast	919	42991
40	2	GFP	919	53325
40	3	PhaseContrast	960	43974
40	3	GFP	960	48424
40	4	PhaseContrast	715	30387
40	4	GFP	715	22436
40	5	PhaseContrast	789	28341
40	5	GFP	789	0
40	6	PhaseContrast	646	22237
40	6	GFP	646	0
40	7	PhaseContrast	668	22294
40	7	GFP	668	63
40	8	PhaseContrast	498	18170
40	8	GFP	498	496
40	9	PhaseContrast	541	21717
40	9	GFP	541	1992
40	10	PhaseContrast	521	19618
40	10	GFP	521	1422
40	11	PhaseContrast	422	15648
40	11	GFP	422	1099
40	12	PhaseContrast	439	13252
40	12	GFP	439	1117
40	13	PhaseContrast	573	20391
40	13	GFP	573	613
40	14	PhaseContrast	592	18878
40	14	GFP	592	1046
40	15	PhaseContrast	525	21582
40	15	GFP	525	568
40	16	PhaseContrast	530	19648
40	16	GFP	530	2253
40	17	PhaseContrast	504	19608
40	17	GFP	504	832
40	18	PhaseContrast	507	19264
40	18	GFP	507	850
40	19	PhaseContrast	470	17285
40	19	GFP	470	153
40	20	PhaseContrast	515	18315
40	20	GFP	515	1847
40	21	PhaseContrast	519	18963
40	21	GFP	519	197
40	22	PhaseContrast	347	11951
40	22	GFP	347	14
40	23	PhaseContrast	430	15954
40	23	GFP	430	1195
40	24	PhaseContrast	432	14822
40	24	GFP	432	3114
41	0	PhaseContrast	482	19148
41	0	GFP	482	1532
41	1	PhaseContrast	480	16320
41	1	GFP	480	1738
41	2	PhaseContrast	483	16120
41	2	GFP	483	14518
41	3	PhaseContrast	466	20164
41	3	GFP	466	1355
41	4	PhaseContrast	478	17471
41	4	GFP	478	1295
41	5	PhaseContrast	404	13914
41	5	GFP	404	377
41	6	PhaseContrast	274	10619
41	6	GFP	274	281
41	7	PhaseContrast	365	14620
41	7	GFP	365	1929
41	8	PhaseContrast	135	5291
41	8	GFP	135	1349
41	9	PhaseContrast	71	4174
41	9	GFP	71	918
41	10	PhaseContrast	231	12755
41	10	GFP	231	1674
41	11	PhaseContrast	316	13262
41	11	GFP	316	1996
41	12	PhaseContrast	318	13150
41	12	GFP	318	2263
41	13	PhaseContrast	169	8029
41	13	GFP	169	1123
41	14	PhaseContrast	92	3861
41	14	GFP	92	529
41	15	PhaseContrast	189	11867
41	15	GFP	189	2119
41	16	PhaseContrast	165	6418
41	16	GFP	165	1224
41	17	PhaseContrast	183	10623
41	17	GFP	183	1025
41	18	PhaseContrast	139	5846
41	18	GFP	139	2611
41	19	PhaseContrast	337	11909
41	19	GFP	337	3012
41	20	PhaseContrast	304	13066
41	20	GFP	304	1519
41	21	PhaseContrast	478	21574
41	21	GFP	478	2436
41	22	PhaseContrast	385	16362
41	22	GFP	385	3087
41	23	PhaseContrast	408	18926
41	23	GFP	408	3498
41	24	PhaseContrast	504	19109
41	24	GFP	504	2874
42	0	PhaseContrast	681	18622
42	0	GFP	681	0
42	1	PhaseContrast	693	18477
42	1	GFP	693	0
42	2	PhaseContrast	676	18641
42	2	GFP	676	0
42	3	PhaseContrast	595	20209
42	3	GFP	595	0
42	4	PhaseContrast	409	11751
42	4	GFP	409	0
42	5	PhaseContrast	482	15631
42	5	GFP	482	0
42	6	PhaseContrast	531	13747
42	6	GFP	531	0
42	7	PhaseContrast	663	23193
42	7	GFP	663	0
42	8	PhaseContrast	687	22444
42	8	GFP	687	0
43	0	PhaseContrast	542	10531
43	0	GFP	542	0
43	1	PhaseContrast	561	15885
43	1	GFP	561	0
43	2	PhaseContrast	335	7431
43	2	GFP	335	0
43	3	PhaseContrast	406	12834
43	3	GFP	406	0
43	4	PhaseContrast	431	13050
43	4	GFP	431	0
43	5	PhaseContrast	482	12617
43	5	GFP	482	0
43	6	PhaseContrast	546	18786
43	6	GFP	546	6
43	7	PhaseContrast	591	19004
43	7	GFP	591	276
43	8	PhaseContrast	501	17147
43	8	GFP	501	34
43	9	PhaseContrast	654	16770
43	9	GFP	654	0
43	10	PhaseContrast	721	20545
43	10	GFP	721	0
43	11	PhaseContrast	833	27284
43	11	GFP	833	0
43	12	PhaseContrast	787	22251
43	12	GFP	787	0
43	13	PhaseContrast	704	24601
43	13	GFP	704	639
43	14	PhaseContrast	765	28824
43	14	GFP	765	2787
43	15	PhaseContrast	620	16286
43	15	GFP	620	29413
43	16	PhaseContrast	674	23079
43	16	GFP	674	28
43	17	PhaseContrast	593	23507
43	17	GFP	593	0
43	18	PhaseContrast	625	22535
43	18	GFP	625	2
43	19	PhaseContrast	738	25226
43	19	GFP	738	7
43	20	PhaseContrast	692	19166
43	20	GFP	692	4
43	21	PhaseContrast	681	26549
43	21	GFP	681	4
43	22	PhaseContrast	705	20378
43	22	GFP	705	15
43	23	PhaseContrast	719	26068
43	23	GFP	719	74
43	24	PhaseContrast	647	18120
43	24	GFP	647	0
44	0	PhaseContrast	725	22912
44	0	GFP	725	1
44	1	PhaseContrast	756	22572
44	1	GFP	756	0
44	2	PhaseContrast	774	23630
44	2	GFP	774	0
44	3	PhaseContrast	794	24835
44	3	GFP	794	0
44	4	PhaseContrast	614	21299
44	4	GFP	614	0
44	5	PhaseContrast	614	18999
44	5	GFP	614	0
44	6	PhaseContrast	665	28807
44	6	GFP	665	0
44	7	PhaseContrast	820	29990
44	7	GFP	820	295
44	8	PhaseContrast	1340	54710
44	8	GFP	1340	1789
44	9	PhaseContrast	1490	51543
44	9	GFP	1490	16933
44	10	PhaseContrast	1297	48634
44	10	GFP	1297	10695
44	11	PhaseContrast	1356	52791
44	11	GFP	1356	32736
44	12	PhaseContrast	1095	39796
44	12	GFP	1095	13124
45	0	PhaseContrast	624	23378
45	0	GFP	624	0
45	1	PhaseContrast	590	19451
45	1	GFP	590	0
45	2	PhaseContrast	567	23428
45	2	GFP	567	0
45	3	PhaseContrast	611	18861
45	3	GFP	611	0
45	4	PhaseContrast	427	13427
45	4	GFP	427	0
45	5	PhaseContrast	396	12185
45	5	GFP	396	0
46	0	PhaseContrast	540	17015
46	0	GFP	540	58
46	1	PhaseContrast	521	17429
46	1	GFP	521	147
46	2	PhaseContrast	548	19417
46	2	GFP	548	8
46	3	PhaseContrast	604	24214
46	3	GFP	604	32
46	4	PhaseContrast	632	21994
46	4	GFP	632	77
46	5	PhaseContrast	647	22674
46	5	GFP	647	8
46	6	PhaseContrast	674	26124
46	6	GFP	674	0
46	7	PhaseContrast	688	27898
46	7	GFP	688	66
46	8	PhaseContrast	751	23445
46	8	GFP	751	439
46	9	PhaseContrast	761	26270
46	9	GFP	761	279
46	10	PhaseContrast	769	27555
46	10	GFP	769	72
46	11	PhaseContrast	689	26259
46	11	GFP	689	26708
46	12	PhaseContrast	738	23459
46	12	GFP	738	23449
46	13	PhaseContrast	609	22540
46	13	GFP	609	3091
46	14	PhaseContrast	686	27766
46	14	GFP	686	912
46	15	PhaseContrast	516	24770
46	15	GFP	516	2219
46	16	PhaseContrast	514	22056
46	16	GFP	514	688
46	17	PhaseContrast	514	19301
46	17	GFP	514	405
46	18	PhaseContrast	443	15704
46	18	GFP	443	760
46	19	PhaseContrast	567	18452
46	19	GFP	567	128
46	20	PhaseContrast	578	20292
46	20	GFP	578	15
46	21	PhaseContrast	602	20769
46	21	GFP	602	17
46	22	PhaseContrast	635	24027
46	22	GFP	635	51
46	23	PhaseContrast	672	26548
46	23	GFP	672	390
46	24	PhaseContrast	427	15646
46	24	GFP	427	5
47	0	PhaseContrast	616	18289
47	0	GFP	616	386
47	1	PhaseContrast	639	20777
47	1	GFP	639	855
47	2	PhaseContrast	607	19809
47	2	GFP	607	4
47	3	PhaseContrast	597	22909
47	3	GFP	597	3
47	4	PhaseContrast	561	17964
47	4	GFP	561	84
47	5	PhaseContrast	478	13357
47	5	GFP	478	511
47	6	PhaseContrast	502	15164
47	6	GFP	502	57
47	7	PhaseContrast	538	19111
47	7	GFP	538	76
47	8	PhaseContrast	507	13762
47	8	GFP	507	869
47	9	PhaseContrast	279	10474
47	9	GFP	279	694
47	10	PhaseContrast	326	11310
47	10	GFP	326	1058
47	11	PhaseContrast	287	10549
47	11	GFP	287	303
47	12	PhaseContrast	295	10924
47	12	GFP	295	311
47	13	PhaseContrast	337	11194
47	13	GFP	337	1352
47	14	PhaseContrast	410	15553
47	14	GFP	410	1218
47	15	PhaseContrast	450	15258
47	15	GFP	450	1041
47	16	PhaseContrast	465	15035
47	16	GFP	465	1147
47	17	PhaseContrast	497	15227
47	17	GFP	497	1568
47	18	PhaseContrast	541	15731
47	18	GFP	541	1944
47	19	PhaseContrast	619	17825
47	19	GFP	619	1084
47	20	PhaseContrast	610	17281
47	20	GFP	610	257
47	21	PhaseContrast	625	17795
47	21	GFP	625	208
47	22	PhaseContrast	636	17168
47	22	GFP	636	461
47	23	PhaseContrast	640	18164
47	23	GFP	640	572
47	24	PhaseContrast	648	21370
47	24	GFP	648	306
48	0	PhaseContrast	440	14907
48	0	GFP	440	3905
48	1	PhaseContrast	384	18043
48	1	GFP	384	2941
48	2	PhaseContrast	404	15681
48	2	GFP	404	2792
48	3	PhaseContrast	471	23291
48	3	GFP	471	139
48	4	PhaseContrast	514	19795
48	4	GFP	514	158
48	5	PhaseContrast	617	21789
48	5	GFP	617	0
48	6	PhaseContrast	553	21772
48	6	GFP	553	10
48	7	PhaseContrast	472	15304
48	7	GFP	472	11
48	8	PhaseContrast	529	21469
48	8	GFP	529	35
48	9	PhaseContrast	643	28433
48	9	GFP	643	2665
48	10	PhaseContrast	577	22537
48	10	GFP	577	3751
48	11	PhaseContrast	560	19433
48	11	GFP	560	222
48	12	PhaseContrast	476	16482
48	12	GFP	476	254
48	13	PhaseContrast	506	19553
48	13	GFP	506	362
49	0	PhaseContrast	518	19210
49	0	GFP	518	0
49	1	PhaseContrast	456	16769
49	1	GFP	456	0
49	2	PhaseContrast	515	18042
49	2	GFP	515	0
49	3	PhaseContrast	269	9237
49	3	GFP	269	0
49	4	PhaseContrast	320	9960
49	4	GFP	320	0
49	5	PhaseContrast	205	7748
49	5	GFP	205	0
49	6	PhaseContrast	301	9609
49	6	GFP	301	6
49	7	PhaseContrast	322	9872
49	7	GFP	322	5
49	8	PhaseContrast	145	5647
49	8	GFP	145	33
49	9	PhaseContrast	140	3417
49	9	GFP	140	0
49	10	PhaseContrast	127	5486
49	10	GFP	127	0
49	11	PhaseContrast	321	10183
49	11	GFP	321	0
49	12	PhaseContrast	262	9274
49	12	GFP	262	0
49	13	PhaseContrast	355	10745
49	13	GFP	355	0
49	14	PhaseContrast	393	13420
49	14	GFP	393	2
49	15	PhaseContrast	445	16349
49	15	GFP	445	63
49	16	PhaseContrast	447	16830
49	16	GFP	447	40
49	17	PhaseContrast	493	20232
49	17	GFP	493	232
49	18	PhaseContrast	438	17990
49	18	GFP	438	199
49	19	PhaseContrast	434	15715
49	19	GFP	434	602
49	20	PhaseContrast	300	12087
49	20	GFP	300	3
49	21	PhaseContrast	329	11834
49	21	GFP	329	2
49	22	PhaseContrast	201	9810
49	22	GFP	201	194
49	23	PhaseContrast	212	10562
49	23	GFP	212	899
49	24	PhaseContrast	76	4625
49	24	GFP	76	340
50	0	PhaseContrast	566	19600
50	0	GFP	566	0
50	1	PhaseContrast	560	16489
50	1	GFP	560	0
50	2	PhaseContrast	660	22314
50	2	GFP	660	932
50	3	PhaseContrast	686	23028
50	3	GFP	686	414
50	4	PhaseContrast	630	22773
50	4	GFP	630	0
50	5	PhaseContrast	607	20930
50	5	GFP	607	2
50	6	PhaseContrast	781	26930
50	6	GFP	781	13772
50	7	PhaseContrast	754	25072
50	7	GFP	754	10170
50	8	PhaseContrast	769	25783
50	8	GFP	769	51952
50	9	PhaseContrast	790	30481
50	9	GFP	790	3690
50	10	PhaseContrast	772	25837
50	10	GFP	772	1968
50	11	PhaseContrast	816	28778
50	11	GFP	816	1287
50	12	PhaseContrast	704	24493
50	12	GFP	704	1456
50	13	PhaseContrast	742	26703
50	13	GFP	742	37004
50	14	PhaseContrast	1346	70255
50	14	GFP	1346	60526
50	15	PhaseContrast	981	45195
50	15	GFP	981	46838
50	16	PhaseContrast	869	38362
50	16	GFP	869	2557
50	17	PhaseContrast	826	30432
50	17	GFP	826	6718
50	18	PhaseContrast	780	28649
50	18	GFP	780	1383
50	19	PhaseContrast	642	24683
50	19	GFP	642	469
50	20	PhaseContrast	603	22144
50	20	GFP	603	5982
50	21	PhaseContrast	522	16053
50	21	GFP	522	520
50	22	PhaseContrast	626	21763
50	22	GFP	626	2985
50	23	PhaseContrast	697	24517
50	23	GFP	697	286
50	24	PhaseContrast	576	24041
50	24	GFP	576	21804
51	0	PhaseContrast	750	30810
51	0	GFP	750	4615
51	1	PhaseContrast	699	23011
51	1	GFP	699	1135
51	2	PhaseContrast	760	23437
51	2	GFP	760	702
51	3	PhaseContrast	808	24818
51	3	GFP	808	1069
51	4	PhaseContrast	783	23930
51	4	GFP	783	648
51	5	PhaseContrast	764	25133
51	5	GFP	764	849
51	6	PhaseContrast	825	30740
51	6	GFP	825	240
51	7	PhaseContrast	822	31749
51	7	GFP	822	4098
51	8	PhaseContrast	822	31830
51	8	GFP	822	4099
51	9	PhaseContrast	840	30986
51	9	GFP	840	3253
51	10	PhaseContrast	853	29145
51	10	GFP	853	1355
51	11	PhaseContrast	874	31246
51	11	GFP	874	1530
51	12	PhaseContrast	872	34733
51	12	GFP	872	526
51	13	PhaseContrast	790	30212
51	13	GFP	790	17898
51	14	PhaseContrast	1165	45707
51	14	GFP	1165	11070
51	15	PhaseContrast	901	44158
51	15	GFP	901	4046
51	16	PhaseContrast	662	22147
51	16	GFP	662	104
51	17	PhaseContrast	766	30027
51	17	GFP	766	404
51	18	PhaseContrast	869	37073
51	18	GFP	869	5426
51	19	PhaseContrast	1101	43399
51	19	GFP	1101	141
51	20	PhaseContrast	875	31640
51	20	GFP	875	421
51	21	PhaseContrast	620	22046
51	21	GFP	620	21
51	22	PhaseContrast	610	22294
51	22	GFP	610	3
51	23	PhaseContrast	686	26953
51	23	GFP	686	11
51	24	PhaseContrast	502	20603
51	24	GFP	502	0
52	0	PhaseContrast	332	15713
52	0	GFP	332	3132
52	1	PhaseContrast	323	14295
52	1	GFP	323	2519
52	2	PhaseContrast	326	14620
52	2	GFP	326	508
52	3	PhaseContrast	438	19680
52	3	GFP	438	29
52	4	PhaseContrast	412	16370
52	4	GFP	412	0
52	5	PhaseContrast	361	13024
52	5	GFP	361	56
52	6	PhaseContrast	338	14273
[truncated: 18,129 more rows]

## Sheet: Fig 4E Replicate3 1mM
Cell	Time	Channel	Area	Total Intensity
1	0	PhaseContrast	954	27801
1	0	GFP	954	7848
1	1	PhaseContrast	713	31531
1	1	GFP	713	3243
1	2	PhaseContrast	657	26647
1	2	GFP	657	4
1	3	PhaseContrast	622	22955
1	3	GFP	622	2425
1	4	PhaseContrast	629	24602
1	4	GFP	629	314
1	5	PhaseContrast	560	21374
1	5	GFP	560	0
1	6	PhaseContrast	411	14067
1	6	GFP	411	38
1	7	PhaseContrast	421	13437
1	7	GFP	421	32
1	8	PhaseContrast	346	11715
1	8	GFP	346	266
1	9	PhaseContrast	383	13626
1	9	GFP	383	819
1	10	PhaseContrast	138	6212
1	10	GFP	138	640
1	11	PhaseContrast	239	10203
1	11	GFP	239	462
1	12	PhaseContrast	160	6844
1	12	GFP	160	244
1	13	PhaseContrast	133	8336
1	13	GFP	133	311
1	14	PhaseContrast	382	14406
1	14	GFP	382	3357
1	15	PhaseContrast	297	14621
1	15	GFP	297	2038
1	16	PhaseContrast	360	12962
1	16	GFP	360	1916
1	17	PhaseContrast	393	15292
1	17	GFP	393	3697
1	18	PhaseContrast	457	15705
1	18	GFP	457	8428
1	19	PhaseContrast	567	23225
1	19	GFP	567	1600
1	20	PhaseContrast	693	22654
1	20	GFP	693	6887
1	21	PhaseContrast	602	24347
1	21	GFP	602	15819
1	22	PhaseContrast	589	21895
1	22	GFP	589	5165
1	23	PhaseContrast	582	18982
1	23	GFP	582	5227
1	24	PhaseContrast	701	23406
1	24	GFP	701	20501
2	0	PhaseContrast	755	24889
2	0	GFP	755	0
2	1	PhaseContrast	988	35692
2	1	GFP	988	0
2	2	PhaseContrast	767	27052
2	2	GFP	767	0
2	3	PhaseContrast	682	22497
2	3	GFP	682	1
2	4	PhaseContrast	676	23594
2	4	GFP	676	18
2	5	PhaseContrast	614	22497
2	5	GFP	614	3
2	6	PhaseContrast	147	7472
2	6	GFP	147	0
2	7	PhaseContrast	240	12128
2	7	GFP	240	3
2	8	PhaseContrast	426	13408
2	8	GFP	426	0
2	9	PhaseContrast	480	15657
2	9	GFP	480	0
2	10	PhaseContrast	401	13847
2	10	GFP	401	0
3	0	PhaseContrast	571	23599
3	0	GFP	571	2
3	1	PhaseContrast	627	24846
3	1	GFP	627	2
3	2	PhaseContrast	565	23710
3	2	GFP	565	0
3	3	PhaseContrast	519	23909
3	3	GFP	519	1203
3	4	PhaseContrast	401	13221
3	4	GFP	401	675
3	5	PhaseContrast	599	30934
3	5	GFP	599	53
3	6	PhaseContrast	644	22124
3	6	GFP	644	0
3	7	PhaseContrast	572	21200
3	7	GFP	572	10
3	8	PhaseContrast	490	16487
3	8	GFP	490	0
3	9	PhaseContrast	153	8671
3	9	GFP	153	52
3	10	PhaseContrast	212	9149
3	10	GFP	212	1846
3	11	PhaseContrast	163	8455
3	11	GFP	163	913
3	12	PhaseContrast	151	9329
3	12	GFP	151	2007
3	13	PhaseContrast	214	7354
3	13	GFP	214	188
3	14	PhaseContrast	327	12684
3	14	GFP	327	185
3	15	PhaseContrast	411	14135
3	15	GFP	411	93
3	16	PhaseContrast	360	15382
3	16	GFP	360	422
3	17	PhaseContrast	352	15386
3	17	GFP	352	28
3	18	PhaseContrast	93	5817
3	18	GFP	93	66
3	19	PhaseContrast	112	7907
3	19	GFP	112	607
3	20	PhaseContrast	149	7726
3	20	GFP	149	27
3	21	PhaseContrast	31	833
3	21	GFP	31	75
3	22	PhaseContrast	283	4445
3	22	GFP	283	254
3	23	PhaseContrast	209	3512
3	23	GFP	209	13
3	24	PhaseContrast	217	3973
3	24	GFP	217	0
4	0	PhaseContrast	1050	39052
4	0	GFP	1050	746
4	1	PhaseContrast	796	28600
4	1	GFP	796	477
4	2	PhaseContrast	844	33076
4	2	GFP	844	444
4	3	PhaseContrast	836	31745
4	3	GFP	836	1582
4	4	PhaseContrast	778	31769
4	4	GFP	778	28919
4	5	PhaseContrast	1106	46719
4	5	GFP	1106	446
4	6	PhaseContrast	1382	65124
4	6	GFP	1382	24
4	7	PhaseContrast	783	32065
4	7	GFP	783	1
4	8	PhaseContrast	720	29708
4	8	GFP	720	1789
4	9	PhaseContrast	563	19490
4	9	GFP	563	268
4	10	PhaseContrast	388	13264
4	10	GFP	388	1233
4	11	PhaseContrast	427	13838
4	11	GFP	427	2072
4	12	PhaseContrast	396	14635
4	12	GFP	396	1153
4	13	PhaseContrast	496	17368
4	13	GFP	496	4336
4	14	PhaseContrast	630	22412
4	14	GFP	630	3252
4	15	PhaseContrast	647	23672
4	15	GFP	647	2831
4	16	PhaseContrast	545	19883
4	16	GFP	545	2585
4	17	PhaseContrast	418	13066
4	17	GFP	418	7767
4	18	PhaseContrast	373	12302
4	18	GFP	373	1461
4	19	PhaseContrast	295	12488
4	19	GFP	295	4337
4	20	PhaseContrast	287	11971
4	20	GFP	287	1891
4	21	PhaseContrast	364	13936
4	21	GFP	364	5582
4	22	PhaseContrast	381	13987
4	22	GFP	381	5721
4	23	PhaseContrast	366	14719
4	23	GFP	366	2316
4	24	PhaseContrast	402	14317
4	24	GFP	402	15094
5	0	PhaseContrast	140	6910
5	0	GFP	140	0
5	1	PhaseContrast	324	11751
5	1	GFP	324	4
5	2	PhaseContrast	320	14607
5	2	GFP	320	0
5	3	PhaseContrast	374	12104
5	3	GFP	374	0
5	4	PhaseContrast	433	14371
5	4	GFP	433	0
5	5	PhaseContrast	363	17895
5	5	GFP	363	47
5	6	PhaseContrast	430	18248
5	6	GFP	430	42
5	7	PhaseContrast	245	12617
5	7	GFP	245	97
5	8	PhaseContrast	199	8347
5	8	GFP	199	1
5	9	PhaseContrast	235	10914
5	9	GFP	235	0
5	10	PhaseContrast	124	8419
5	10	GFP	124	78
5	11	PhaseContrast	258	12343
5	11	GFP	258	160
5	12	PhaseContrast	237	11256
5	12	GFP	237	707
5	13	PhaseContrast	109	6186
5	13	GFP	109	6
5	14	PhaseContrast	100	5718
5	14	GFP	100	38
6	0	PhaseContrast	922	35726
6	0	GFP	922	173
6	1	PhaseContrast	697	26467
6	1	GFP	697	78
6	2	PhaseContrast	479	21034
6	2	GFP	479	0
6	3	PhaseContrast	703	24384
6	3	GFP	703	1597
6	4	PhaseContrast	436	13834
6	4	GFP	436	38
6	5	PhaseContrast	426	19547
6	5	GFP	426	8
6	6	PhaseContrast	450	24160
6	6	GFP	450	2
6	7	PhaseContrast	288	14617
6	7	GFP	288	0
6	8	PhaseContrast	551	27190
6	8	GFP	551	4243
6	9	PhaseContrast	608	20784
6	9	GFP	608	7337
6	10	PhaseContrast	606	21442
6	10	GFP	606	1
6	11	PhaseContrast	610	24834
6	11	GFP	610	22679
6	12	PhaseContrast	553	22525
6	12	GFP	553	93
6	13	PhaseContrast	631	21868
6	13	GFP	631	941
6	14	PhaseContrast	741	28383
6	14	GFP	741	17460
6	15	PhaseContrast	698	24436
6	15	GFP	698	2574
6	16	PhaseContrast	675	29423
6	16	GFP	675	2080
6	17	PhaseContrast	298	16581
6	17	GFP	298	1796
6	18	PhaseContrast	422	18370
6	18	GFP	422	7210
6	19	PhaseContrast	577	23368
6	19	GFP	577	1809
6	20	PhaseContrast	581	21534
6	20	GFP	581	7101
6	21	PhaseContrast	651	28155
6	21	GFP	651	30785
6	22	PhaseContrast	670	33251
6	22	GFP	670	35338
6	23	PhaseContrast	607	21513
6	23	GFP	607	21626
6	24	PhaseContrast	448	14769
6	24	GFP	448	3628
7	0	PhaseContrast	711	21330
7	0	GFP	711	0
7	1	PhaseContrast	732	24379
7	1	GFP	732	0
7	2	PhaseContrast	700	27306
7	2	GFP	700	0
7	3	PhaseContrast	755	29463
7	3	GFP	755	0
7	4	PhaseContrast	568	18780
7	4	GFP	568	0
7	5	PhaseContrast	626	23591
7	5	GFP	626	9
7	6	PhaseContrast	595	20851
7	6	GFP	595	0
7	7	PhaseContrast	502	16495
7	7	GFP	502	0
7	8	PhaseContrast	467	19523
7	8	GFP	467	0
7	9	PhaseContrast	464	16583
7	9	GFP	464	0
7	10	PhaseContrast	366	13599
7	10	GFP	366	0
7	11	PhaseContrast	504	19388
7	11	GFP	504	2
7	12	PhaseContrast	406	15215
7	12	GFP	406	0
7	13	PhaseContrast	758	27120
7	13	GFP	758	1112
7	14	PhaseContrast	710	27381
7	14	GFP	710	559
7	15	PhaseContrast	704	22811
7	15	GFP	704	1021
7	16	PhaseContrast	699	26831
7	16	GFP	699	4168
7	17	PhaseContrast	761	32371
7	17	GFP	761	2017
7	18	PhaseContrast	705	25208
7	18	GFP	705	970
7	19	PhaseContrast	997	37183
7	19	GFP	997	3284
7	20	PhaseContrast	545	25384
7	20	GFP	545	6459
7	21	PhaseContrast	683	33143
7	21	GFP	683	20706
7	22	PhaseContrast	681	30966
7	22	GFP	681	14950
7	23	PhaseContrast	673	25229
7	23	GFP	673	5235
7	24	PhaseContrast	568	20278
7	24	GFP	568	8449
8	0	PhaseContrast	615	21823
8	0	GFP	615	2494
8	1	PhaseContrast	674	24035
8	1	GFP	674	0
8	2	PhaseContrast	587	24322
8	2	GFP	587	465
8	3	PhaseContrast	576	20114
8	3	GFP	576	7
8	4	PhaseContrast	552	19219
8	4	GFP	552	128
8	5	PhaseContrast	349	14928
8	5	GFP	349	381
8	6	PhaseContrast	402	17686
8	6	GFP	402	57
8	7	PhaseContrast	320	15131
8	7	GFP	320	10
8	8	PhaseContrast	547	21276
8	8	GFP	547	5
8	9	PhaseContrast	533	22845
8	9	GFP	533	22681
8	10	PhaseContrast	534	23581
8	10	GFP	534	22631
8	11	PhaseContrast	432	16900
8	11	GFP	432	764
8	12	PhaseContrast	568	18086
8	12	GFP	568	253
8	13	PhaseContrast	621	21669
8	13	GFP	621	336
8	14	PhaseContrast	503	18990
8	14	GFP	503	38
8	15	PhaseContrast	477	17241
8	15	GFP	477	1870
8	16	PhaseContrast	555	24611
8	16	GFP	555	15168
8	17	PhaseContrast	436	12994
8	17	GFP	436	148
8	18	PhaseContrast	411	16555
8	18	GFP	411	266
8	19	PhaseContrast	459	17427
8	19	GFP	459	51
8	20	PhaseContrast	221	10339
8	20	GFP	221	38
8	21	PhaseContrast	350	20021
8	21	GFP	350	4189
8	22	PhaseContrast	321	14938
8	22	GFP	321	2451
8	23	PhaseContrast	156	7596
8	23	GFP	156	704
8	24	PhaseContrast	298	10893
8	24	GFP	298	1353
9	0	PhaseContrast	534	16298
9	0	GFP	534	0
9	1	PhaseContrast	614	21775
9	1	GFP	614	2000
9	2	PhaseContrast	632	26703
9	2	GFP	632	0
9	3	PhaseContrast	742	28095
9	3	GFP	742	0
9	4	PhaseContrast	648	25078
9	4	GFP	648	10
9	5	PhaseContrast	619	22119
9	5	GFP	619	0
9	6	PhaseContrast	635	22429
9	6	GFP	635	0
9	7	PhaseContrast	664	22047
9	7	GFP	664	0
9	8	PhaseContrast	640	21293
9	8	GFP	640	5
9	9	PhaseContrast	775	24191
9	9	GFP	775	0
9	10	PhaseContrast	724	21658
9	10	GFP	724	0
9	11	PhaseContrast	680	20778
9	11	GFP	680	2
9	12	PhaseContrast	769	24693
9	12	GFP	769	6
9	13	PhaseContrast	744	22108
9	13	GFP	744	165
9	14	PhaseContrast	766	27063
9	14	GFP	766	128
9	15	PhaseContrast	827	32499
9	15	GFP	827	393
9	16	PhaseContrast	748	35914
9	16	GFP	748	3009
9	17	PhaseContrast	884	37110
9	17	GFP	884	6841
9	18	PhaseContrast	894	32528
9	18	GFP	894	5589
9	19	PhaseContrast	825	32064
9	19	GFP	825	10280
9	20	PhaseContrast	806	33968
9	20	GFP	806	17417
9	21	PhaseContrast	817	34165
9	21	GFP	817	26044
9	22	PhaseContrast	836	35069
9	22	GFP	836	35665
9	23	PhaseContrast	936	42955
9	23	GFP	936	34713
9	24	PhaseContrast	896	34919
9	24	GFP	896	26129
10	0	PhaseContrast	114	2693
10	0	GFP	114	0
10	1	PhaseContrast	77	6349
10	1	GFP	77	0
10	2	PhaseContrast	157	10125
10	2	GFP	157	0
10	3	PhaseContrast	519	16007
10	3	GFP	519	0
10	4	PhaseContrast	401	13068
10	4	GFP	401	1024
10	5	PhaseContrast	423	16484
10	5	GFP	423	0
10	6	PhaseContrast	356	13694
10	6	GFP	356	19
10	7	PhaseContrast	390	13721
10	7	GFP	390	16
10	8	PhaseContrast	506	17145
10	8	GFP	506	23513
10	9	PhaseContrast	556	19699
10	9	GFP	556	1095
10	10	PhaseContrast	536	18095
10	10	GFP	536	1290
10	11	PhaseContrast	606	23149
10	11	GFP	606	8791
10	12	PhaseContrast	543	16974
10	12	GFP	543	802
10	13	PhaseContrast	544	26156
10	13	GFP	544	2040
10	14	PhaseContrast	412	14981
10	14	GFP	412	2591
10	15	PhaseContrast	311	13381
10	15	GFP	311	2208
10	16	PhaseContrast	210	7750
10	16	GFP	210	4674
10	17	PhaseContrast	107	5039
10	17	GFP	107	599
10	18	PhaseContrast	225	9953
10	18	GFP	225	1976
10	19	PhaseContrast	260	8212
10	19	GFP	260	3260
10	20	PhaseContrast	311	10530
10	20	GFP	311	1924
10	21	PhaseContrast	375	12455
10	21	GFP	375	2766
10	22	PhaseContrast	422	15939
10	22	GFP	422	7913
10	23	PhaseContrast	516	18738
10	23	GFP	516	6364
10	24	PhaseContrast	451	13230
10	24	GFP	451	7456
11	0	PhaseContrast	211	10969
11	0	GFP	211	0
11	1	PhaseContrast	136	4881
11	1	GFP	136	0
11	2	PhaseContrast	209	8628
11	2	GFP	209	0
11	3	PhaseContrast	70	2876
11	3	GFP	70	0
11	4	PhaseContrast	155	7367
11	4	GFP	155	0
11	5	PhaseContrast	373	14176
11	5	GFP	373	0
11	6	PhaseContrast	512	19279
11	6	GFP	512	0
11	7	PhaseContrast	550	19375
11	7	GFP	550	0
11	8	PhaseContrast	578	19974
11	8	GFP	578	75
11	9	PhaseContrast	551	20431
11	9	GFP	551	16
11	10	PhaseContrast	363	13638
11	10	GFP	363	7
11	11	PhaseContrast	711	28344
11	11	GFP	711	184
11	12	PhaseContrast	816	30770
11	12	GFP	816	3069
11	13	PhaseContrast	1150	43152
11	13	GFP	1150	52
11	14	PhaseContrast	981	37311
11	14	GFP	981	116
11	15	PhaseContrast	821	37330
11	15	GFP	821	23082
11	16	PhaseContrast	655	29201
11	16	GFP	655	1294
11	17	PhaseContrast	592	23019
11	17	GFP	592	2485
11	18	PhaseContrast	647	25623
11	18	GFP	647	2076
11	19	PhaseContrast	659	28556
11	19	GFP	659	16505
11	20	PhaseContrast	678	27434
11	20	GFP	678	31877
11	21	PhaseContrast	614	27161
11	21	GFP	614	3087
11	22	PhaseContrast	616	19739
11	22	GFP	616	14563
11	23	PhaseContrast	573	21078
11	23	GFP	573	3194
11	24	PhaseContrast	549	16109
11	24	GFP	549	11120
12	0	PhaseContrast	535	19928
12	0	GFP	535	0
12	1	PhaseContrast	559	24588
12	1	GFP	559	0
12	2	PhaseContrast	701	28163
12	2	GFP	701	83
12	3	PhaseContrast	769	28537
12	3	GFP	769	38
12	4	PhaseContrast	676	23259
12	4	GFP	676	7931
12	5	PhaseContrast	787	25688
12	5	GFP	787	0
12	6	PhaseContrast	773	26405
12	6	GFP	773	0
12	7	PhaseContrast	755	27326
12	7	GFP	755	14
12	8	PhaseContrast	727	24051
12	8	GFP	727	44
12	9	PhaseContrast	736	31623
12	9	GFP	736	11235
12	10	PhaseContrast	702	28899
12	10	GFP	702	10916
12	11	PhaseContrast	824	29090
12	11	GFP	824	14836
12	12	PhaseContrast	834	31620
12	12	GFP	834	29256
12	13	PhaseContrast	823	37397
12	13	GFP	823	12078
12	14	PhaseContrast	879	31296
12	14	GFP	879	19378
12	15	PhaseContrast	903	41998
12	15	GFP	903	27626
12	16	PhaseContrast	760	30381
12	16	GFP	760	11311
13	0	PhaseContrast	558	18209
13	0	GFP	558	0
13	1	PhaseContrast	705	25912
13	1	GFP	705	0
13	2	PhaseContrast	476	16218
13	2	GFP	476	1
13	3	PhaseContrast	528	18673
13	3	GFP	528	29
13	4	PhaseContrast	547	18540
13	4	GFP	547	77
13	5	PhaseContrast	579	19886
13	5	GFP	579	0
13	6	PhaseContrast	662	21827
13	6	GFP	662	0
13	7	PhaseContrast	603	18749
13	7	GFP	603	0
13	8	PhaseContrast	640	19649
13	8	GFP	640	0
13	9	PhaseContrast	616	22125
13	9	GFP	616	0
13	10	PhaseContrast	600	19279
13	10	GFP	600	0
13	11	PhaseContrast	526	17576
13	11	GFP	526	7
13	12	PhaseContrast	485	18270
13	12	GFP	485	499
13	13	PhaseContrast	484	15157
13	13	GFP	484	290
13	14	PhaseContrast	494	16218
13	14	GFP	494	208
13	15	PhaseContrast	560	20997
13	15	GFP	560	389
13	16	PhaseContrast	580	23911
13	16	GFP	580	2025
13	17	PhaseContrast	659	27892
13	17	GFP	659	2717
13	18	PhaseContrast	661	22088
13	18	GFP	661	7469
13	19	PhaseContrast	700	21406
13	19	GFP	700	11070
13	20	PhaseContrast	722	22884
13	20	GFP	722	11563
13	21	PhaseContrast	759	25382
13	21	GFP	759	13119
13	22	PhaseContrast	811	26816
13	22	GFP	811	14895
13	23	PhaseContrast	923	32443
13	23	GFP	923	16062
13	24	PhaseContrast	947	33335
13	24	GFP	947	15084
14	0	PhaseContrast	394	13564
14	0	GFP	394	4
14	1	PhaseContrast	540	20642
14	1	GFP	540	0
14	2	PhaseContrast	636	25030
14	2	GFP	636	0
14	3	PhaseContrast	670	24207
14	3	GFP	670	0
14	4	PhaseContrast	596	22502
14	4	GFP	596	476
14	5	PhaseContrast	819	38680
14	5	GFP	819	15203
14	6	PhaseContrast	577	23063
14	6	GFP	577	10
14	7	PhaseContrast	611	21447
14	7	GFP	611	2
14	8	PhaseContrast	608	23304
14	8	GFP	608	1
14	9	PhaseContrast	380	14120
14	9	GFP	380	231
14	10	PhaseContrast	311	10630
14	10	GFP	311	119
14	11	PhaseContrast	419	15088
14	11	GFP	419	2550
14	12	PhaseContrast	536	18221
14	12	GFP	536	153
14	13	PhaseContrast	526	20976
14	13	GFP	526	573
14	14	PhaseContrast	572	18767
14	14	GFP	572	1818
14	15	PhaseContrast	626	19749
14	15	GFP	626	1970
14	16	PhaseContrast	692	26779
14	16	GFP	692	4052
14	17	PhaseContrast	505	19206
14	17	GFP	505	1384
14	18	PhaseContrast	401	15140
14	18	GFP	401	4463
14	19	PhaseContrast	372	13579
14	19	GFP	372	2653
14	20	PhaseContrast	166	7895
14	20	GFP	166	1985
14	21	PhaseContrast	315	13120
14	21	GFP	315	5844
14	22	PhaseContrast	309	11809
14	22	GFP	309	4282
14	23	PhaseContrast	156	11711
14	23	GFP	156	765
14	24	PhaseContrast	262	9273
14	24	GFP	262	1915
15	0	PhaseContrast	644	18177
15	0	GFP	644	0
15	1	PhaseContrast	715	22525
15	1	GFP	715	0
15	2	PhaseContrast	719	22276
15	2	GFP	719	0
15	3	PhaseContrast	676	20235
15	3	GFP	676	0
15	4	PhaseContrast	639	17445
15	4	GFP	639	0
15	5	PhaseContrast	718	27281
15	5	GFP	718	1
15	6	PhaseContrast	1244	49864
15	6	GFP	1244	1857
15	7	PhaseContrast	759	24543
15	7	GFP	759	1451
15	8	PhaseContrast	774	31504
15	8	GFP	774	0
15	9	PhaseContrast	696	27022
15	9	GFP	696	146
15	10	PhaseContrast	664	27529
15	10	GFP	664	343
15	11	PhaseContrast	685	27949
15	11	GFP	685	9336
15	12	PhaseContrast	654	25001
15	12	GFP	654	10961
15	13	PhaseContrast	618	23581
15	13	GFP	618	1521
15	14	PhaseContrast	660	26559
15	14	GFP	660	684
15	15	PhaseContrast	542	19865
15	15	GFP	542	1410
15	16	PhaseContrast	481	16990
15	16	GFP	481	871
15	17	PhaseContrast	451	17391
15	17	GFP	451	6645
15	18	PhaseContrast	614	23614
15	18	GFP	614	992
15	19	PhaseContrast	851	32612
15	19	GFP	851	10462
15	20	PhaseContrast	624	22100
15	20	GFP	624	1466
15	21	PhaseContrast	524	23183
15	21	GFP	524	2487
15	22	PhaseContrast	400	14273
15	22	GFP	400	333
15	23	PhaseContrast	353	13123
15	23	GFP	353	3800
15	24	PhaseContrast	381	14719
15	24	GFP	381	2576
16	0	PhaseContrast	315	14100
16	0	GFP	315	0
16	1	PhaseContrast	428	14987
16	1	GFP	428	0
16	2	PhaseContrast	348	15139
16	2	GFP	348	12
16	3	PhaseContrast	290	9956
16	3	GFP	290	2
16	4	PhaseContrast	384	16086
16	4	GFP	384	0
16	5	PhaseContrast	106	6182
16	5	GFP	106	8
16	6	PhaseContrast	34	1585
16	6	GFP	34	0
16	7	PhaseContrast	90	6290
16	7	GFP	90	0
16	8	PhaseContrast	75	5717
16	8	GFP	75	0
16	9	PhaseContrast	114	7164
16	9	GFP	114	0
16	10	PhaseContrast	189	9330
16	10	GFP	189	65
17	0	PhaseContrast	732	21170
17	0	GFP	732	0
17	1	PhaseContrast	720	20061
17	1	GFP	720	0
17	2	PhaseContrast	660	19444
17	2	GFP	660	0
17	3	PhaseContrast	492	17668
17	3	GFP	492	0
17	4	PhaseContrast	404	14591
17	4	GFP	404	0
17	5	PhaseContrast	430	14412
17	5	GFP	430	0
17	6	PhaseContrast	447	15000
17	6	GFP	447	0
17	7	PhaseContrast	349	10630
17	7	GFP	349	1
17	8	PhaseContrast	157	11046
17	8	GFP	157	82
17	9	PhaseContrast	169	7270
17	9	GFP	169	1860
17	10	PhaseContrast	126	7587
17	10	GFP	126	191
17	11	PhaseContrast	290	9819
17	11	GFP	290	568
17	12	PhaseContrast	111	7193
17	12	GFP	111	0
17	13	PhaseContrast	98	6745
17	13	GFP	98	1455
17	14	PhaseContrast	329	13377
17	14	GFP	329	4457
17	15	PhaseContrast	193	9875
17	15	GFP	193	1740
17	16	PhaseContrast	137	7256
17	16	GFP	137	1159
17	17	PhaseContrast	332	13505
17	17	GFP	332	2619
17	18	PhaseContrast	353	12328
17	18	GFP	353	2273
17	19	PhaseContrast	375	11296
17	19	GFP	375	6497
17	20	PhaseContrast	449	17031
17	20	GFP	449	9126
17	21	PhaseContrast	459	16974
17	21	GFP	459	8042
17	22	PhaseContrast	422	15754
17	22	GFP	422	6687
17	23	PhaseContrast	403	15010
17	23	GFP	403	7542
17	24	PhaseContrast	408	13889
17	24	GFP	408	11246
18	0	PhaseContrast	667	18861
18	0	GFP	667	0
18	1	PhaseContrast	891	31691
18	1	GFP	891	0
18	2	PhaseContrast	875	33210
18	2	GFP	875	18
18	3	PhaseContrast	766	32352
18	3	GFP	766	1
18	4	PhaseContrast	615	22681
18	4	GFP	615	0
18	5	PhaseContrast	629	23082
18	5	GFP	629	0
18	6	PhaseContrast	765	29404
18	6	GFP	765	186
18	7	PhaseContrast	625	21331
18	7	GFP	625	3719
18	8	PhaseContrast	536	17677
18	8	GFP	536	61
18	9	PhaseContrast	618	19508
18	9	GFP	618	662
18	10	PhaseContrast	625	23371
18	10	GFP	625	702
18	11	PhaseContrast	665	25091
18	11	GFP	665	293
18	12	PhaseContrast	839	29818
18	12	GFP	839	119
18	13	PhaseContrast	733	25462
18	13	GFP	733	823
18	14	PhaseContrast	703	26444
18	14	GFP	703	3529
18	15	PhaseContrast	641	22000
18	15	GFP	641	5419
18	16	PhaseContrast	566	17986
18	16	GFP	566	837
18	17	PhaseContrast	599	19380
18	17	GFP	599	3278
18	18	PhaseContrast	593	24120
18	18	GFP	593	11530
18	19	PhaseContrast	626	28500
18	19	GFP	626	3189
18	20	PhaseContrast	628	26488
18	20	GFP	628	28366
18	21	PhaseContrast	621	26824
18	21	GFP	621	25904
18	22	PhaseContrast	660	30840
18	22	GFP	660	26075
18	23	PhaseContrast	621	21256
18	23	GFP	621	22101
18	24	PhaseContrast	595	19238
18	24	GFP	595	16255
19	0	PhaseContrast	553	20144
19	0	GFP	553	0
19	1	PhaseContrast	531	21365
19	1	GFP	531	0
19	2	PhaseContrast	553	19796
19	2	GFP	553	9
19	3	PhaseContrast	435	16823
19	3	GFP	435	273
19	4	PhaseContrast	328	11690
19	4	GFP	328	7
19	5	PhaseContrast	391	14958
19	5	GFP	391	897
19	6	PhaseContrast	432	17198
19	6	GFP	432	1533
19	7	PhaseContrast	211	8902
19	7	GFP	211	415
19	8	PhaseContrast	320	11438
19	8	GFP	320	466
19	9	PhaseContrast	141	9342
19	9	GFP	141	277
19	10	PhaseContrast	97	7041
19	10	GFP	97	0
19	11	PhaseContrast	197	8696
19	11	GFP	197	143
19	12	PhaseContrast	239	7524
19	12	GFP	239	167
19	13	PhaseContrast	407	16446
19	13	GFP	407	252
19	14	PhaseContrast	133	4983
19	14	GFP	133	373
19	15	PhaseContrast	188	9842
19	15	GFP	188	1361
19	16	PhaseContrast	223	8466
19	16	GFP	223	809
19	17	PhaseContrast	371	13407
19	17	GFP	371	2799
19	18	PhaseContrast	299	13030
19	18	GFP	299	1727
19	19	PhaseContrast	472	17161
19	19	GFP	472	7301
19	20	PhaseContrast	348	15876
19	20	GFP	348	3674
19	21	PhaseContrast	471	21781
19	21	GFP	471	3393
19	22	PhaseContrast	651	19645
19	22	GFP	651	10357
19	23	PhaseContrast	776	30187
19	23	GFP	776	1543
19	24	PhaseContrast	565	24260
19	24	GFP	565	3690
20	0	PhaseContrast	706	24160
20	0	GFP	706	1
20	1	PhaseContrast	633	24754
20	1	GFP	633	5
20	2	PhaseContrast	595	22549
20	2	GFP	595	479
20	3	PhaseContrast	571	21155
20	3	GFP	571	465
20	4	PhaseContrast	291	16957
20	4	GFP	291	299
20	5	PhaseContrast	350	12336
20	5	GFP	350	58
20	6	PhaseContrast	191	9737
20	6	GFP	191	571
20	7	PhaseContrast	243	10445
20	7	GFP	243	655
20	8	PhaseContrast	311	13617
20	8	GFP	311	1881
20	9	PhaseContrast	333	13788
20	9	GFP	333	2688
20	10	PhaseContrast	111	5916
20	10	GFP	111	1238
20	11	PhaseContrast	155	10291
20	11	GFP	155	2002
20	12	PhaseContrast	95	4366
20	12	GFP	95	648
20	13	PhaseContrast	248	10422
20	13	GFP	248	605
20	14	PhaseContrast	264	8250
20	14	GFP	264	474
20	15	PhaseContrast	340	11667
20	15	GFP	340	860
20	16	PhaseContrast	359	11969
20	16	GFP	359	730
20	17	PhaseContrast	398	13210
20	17	GFP	398	659
20	18	PhaseContrast	442	14109
20	18	GFP	442	776
20	19	PhaseContrast	526	20286
20	19	GFP	526	834
20	20	PhaseContrast	530	17899
20	20	GFP	530	839
20	21	PhaseContrast	482	16328
20	21	GFP	482	675
20	22	PhaseContrast	454	18943
20	22	GFP	454	1990
20	23	PhaseContrast	475	18102
20	23	GFP	475	3219
20	24	PhaseContrast	516	19999
20	24	GFP	516	3890
21	0	PhaseContrast	400	15814
21	0	GFP	400	2784
21	1	PhaseContrast	534	20849
21	1	GFP	534	1
21	2	PhaseContrast	601	25857
21	2	GFP	601	1270
21	3	PhaseContrast	749	32610
21	3	GFP	749	28935
21	4	PhaseContrast	697	26215
21	4	GFP	697	549
21	5	PhaseContrast	608	21112
21	5	GFP	608	4
21	6	PhaseContrast	585	22304
21	6	GFP	585	7
21	7	PhaseContrast	489	15774
21	7	GFP	489	21
21	8	PhaseContrast	385	14374
21	8	GFP	385	467
21	9	PhaseContrast	310	15020
21	9	GFP	310	1051
21	10	PhaseContrast	366	15945
21	10	GFP	366	1467
21	11	PhaseContrast	351	13976
21	11	GFP	351	2577
21	12	PhaseContrast	265	8323
21	12	GFP	265	351
21	13	PhaseContrast	370	13317
21	13	GFP	370	133
21	14	PhaseContrast	361	11791
21	14	GFP	361	16
21	15	PhaseContrast	517	17378
21	15	GFP	517	95
21	16	PhaseContrast	619	25933
21	16	GFP	619	72
21	17	PhaseContrast	679	26244
21	17	GFP	679	114
21	18	PhaseContrast	649	23015
21	18	GFP	649	105
21	19	PhaseContrast	659	23592
21	19	GFP	659	158
21	20	PhaseContrast	671	31693
21	20	GFP	671	21110
21	21	PhaseContrast	661	27465
21	21	GFP	661	13039
21	22	PhaseContrast	702	32364
21	22	GFP	702	19506
21	23	PhaseContrast	647	25895
21	23	GFP	647	6400
21	24	PhaseContrast	669	29233
21	24	GFP	669	12047
22	0	PhaseContrast	535	18301
22	0	GFP	535	0
22	1	PhaseContrast	458	17775
22	1	GFP	458	0
22	2	PhaseContrast	395	16280
22	2	GFP	395	11
22	3	PhaseContrast	36	3383
22	3	GFP	36	2
22	4	PhaseContrast	280	10310
22	4	GFP	280	2
22	5	PhaseContrast	104	7160
22	5	GFP	104	0
22	6	PhaseContrast	9	403
22	6	GFP	9	31
22	7	PhaseContrast	252	11050
22	7	GFP	252	1375
22	8	PhaseContrast	13	715
22	8	GFP	13	5
22	9	PhaseContrast	197	9256
22	9	GFP	197	0
22	10	PhaseContrast	360	12741
22	10	GFP	360	3
22	11	PhaseContrast	241	8323
22	11	GFP	241	4
22	12	PhaseContrast	128	7099
22	12	GFP	128	35
22	13	PhaseContrast	183	6549
22	13	GFP	183	462
22	14	PhaseContrast	213	6245
22	14	GFP	213	2797
22	15	PhaseContrast	22	833
22	15	GFP	22	0
22	16	PhaseContrast	106	6586
22	16	GFP	106	3
22	17	PhaseContrast	257	10756
22	17	GFP	257	9
22	18	PhaseContrast	322	12388
22	18	GFP	322	3
22	19	PhaseContrast	362	12150
22	19	GFP	362	0
22	20	PhaseContrast	158	5969
22	20	GFP	158	0
22	21	PhaseContrast	268	15631
22	21	GFP	268	0
22	22	PhaseContrast	298	17804
22	22	GFP	298	0
22	23	PhaseContrast	225	3909
22	23	GFP	225	1067
22	24	PhaseContrast	439	8771
22	24	GFP	439	2165
23	0	PhaseContrast	121	7293
23	0	GFP	121	12
23	1	PhaseContrast	206	9779
23	1	GFP	206	10
23	2	PhaseContrast	201	10217
23	2	GFP	201	39
23	3	PhaseContrast	168	6099
23	3	GFP	168	0
23	4	PhaseContrast	144	7057
23	4	GFP	144	0
23	5	PhaseContrast	194	14645
23	5	GFP	194	10
23	6	PhaseContrast	170	10718
23	6	GFP	170	18
23	7	PhaseContrast	175	10964
23	7	GFP	175	823
23	8	PhaseContrast	315	12189
23	8	GFP	315	319
23	9	PhaseContrast	327	13276
23	9	GFP	327	377
23	10	PhaseContrast	361	13497
23	10	GFP	361	450
23	11	PhaseContrast	316	12669
23	11	GFP	316	265
23	12	PhaseContrast	231	11143
23	12	GFP	231	3853
23	13	PhaseContrast	158	9407
23	13	GFP	158	2149
23	14	PhaseContrast	224	9413
23	14	GFP	224	1593
24	0	PhaseContrast	621	17688
24	0	GFP	621	0
24	1	PhaseContrast	670	24465
24	1	GFP	670	0
24	2	PhaseContrast	705	26534
24	2	GFP	705	0
24	3	PhaseContrast	584	15444
24	3	GFP	584	0
24	4	PhaseContrast	606	14507
24	4	GFP	606	0
24	5	PhaseContrast	581	19516
24	5	GFP	581	0
24	6	PhaseContrast	669	19708
24	6	GFP	669	0
24	7	PhaseContrast	624	15125
24	7	GFP	624	0
24	8	PhaseContrast	627	15774
24	8	GFP	627	0
24	9	PhaseContrast	646	16623
24	9	GFP	646	1
24	10	PhaseContrast	668	19489
24	10	GFP	668	62
24	11	PhaseContrast	644	20442
24	11	GFP	644	442
24	12	PhaseContrast	646	26850
24	12	GFP	646	765
24	13	PhaseContrast	643	24509
24	13	GFP	643	534
24	14	PhaseContrast	685	25425
24	14	GFP	685	471
24	15	PhaseContrast	556	19970
24	15	GFP	556	626
24	16	PhaseContrast	619	24625
24	16	GFP	619	955
24	17	PhaseContrast	618	23885
24	17	GFP	618	6880
24	18	PhaseContrast	347	13179
24	18	GFP	347	8408
24	19	PhaseContrast	358	15301
24	19	GFP	358	16
24	20	PhaseContrast	366	16458
24	20	GFP	366	369
24	21	PhaseContrast	373	14810
24	21	GFP	373	371
24	22	PhaseContrast	393	15999
24	22	GFP	393	1330
24	23	PhaseContrast	413	17016
24	23	GFP	413	2553
24	24	PhaseContrast	229	11969
24	24	GFP	229	1448
25	0	PhaseContrast	644	20466
25	0	GFP	644	441
25	1	PhaseContrast	617	24562
25	1	GFP	617	1
25	2	PhaseContrast	717	29683
25	2	GFP	717	2
25	3	PhaseContrast	562	21778
25	3	GFP	562	170
25	4	PhaseContrast	537	20791
25	4	GFP	537	64
25	5	PhaseContrast	544	17761
25	5	GFP	544	10
25	6	PhaseContrast	680	23007
25	6	GFP	680	10
25	7	PhaseContrast	702	22413
25	7	GFP	702	93
25	8	PhaseContrast	708	26311
25	8	GFP	708	12817
25	9	PhaseContrast	650	26250
25	9	GFP	650	3555
25	10	PhaseContrast	638	26820
25	10	GFP	638	4020
25	11	PhaseContrast	495	18673
25	11	GFP	495	1123
25	12	PhaseContrast	247	8854
25	12	GFP	247	232
25	13	PhaseContrast	171	6042
25	13	GFP	171	19
25	14	PhaseContrast	161	11028
25	14	GFP	161	7
25	15	PhaseContrast	121	6474
25	15	GFP	121	360
25	16	PhaseContrast	85	6590
25	16	GFP	85	17
25	17	PhaseContrast	122	5899
25	17	GFP	122	78
25	18	PhaseContrast	173	5805
25	18	GFP	173	0
25	19	PhaseContrast	156	7537
25	19	GFP	156	548
25	20	PhaseContrast	303	10345
25	20	GFP	303	1015
25	21	PhaseContrast	334	13477
25	21	GFP	334	1746
25	22	PhaseContrast	345	12861
25	22	GFP	345	2607
25	23	PhaseContrast	264	7204
25	23	GFP	264	644
25	24	PhaseContrast	389	11912
25	24	GFP	389	1696
26	0	PhaseContrast	663	19364
26	0	GFP	663	0
26	1	PhaseContrast	672	23326
26	1	GFP	672	0
26	2	PhaseContrast	654	25831
26	2	GFP	654	0
26	3	PhaseContrast	609	21948
26	3	GFP	609	1
26	4	PhaseContrast	511	14332
26	4	GFP	511	2
26	5	PhaseContrast	654	20282
26	5	GFP	654	0
26	6	PhaseContrast	584	18992
26	6	GFP	584	0
26	7	PhaseContrast	538	15605
26	7	GFP	538	2
26	8	PhaseContrast	512	15012
26	8	GFP	512	40
26	9	PhaseContrast	536	20301
26	9	GFP	536	68
26	10	PhaseContrast	446	14660
26	10	GFP	446	147
26	11	PhaseContrast	453	11599
26	11	GFP	453	4783
26	12	PhaseContrast	511	15681
26	12	GFP	511	5940
26	13	PhaseContrast	584	21015
26	13	GFP	584	5792
26	14	PhaseContrast	563	19254
26	14	GFP	563	6050
26	15	PhaseContrast	613	22196
26	15	GFP	613	6674
26	16	PhaseContrast	632	23758
26	16	GFP	632	6802
26	17	PhaseContrast	648	23653
26	17	GFP	648	7526
26	18	PhaseContrast	605	23984
26	18	GFP	605	15629
26	19	PhaseContrast	617	25685
26	19	GFP	617	19297
26	20	PhaseContrast	622	24602
26	20	GFP	622	19197
26	21	PhaseContrast	616	23857
26	21	GFP	616	19634
26	22	PhaseContrast	627	23692
26	22	GFP	627	31090
26	23	PhaseContrast	650	27418
26	23	GFP	650	35300
26	24	PhaseContrast	672	28678
26	24	GFP	672	34962
27	0	PhaseContrast	586	18821
27	0	GFP	586	2021
27	1	PhaseContrast	491	18940
27	1	GFP	491	1
27	2	PhaseContrast	59	6041
27	2	GFP	59	0
27	3	PhaseContrast	262	11459
27	3	GFP	262	27
27	4	PhaseContrast	295	12282
27	4	GFP	295	0
27	5	PhaseContrast	467	21130
27	5	GFP	467	0
27	6	PhaseContrast	472	26139
27	6	GFP	472	0
27	7	PhaseContrast	569	23745
27	7	GFP	569	35
27	8	PhaseContrast	473	15936
27	8	GFP	473	303
27	9	PhaseContrast	494	15741
27	9	GFP	494	43
27	10	PhaseContrast	529	16829
27	10	GFP	529	6
27	11	PhaseContrast	625	20736
27	11	GFP	625	1
27	12	PhaseContrast	569	17542
27	12	GFP	569	7
27	13	PhaseContrast	583	18623
27	13	GFP	583	37
27	14	PhaseContrast	489	17506
27	14	GFP	489	6
27	15	PhaseContrast	593	21618
27	15	GFP	593	5056
27	16	PhaseContrast	493	17764
27	16	GFP	493	996
27	17	PhaseContrast	271	11908
27	17	GFP	271	1197
27	18	PhaseContrast	479	18017
27	18	GFP	479	2452
27	19	PhaseContrast	163	8230
27	19	GFP	163	721
27	20	PhaseContrast	125	8978
27	20	GFP	125	485
27	21	PhaseContrast	352	17452
27	21	GFP	352	11822
27	22	PhaseContrast	167	7498
27	22	GFP	167	871
27	23	PhaseContrast	286	10660
27	23	GFP	286	1057
27	24	PhaseContrast	334	11947
27	24	GFP	334	1597
28	0	PhaseContrast	445	18570
28	0	GFP	445	0
28	1	PhaseContrast	379	12367
28	1	GFP	379	0
28	2	PhaseContrast	275	15112
28	2	GFP	275	0
28	3	PhaseContrast	204	4521
28	3	GFP	204	0
28	4	PhaseContrast	392	9697
28	4	GFP	392	0
28	5	PhaseContrast	567	22177
28	5	GFP	567	2123
28	6	PhaseContrast	404	13126
28	6	GFP	404	2040
28	7	PhaseContrast	431	17810
28	7	GFP	431	0
28	8	PhaseContrast	445	16280
28	8	GFP	445	0
28	9	PhaseContrast	471	17213
28	9	GFP	471	0
28	10	PhaseContrast	480	16643
28	10	GFP	480	0
28	11	PhaseContrast	615	25228
28	11	GFP	615	3442
28	12	PhaseContrast	468	18425
28	12	GFP	468	91
28	13	PhaseContrast	528	19626
28	13	GFP	528	149
28	14	PhaseContrast	385	13355
28	14	GFP	385	55
28	15	PhaseContrast	419	16886
28	15	GFP	419	381
28	16	PhaseContrast	494	18243
28	16	GFP	494	374
28	17	PhaseContrast	527	19349
28	17	GFP	527	183
28	18	PhaseContrast	522	16239
28	18	GFP	522	357
28	19	PhaseContrast	450	15164
28	19	GFP	450	1190
28	20	PhaseContrast	477	17205
28	20	GFP	477	921
28	21	PhaseContrast	548	20779
28	21	GFP	548	1492
28	22	PhaseContrast	537	19260
28	22	GFP	537	594
28	23	PhaseContrast	571	24626
28	23	GFP	571	2988
28	24	PhaseContrast	584	24197
28	24	GFP	584	874
29	0	PhaseContrast	333	9308
29	0	GFP	333	0
29	1	PhaseContrast	425	13438
29	1	GFP	425	0
29	2	PhaseContrast	362	12300
29	2	GFP	362	0
29	3	PhaseContrast	266	10453
29	3	GFP	266	0
29	4	PhaseContrast	227	7717
29	4	GFP	227	0
29	5	PhaseContrast	225	10043
29	5	GFP	225	0
29	6	PhaseContrast	432	15399
29	6	GFP	432	0
29	7	PhaseContrast	341	11518
29	7	GFP	341	0
29	8	PhaseContrast	268	8421
29	8	GFP	268	0
29	9	PhaseContrast	511	19700
29	9	GFP	511	0
29	10	PhaseContrast	549	18983
29	10	GFP	549	0
29	11	PhaseContrast	586	20105
29	11	GFP	586	0
29	12	PhaseContrast	529	15905
29	12	GFP	529	18
29	13	PhaseContrast	507	16917
29	13	GFP	507	84
29	14	PhaseContrast	532	18633
29	14	GFP	532	10
29	15	PhaseContrast	533	17707
29	15	GFP	533	149
29	16	PhaseContrast	580	23387
29	16	GFP	580	842
29	17	PhaseContrast	584	26696
29	17	GFP	584	2030
29	18	PhaseContrast	574	19211
29	18	GFP	574	1672
29	19	PhaseContrast	133	8324
29	19	GFP	133	151
29	20	PhaseContrast	162	11549
29	20	GFP	162	533
29	21	PhaseContrast	103	6326
29	21	GFP	103	1847
29	22	PhaseContrast	163	9405
29	22	GFP	163	2133
29	23	PhaseContrast	350	11178
29	23	GFP	350	2196
29	24	PhaseContrast	229	9308
29	24	GFP	229	2810
30	0	PhaseContrast	1147	37214
30	0	GFP	1147	0
30	1	PhaseContrast	1184	41083
30	1	GFP	1184	0
30	2	PhaseContrast	1216	47567
30	2	GFP	1216	0
30	3	PhaseContrast	1228	49139
30	3	GFP	1228	477
30	4	PhaseContrast	768	28439
30	4	GFP	768	0
30	5	PhaseContrast	894	35585
30	5	GFP	894	129
30	6	PhaseContrast	765	28907
30	6	GFP	765	357
30	7	PhaseContrast	693	25202
30	7	GFP	693	220
30	8	PhaseContrast	520	20714
30	8	GFP	520	268
30	9	PhaseContrast	455	17990
30	9	GFP	455	292
30	10	PhaseContrast	296	13009
30	10	GFP	296	35
30	11	PhaseContrast	350	15150
30	11	GFP	350	853
30	12	PhaseContrast	352	13310
30	12	GFP	352	410
30	13	PhaseContrast	458	16668
30	13	GFP	458	22
30	14	PhaseContrast	318	11461
30	14	GFP	318	277
31	0	PhaseContrast	500	13623
31	0	GFP	500	19
31	1	PhaseContrast	279	10702
31	1	GFP	279	0
31	2	PhaseContrast	430	18580
31	2	GFP	430	1967
31	3	PhaseContrast	476	21667
31	3	GFP	476	35
31	4	PhaseContrast	375	14729
31	4	GFP	375	0
31	5	PhaseContrast	366	13316
31	5	GFP	366	77
31	6	PhaseContrast	432	14949
31	6	GFP	432	271
31	7	PhaseContrast	502	19890
31	7	GFP	502	783
31	8	PhaseContrast	554	18557
31	8	GFP	554	302
31	9	PhaseContrast	336	12015
31	9	GFP	336	81
31	10	PhaseContrast	393	14068
31	10	GFP	393	338
31	11	PhaseContrast	397	14841
31	11	GFP	397	347
31	12	PhaseContrast	392	11270
31	12	GFP	392	421
31	13	PhaseContrast	474	16288
31	13	GFP	474	435
31	14	PhaseContrast	522	18071
31	14	GFP	522	235
31	15	PhaseContrast	539	18709
31	15	GFP	539	523
31	16	PhaseContrast	556	20455
31	16	GFP	556	812
31	17	PhaseContrast	620	23359
31	17	GFP	620	669
31	18	PhaseContrast	662	22070
31	18	GFP	662	4115
31	19	PhaseContrast	724	26036
31	19	GFP	724	782
31	20	PhaseContrast	731	27284
31	20	GFP	731	256
31	21	PhaseContrast	754	25373
31	21	GFP	754	241
31	22	PhaseContrast	755	26884
31	22	GFP	755	281
31	23	PhaseContrast	471	19038
31	23	GFP	471	4762
31	24	PhaseContrast	468	19879
31	24	GFP	468	4831
32	0	PhaseContrast	421	13409
32	0	GFP	421	0
32	1	PhaseContrast	304	12323
32	1	GFP	304	1
32	2	PhaseContrast	396	15141
32	2	GFP	396	512
32	3	PhaseContrast	74	6053
32	3	GFP	74	21
32	4	PhaseContrast	314	11986
32	4	GFP	314	22
32	5	PhaseContrast	489	20132
32	5	GFP	489	7
32	6	PhaseContrast	345	14630
32	6	GFP	345	0
32	7	PhaseContrast	275	10333
32	7	GFP	275	0
32	8	PhaseContrast	493	21801
32	8	GFP	493	2875
32	9	PhaseContrast	441	16075
32	9	GFP	441	0
32	10	PhaseContrast	468	17291
32	10	GFP	468	1
32	11	PhaseContrast	385	16930
32	11	GFP	385	3228
32	12	PhaseContrast	566	22336
32	12	GFP	566	7868
32	13	PhaseContrast	634	26298
32	13	GFP	634	4628
32	14	PhaseContrast	512	16018
32	14	GFP	512	257
32	15	PhaseContrast	531	17424
32	15	GFP	531	388
32	16	PhaseContrast	435	16541
32	16	GFP	435	101
32	17	PhaseContrast	526	18486
32	17	GFP	526	24
32	18	PhaseContrast	445	19308
32	18	GFP	445	41
32	19	PhaseContrast	429	15934
32	19	GFP	429	366
32	20	PhaseContrast	361	15538
32	20	GFP	361	1676
32	21	PhaseContrast	393	15787
32	21	GFP	393	309
32	22	PhaseContrast	47	2758
32	22	GFP	47	16
33	0	PhaseContrast	809	26648
33	0	GFP	809	0
33	1	PhaseContrast	871	30725
33	1	GFP	871	7
33	2	PhaseContrast	687	24975
33	2	GFP	687	0
33	3	PhaseContrast	660	24919
33	3	GFP	660	1
33	4	PhaseContrast	477	22052
33	4	GFP	477	0
33	5	PhaseContrast	424	15550
33	5	GFP	424	0
33	6	PhaseContrast	353	11692
33	6	GFP	353	69
33	7	PhaseContrast	394	13961
33	7	GFP	394	141
33	8	PhaseContrast	486	14234
33	8	GFP	486	25
33	9	PhaseContrast	544	15316
33	9	GFP	544	43
33	10	PhaseContrast	518	16120
33	10	GFP	518	16
33	11	PhaseContrast	654	20289
33	11	GFP	654	4247
33	12	PhaseContrast	637	25244
33	12	GFP	637	4280
33	13	PhaseContrast	668	23874
33	13	GFP	668	5516
33	14	PhaseContrast	695	24151
33	14	GFP	695	10958
33	15	PhaseContrast	912	39583
33	15	GFP	912	13753
33	16	PhaseContrast	998	42428
33	16	GFP	998	13567
33	17	PhaseContrast	1026	40701
33	17	GFP	1026	14718
33	18	PhaseContrast	1073	41754
33	18	GFP	1073	14486
33	19	PhaseContrast	1204	44602
33	19	GFP	1204	16383
33	20	PhaseContrast	1349	50858
33	20	GFP	1349	17700
33	21	PhaseContrast	1557	62240
33	21	GFP	1557	20021
33	22	PhaseContrast	1762	64460
33	22	GFP	1762	20881
33	23	PhaseContrast	1741	65122
33	23	GFP	1741	16823
33	24	PhaseContrast	1273	45326
33	24	GFP	1273	9285
34	0	PhaseContrast	466	16772
34	0	GFP	466	2
34	1	PhaseContrast	317	14408
34	1	GFP	317	643
34	2	PhaseContrast	390	17069
34	2	GFP	390	551
34	3	PhaseContrast	393	16948
34	3	GFP	393	578
34	4	PhaseContrast	257	10918
34	4	GFP	257	0
34	5	PhaseContrast	315	12382
34	5	GFP	315	2
34	6	PhaseContrast	177	9061
34	6	GFP	177	7
34	7	PhaseContrast	160	7788
34	7	GFP	160	574
34	8	PhaseContrast	289	14075
34	8	GFP	289	1888
34	9	PhaseContrast	164	8831
34	9	GFP	164	1018
34	10	PhaseContrast	159	9721
34	10	GFP	159	858
34	11	PhaseContrast	34	1583
34	11	GFP	34	3
34	12	PhaseContrast	214	16299
34	12	GFP	214	411
34	13	PhaseContrast	334	13896
34	13	GFP	334	320
34	14	PhaseContrast	307	12817
34	14	GFP	307	1017
34	15	PhaseContrast	325	13206
34	15	GFP	325	2968
34	16	PhaseContrast	332	14522
34	16	GFP	332	6524
34	17	PhaseContrast	356	16736
34	17	GFP	356	8834
34	18	PhaseContrast	368	18153
34	18	GFP	368	10843
34	19	PhaseContrast	351	13993
34	19	GFP	351	12452
34	20	PhaseContrast	394	16113
34	20	GFP	394	13076
34	21	PhaseContrast	387	15154
34	21	GFP	387	15847
34	22	PhaseContrast	375	14022
34	22	GFP	375	15732
34	23	PhaseContrast	401	19458
34	23	GFP	401	16647
34	24	PhaseContrast	479	28137
34	24	GFP	479	9616
35	0	PhaseContrast	670	21801
35	0	GFP	670	1
35	1	PhaseContrast	661	24526
35	1	GFP	661	39
35	2	PhaseContrast	593	25528
35	2	GFP	593	32
35	3	PhaseContrast	565	22033
35	3	GFP	565	319
35	4	PhaseContrast	591	20316
35	4	GFP	591	331
35	5	PhaseContrast	665	22987
35	5	GFP	665	582
35	6	PhaseContrast	672	27172
35	6	GFP	672	157
35	7	PhaseContrast	675	23971
35	7	GFP	675	201
35	8	PhaseContrast	524	16455
35	8	GFP	524	492
35	9	PhaseContrast	509	18918
35	9	GFP	509	455
35	10	PhaseContrast	524	19431
35	10	GFP	524	492
35	11	PhaseContrast	535	18711
35	11	GFP	535	666
35	12	PhaseContrast	575	18954
35	12	GFP	575	476
35	13	PhaseContrast	653	22408
35	13	GFP	653	252
35	14	PhaseContrast	637	25643
35	14	GFP	637	10222
35	15	PhaseContrast	697	24563
35	15	GFP	697	3777
35	16	PhaseContrast	694	23797
35	16	GFP	694	3056
35	17	PhaseContrast	587	24149
35	17	GFP	587	1554
35	18	PhaseContrast	542	20347
35	18	GFP	542	1543
35	19	PhaseContrast	494	15578
35	19	GFP	494	4901
35	20	PhaseContrast	473	18381
35	20	GFP	473	2616
35	21	PhaseContrast	401	15234
35	21	GFP	401	2534
35	22	PhaseContrast	412	15487
35	22	GFP	412	2375
35	23	PhaseContrast	403	12329
35	23	GFP	403	16144
35	24	PhaseContrast	380	12957
35	24	GFP	380	1694
36	0	PhaseContrast	676	24396
36	0	GFP	676	0
36	1	PhaseContrast	631	25086
36	1	GFP	631	0
36	2	PhaseContrast	770	29812
36	2	GFP	770	33
36	3	PhaseContrast	797	30243
36	3	GFP	797	19
36	4	PhaseContrast	775	25859
36	4	GFP	775	3
36	5	PhaseContrast	626	20882
36	5	GFP	626	3
36	6	PhaseContrast	641	19812
36	6	GFP	641	54
36	7	PhaseContrast	672	22915
36	7	GFP	672	869
36	8	PhaseContrast	714	26429
36	8	GFP	714	304
36	9	PhaseContrast	605	20467
36	9	GFP	605	185
36	10	PhaseContrast	623	19516
36	10	GFP	623	6105
36	11	PhaseContrast	650	27352
36	11	GFP	650	6122
36	12	PhaseContrast	522	18195
36	12	GFP	522	1862
36	13	PhaseContrast	621	25370
36	13	GFP	621	587
36	14	PhaseContrast	615	25901
36	14	GFP	615	388
36	15	PhaseContrast	601	18205
36	15	GFP	601	681
36	16	PhaseContrast	527	20823
36	16	GFP	527	71
36	17	PhaseContrast	508	22474
36	17	GFP	508	760
36	18	PhaseContrast	571	19674
36	18	GFP	571	3294
36	19	PhaseContrast	621	22977
36	19	GFP	621	20330
36	20	PhaseContrast	513	17493
36	20	GFP	513	5617
36	21	PhaseContrast	570	19133
36	21	GFP	570	10931
36	22	PhaseContrast	620	21640
36	22	GFP	620	11954
36	23	PhaseContrast	681	29771
36	23	GFP	681	16755
36	24	PhaseContrast	532	18329
36	24	GFP	532	4875
37	0	PhaseContrast	908	26508
37	0	GFP	908	1
37	1	PhaseContrast	977	35544
37	1	GFP	977	0
37	2	PhaseContrast	689	26159
37	2	GFP	689	33
37	3	PhaseContrast	572	25075
37	3	GFP	572	1
37	4	PhaseContrast	499	20149
37	4	GFP	499	1
37	5	PhaseContrast	587	20681
37	5	GFP	587	3984
37	6	PhaseContrast	625	24961
37	6	GFP	625	16408
37	7	PhaseContrast	636	25802
37	7	GFP	636	22657
37	8	PhaseContrast	682	29973
37	8	GFP	682	121
37	9	PhaseContrast	648	18557
37	9	GFP	648	116
37	10	PhaseContrast	683	23947
37	10	GFP	683	4288
37	11	PhaseContrast	745	29648
37	11	GFP	745	4094
37	12	PhaseContrast	631	22826
37	12	GFP	631	173
37	13	PhaseContrast	521	20596
37	13	GFP	521	108
37	14	PhaseContrast	392	15751
37	14	GFP	392	69
37	15	PhaseContrast	313	11909
37	15	GFP	313	1606
37	16	PhaseContrast	432	12472
37	16	GFP	432	4480
37	17	PhaseContrast	398	17848
37	17	GFP	398	2987
37	18	PhaseContrast	394	14227
37	18	GFP	394	3308
37	19	PhaseContrast	515	17691
37	19	GFP	515	15465
37	20	PhaseContrast	506	19347
37	20	GFP	506	17104
37	21	PhaseContrast	531	19964
37	21	GFP	531	18921
37	22	PhaseContrast	523	18077
37	22	GFP	523	17447
37	23	PhaseContrast	556	22829
37	23	GFP	556	21517
37	24	PhaseContrast	582	30584
37	24	GFP	582	22621
38	0	PhaseContrast	481	14543
38	0	GFP	481	0
38	1	PhaseContrast	526	15866
38	1	GFP	526	483
38	2	PhaseContrast	539	19553
38	2	GFP	539	4324
38	3	PhaseContrast	595	21933
38	3	GFP	595	5497
38	4	PhaseContrast	641	22201
38	4	GFP	641	5645
38	5	PhaseContrast	719	21437
38	5	GFP	719	4167
38	6	PhaseContrast	625	18104
38	6	GFP	625	2263
38	7	PhaseContrast	796	22426
38	7	GFP	796	0
38	8	PhaseContrast	794	28342
38	8	GFP	794	0
38	9	PhaseContrast	840	26310
38	9	GFP	840	0
38	10	PhaseContrast	730	25027
38	10	GFP	730	0
38	11	PhaseContrast	676	22965
38	11	GFP	676	5
38	12	PhaseContrast	671	16124
38	12	GFP	671	3164
38	13	PhaseContrast	707	20738
38	13	GFP	707	2060
38	14	PhaseContrast	622	18025
38	14	GFP	622	0
38	15	PhaseContrast	741	22946
38	15	GFP	741	0
38	16	PhaseContrast	746	22676
38	16	GFP	746	0
38	17	PhaseContrast	631	17287
38	17	GFP	631	0
38	18	PhaseContrast	326	13794
38	18	GFP	326	43
38	19	PhaseContrast	187	9608
38	19	GFP	187	240
38	20	PhaseContrast	274	8295
38	20	GFP	274	1461
38	21	PhaseContrast	470	14043
38	21	GFP	470	8522
38	22	PhaseContrast	544	19274
38	22	GFP	544	10621
38	23	PhaseContrast	546	19898
38	23	GFP	546	9945
38	24	PhaseContrast	541	17281
38	24	GFP	541	8455
39	0	PhaseContrast	405	14150
39	0	GFP	405	0
39	1	PhaseContrast	481	16520
39	1	GFP	481	417
39	2	PhaseContrast	445	16119
39	2	GFP	445	2
39	3	PhaseContrast	165	10701
39	3	GFP	165	5
39	4	PhaseContrast	364	14646
39	4	GFP	364	944
39	5	PhaseContrast	375	15483
39	5	GFP	375	2807
39	6	PhaseContrast	409	16481
39	6	GFP	409	2570
39	7	PhaseContrast	416	14928
39	7	GFP	416	2397
39	8	PhaseContrast	468	19171
39	8	GFP	468	640
39	9	PhaseContrast	610	20341
39	9	GFP	610	2569
39	10	PhaseContrast	522	17737
39	10	GFP	522	3063
39	11	PhaseContrast	472	15660
39	11	GFP	472	3123
39	12	PhaseContrast	383	18817
39	12	GFP	383	5009
39	13	PhaseContrast	197	8591
39	13	GFP	197	947
39	14	PhaseContrast	193	8748
39	14	GFP	193	1994
39	15	PhaseContrast	302	12791
39	15	GFP	302	2032
39	16	PhaseContrast	230	10485
39	16	GFP	230	1277
39	17	PhaseContrast	352	13707
39	17	GFP	352	2400
39	18	PhaseContrast	238	9909
39	18	GFP	238	2153
39	19	PhaseContrast	225	11647
39	19	GFP	225	4669
39	20	PhaseContrast	224	9624
39	20	GFP	224	4093
39	21	PhaseContrast	283	11130
39	21	GFP	283	4709
39	22	PhaseContrast	287	8340
39	22	GFP	287	422
39	23	PhaseContrast	388	14626
39	23	GFP	388	1442
39	24	PhaseContrast	435	15275
39	24	GFP	435	1322
40	0	PhaseContrast	662	20490
40	0	GFP	662	0
40	1	PhaseContrast	561	19675
40	1	GFP	561	0
40	2	PhaseContrast	630	24740
40	2	GFP	630	1
40	3	PhaseContrast	676	22869
40	3	GFP	676	2
40	4	PhaseContrast	782	26934
40	4	GFP	782	1
40	5	PhaseContrast	775	25043
40	5	GFP	775	0
40	6	PhaseContrast	803	29156
40	6	GFP	803	0
40	7	PhaseContrast	771	26286
40	7	GFP	771	0
40	8	PhaseContrast	693	22069
40	8	GFP	693	0
40	9	PhaseContrast	502	20074
40	9	GFP	502	0
40	10	PhaseContrast	394	13665
40	10	GFP	394	0
40	11	PhaseContrast	332	12189
40	11	GFP	332	0
40	12	PhaseContrast	326	11018
40	12	GFP	326	214
40	13	PhaseContrast	186	9979
40	13	GFP	186	146
40	14	PhaseContrast	390	16266
40	14	GFP	390	66
40	15	PhaseContrast	199	7606
40	15	GFP	199	442
40	16	PhaseContrast	93	6203
40	16	GFP	93	218
40	17	PhaseContrast	119	10668
40	17	GFP	119	138
40	18	PhaseContrast	199	14562
40	18	GFP	199	1351
40	19	PhaseContrast	266	12352
40	19	GFP	266	1701
40	20	PhaseContrast	287	15019
40	20	GFP	287	2608
40	21	PhaseContrast	292	13884
40	21	GFP	292	4386
40	22	PhaseContrast	305	16719
40	22	GFP	305	6873
40	23	PhaseContrast	382	25024
40	23	GFP	382	7468
40	24	PhaseContrast	242	8272
40	24	GFP	242	5796
41	0	PhaseContrast	234	6312
41	0	GFP	234	0
41	1	PhaseContrast	182	7500
41	1	GFP	182	0
41	2	PhaseContrast	211	11481
41	2	GFP	211	0
41	3	PhaseContrast	393	13075
41	3	GFP	393	0
41	4	PhaseContrast	449	13405
41	4	GFP	449	0
41	5	PhaseContrast	341	10458
41	5	GFP	341	0
41	6	PhaseContrast	144	6626
41	6	GFP	144	0
41	7	PhaseContrast	331	10579
41	7	GFP	331	7
41	8	PhaseContrast	228	9477
41	8	GFP	228	258
41	9	PhaseContrast	333	14223
41	9	GFP	333	4663
41	10	PhaseContrast	229	10951
41	10	GFP	229	485
41	11	PhaseContrast	287	10315
41	11	GFP	287	895
41	12	PhaseContrast	374	14374
41	12	GFP	374	1252
41	13	PhaseContrast	421	15668
41	13	GFP	421	1819
41	14	PhaseContrast	293	9862
41	14	GFP	293	3352
41	15	PhaseContrast	431	14487
41	15	GFP	431	5643
41	16	PhaseContrast	516	18584
41	16	GFP	516	5718
41	17	PhaseContrast	394	15000
41	17	GFP	394	7492
41	18	PhaseContrast	400	17291
41	18	GFP	400	5582
41	19	PhaseContrast	424	17490
41	19	GFP	424	7649
41	20	PhaseContrast	435	20236
41	20	GFP	435	11859
41	21	PhaseContrast	429	20486
41	21	GFP	429	9311
41	22	PhaseContrast	443	22147
41	22	GFP	443	7533
41	23	PhaseContrast	430	20126
41	23	GFP	430	8169
41	24	PhaseContrast	472	18770
41	24	GFP	472	8242
42	0	PhaseContrast	647	22928
42	0	GFP	647	3
42	1	PhaseContrast	677	24840
42	1	GFP	677	2
42	2	PhaseContrast	666	26213
42	2	GFP	666	13032
42	3	PhaseContrast	708	33112
42	3	GFP	708	11734
42	4	PhaseContrast	481	18803
42	4	GFP	481	162
42	5	PhaseContrast	460	16314
42	5	GFP	460	1
42	6	PhaseContrast	540	17838
42	6	GFP	540	3
42	7	PhaseContrast	434	15701
42	7	GFP	434	3214
42	8	PhaseContrast	387	16741
42	8	GFP	387	0
42	9	PhaseContrast	228	9105
42	9	GFP	228	0
42	10	PhaseContrast	344	15838
42	10	GFP	344	0
43	0	PhaseContrast	176	8581
43	0	GFP	176	0
43	1	PhaseContrast	279	12289
43	1	GFP	279	96
43	2	PhaseContrast	181	8432
43	2	GFP	181	7
43	3	PhaseContrast	249	11019
43	3	GFP	249	193
43	4	PhaseContrast	295	13178
43	4	GFP	295	83
43	5	PhaseContrast	395	13770
43	5	GFP	395	2
43	6	PhaseContrast	425	15899
43	6	GFP	425	376
43	7	PhaseContrast	431	12247
43	7	GFP	431	384
43	8	PhaseContrast	413	13064
43	8	GFP	413	293
43	9	PhaseContrast	526	19008
43	9	GFP	526	866
43	10	PhaseContrast	573	18576
43	10	GFP	573	21403
43	11	PhaseContrast	529	19572
43	11	GFP	529	892
43	12	PhaseContrast	679	21987
43	12	GFP	679	12672
43	13	PhaseContrast	715	26664
43	13	GFP	715	13906
43	14	PhaseContrast	644	24461
43	14	GFP	644	24615
43	15	PhaseContrast	585	23426
43	15	GFP	585	14278
43	16	PhaseContrast	554	19296
43	16	GFP	554	2500
43	17	PhaseContrast	500	18854
43	17	GFP	500	7570
43	18	PhaseContrast	598	26714
43	18	GFP	598	10379
43	19	PhaseContrast	780	29471
43	19	GFP	780	8937
43	20	PhaseContrast	702	25418
43	20	GFP	702	15345
43	21	PhaseContrast	835	29676
43	21	GFP	835	2196
43	22	PhaseContrast	778	23525
43	22	GFP	778	11731
43	23	PhaseContrast	805	28613
43	23	GFP	805	9768
43	24	PhaseContrast	543	15926
43	24	GFP	543	1868
44	0	PhaseContrast	816	25930
44	0	GFP	816	1480
44	1	PhaseContrast	673	26254
44	1	GFP	673	17890
44	2	PhaseContrast	655	25048
44	2	GFP	655	537
44	3	PhaseContrast	667	27326
44	3	GFP	667	138
44	4	PhaseContrast	596	21121
44	4	GFP	596	2600
44	5	PhaseContrast	625	21104
44	5	GFP	625	6247
44	6	PhaseContrast	644	23058
[truncated: 16,617 more rows]

## Sheet: Fig 4E Replicate4 1mM
Cell	Time	Channel	Area	Total Intensity
1	22	PhaseContrast	43	3333
1	22	GFP	43	10
1	23	PhaseContrast	120	8900
1	23	GFP	120	579
1	24	PhaseContrast	293	9627
1	24	GFP	293	0
2	0	PhaseContrast	982	20671
2	0	GFP	982	2649
2	1	PhaseContrast	1000	28121
2	1	GFP	1000	1291
2	2	PhaseContrast	1036	30746
2	2	GFP	1036	1430
2	3	PhaseContrast	978	25943
2	3	GFP	978	1267
2	4	PhaseContrast	960	26745
2	4	GFP	960	649
2	5	PhaseContrast	952	25038
2	5	GFP	952	746
2	6	PhaseContrast	933	26759
2	6	GFP	933	687
2	7	PhaseContrast	924	26080
2	7	GFP	924	942
2	8	PhaseContrast	971	30260
2	8	GFP	971	803
2	9	PhaseContrast	935	28966
2	9	GFP	935	857
2	10	PhaseContrast	910	30404
2	10	GFP	910	1424
2	11	PhaseContrast	918	30294
2	11	GFP	918	2142
2	12	PhaseContrast	891	26145
2	12	GFP	891	3621
2	13	PhaseContrast	897	27635
2	13	GFP	897	4382
2	14	PhaseContrast	933	31209
2	14	GFP	933	4481
2	15	PhaseContrast	903	30501
2	15	GFP	903	4008
2	16	PhaseContrast	935	30848
2	16	GFP	935	2485
2	17	PhaseContrast	966	30624
2	17	GFP	966	3290
2	18	PhaseContrast	989	35279
2	18	GFP	989	2669
2	19	PhaseContrast	918	31621
2	19	GFP	918	2217
2	20	PhaseContrast	939	31647
2	20	GFP	939	2192
2	21	PhaseContrast	960	33261
2	21	GFP	960	3286
2	22	PhaseContrast	915	31342
2	22	GFP	915	2897
2	23	PhaseContrast	947	39863
2	23	GFP	947	2770
2	24	PhaseContrast	905	32483
2	24	GFP	905	2137
3	0	PhaseContrast	204	4942
3	0	GFP	204	434
3	1	PhaseContrast	441	11868
3	1	GFP	441	669
3	2	PhaseContrast	523	16313
3	2	GFP	523	757
3	3	PhaseContrast	562	17911
3	3	GFP	562	835
3	4	PhaseContrast	586	16450
3	4	GFP	586	732
3	5	PhaseContrast	483	14845
3	5	GFP	483	110
3	6	PhaseContrast	443	15458
3	6	GFP	443	648
3	7	PhaseContrast	433	13497
3	7	GFP	433	1965
3	8	PhaseContrast	516	20946
3	8	GFP	516	2870
3	9	PhaseContrast	563	17148
3	9	GFP	563	2480
3	10	PhaseContrast	627	18952
3	10	GFP	627	2533
3	11	PhaseContrast	649	19087
3	11	GFP	649	3458
3	12	PhaseContrast	615	17725
3	12	GFP	615	3255
3	13	PhaseContrast	661	20137
3	13	GFP	661	3961
3	14	PhaseContrast	657	20547
3	14	GFP	657	2319
3	15	PhaseContrast	671	22486
3	15	GFP	671	2905
3	16	PhaseContrast	686	22127
3	16	GFP	686	3666
3	17	PhaseContrast	657	20572
3	17	GFP	657	3559
3	18	PhaseContrast	663	22225
3	18	GFP	663	2461
3	19	PhaseContrast	664	21103
3	19	GFP	664	2026
3	20	PhaseContrast	677	20858
3	20	GFP	677	2339
3	21	PhaseContrast	726	24087
3	21	GFP	726	2453
3	22	PhaseContrast	583	22765
3	22	GFP	583	4640
3	23	PhaseContrast	517	18364
3	23	GFP	517	6361
3	24	PhaseContrast	552	16628
3	24	GFP	552	5859
4	4	PhaseContrast	247	6294
4	4	GFP	247	0
4	5	PhaseContrast	265	10133
4	5	GFP	265	29
4	6	PhaseContrast	408	13038
4	6	GFP	408	36
4	7	PhaseContrast	461	14022
4	7	GFP	461	31
4	8	PhaseContrast	547	16748
4	8	GFP	547	15
4	9	PhaseContrast	627	19752
4	9	GFP	627	11
4	10	PhaseContrast	624	17801
4	10	GFP	624	4
4	11	PhaseContrast	627	20271
4	11	GFP	627	26
4	12	PhaseContrast	656	20803
4	12	GFP	656	15
4	13	PhaseContrast	615	17623
4	13	GFP	615	48
4	14	PhaseContrast	643	20148
4	14	GFP	643	2
4	15	PhaseContrast	679	19025
4	15	GFP	679	48
4	16	PhaseContrast	702	23346
4	16	GFP	702	27
4	17	PhaseContrast	688	25338
4	17	GFP	688	122
4	18	PhaseContrast	713	25397
4	18	GFP	713	449
4	19	PhaseContrast	707	21052
4	19	GFP	707	502
4	20	PhaseContrast	604	20857
4	20	GFP	604	156
4	21	PhaseContrast	568	20090
4	21	GFP	568	75
4	22	PhaseContrast	458	18223
4	22	GFP	458	4587
4	23	PhaseContrast	471	21938
4	23	GFP	471	1273
4	24	PhaseContrast	420	16203
4	24	GFP	420	1011
5	0	PhaseContrast	585	13095
5	0	GFP	585	1169
5	1	PhaseContrast	674	22316
5	1	GFP	674	1206
5	2	PhaseContrast	698	26027
5	2	GFP	698	2154
5	3	PhaseContrast	686	23133
5	3	GFP	686	3021
5	4	PhaseContrast	609	27378
5	4	GFP	609	2678
5	5	PhaseContrast	629	22541
5	5	GFP	629	2991
5	6	PhaseContrast	650	22475
5	6	GFP	650	2416
5	7	PhaseContrast	617	19734
5	7	GFP	617	2286
5	8	PhaseContrast	674	23115
5	8	GFP	674	3271
5	9	PhaseContrast	678	21683
5	9	GFP	678	2772
5	10	PhaseContrast	656	21672
5	10	GFP	656	3721
5	11	PhaseContrast	659	24675
5	11	GFP	659	5176
5	12	PhaseContrast	656	23148
5	12	GFP	656	7379
5	13	PhaseContrast	669	27232
5	13	GFP	669	8904
5	14	PhaseContrast	704	26308
5	14	GFP	704	7762
5	15	PhaseContrast	740	26848
5	15	GFP	740	9095
5	16	PhaseContrast	713	26870
5	16	GFP	713	9358
5	17	PhaseContrast	711	29176
5	17	GFP	711	10061
5	18	PhaseContrast	729	28481
5	18	GFP	729	8706
5	19	PhaseContrast	786	35385
5	19	GFP	786	9808
5	20	PhaseContrast	736	31013
5	20	GFP	736	9512
5	21	PhaseContrast	759	36068
5	21	GFP	759	9450
5	22	PhaseContrast	782	32845
5	22	GFP	782	8027
5	23	PhaseContrast	783	34590
5	23	GFP	783	9066
5	24	PhaseContrast	749	33991
5	24	GFP	749	9901
6	0	PhaseContrast	630	23844
6	0	GFP	630	22188
6	1	PhaseContrast	636	26164
6	1	GFP	636	21169
6	2	PhaseContrast	646	28578
6	2	GFP	646	25986
6	3	PhaseContrast	642	25905
6	3	GFP	642	33279
6	4	PhaseContrast	656	24616
6	4	GFP	656	36368
6	5	PhaseContrast	624	19948
6	5	GFP	624	31602
6	6	PhaseContrast	626	19946
6	6	GFP	626	34352
6	7	PhaseContrast	634	21162
6	7	GFP	634	35462
6	8	PhaseContrast	658	22981
6	8	GFP	658	41330
6	9	PhaseContrast	659	23216
6	9	GFP	659	39913
6	10	PhaseContrast	646	20734
6	10	GFP	646	40769
6	11	PhaseContrast	655	22679
6	11	GFP	655	42543
6	12	PhaseContrast	681	24264
6	12	GFP	681	48921
6	13	PhaseContrast	672	21911
6	13	GFP	672	47468
6	14	PhaseContrast	696	22802
6	14	GFP	696	49352
6	15	PhaseContrast	712	28448
6	15	GFP	712	53437
6	16	PhaseContrast	715	26250
6	16	GFP	715	55857
6	17	PhaseContrast	733	27903
6	17	GFP	733	62377
6	18	PhaseContrast	705	27588
6	18	GFP	705	58718
6	19	PhaseContrast	720	32337
6	19	GFP	720	65286
6	20	PhaseContrast	684	23940
6	20	GFP	684	65050
6	21	PhaseContrast	740	30921
6	21	GFP	740	67814
6	22	PhaseContrast	747	27374
6	22	GFP	747	68082
6	23	PhaseContrast	747	27829
6	23	GFP	747	74322
6	24	PhaseContrast	724	23453
6	24	GFP	724	73046
7	0	PhaseContrast	442	16321
7	0	GFP	442	10008
7	1	PhaseContrast	504	19686
7	1	GFP	504	9749
7	2	PhaseContrast	560	24645
7	2	GFP	560	10852
7	3	PhaseContrast	634	24776
7	3	GFP	634	13116
7	4	PhaseContrast	624	23161
7	4	GFP	624	11006
7	5	PhaseContrast	585	20772
7	5	GFP	585	8763
7	6	PhaseContrast	596	20810
7	6	GFP	596	9668
7	7	PhaseContrast	674	25960
7	7	GFP	674	10972
7	8	PhaseContrast	704	23511
7	8	GFP	704	10972
7	9	PhaseContrast	699	28421
7	9	GFP	699	9864
7	10	PhaseContrast	710	29111
7	10	GFP	710	10484
7	11	PhaseContrast	759	28857
7	11	GFP	759	12248
7	12	PhaseContrast	719	28320
7	12	GFP	719	12145
7	13	PhaseContrast	726	29255
7	13	GFP	726	12020
7	14	PhaseContrast	763	30495
7	14	GFP	763	11664
7	15	PhaseContrast	765	32635
7	15	GFP	765	10322
7	16	PhaseContrast	713	26176
7	16	GFP	713	10421
7	17	PhaseContrast	754	25337
7	17	GFP	754	11879
7	18	PhaseContrast	800	30469
7	18	GFP	800	11494
7	19	PhaseContrast	783	32277
7	19	GFP	783	11348
7	20	PhaseContrast	778	31655
7	20	GFP	778	12561
7	21	PhaseContrast	811	30710
7	21	GFP	811	11782
7	22	PhaseContrast	781	28155
7	22	GFP	781	7592
7	23	PhaseContrast	787	27512
7	23	GFP	787	4899
7	24	PhaseContrast	790	26317
7	24	GFP	790	4731
8	0	PhaseContrast	1002	23910
8	0	GFP	1002	13879
8	1	PhaseContrast	1026	24490
8	1	GFP	1026	13090
8	2	PhaseContrast	999	21831
8	2	GFP	999	11292
8	3	PhaseContrast	992	27373
8	3	GFP	992	9017
8	4	PhaseContrast	958	24979
8	4	GFP	958	7057
8	5	PhaseContrast	985	27315
8	5	GFP	985	9977
8	6	PhaseContrast	963	28561
8	6	GFP	963	19493
8	7	PhaseContrast	956	29064
8	7	GFP	956	25725
8	8	PhaseContrast	986	32392
8	8	GFP	986	29508
8	9	PhaseContrast	964	32213
8	9	GFP	964	29324
8	10	PhaseContrast	975	36075
8	10	GFP	975	33770
8	11	PhaseContrast	967	34338
8	11	GFP	967	42437
8	12	PhaseContrast	981	36194
8	12	GFP	981	44611
8	13	PhaseContrast	985	36353
8	13	GFP	985	43760
8	14	PhaseContrast	1010	39018
8	14	GFP	1010	46875
8	15	PhaseContrast	1031	42468
8	15	GFP	1031	56836
8	16	PhaseContrast	1022	37339
8	16	GFP	1022	62973
8	17	PhaseContrast	1043	41592
8	17	GFP	1043	64430
8	18	PhaseContrast	1017	41045
8	18	GFP	1017	61807
8	19	PhaseContrast	1008	33785
8	19	GFP	1008	72992
8	20	PhaseContrast	1010	34440
8	20	GFP	1010	75337
8	21	PhaseContrast	1026	38025
8	21	GFP	1026	73131
8	22	PhaseContrast	994	34392
8	22	GFP	994	77114
8	23	PhaseContrast	1019	37005
8	23	GFP	1019	91265
8	24	PhaseContrast	1053	39061
8	24	GFP	1053	98182
9	0	PhaseContrast	64	1076
9	0	GFP	64	0
9	1	PhaseContrast	291	4975
9	1	GFP	291	0
9	2	PhaseContrast	487	6258
9	2	GFP	487	0
9	3	PhaseContrast	531	7770
9	3	GFP	531	0
9	4	PhaseContrast	526	9728
9	4	GFP	526	0
9	5	PhaseContrast	604	13947
9	5	GFP	604	0
9	6	PhaseContrast	614	15453
9	6	GFP	614	96
9	7	PhaseContrast	628	17140
9	7	GFP	628	115
9	8	PhaseContrast	686	18976
9	8	GFP	686	147
9	9	PhaseContrast	652	18989
9	9	GFP	652	1077
9	10	PhaseContrast	631	20056
9	10	GFP	631	2420
9	11	PhaseContrast	657	22774
9	11	GFP	657	3380
9	12	PhaseContrast	673	23242
9	12	GFP	673	5042
9	13	PhaseContrast	672	23504
9	13	GFP	672	5764
9	14	PhaseContrast	687	28094
9	14	GFP	687	5197
9	15	PhaseContrast	693	27805
9	15	GFP	693	7837
9	16	PhaseContrast	697	27441
9	16	GFP	697	9543
9	17	PhaseContrast	723	28642
9	17	GFP	723	9595
9	18	PhaseContrast	718	28291
9	18	GFP	718	13440
9	19	PhaseContrast	742	29649
9	19	GFP	742	16471
9	20	PhaseContrast	788	26868
9	20	GFP	788	15475
9	21	PhaseContrast	838	28991
9	21	GFP	838	15154
9	22	PhaseContrast	889	37849
9	22	GFP	889	21003
9	23	PhaseContrast	926	41383
9	23	GFP	926	20756
9	24	PhaseContrast	900	37083
9	24	GFP	900	33203
10	0	PhaseContrast	802	25783
10	0	GFP	802	8785
10	1	PhaseContrast	832	32100
10	1	GFP	832	11700
10	2	PhaseContrast	845	33218
10	2	GFP	845	23195
10	3	PhaseContrast	826	30144
10	3	GFP	826	26882
10	4	PhaseContrast	881	32466
10	4	GFP	881	27918
10	5	PhaseContrast	855	28757
10	5	GFP	855	22054
10	6	PhaseContrast	850	27465
10	6	GFP	850	29712
10	7	PhaseContrast	852	27836
10	7	GFP	852	40783
10	8	PhaseContrast	903	33699
10	8	GFP	903	50168
10	9	PhaseContrast	889	32277
10	9	GFP	889	50424
10	10	PhaseContrast	892	32176
10	10	GFP	892	46431
10	11	PhaseContrast	869	29860
10	11	GFP	869	52085
10	12	PhaseContrast	883	31942
10	12	GFP	883	53019
10	13	PhaseContrast	886	27753
10	13	GFP	886	51429
10	14	PhaseContrast	901	31115
10	14	GFP	901	52315
10	15	PhaseContrast	953	35096
10	15	GFP	953	55677
10	16	PhaseContrast	931	32529
10	16	GFP	931	54721
10	17	PhaseContrast	945	35988
10	17	GFP	945	58042
10	18	PhaseContrast	915	30057
10	18	GFP	915	52654
10	19	PhaseContrast	945	33446
10	19	GFP	945	56703
10	20	PhaseContrast	960	37339
10	20	GFP	960	54341
10	21	PhaseContrast	999	39529
10	21	GFP	999	61929
10	22	PhaseContrast	983	37676
10	22	GFP	983	56472
10	23	PhaseContrast	977	37001
10	23	GFP	977	56500
10	24	PhaseContrast	965	37562
10	24	GFP	965	55044
11	0	PhaseContrast	698	18163
11	0	GFP	698	235
11	1	PhaseContrast	660	19854
11	1	GFP	660	50
11	2	PhaseContrast	660	21973
11	2	GFP	660	26
11	3	PhaseContrast	670	19225
11	3	GFP	670	18
11	4	PhaseContrast	708	21137
11	4	GFP	708	14
11	5	PhaseContrast	747	20250
11	5	GFP	747	30
11	6	PhaseContrast	794	24444
11	6	GFP	794	1241
11	7	PhaseContrast	810	26982
11	7	GFP	810	2207
11	8	PhaseContrast	853	28286
11	8	GFP	853	4300
11	9	PhaseContrast	835	24165
11	9	GFP	835	3977
11	10	PhaseContrast	829	23459
11	10	GFP	829	7228
11	11	PhaseContrast	826	23998
11	11	GFP	826	9178
11	12	PhaseContrast	845	26916
11	12	GFP	845	9899
11	13	PhaseContrast	856	27161
11	13	GFP	856	11595
11	14	PhaseContrast	875	30988
11	14	GFP	875	14897
11	15	PhaseContrast	883	29735
11	15	GFP	883	20049
11	16	PhaseContrast	908	29223
11	16	GFP	908	21439
11	17	PhaseContrast	964	35387
11	17	GFP	964	21355
11	18	PhaseContrast	963	37618
11	18	GFP	963	20461
11	19	PhaseContrast	957	37078
11	19	GFP	957	18720
11	20	PhaseContrast	937	42353
11	20	GFP	937	15650
11	21	PhaseContrast	931	43316
11	21	GFP	931	14854
11	22	PhaseContrast	946	44490
11	22	GFP	946	15636
11	23	PhaseContrast	961	45741
11	23	GFP	961	14777
11	24	PhaseContrast	958	41429
11	24	GFP	958	13652
12	0	PhaseContrast	715	23375
12	0	GFP	715	1312
12	1	PhaseContrast	701	26927
12	1	GFP	701	10755
12	2	PhaseContrast	699	29784
12	2	GFP	699	13086
12	3	PhaseContrast	693	25996
12	3	GFP	693	18901
12	4	PhaseContrast	714	30671
12	4	GFP	714	20376
12	5	PhaseContrast	726	28909
12	5	GFP	726	18743
12	6	PhaseContrast	691	25100
12	6	GFP	691	15754
12	7	PhaseContrast	685	26481
12	7	GFP	685	16108
12	8	PhaseContrast	697	28707
12	8	GFP	697	18380
12	9	PhaseContrast	702	34364
12	9	GFP	702	14323
12	10	PhaseContrast	692	28895
12	10	GFP	692	17083
12	11	PhaseContrast	682	28466
12	11	GFP	682	25624
12	12	PhaseContrast	691	29563
12	12	GFP	691	30818
12	13	PhaseContrast	671	24069
12	13	GFP	671	33226
12	14	PhaseContrast	693	27632
12	14	GFP	693	34616
12	15	PhaseContrast	694	29152
12	15	GFP	694	38463
12	16	PhaseContrast	701	31249
12	16	GFP	701	41217
12	17	PhaseContrast	695	32414
12	17	GFP	695	43119
12	18	PhaseContrast	711	32589
12	18	GFP	711	41898
12	19	PhaseContrast	706	35145
12	19	GFP	706	48277
12	20	PhaseContrast	702	28098
12	20	GFP	702	45902
12	21	PhaseContrast	741	30884
12	21	GFP	741	36626
12	22	PhaseContrast	726	25393
12	22	GFP	726	29531
12	23	PhaseContrast	738	26695
12	23	GFP	738	39230
12	24	PhaseContrast	746	27698
12	24	GFP	746	46221
13	0	PhaseContrast	668	17919
13	0	GFP	668	6
13	1	PhaseContrast	868	25116
13	1	GFP	868	1
13	2	PhaseContrast	649	19688
13	2	GFP	649	1
13	3	PhaseContrast	669	23248
13	3	GFP	669	3
13	4	PhaseContrast	596	19454
13	4	GFP	596	657
13	5	PhaseContrast	601	16570
13	5	GFP	601	396
13	6	PhaseContrast	584	19196
13	6	GFP	584	298
13	7	PhaseContrast	628	18675
13	7	GFP	628	363
13	8	PhaseContrast	665	24803
13	8	GFP	665	833
13	9	PhaseContrast	629	22402
13	9	GFP	629	450
13	10	PhaseContrast	610	20765
13	10	GFP	610	452
13	11	PhaseContrast	643	20386
13	11	GFP	643	693
13	12	PhaseContrast	422	14023
13	12	GFP	422	1584
13	13	PhaseContrast	407	14090
13	13	GFP	407	2716
13	14	PhaseContrast	398	16360
13	14	GFP	398	2332
13	15	PhaseContrast	435	17991
13	15	GFP	435	3171
13	16	PhaseContrast	458	12183
13	16	GFP	458	35
13	17	PhaseContrast	525	14950
13	17	GFP	525	232
13	18	PhaseContrast	512	12776
13	18	GFP	512	187
13	19	PhaseContrast	526	15352
13	19	GFP	526	147
13	20	PhaseContrast	547	17378
13	20	GFP	547	88
13	21	PhaseContrast	563	19405
13	21	GFP	563	256
13	22	PhaseContrast	540	20189
13	22	GFP	540	1042
13	23	PhaseContrast	678	29069
13	23	GFP	678	24932
13	24	PhaseContrast	589	21656
13	24	GFP	589	5932
14	0	PhaseContrast	317	11520
14	0	GFP	317	1249
14	1	PhaseContrast	352	14824
14	1	GFP	352	1509
14	2	PhaseContrast	369	15860
14	2	GFP	369	3037
14	3	PhaseContrast	399	18877
14	3	GFP	399	3859
14	4	PhaseContrast	448	20352
14	4	GFP	448	5204
14	5	PhaseContrast	437	16807
14	5	GFP	437	4489
14	6	PhaseContrast	449	14948
14	6	GFP	449	10899
14	7	PhaseContrast	460	14245
14	7	GFP	460	15358
14	8	PhaseContrast	511	19058
14	8	GFP	511	21761
14	9	PhaseContrast	522	22590
14	9	GFP	522	21311
14	10	PhaseContrast	505	14879
14	10	GFP	505	21
14	11	PhaseContrast	555	18344
14	11	GFP	555	85
14	12	PhaseContrast	604	18864
14	12	GFP	604	53
14	13	PhaseContrast	662	21944
14	13	GFP	662	65
14	14	PhaseContrast	656	21360
14	14	GFP	656	47
14	15	PhaseContrast	654	20203
14	15	GFP	654	27
14	16	PhaseContrast	655	20964
14	16	GFP	655	25
14	17	PhaseContrast	684	22841
14	17	GFP	684	577
14	18	PhaseContrast	693	24557
14	18	GFP	693	7343
14	19	PhaseContrast	723	25619
14	19	GFP	723	9780
14	20	PhaseContrast	737	26786
14	20	GFP	737	11263
14	21	PhaseContrast	770	29709
14	21	GFP	770	23173
14	22	PhaseContrast	810	33057
14	22	GFP	810	35164
14	23	PhaseContrast	822	35184
14	23	GFP	822	37048
14	24	PhaseContrast	818	34991
14	24	GFP	818	33658
15	0	PhaseContrast	444	16720
15	0	GFP	444	3672
15	1	PhaseContrast	442	18223
15	1	GFP	442	4399
15	2	PhaseContrast	422	16822
15	2	GFP	422	6259
15	3	PhaseContrast	418	16850
15	3	GFP	418	9573
15	4	PhaseContrast	476	24987
15	4	GFP	476	16217
15	5	PhaseContrast	443	20389
15	5	GFP	443	14228
15	6	PhaseContrast	461	19614
15	6	GFP	461	16029
15	7	PhaseContrast	439	15429
15	7	GFP	439	17615
15	8	PhaseContrast	444	13761
15	8	GFP	444	21208
15	9	PhaseContrast	454	15563
15	9	GFP	454	16298
15	10	PhaseContrast	446	15756
15	10	GFP	446	14502
15	11	PhaseContrast	431	13474
15	11	GFP	431	19392
15	12	PhaseContrast	435	13305
15	12	GFP	435	20829
15	13	PhaseContrast	420	13603
15	13	GFP	420	23451
15	14	PhaseContrast	395	13280
15	14	GFP	395	19781
15	15	PhaseContrast	385	12065
15	15	GFP	385	20109
15	16	PhaseContrast	391	14218
15	16	GFP	391	26220
15	17	PhaseContrast	414	16785
15	17	GFP	414	32735
15	18	PhaseContrast	422	20361
15	18	GFP	422	27964
15	19	PhaseContrast	422	16945
15	19	GFP	422	28553
15	20	PhaseContrast	397	14602
15	20	GFP	397	31034
15	21	PhaseContrast	428	17998
15	21	GFP	428	35414
15	22	PhaseContrast	415	17229
15	22	GFP	415	37152
15	23	PhaseContrast	434	19941
15	23	GFP	434	40543
15	24	PhaseContrast	428	19380
15	24	GFP	428	39296
16	0	PhaseContrast	103	3486
16	0	GFP	103	1
16	1	PhaseContrast	486	13217
16	1	GFP	486	9
16	2	PhaseContrast	634	16491
16	2	GFP	634	16
16	3	PhaseContrast	701	18923
16	3	GFP	701	29
16	4	PhaseContrast	657	13368
16	4	GFP	657	48
16	5	PhaseContrast	689	20294
16	5	GFP	689	63
16	6	PhaseContrast	718	22948
16	6	GFP	718	119
16	7	PhaseContrast	711	22121
16	7	GFP	711	170
16	8	PhaseContrast	812	24272
16	8	GFP	812	186
16	9	PhaseContrast	758	21061
16	9	GFP	758	52
16	10	PhaseContrast	737	24809
16	10	GFP	737	42
16	11	PhaseContrast	750	25043
16	11	GFP	750	41
16	12	PhaseContrast	813	30675
16	12	GFP	813	116
16	13	PhaseContrast	791	28659
16	13	GFP	791	494
16	14	PhaseContrast	789	30872
16	14	GFP	789	782
16	15	PhaseContrast	798	34710
16	15	GFP	798	1573
16	16	PhaseContrast	807	33501
16	16	GFP	807	2345
16	17	PhaseContrast	817	33289
16	17	GFP	817	8453
16	18	PhaseContrast	814	31498
16	18	GFP	814	12241
16	19	PhaseContrast	820	33547
16	19	GFP	820	13984
16	20	PhaseContrast	837	32253
16	20	GFP	837	13919
16	21	PhaseContrast	854	33838
16	21	GFP	854	16478
16	22	PhaseContrast	880	37265
16	22	GFP	880	20684
16	23	PhaseContrast	904	38424
16	23	GFP	904	24169
16	24	PhaseContrast	894	37367
16	24	GFP	894	24602
17	0	PhaseContrast	1352	32760
17	0	GFP	1352	525
17	1	PhaseContrast	1332	36206
17	1	GFP	1332	306
17	2	PhaseContrast	859	22190
17	2	GFP	859	79
17	3	PhaseContrast	923	25784
17	3	GFP	923	171
17	4	PhaseContrast	1337	38545
17	4	GFP	1337	887
17	5	PhaseContrast	1248	34793
17	5	GFP	1248	1163
17	6	PhaseContrast	1311	37309
17	6	GFP	1311	1416
17	7	PhaseContrast	1370	43737
17	7	GFP	1370	3182
17	8	PhaseContrast	1338	42268
17	8	GFP	1338	2306
17	9	PhaseContrast	1285	37497
17	9	GFP	1285	1351
17	10	PhaseContrast	1372	43737
17	10	GFP	1372	1656
17	11	PhaseContrast	1428	45155
17	11	GFP	1428	2726
17	12	PhaseContrast	1361	37858
17	12	GFP	1361	2011
17	13	PhaseContrast	1348	39777
17	13	GFP	1348	2625
17	14	PhaseContrast	1412	43578
17	14	GFP	1412	3940
17	15	PhaseContrast	1480	47246
17	15	GFP	1480	5958
17	16	PhaseContrast	1401	46744
17	16	GFP	1401	5795
17	17	PhaseContrast	1403	48762
17	17	GFP	1403	6736
17	18	PhaseContrast	1435	51477
17	18	GFP	1435	7038
17	19	PhaseContrast	1463	56309
17	19	GFP	1463	7847
17	20	PhaseContrast	1652	73185
17	20	GFP	1652	7466
17	21	PhaseContrast	1407	53977
17	21	GFP	1407	6695
17	22	PhaseContrast	1360	49948
17	22	GFP	1360	7154
17	23	PhaseContrast	1404	54816
17	23	GFP	1404	7696
17	24	PhaseContrast	1444	54058
17	24	GFP	1444	6603
18	0	PhaseContrast	871	30406
18	0	GFP	871	18
18	1	PhaseContrast	901	34440
18	1	GFP	901	2
18	2	PhaseContrast	915	37164
18	2	GFP	915	161
18	3	PhaseContrast	900	36983
18	3	GFP	900	5541
18	4	PhaseContrast	861	29094
18	4	GFP	861	6187
18	5	PhaseContrast	836	31453
18	5	GFP	836	3835
18	6	PhaseContrast	819	32032
18	6	GFP	819	3431
18	7	PhaseContrast	834	31732
18	7	GFP	834	5780
18	8	PhaseContrast	851	31626
18	8	GFP	851	11745
18	9	PhaseContrast	825	26745
18	9	GFP	825	9717
18	10	PhaseContrast	836	26490
18	10	GFP	836	8516
18	11	PhaseContrast	837	27576
18	11	GFP	837	16328
18	12	PhaseContrast	826	27548
18	12	GFP	826	35349
18	13	PhaseContrast	855	27086
18	13	GFP	855	39483
18	14	PhaseContrast	864	29422
18	14	GFP	864	38552
18	15	PhaseContrast	868	31581
18	15	GFP	868	49719
18	16	PhaseContrast	894	32282
18	16	GFP	894	53579
18	17	PhaseContrast	916	33630
18	17	GFP	916	43975
18	18	PhaseContrast	902	31847
18	18	GFP	902	26588
18	19	PhaseContrast	905	31534
18	19	GFP	905	27638
18	20	PhaseContrast	922	32350
18	20	GFP	922	29243
18	21	PhaseContrast	958	43155
18	21	GFP	958	31717
18	22	PhaseContrast	965	39554
18	22	GFP	965	22480
18	23	PhaseContrast	993	42132
18	23	GFP	993	28611
18	24	PhaseContrast	968	41233
18	24	GFP	968	39761
19	0	PhaseContrast	800	21942
19	0	GFP	800	2478
19	1	PhaseContrast	852	21970
19	1	GFP	852	1415
19	2	PhaseContrast	811	21687
19	2	GFP	811	990
19	3	PhaseContrast	840	26367
19	3	GFP	840	352
19	4	PhaseContrast	880	25728
19	4	GFP	880	159
19	5	PhaseContrast	818	22242
19	5	GFP	818	52
19	6	PhaseContrast	794	20236
19	6	GFP	794	26
19	7	PhaseContrast	832	23001
19	7	GFP	832	16
19	8	PhaseContrast	824	22652
19	8	GFP	824	6
19	9	PhaseContrast	876	27056
19	9	GFP	876	0
19	10	PhaseContrast	900	29493
19	10	GFP	900	3
19	11	PhaseContrast	934	27308
19	11	GFP	934	2
19	12	PhaseContrast	949	30699
19	12	GFP	949	51
19	13	PhaseContrast	967	33955
19	13	GFP	967	521
19	14	PhaseContrast	879	28264
19	14	GFP	879	479
19	15	PhaseContrast	890	31947
19	15	GFP	890	1636
19	16	PhaseContrast	864	32797
19	16	GFP	864	1985
19	17	PhaseContrast	870	29300
19	17	GFP	870	1785
19	18	PhaseContrast	865	31625
19	18	GFP	865	657
19	19	PhaseContrast	843	29998
19	19	GFP	843	2653
19	20	PhaseContrast	855	28574
19	20	GFP	855	3272
19	21	PhaseContrast	872	29207
19	21	GFP	872	3989
19	22	PhaseContrast	875	34282
19	22	GFP	875	4765
19	23	PhaseContrast	869	34580
19	23	GFP	869	4312
19	24	PhaseContrast	900	31896
19	24	GFP	900	4849
20	0	PhaseContrast	709	15157
20	0	GFP	709	1783
20	1	PhaseContrast	794	20967
20	1	GFP	794	1690
20	2	PhaseContrast	839	24905
20	2	GFP	839	2928
20	3	PhaseContrast	927	29488
20	3	GFP	927	3078
20	4	PhaseContrast	918	25642
20	4	GFP	918	1216
20	5	PhaseContrast	835	22255
20	5	GFP	835	446
20	6	PhaseContrast	843	24625
20	6	GFP	843	732
20	7	PhaseContrast	827	21942
20	7	GFP	827	231
20	8	PhaseContrast	869	24556
20	8	GFP	869	43
20	9	PhaseContrast	872	26613
20	9	GFP	872	361
20	10	PhaseContrast	848	27025
20	10	GFP	848	5487
20	11	PhaseContrast	881	34274
20	11	GFP	881	20947
20	12	PhaseContrast	810	28395
20	12	GFP	810	23082
20	13	PhaseContrast	823	29754
20	13	GFP	823	21869
20	14	PhaseContrast	852	30425
20	14	GFP	852	30040
20	15	PhaseContrast	862	29396
20	15	GFP	862	39240
20	16	PhaseContrast	848	29502
20	16	GFP	848	41560
20	17	PhaseContrast	846	27976
20	17	GFP	846	37696
20	18	PhaseContrast	874	31770
20	18	GFP	874	31545
20	19	PhaseContrast	845	29195
20	19	GFP	845	55883
20	20	PhaseContrast	858	29587
20	20	GFP	858	59258
20	21	PhaseContrast	858	28224
20	21	GFP	858	52715
20	22	PhaseContrast	890	31202
20	22	GFP	890	58814
20	23	PhaseContrast	922	34788
20	23	GFP	922	63248
20	24	PhaseContrast	929	36368
20	24	GFP	929	61195
21	0	PhaseContrast	659	26928
21	0	GFP	659	3638
21	1	PhaseContrast	655	24556
21	1	GFP	655	3127
21	2	PhaseContrast	655	27447
21	2	GFP	655	2746
21	3	PhaseContrast	632	24964
21	3	GFP	632	5039
21	4	PhaseContrast	638	28701
21	4	GFP	638	7231
21	5	PhaseContrast	706	29703
21	5	GFP	706	6938
21	6	PhaseContrast	666	30738
21	6	GFP	666	6262
21	7	PhaseContrast	720	42619
21	7	GFP	720	11530
21	8	PhaseContrast	673	40703
21	8	GFP	673	11447
21	9	PhaseContrast	670	36708
21	9	GFP	670	9730
21	10	PhaseContrast	667	40808
21	10	GFP	667	8122
21	11	PhaseContrast	350	17625
21	11	GFP	350	6409
21	12	PhaseContrast	669	37320
21	12	GFP	669	11794
21	13	PhaseContrast	456	21818
21	13	GFP	456	7978
21	14	PhaseContrast	365	18026
21	14	GFP	365	5600
21	15	PhaseContrast	281	13536
21	15	GFP	281	508
21	16	PhaseContrast	515	23213
21	16	GFP	515	50
21	17	PhaseContrast	576	27436
21	17	GFP	576	87
21	18	PhaseContrast	611	29899
21	18	GFP	611	1472
21	19	PhaseContrast	634	25986
21	19	GFP	634	1748
21	20	PhaseContrast	668	26521
21	20	GFP	668	2198
21	21	PhaseContrast	722	29781
21	21	GFP	722	5304
21	22	PhaseContrast	779	28962
21	22	GFP	779	9419
21	23	PhaseContrast	866	36780
21	23	GFP	866	10933
21	24	PhaseContrast	857	32445
21	24	GFP	857	8938
22	0	PhaseContrast	676	22142
22	0	GFP	676	13504
22	1	PhaseContrast	684	27057
22	1	GFP	684	17908
22	2	PhaseContrast	679	26361
22	2	GFP	679	22125
22	3	PhaseContrast	680	27993
22	3	GFP	680	23804
22	4	PhaseContrast	672	22397
22	4	GFP	672	30355
22	5	PhaseContrast	688	23287
22	5	GFP	688	25022
22	6	PhaseContrast	686	22780
22	6	GFP	686	18460
22	7	PhaseContrast	712	24752
22	7	GFP	712	20588
22	8	PhaseContrast	712	23271
22	8	GFP	712	23682
22	9	PhaseContrast	727	27013
22	9	GFP	727	22663
22	10	PhaseContrast	710	28504
22	10	GFP	710	16713
22	11	PhaseContrast	717	23716
22	11	GFP	717	18558
22	12	PhaseContrast	721	26664
22	12	GFP	721	27850
22	13	PhaseContrast	719	22784
22	13	GFP	719	24054
22	14	PhaseContrast	702	20098
22	14	GFP	702	18034
22	15	PhaseContrast	708	23032
22	15	GFP	708	20520
22	16	PhaseContrast	690	22274
22	16	GFP	690	25285
22	17	PhaseContrast	737	27534
22	17	GFP	737	30416
22	18	PhaseContrast	740	26313
22	18	GFP	740	18855
22	19	PhaseContrast	719	26642
22	19	GFP	719	19101
22	20	PhaseContrast	712	26545
22	20	GFP	712	22663
22	21	PhaseContrast	751	30133
22	21	GFP	751	26493
22	22	PhaseContrast	744	28143
22	22	GFP	744	20743
22	23	PhaseContrast	775	31591
22	23	GFP	775	24705
22	24	PhaseContrast	877	41528
22	24	GFP	877	34428
23	0	PhaseContrast	505	20613
23	0	GFP	505	581
23	1	PhaseContrast	498	19599
23	1	GFP	498	1032
23	2	PhaseContrast	503	19429
23	2	GFP	503	2129
23	3	PhaseContrast	517	20742
23	3	GFP	517	2590
23	4	PhaseContrast	535	19536
23	4	GFP	535	335
23	5	PhaseContrast	530	18494
23	5	GFP	530	882
23	6	PhaseContrast	526	18404
23	6	GFP	526	1045
23	7	PhaseContrast	508	17554
23	7	GFP	508	1250
23	8	PhaseContrast	504	20211
23	8	GFP	504	1641
23	9	PhaseContrast	501	17819
23	9	GFP	501	1521
23	10	PhaseContrast	512	17808
23	10	GFP	512	2568
23	11	PhaseContrast	518	17442
23	11	GFP	518	4215
23	12	PhaseContrast	508	20141
23	12	GFP	508	7757
23	13	PhaseContrast	519	21176
23	13	GFP	519	12653
23	14	PhaseContrast	502	18291
23	14	GFP	502	14175
23	15	PhaseContrast	526	22604
23	15	GFP	526	15700
23	16	PhaseContrast	525	19036
23	16	GFP	525	18082
23	17	PhaseContrast	544	18811
23	17	GFP	544	19118
23	18	PhaseContrast	549	19387
23	18	GFP	549	19799
23	19	PhaseContrast	568	24864
23	19	GFP	568	22223
23	20	PhaseContrast	606	23782
23	20	GFP	606	23230
23	21	PhaseContrast	632	18677
23	21	GFP	632	21778
23	22	PhaseContrast	676	22489
23	22	GFP	676	23262
23	23	PhaseContrast	706	24968
23	23	GFP	706	24064
23	24	PhaseContrast	768	30268
23	24	GFP	768	25244
24	0	PhaseContrast	737	20087
24	0	GFP	737	2399
24	1	PhaseContrast	835	26997
24	1	GFP	835	1480
24	2	PhaseContrast	869	30373
24	2	GFP	869	1943
24	3	PhaseContrast	929	29055
24	3	GFP	929	1428
24	4	PhaseContrast	911	27373
24	4	GFP	911	551
24	5	PhaseContrast	848	23811
24	5	GFP	848	86
24	6	PhaseContrast	876	26449
24	6	GFP	876	197
24	7	PhaseContrast	909	27183
24	7	GFP	909	1689
24	8	PhaseContrast	897	25293
24	8	GFP	897	633
24	9	PhaseContrast	901	29619
24	9	GFP	901	278
24	10	PhaseContrast	876	30534
24	10	GFP	876	2793
24	11	PhaseContrast	949	38003
24	11	GFP	949	24769
24	12	PhaseContrast	1054	39600
24	12	GFP	1054	26267
24	13	PhaseContrast	1052	40650
24	13	GFP	1052	20316
24	14	PhaseContrast	965	31004
24	14	GFP	965	16575
24	15	PhaseContrast	956	33509
24	15	GFP	956	16244
24	16	PhaseContrast	939	30139
24	16	GFP	939	15778
24	17	PhaseContrast	924	36502
24	17	GFP	924	13657
24	18	PhaseContrast	908	34245
24	18	GFP	908	9677
24	19	PhaseContrast	923	36098
24	19	GFP	923	17378
24	20	PhaseContrast	912	32599
24	20	GFP	912	27160
24	21	PhaseContrast	913	33225
24	21	GFP	913	39119
24	22	PhaseContrast	915	33742
24	22	GFP	915	39727
24	23	PhaseContrast	932	37675
24	23	GFP	932	47813
24	24	PhaseContrast	934	35811
24	24	GFP	934	49679
25	0	PhaseContrast	210	10290
25	0	GFP	210	564
25	1	PhaseContrast	528	17768
25	1	GFP	528	721
25	2	PhaseContrast	656	19856
25	2	GFP	656	941
25	3	PhaseContrast	699	24273
25	3	GFP	699	625
25	4	PhaseContrast	768	27419
25	4	GFP	768	703
25	5	PhaseContrast	721	23119
25	5	GFP	721	68
25	6	PhaseContrast	712	20269
25	6	GFP	712	56
25	7	PhaseContrast	756	24615
25	7	GFP	756	186
25	8	PhaseContrast	743	21270
25	8	GFP	743	2329
25	9	PhaseContrast	803	24163
25	9	GFP	803	1800
25	10	PhaseContrast	798	27560
25	10	GFP	798	637
25	11	PhaseContrast	805	28604
25	11	GFP	805	2696
25	12	PhaseContrast	778	27305
25	12	GFP	778	8837
25	13	PhaseContrast	758	24322
25	13	GFP	758	12724
25	14	PhaseContrast	767	25139
25	14	GFP	767	8278
25	15	PhaseContrast	784	27179
25	15	GFP	784	23847
25	16	PhaseContrast	775	28304
25	16	GFP	775	23481
25	17	PhaseContrast	805	26621
25	17	GFP	805	17778
25	18	PhaseContrast	790	27671
25	18	GFP	790	10881
25	19	PhaseContrast	757	24008
25	19	GFP	757	16973
25	20	PhaseContrast	786	26012
25	20	GFP	786	20675
25	21	PhaseContrast	819	26096
25	21	GFP	819	27258
25	22	PhaseContrast	861	30378
25	22	GFP	861	21220
25	23	PhaseContrast	837	26774
25	23	GFP	837	29128
25	24	PhaseContrast	832	28227
25	24	GFP	832	39665
26	0	PhaseContrast	1116	38641
26	0	GFP	1116	4120
26	1	PhaseContrast	1135	43120
26	1	GFP	1135	2047
26	2	PhaseContrast	1122	37256
26	2	GFP	1122	2347
26	3	PhaseContrast	1155	37502
26	3	GFP	1155	2700
26	4	PhaseContrast	1111	37967
26	4	GFP	1111	1673
26	5	PhaseContrast	1049	39780
26	5	GFP	1049	1016
26	6	PhaseContrast	1069	35618
26	6	GFP	1069	1357
26	7	PhaseContrast	1071	34982
26	7	GFP	1071	1686
26	8	PhaseContrast	1086	36092
26	8	GFP	1086	1621
26	9	PhaseContrast	1090	34844
26	9	GFP	1090	1227
26	10	PhaseContrast	1103	38703
26	10	GFP	1103	1041
26	11	PhaseContrast	1176	46135
26	11	GFP	1176	2909
26	12	PhaseContrast	1163	42707
26	12	GFP	1163	2307
26	13	PhaseContrast	1108	41458
26	13	GFP	1108	2271
26	14	PhaseContrast	1093	39978
26	14	GFP	1093	1876
26	15	PhaseContrast	1126	39368
26	15	GFP	1126	1475
26	16	PhaseContrast	1116	38735
26	16	GFP	1116	1163
26	17	PhaseContrast	1134	37480
26	17	GFP	1134	2125
26	18	PhaseContrast	1154	41732
26	18	GFP	1154	4098
26	19	PhaseContrast	1047	66423
26	19	GFP	1047	4599
26	20	PhaseContrast	1001	78872
26	20	GFP	1001	8993
26	21	PhaseContrast	929	79102
26	21	GFP	929	7915
26	22	PhaseContrast	906	75582
26	22	GFP	906	6803
26	23	PhaseContrast	645	42676
26	23	GFP	645	17251
26	24	PhaseContrast	625	41294
26	24	GFP	625	17192
27	0	PhaseContrast	1748	58143
27	0	GFP	1748	17960
27	1	PhaseContrast	1662	60666
27	1	GFP	1662	13181
27	2	PhaseContrast	1644	58400
27	2	GFP	1644	11593
27	3	PhaseContrast	1700	60750
27	3	GFP	1700	12574
27	4	PhaseContrast	1652	56800
27	4	GFP	1652	10763
27	5	PhaseContrast	1661	59860
27	5	GFP	1661	8301
27	6	PhaseContrast	1697	57304
27	6	GFP	1697	6111
27	7	PhaseContrast	1774	61043
27	7	GFP	1774	6485
27	8	PhaseContrast	1795	60476
27	8	GFP	1795	6637
27	9	PhaseContrast	1720	57539
27	9	GFP	1720	4156
27	10	PhaseContrast	1691	64553
27	10	GFP	1691	3021
27	11	PhaseContrast	1761	64868
27	11	GFP	1761	4557
27	12	PhaseContrast	1824	62713
27	12	GFP	1824	5633
27	13	PhaseContrast	1788	50698
27	13	GFP	1788	5716
27	14	PhaseContrast	1845	63890
27	14	GFP	1845	3988
27	15	PhaseContrast	1258	45753
27	15	GFP	1258	1254
27	16	PhaseContrast	1794	73249
27	16	GFP	1794	4354
27	17	PhaseContrast	1843	70714
27	17	GFP	1843	4975
27	18	PhaseContrast	1941	80585
27	18	GFP	1941	4830
27	19	PhaseContrast	1431	62710
27	19	GFP	1431	2346
27	20	PhaseContrast	1315	56408
27	20	GFP	1315	1633
27	21	PhaseContrast	1338	64293
27	21	GFP	1338	1923
27	22	PhaseContrast	865	46189
27	22	GFP	865	290
27	23	PhaseContrast	642	23583
27	23	GFP	642	4
27	24	PhaseContrast	535	17440
27	24	GFP	535	17
29	0	PhaseContrast	332	13488
29	0	GFP	332	159
29	1	PhaseContrast	414	12490
29	1	GFP	414	64
29	2	PhaseContrast	425	13705
29	2	GFP	425	161
29	3	PhaseContrast	467	15590
29	3	GFP	467	298
29	4	PhaseContrast	313	12118
29	4	GFP	313	1817
29	5	PhaseContrast	530	15561
29	5	GFP	530	2952
29	6	PhaseContrast	612	19465
29	6	GFP	612	3649
29	7	PhaseContrast	665	22289
29	7	GFP	665	4092
29	8	PhaseContrast	646	20369
29	8	GFP	646	2806
29	9	PhaseContrast	652	19792
29	9	GFP	652	1244
29	10	PhaseContrast	674	20202
29	10	GFP	674	1066
29	11	PhaseContrast	654	21843
29	11	GFP	654	1304
29	12	PhaseContrast	653	21021
29	12	GFP	653	872
29	13	PhaseContrast	683	21126
29	13	GFP	683	908
29	14	PhaseContrast	700	23301
29	14	GFP	700	548
29	15	PhaseContrast	717	24141
29	15	GFP	717	536
29	16	PhaseContrast	682	22204
29	16	GFP	682	566
29	17	PhaseContrast	699	26600
29	17	GFP	699	479
29	18	PhaseContrast	705	26013
29	18	GFP	705	681
29	19	PhaseContrast	699	24536
29	19	GFP	699	975
29	20	PhaseContrast	736	31810
29	20	GFP	736	1340
29	21	PhaseContrast	709	31996
29	21	GFP	709	1700
29	22	PhaseContrast	732	29914
29	22	GFP	732	2039
29	23	PhaseContrast	710	34301
29	23	GFP	710	1963
29	24	PhaseContrast	717	35541
29	24	GFP	717	1388
30	0	PhaseContrast	866	29535
30	0	GFP	866	6736
30	1	PhaseContrast	921	36874
30	1	GFP	921	9507
30	2	PhaseContrast	923	35058
30	2	GFP	923	15080
30	3	PhaseContrast	897	32767
30	3	GFP	897	10235
30	4	PhaseContrast	927	35730
30	4	GFP	927	26491
30	5	PhaseContrast	847	26555
30	5	GFP	847	28131
30	6	PhaseContrast	871	30722
30	6	GFP	871	28190
30	7	PhaseContrast	881	27830
30	7	GFP	881	35420
30	8	PhaseContrast	943	32391
30	8	GFP	943	31933
30	9	PhaseContrast	978	34077
30	9	GFP	978	16078
30	10	PhaseContrast	958	33857
30	10	GFP	958	17136
30	11	PhaseContrast	974	33096
30	11	GFP	974	17566
30	12	PhaseContrast	927	28258
30	12	GFP	927	22007
30	13	PhaseContrast	943	33666
30	13	GFP	943	20800
30	14	PhaseContrast	929	33909
30	14	GFP	929	19088
30	15	PhaseContrast	939	34375
30	15	GFP	939	20754
30	16	PhaseContrast	947	34925
30	16	GFP	947	22605
30	17	PhaseContrast	897	35234
30	17	GFP	897	45298
30	18	PhaseContrast	899	33510
30	18	GFP	899	44298
30	19	PhaseContrast	911	33897
30	19	GFP	911	46878
30	20	PhaseContrast	925	34024
30	20	GFP	925	43519
30	21	PhaseContrast	976	42967
30	21	GFP	976	41461
30	22	PhaseContrast	984	41469
30	22	GFP	984	37705
30	23	PhaseContrast	1124	51677
30	23	GFP	1124	7824
30	24	PhaseContrast	854	29777
30	24	GFP	854	5524
31	0	PhaseContrast	216	6559
31	0	GFP	216	753
31	1	PhaseContrast	54	1333
31	1	GFP	54	90
31	2	PhaseContrast	267	6913
31	2	GFP	267	253
31	3	PhaseContrast	402	10754
31	3	GFP	402	239
31	4	PhaseContrast	520	16759
31	4	GFP	520	221
31	5	PhaseContrast	565	11297
31	5	GFP	565	128
31	6	PhaseContrast	621	14733
31	6	GFP	621	199
31	7	PhaseContrast	645	16067
31	7	GFP	645	929
31	8	PhaseContrast	637	20733
31	8	GFP	637	197
31	9	PhaseContrast	666	24755
31	9	GFP	666	67
31	10	PhaseContrast	654	20348
31	10	GFP	654	582
31	11	PhaseContrast	679	19566
31	11	GFP	679	1077
31	12	PhaseContrast	724	23030
31	12	GFP	724	818
31	13	PhaseContrast	712	23523
31	13	GFP	712	601
31	14	PhaseContrast	750	26530
31	14	GFP	750	481
31	15	PhaseContrast	739	28069
31	15	GFP	739	637
31	16	PhaseContrast	764	28441
31	16	GFP	764	1915
31	17	PhaseContrast	736	25797
31	17	GFP	736	12867
31	18	PhaseContrast	787	29815
31	18	GFP	787	13829
31	19	PhaseContrast	797	32706
31	19	GFP	797	21836
31	20	PhaseContrast	745	30066
31	20	GFP	745	5245
31	21	PhaseContrast	672	23115
31	21	GFP	672	320
31	22	PhaseContrast	703	25190
31	22	GFP	703	188
31	23	PhaseContrast	702	27007
31	23	GFP	702	90
31	24	PhaseContrast	770	29564
31	24	GFP	770	6
32	0	PhaseContrast	489	12466
32	0	GFP	489	0
32	1	PhaseContrast	580	16562
32	1	GFP	580	0
32	2	PhaseContrast	549	13780
32	2	GFP	549	0
32	3	PhaseContrast	530	16930
32	3	GFP	530	0
32	4	PhaseContrast	552	20673
32	4	GFP	552	0
32	5	PhaseContrast	539	15072
32	5	GFP	539	1
32	6	PhaseContrast	508	15748
32	6	GFP	508	0
32	7	PhaseContrast	529	16198
32	7	GFP	529	59
32	8	PhaseContrast	552	15803
32	8	GFP	552	611
32	9	PhaseContrast	569	18269
32	9	GFP	569	356
32	10	PhaseContrast	598	19443
32	10	GFP	598	216
32	11	PhaseContrast	632	21927
32	11	GFP	632	716
32	12	PhaseContrast	650	19369
32	12	GFP	650	655
32	13	PhaseContrast	663	21267
32	13	GFP	663	1444
32	14	PhaseContrast	706	24525
32	14	GFP	706	9485
32	15	PhaseContrast	722	24889
32	15	GFP	722	19781
32	16	PhaseContrast	730	22594
32	16	GFP	730	21701
32	17	PhaseContrast	751	25619
32	17	GFP	751	22088
32	18	PhaseContrast	767	26757
32	18	GFP	767	28917
32	19	PhaseContrast	730	24718
32	19	GFP	730	39731
32	20	PhaseContrast	754	25210
32	20	GFP	754	40318
32	21	PhaseContrast	788	27260
32	21	GFP	788	37738
32	22	PhaseContrast	795	27267
32	22	GFP	795	44047
32	23	PhaseContrast	831	34004
32	23	GFP	831	53352
32	24	PhaseContrast	820	32682
32	24	GFP	820	51168
33	0	PhaseContrast	734	20769
33	0	GFP	734	2572
33	1	PhaseContrast	800	27209
33	1	GFP	800	1552
33	2	PhaseContrast	748	31556
33	2	GFP	748	1542
33	3	PhaseContrast	765	31427
33	3	GFP	765	1202
33	4	PhaseContrast	824	29059
33	4	GFP	824	867
33	5	PhaseContrast	740	20798
33	5	GFP	740	1695
33	6	PhaseContrast	731	21280
33	6	GFP	731	7110
33	7	PhaseContrast	763	23431
33	7	GFP	763	18037
33	8	PhaseContrast	797	22754
33	8	GFP	797	26071
33	9	PhaseContrast	793	23958
33	9	GFP	793	26879
33	10	PhaseContrast	791	29226
33	10	GFP	791	24423
33	11	PhaseContrast	814	30800
33	11	GFP	814	32040
33	12	PhaseContrast	858	31503
33	12	GFP	858	31762
33	13	PhaseContrast	888	33612
33	13	GFP	888	30981
33	14	PhaseContrast	882	29460
33	14	GFP	882	30913
33	15	PhaseContrast	890	24382
33	15	GFP	890	32488
33	16	PhaseContrast	924	26880
33	16	GFP	924	28196
33	17	PhaseContrast	875	28908
33	17	GFP	875	22866
33	18	PhaseContrast	904	30023
33	18	GFP	904	19988
33	19	PhaseContrast	904	33454
33	19	GFP	904	22906
33	20	PhaseContrast	964	37724
33	20	GFP	964	27403
33	21	PhaseContrast	932	31682
33	21	GFP	932	21394
33	22	PhaseContrast	950	39857
33	22	GFP	950	20361
33	23	PhaseContrast	975	38465
33	23	GFP	975	19819
33	24	PhaseContrast	946	36459
33	24	GFP	946	19251
34	0	PhaseContrast	286	10140
34	0	GFP	286	3133
34	1	PhaseContrast	679	20789
34	1	GFP	679	5632
34	2	PhaseContrast	833	26479
34	2	GFP	833	7136
34	3	PhaseContrast	908	30430
34	3	GFP	908	9402
34	4	PhaseContrast	861	27547
34	4	GFP	861	6037
34	5	PhaseContrast	842	30527
34	5	GFP	842	3464
34	6	PhaseContrast	857	29984
34	6	GFP	857	3877
34	7	PhaseContrast	872	38464
34	7	GFP	872	3493
34	8	PhaseContrast	863	30622
34	8	GFP	863	4181
34	9	PhaseContrast	878	32199
34	9	GFP	878	3448
34	10	PhaseContrast	884	32387
34	10	GFP	884	1271
34	11	PhaseContrast	890	31439
34	11	GFP	890	1320
34	12	PhaseContrast	947	32151
34	12	GFP	947	656
34	13	PhaseContrast	912	30195
34	13	GFP	912	562
34	14	PhaseContrast	895	28234
34	14	GFP	895	1428
34	15	PhaseContrast	900	30110
34	15	GFP	900	1827
34	16	PhaseContrast	894	34005
34	16	GFP	894	1503
34	17	PhaseContrast	937	36368
34	17	GFP	937	1865
34	18	PhaseContrast	884	30438
34	18	GFP	884	5648
34	19	PhaseContrast	911	34670
34	19	GFP	911	7956
34	20	PhaseContrast	899	32106
34	20	GFP	899	12420
34	21	PhaseContrast	849	26058
34	21	GFP	849	10831
34	22	PhaseContrast	928	31323
34	22	GFP	928	23398
34	23	PhaseContrast	981	38261
34	23	GFP	981	38447
34	24	PhaseContrast	944	37058
34	24	GFP	944	28980
35	0	PhaseContrast	371	16298
35	0	GFP	371	359
35	1	PhaseContrast	487	17859
35	1	GFP	487	347
35	2	PhaseContrast	542	19655
35	2	GFP	542	395
35	3	PhaseContrast	619	20134
35	3	GFP	619	634
35	4	PhaseContrast	681	21362
35	4	GFP	681	1607
35	5	PhaseContrast	632	18761
35	5	GFP	632	1626
35	6	PhaseContrast	635	20087
35	6	GFP	635	1141
35	7	PhaseContrast	680	23829
35	7	GFP	680	1478
35	8	PhaseContrast	736	23803
35	8	GFP	736	913
35	9	PhaseContrast	694	23620
35	9	GFP	694	108
35	10	PhaseContrast	525	14097
35	10	GFP	525	1820
35	11	PhaseContrast	638	18744
35	11	GFP	638	2438
35	12	PhaseContrast	752	30549
35	12	GFP	752	2985
35	13	PhaseContrast	404	18805
35	13	GFP	404	1313
35	14	PhaseContrast	491	18156
35	14	GFP	491	933
35	15	PhaseContrast	531	22374
35	15	GFP	531	3424
35	16	PhaseContrast	287	19713
35	16	GFP	287	5679
35	17	PhaseContrast	397	11572
35	17	GFP	397	2225
35	18	PhaseContrast	414	13043
35	18	GFP	414	2242
35	19	PhaseContrast	491	16590
35	19	GFP	491	2919
35	20	PhaseContrast	484	13554
35	20	GFP	484	3156
35	21	PhaseContrast	506	15438
35	21	GFP	506	2445
35	22	PhaseContrast	510	17814
35	22	GFP	510	2517
35	23	PhaseContrast	492	18616
35	23	GFP	492	2449
35	24	PhaseContrast	570	24269
35	24	GFP	570	3309
36	0	PhaseContrast	274	7392
36	0	GFP	274	0
36	1	PhaseContrast	486	13149
36	1	GFP	486	0
36	2	PhaseContrast	552	12898
36	2	GFP	552	0
36	3	PhaseContrast	594	14125
36	3	GFP	594	0
36	4	PhaseContrast	571	15163
36	4	GFP	571	0
36	5	PhaseContrast	568	18671
36	5	GFP	568	0
36	6	PhaseContrast	607	17352
36	6	GFP	607	18
36	7	PhaseContrast	657	20605
36	7	GFP	657	15
36	8	PhaseContrast	601	16305
36	8	GFP	601	15
36	9	PhaseContrast	614	17798
36	9	GFP	614	9
36	10	PhaseContrast	592	17065
36	10	GFP	592	4
36	11	PhaseContrast	617	19893
36	11	GFP	617	0
36	12	PhaseContrast	637	21006
36	12	GFP	637	2
36	13	PhaseContrast	629	19820
36	13	GFP	629	104
36	14	PhaseContrast	627	19252
36	14	GFP	627	2791
36	15	PhaseContrast	638	20441
36	15	GFP	638	6785
36	16	PhaseContrast	684	24786
36	16	GFP	684	4129
36	17	PhaseContrast	691	23254
36	17	GFP	691	6347
36	18	PhaseContrast	681	21776
36	18	GFP	681	10160
36	19	PhaseContrast	689	23351
36	19	GFP	689	20545
36	20	PhaseContrast	681	23236
36	20	GFP	681	20926
36	21	PhaseContrast	703	26192
36	21	GFP	703	22258
36	22	PhaseContrast	725	25677
36	22	GFP	725	24980
36	23	PhaseContrast	757	26302
36	23	GFP	757	26186
36	24	PhaseContrast	762	27100
36	24	GFP	762	25602
37	0	PhaseContrast	261	9392
37	0	GFP	261	60
37	1	PhaseContrast	497	24844
37	1	GFP	497	28
37	2	PhaseContrast	267	10117
37	2	GFP	267	89
37	3	PhaseContrast	478	23204
37	3	GFP	478	54
37	4	PhaseContrast	392	12043
37	4	GFP	392	437
37	5	PhaseContrast	416	12265
37	5	GFP	416	255
37	6	PhaseContrast	459	16439
37	6	GFP	459	1166
37	7	PhaseContrast	446	13373
37	7	GFP	446	4437
37	8	PhaseContrast	481	16893
37	8	GFP	481	4762
37	9	PhaseContrast	472	15148
37	9	GFP	472	4884
37	10	PhaseContrast	503	18777
37	10	GFP	503	8395
37	11	PhaseContrast	516	20609
37	11	GFP	516	12844
37	12	PhaseContrast	523	18474
37	12	GFP	523	12860
37	13	PhaseContrast	542	17524
37	13	GFP	542	12819
37	14	PhaseContrast	585	21357
37	14	GFP	585	17070
37	15	PhaseContrast	577	19029
37	15	GFP	577	20874
37	16	PhaseContrast	583	20164
37	16	GFP	583	22422
37	17	PhaseContrast	602	22526
37	17	GFP	602	23671
37	18	PhaseContrast	608	24882
37	18	GFP	608	24882
37	19	PhaseContrast	607	24366
37	19	GFP	607	26276
37	20	PhaseContrast	605	25892
37	20	GFP	605	27130
37	21	PhaseContrast	610	19439
37	21	GFP	610	484
37	22	PhaseContrast	611	22080
37	22	GFP	611	710
37	23	PhaseContrast	592	19613
37	23	GFP	592	1089
37	24	PhaseContrast	632	23926
37	24	GFP	632	2069
38	0	PhaseContrast	497	17772
38	0	GFP	497	11
38	1	PhaseContrast	502	17588
38	1	GFP	502	0
38	2	PhaseContrast	546	21205
38	2	GFP	546	1
38	3	PhaseContrast	592	19386
38	3	GFP	592	2
38	4	PhaseContrast	588	18040
38	4	GFP	588	1
38	5	PhaseContrast	533	16801
38	5	GFP	533	0
38	6	PhaseContrast	587	19797
38	6	GFP	587	18
38	7	PhaseContrast	591	18292
38	7	GFP	591	70
38	8	PhaseContrast	567	19075
38	8	GFP	567	149
38	9	PhaseContrast	590	19903
38	9	GFP	590	121
38	10	PhaseContrast	616	17065
38	10	GFP	616	517
38	11	PhaseContrast	609	19879
38	11	GFP	609	681
38	12	PhaseContrast	634	22199
38	12	GFP	634	604
38	13	PhaseContrast	667	21810
38	13	GFP	667	552
38	14	PhaseContrast	675	21145
38	14	GFP	675	122
38	15	PhaseContrast	659	20086
38	15	GFP	659	473
38	16	PhaseContrast	656	18960
38	16	GFP	656	43
38	17	PhaseContrast	707	23521
38	17	GFP	707	170
38	18	PhaseContrast	720	25313
38	18	GFP	720	561
38	19	PhaseContrast	675	21616
38	19	GFP	675	507
38	20	PhaseContrast	677	20925
38	20	GFP	677	552
38	21	PhaseContrast	746	25675
38	21	GFP	746	375
38	22	PhaseContrast	733	24928
38	22	GFP	733	760
38	23	PhaseContrast	723	25850
38	23	GFP	723	1658
38	24	PhaseContrast	730	29107
38	24	GFP	730	1918
39	0	PhaseContrast	585	22194
39	0	GFP	585	3533
39	1	PhaseContrast	1034	46688
39	1	GFP	1034	5534
39	2	PhaseContrast	674	27913
39	2	GFP	674	4251
39	3	PhaseContrast	950	44689
39	3	GFP	950	6643
39	4	PhaseContrast	608	29543
39	4	GFP	608	6422
39	5	PhaseContrast	1002	41242
39	5	GFP	1002	9282
39	6	PhaseContrast	1364	56310
39	6	GFP	1364	9482
39	7	PhaseContrast	2086	83582
39	7	GFP	2086	40688
39	8	PhaseContrast	1425	69743
39	8	GFP	1425	12928
39	9	PhaseContrast	1393	55838
39	9	GFP	1393	10040
39	10	PhaseContrast	1178	38434
39	10	GFP	1178	3344
39	11	PhaseContrast	1123	37614
39	11	GFP	1123	3442
39	12	PhaseContrast	1106	39108
39	12	GFP	1106	5402
39	13	PhaseContrast	1095	36533
39	13	GFP	1095	11047
39	14	PhaseContrast	1115	38610
39	14	GFP	1115	30074
39	15	PhaseContrast	1132	36454
39	15	GFP	1132	43284
39	16	PhaseContrast	1136	37173
39	16	GFP	1136	42075
39	17	PhaseContrast	1189	40640
39	17	GFP	1189	52155
39	18	PhaseContrast	1181	43296
39	18	GFP	1181	40952
39	19	PhaseContrast	1175	44375
39	19	GFP	1175	26292
39	20	PhaseContrast	1169	46074
39	20	GFP	1169	25163
39	21	PhaseContrast	1201	49057
39	21	GFP	1201	29041
39	22	PhaseContrast	1174	42496
39	22	GFP	1174	21763
39	23	PhaseContrast	1178	43426
39	23	GFP	1178	25363
39	24	PhaseContrast	1199	46162
39	24	GFP	1199	28693
40	0	PhaseContrast	1123	33310
40	0	GFP	1123	3143
40	1	PhaseContrast	1143	35129
40	1	GFP	1143	1636
40	2	PhaseContrast	1177	32975
40	2	GFP	1177	1583
40	3	PhaseContrast	1169	37349
40	3	GFP	1169	13853
40	4	PhaseContrast	1184	42096
40	4	GFP	1184	19740
40	5	PhaseContrast	1158	37295
40	5	GFP	1158	17959
40	6	PhaseContrast	1180	36330
40	6	GFP	1180	18246
40	7	PhaseContrast	1142	38002
40	7	GFP	1142	15590
40	8	PhaseContrast	1178	39507
40	8	GFP	1178	12893
40	9	PhaseContrast	1126	34880
40	9	GFP	1126	8453
40	10	PhaseContrast	1125	36031
40	10	GFP	1125	5368
40	11	PhaseContrast	1142	38187
40	11	GFP	1142	6040
40	12	PhaseContrast	1141	40224
40	12	GFP	1141	11000
40	13	PhaseContrast	1151	41331
40	13	GFP	1151	23048
40	14	PhaseContrast	1192	46893
40	14	GFP	1192	34798
40	15	PhaseContrast	1205	47875
40	15	GFP	1205	35373
40	16	PhaseContrast	1190	50502
40	16	GFP	1190	49585
40	17	PhaseContrast	1222	57459
40	17	GFP	1222	67603
40	18	PhaseContrast	1206	52346
40	18	GFP	1206	62672
40	19	PhaseContrast	1210	54855
40	19	GFP	1210	65843
40	20	PhaseContrast	1254	60206
40	20	GFP	1254	70367
40	21	PhaseContrast	1254	57087
40	21	GFP	1254	77997
40	22	PhaseContrast	1257	56975
40	22	GFP	1257	70913
40	23	PhaseContrast	1282	56859
40	23	GFP	1282	74052
40	24	PhaseContrast	1257	53922
40	24	GFP	1257	77421
41	0	PhaseContrast	684	21225
41	0	GFP	684	899
41	1	PhaseContrast	641	19400
41	1	GFP	641	289
41	2	PhaseContrast	718	25281
41	2	GFP	718	388
41	3	PhaseContrast	646	21087
41	3	GFP	646	481
41	4	PhaseContrast	716	27538
41	4	GFP	716	823
41	5	PhaseContrast	649	20824
41	5	GFP	649	1435
41	6	PhaseContrast	660	19769
41	6	GFP	660	1251
41	7	PhaseContrast	692	20442
41	7	GFP	692	1147
41	8	PhaseContrast	700	22317
41	8	GFP	700	1322
41	9	PhaseContrast	727	27522
41	9	GFP	727	2112
41	10	PhaseContrast	723	25051
41	10	GFP	723	2942
41	11	PhaseContrast	730	24229
41	11	GFP	730	13508
41	12	PhaseContrast	734	26417
41	12	GFP	734	17905
41	13	PhaseContrast	782	35113
41	13	GFP	782	20424
41	14	PhaseContrast	763	30617
41	14	GFP	763	22384
41	15	PhaseContrast	719	29054
41	15	GFP	719	4448
41	16	PhaseContrast	696	31077
41	16	GFP	696	4563
41	17	PhaseContrast	717	33873
41	17	GFP	717	6009
41	18	PhaseContrast	712	28922
41	18	GFP	712	7925
41	19	PhaseContrast	634	22567
41	19	GFP	634	2487
41	20	PhaseContrast	680	25554
41	20	GFP	680	2394
41	21	PhaseContrast	737	27545
41	21	GFP	737	2830
41	22	PhaseContrast	735	25360
41	22	GFP	735	1601
41	23	PhaseContrast	749	29063
41	23	GFP	749	1421
41	24	PhaseContrast	713	26966
41	24	GFP	713	1260
42	0	PhaseContrast	911	37080
42	0	GFP	911	21301
42	1	PhaseContrast	940	32906
42	1	GFP	940	19371
42	2	PhaseContrast	921	36938
42	2	GFP	921	14514
42	3	PhaseContrast	922	37906
42	3	GFP	922	21615
42	4	PhaseContrast	891	37982
42	4	GFP	891	22950
42	5	PhaseContrast	1047	41255
42	5	GFP	1047	16641
42	6	PhaseContrast	843	32108
42	6	GFP	843	10024
42	7	PhaseContrast	875	30925
42	7	GFP	875	17409
42	8	PhaseContrast	910	34830
42	8	GFP	910	18443
42	9	PhaseContrast	882	29829
42	9	GFP	882	18075
42	10	PhaseContrast	881	33268
42	10	GFP	881	7998
42	11	PhaseContrast	843	32874
42	11	GFP	843	16705
42	12	PhaseContrast	888	37950
42	12	GFP	888	18248
42	13	PhaseContrast	904	33316
42	13	GFP	904	16387
42	14	PhaseContrast	906	38311
42	14	GFP	906	12865
42	15	PhaseContrast	878	31092
42	15	GFP	878	1585
42	16	PhaseContrast	960	32736
42	16	GFP	960	1860
42	17	PhaseContrast	1067	37666
42	17	GFP	1067	2938
42	18	PhaseContrast	1079	39224
42	18	GFP	1079	2533
42	19	PhaseContrast	1060	40031
42	19	GFP	1060	2818
42	20	PhaseContrast	1100	40287
42	20	GFP	1100	3182
42	21	PhaseContrast	1085	46621
42	21	GFP	1085	3912
42	22	PhaseContrast	1076	51129
42	22	GFP	1076	2135
42	23	PhaseContrast	1423	91282
42	23	GFP	1423	3673
42	24	PhaseContrast	1363	85505
42	24	GFP	1363	2923
43	0	PhaseContrast	799	23331
[truncated: 10,019 more rows]

## Sheet: Fig 4E Replicate1 0.1mM
Cell	Time	Channel	Area	Total Intensity
2	0	PhaseContrast	1116	39934
2	0	GFP	1116	152875
2	1	PhaseContrast	1148	45066
2	1	GFP	1148	156598
2	2	PhaseContrast	1112	39188
2	2	GFP	1112	195025
2	3	PhaseContrast	1157	40241
2	3	GFP	1157	168906
2	4	PhaseContrast	1170	42689
2	4	GFP	1170	183043
2	5	PhaseContrast	1045	35419
2	5	GFP	1045	159647
2	6	PhaseContrast	1092	34117
2	6	GFP	1092	184387
2	7	PhaseContrast	1151	37083
2	7	GFP	1151	157130
2	8	PhaseContrast	1194	40612
2	8	GFP	1194	165387
2	9	PhaseContrast	1288	47292
2	9	GFP	1288	199485
2	10	PhaseContrast	1248	39903
2	10	GFP	1248	228460
2	11	PhaseContrast	1226	40239
2	11	GFP	1226	192522
2	12	PhaseContrast	1230	40146
2	12	GFP	1230	160697
2	13	PhaseContrast	1218	42591
2	13	GFP	1218	140874
2	14	PhaseContrast	1246	40974
2	14	GFP	1246	151634
2	15	PhaseContrast	1262	41035
2	15	GFP	1262	136674
2	16	PhaseContrast	1302	47170
2	16	GFP	1302	147744
2	17	PhaseContrast	1336	52390
2	17	GFP	1336	193450
2	18	PhaseContrast	1367	54175
2	18	GFP	1367	215725
2	19	PhaseContrast	1330	51405
2	19	GFP	1330	191532
2	20	PhaseContrast	1298	52873
2	20	GFP	1298	155202
2	21	PhaseContrast	1283	49492
2	21	GFP	1283	156119
2	22	PhaseContrast	1282	49587
2	22	GFP	1282	124816
2	23	PhaseContrast	1289	54058
2	23	GFP	1289	139007
2	24	PhaseContrast	1308	56637
2	24	GFP	1308	144546
3	0	PhaseContrast	1261	44892
3	0	GFP	1261	179749
3	1	PhaseContrast	1291	48101
3	1	GFP	1291	182254
3	2	PhaseContrast	1248	43307
3	2	GFP	1248	217834
3	3	PhaseContrast	1279	43452
3	3	GFP	1279	193851
3	4	PhaseContrast	1316	51224
3	4	GFP	1316	208487
3	5	PhaseContrast	1250	52814
3	5	GFP	1250	185851
3	6	PhaseContrast	1262	49515
3	6	GFP	1262	214259
3	7	PhaseContrast	1316	49975
3	7	GFP	1316	190591
3	8	PhaseContrast	1310	49233
3	8	GFP	1310	183121
3	9	PhaseContrast	1317	52872
3	9	GFP	1317	165957
3	10	PhaseContrast	1301	47992
3	10	GFP	1301	158537
3	11	PhaseContrast	1332	49572
3	11	GFP	1332	128197
3	12	PhaseContrast	1333	49956
3	12	GFP	1333	123817
3	13	PhaseContrast	1340	47138
3	13	GFP	1340	129208
3	14	PhaseContrast	1360	47864
3	14	GFP	1360	170802
3	15	PhaseContrast	1369	50382
3	15	GFP	1369	165293
3	16	PhaseContrast	1372	52837
3	16	GFP	1372	175085
3	17	PhaseContrast	1395	53569
3	17	GFP	1395	201693
3	18	PhaseContrast	1424	55748
3	18	GFP	1424	231036
3	19	PhaseContrast	1434	59166
3	19	GFP	1434	227821
3	20	PhaseContrast	1424	52491
3	20	GFP	1424	209824
3	21	PhaseContrast	1369	46198
3	21	GFP	1369	202515
3	22	PhaseContrast	1348	45300
3	22	GFP	1348	145452
3	23	PhaseContrast	1358	50517
3	23	GFP	1358	158670
3	24	PhaseContrast	1368	50176
3	24	GFP	1368	141994
4	0	PhaseContrast	665	13317
4	0	GFP	665	96894
4	1	PhaseContrast	715	17288
4	1	GFP	715	98591
4	2	PhaseContrast	687	14894
4	2	GFP	687	114000
4	3	PhaseContrast	724	15731
4	3	GFP	724	99118
4	4	PhaseContrast	738	16909
4	4	GFP	738	102260
4	5	PhaseContrast	718	16647
4	5	GFP	718	93129
4	6	PhaseContrast	768	17393
4	6	GFP	768	105668
4	7	PhaseContrast	801	19528
4	7	GFP	801	92221
4	8	PhaseContrast	812	21206
4	8	GFP	812	104264
4	9	PhaseContrast	838	24262
4	9	GFP	838	109532
4	10	PhaseContrast	866	23199
4	10	GFP	866	123323
4	11	PhaseContrast	864	26537
4	11	GFP	864	101376
4	12	PhaseContrast	840	26883
4	12	GFP	840	92161
4	13	PhaseContrast	841	27998
4	13	GFP	841	82008
4	14	PhaseContrast	832	26611
4	14	GFP	832	78197
4	15	PhaseContrast	849	32345
4	15	GFP	849	73864
4	16	PhaseContrast	847	34907
4	16	GFP	847	70895
4	17	PhaseContrast	858	33612
4	17	GFP	858	91050
4	18	PhaseContrast	920	40858
4	18	GFP	920	93899
4	19	PhaseContrast	934	40842
4	19	GFP	934	91731
4	20	PhaseContrast	951	41202
4	20	GFP	951	91492
4	21	PhaseContrast	950	40695
4	21	GFP	950	118342
4	22	PhaseContrast	991	42113
4	22	GFP	991	96702
4	23	PhaseContrast	1003	40798
4	23	GFP	1003	100924
4	24	PhaseContrast	1016	43478
4	24	GFP	1016	103029
7	8	PhaseContrast	182	5240
7	8	GFP	182	17703
7	9	PhaseContrast	345	8320
7	9	GFP	345	34912
7	10	PhaseContrast	511	10399
7	10	GFP	511	63932
7	11	PhaseContrast	563	11891
7	11	GFP	563	57718
7	12	PhaseContrast	576	11685
7	12	GFP	576	53846
7	13	PhaseContrast	585	12051
7	13	GFP	585	56189
7	14	PhaseContrast	608	13093
7	14	GFP	608	63919
7	15	PhaseContrast	620	14642
7	15	GFP	620	66139
7	16	PhaseContrast	626	16135
7	16	GFP	626	69786
7	17	PhaseContrast	630	16387
7	17	GFP	630	86089
7	18	PhaseContrast	660	17867
7	18	GFP	660	85349
7	19	PhaseContrast	681	21168
7	19	GFP	681	98335
7	20	PhaseContrast	666	19592
7	20	GFP	666	93508
7	21	PhaseContrast	652	20645
7	21	GFP	652	117872
7	22	PhaseContrast	666	22603
7	22	GFP	666	94809
7	23	PhaseContrast	674	24795
7	23	GFP	674	100932
7	24	PhaseContrast	688	24203
7	24	GFP	688	102918
9	11	PhaseContrast	151	2882
9	11	GFP	151	17598
9	12	PhaseContrast	355	5410
9	12	GFP	355	41235
9	13	PhaseContrast	531	7563
9	13	GFP	531	61175
9	14	PhaseContrast	613	8761
9	14	GFP	613	65050
9	15	PhaseContrast	637	10053
9	15	GFP	637	66209
9	16	PhaseContrast	666	12051
9	16	GFP	666	72605
9	17	PhaseContrast	677	13403
9	17	GFP	677	88277
9	18	PhaseContrast	696	14235
9	18	GFP	696	87957
9	19	PhaseContrast	725	16249
9	19	GFP	725	91641
9	20	PhaseContrast	717	15480
9	20	GFP	717	88484
9	21	PhaseContrast	722	14956
9	21	GFP	722	121096
9	22	PhaseContrast	744	17014
9	22	GFP	744	97035
9	23	PhaseContrast	761	19322
9	23	GFP	761	103060
9	24	PhaseContrast	781	23234
9	24	GFP	781	111424
10	11	PhaseContrast	98	1818
10	11	GFP	98	6167
10	12	PhaseContrast	178	3323
10	12	GFP	178	11487
10	13	PhaseContrast	266	3873
10	13	GFP	266	16420
10	14	PhaseContrast	392	4890
10	14	GFP	392	28435
10	15	PhaseContrast	432	5394
10	15	GFP	432	29063
10	16	PhaseContrast	467	7820
10	16	GFP	467	30681
10	17	PhaseContrast	471	8160
10	17	GFP	471	35989
10	18	PhaseContrast	494	10470
10	18	GFP	494	35400
10	19	PhaseContrast	504	11073
10	19	GFP	504	39192
10	20	PhaseContrast	514	12594
10	20	GFP	514	38113
10	21	PhaseContrast	521	14114
10	21	GFP	521	49342
10	22	PhaseContrast	531	12596
10	22	GFP	531	40896
10	23	PhaseContrast	541	13734
10	23	GFP	541	44191
10	24	PhaseContrast	564	17590
10	24	GFP	564	41607
11	19	PhaseContrast	154	5436
11	19	GFP	154	14597
11	20	PhaseContrast	334	8010
11	20	GFP	334	34156
11	21	PhaseContrast	489	9821
11	21	GFP	489	57813
11	22	PhaseContrast	512	10158
11	22	GFP	512	46312
11	23	PhaseContrast	528	11087
11	23	GFP	528	51949
11	24	PhaseContrast	539	12695
11	24	GFP	539	53226
12	20	PhaseContrast	58	2156
12	20	GFP	58	5423
12	21	PhaseContrast	251	5971
12	21	GFP	251	37235
12	22	PhaseContrast	475	9212
12	22	GFP	475	57298
12	23	PhaseContrast	531	10866
12	23	GFP	531	67401
12	24	PhaseContrast	563	12349
12	24	GFP	563	63222

## Sheet: Fig 4E Replicate2 0.1mM
Cell	Time	Channel	Area	Total Intensity
1	0	PhaseContrast	980	32399
1	0	GFP	980	99104
1	1	PhaseContrast	995	31439
1	1	GFP	995	105386
1	2	PhaseContrast	1016	31634
1	2	GFP	1016	117216
1	3	PhaseContrast	963	29605
1	3	GFP	963	95337
1	4	PhaseContrast	953	32918
1	4	GFP	953	78551
1	5	PhaseContrast	1023	40401
1	5	GFP	1023	67708
1	6	PhaseContrast	1037	43040
1	6	GFP	1037	67688
1	7	PhaseContrast	1063	46441
1	7	GFP	1063	61660
1	8	PhaseContrast	1069	46394
1	8	GFP	1069	66807
1	9	PhaseContrast	1093	50131
1	9	GFP	1093	87890
1	10	PhaseContrast	1123	46792
1	10	GFP	1123	106538
1	11	PhaseContrast	1146	51093
1	11	GFP	1146	95106
1	12	PhaseContrast	1117	48636
1	12	GFP	1117	97399
1	13	PhaseContrast	1137	50532
1	13	GFP	1137	115198
1	14	PhaseContrast	1175	53517
1	14	GFP	1175	133815
1	15	PhaseContrast	1201	59400
1	15	GFP	1201	119834
1	16	PhaseContrast	1230	60331
1	16	GFP	1230	131022
1	17	PhaseContrast	1191	55127
1	17	GFP	1191	159486
1	18	PhaseContrast	1234	56266
1	18	GFP	1234	153127
1	19	PhaseContrast	1221	54688
1	19	GFP	1221	134756
1	20	PhaseContrast	1138	47346
1	20	GFP	1138	119829
1	21	PhaseContrast	1164	50112
1	21	GFP	1164	120386
1	22	PhaseContrast	1173	50921
1	22	GFP	1173	106016
1	23	PhaseContrast	1177	52424
1	23	GFP	1177	93472
1	24	PhaseContrast	1039	50741
1	24	GFP	1039	78244
2	0	PhaseContrast	1267	47009
2	0	GFP	1267	120288
2	1	PhaseContrast	1266	53290
2	1	GFP	1266	104630
2	2	PhaseContrast	1255	55843
2	2	GFP	1255	105681
2	3	PhaseContrast	1194	49955
2	3	GFP	1194	84928
2	4	PhaseContrast	1193	52116
2	4	GFP	1193	60693
2	5	PhaseContrast	1286	62282
2	5	GFP	1286	59972
2	6	PhaseContrast	1294	58524
2	6	GFP	1294	89771
2	7	PhaseContrast	1329	67645
2	7	GFP	1329	86475
2	8	PhaseContrast	1351	71291
2	8	GFP	1351	76220
2	9	PhaseContrast	1344	71023
2	9	GFP	1344	86847
2	10	PhaseContrast	1345	68296
2	10	GFP	1345	133826
2	11	PhaseContrast	1343	64093
2	11	GFP	1343	105739
2	12	PhaseContrast	1352	56992
2	12	GFP	1352	112751
2	13	PhaseContrast	1347	54689
2	13	GFP	1347	114323
2	14	PhaseContrast	1354	57586
2	14	GFP	1354	159958
2	15	PhaseContrast	1350	59756
2	15	GFP	1350	142496
2	16	PhaseContrast	1348	56187
2	16	GFP	1348	117275
2	17	PhaseContrast	1327	51947
2	17	GFP	1327	153580
2	18	PhaseContrast	1360	56247
2	18	GFP	1360	153601
2	19	PhaseContrast	1358	53762
2	19	GFP	1358	137791
2	20	PhaseContrast	1351	51314
2	20	GFP	1351	141892
2	21	PhaseContrast	1383	56172
2	21	GFP	1383	189172
2	22	PhaseContrast	1370	53861
2	22	GFP	1370	184517
2	23	PhaseContrast	1387	60049
2	23	GFP	1387	148517
2	24	PhaseContrast	1664	96564
2	24	GFP	1664	155621
3	0	PhaseContrast	266	6958
3	0	GFP	266	20378
3	1	PhaseContrast	459	11001
3	1	GFP	459	33243
3	2	PhaseContrast	574	12118
3	2	GFP	574	47406
3	3	PhaseContrast	677	10028
3	3	GFP	677	55789
3	4	PhaseContrast	712	11438
3	4	GFP	712	47953
3	5	PhaseContrast	761	15167
3	5	GFP	761	44947
3	6	PhaseContrast	768	16561
3	6	GFP	768	67525
3	7	PhaseContrast	797	19173
3	7	GFP	797	56842
3	8	PhaseContrast	830	22646
3	8	GFP	830	62600
3	9	PhaseContrast	837	22997
3	9	GFP	837	66848
3	10	PhaseContrast	848	23262
3	10	GFP	848	92591
3	11	PhaseContrast	872	25117
3	11	GFP	872	81709
3	12	PhaseContrast	900	27049
3	12	GFP	900	87873
3	13	PhaseContrast	913	27821
3	13	GFP	913	96591
3	14	PhaseContrast	939	30503
3	14	GFP	939	112987
3	15	PhaseContrast	941	29970
3	15	GFP	941	97305
3	16	PhaseContrast	934	27980
3	16	GFP	934	96599
3	17	PhaseContrast	939	28032
3	17	GFP	939	134363
3	18	PhaseContrast	987	32236
3	18	GFP	987	119503
3	19	PhaseContrast	1010	34134
3	19	GFP	1010	116842
3	20	PhaseContrast	1019	34103
3	20	GFP	1019	120796
3	21	PhaseContrast	1025	33493
3	21	GFP	1025	164276
3	22	PhaseContrast	1118	37280
3	22	GFP	1118	148475
3	23	PhaseContrast	1145	41587
3	23	GFP	1145	145005
3	24	PhaseContrast	1274	60069
3	24	GFP	1274	158394
4	3	PhaseContrast	159	4777
4	3	GFP	159	10513
4	4	PhaseContrast	266	5908
4	4	GFP	266	19079
4	5	PhaseContrast	448	10920
4	5	GFP	448	29037
4	6	PhaseContrast	536	12542
4	6	GFP	536	37983
4	7	PhaseContrast	578	13947
4	7	GFP	578	32491
4	8	PhaseContrast	600	16281
4	8	GFP	600	30470
4	9	PhaseContrast	631	20157
4	9	GFP	631	34311
4	10	PhaseContrast	619	19462
4	10	GFP	619	41019
4	11	PhaseContrast	632	21212
4	11	GFP	632	37112
4	12	PhaseContrast	655	23226
4	12	GFP	655	43141
4	13	PhaseContrast	662	24192
4	13	GFP	662	44346
4	14	PhaseContrast	705	21923
4	14	GFP	705	53118
4	15	PhaseContrast	732	24651
4	15	GFP	732	45855
4	16	PhaseContrast	740	25177
4	16	GFP	740	46729
4	17	PhaseContrast	710	22942
4	17	GFP	710	59716
4	18	PhaseContrast	720	24233
4	18	GFP	720	57921
4	19	PhaseContrast	735	26667
4	19	GFP	735	55964
4	20	PhaseContrast	708	23131
4	20	GFP	708	60047
4	21	PhaseContrast	718	26422
4	21	GFP	718	66627
4	22	PhaseContrast	738	29783
4	22	GFP	738	69403
4	23	PhaseContrast	713	27547
4	23	GFP	713	66807
4	24	PhaseContrast	712	26471
4	24	GFP	712	67563
14	19	PhaseContrast	105	3156
14	19	GFP	105	5844
14	20	PhaseContrast	222	5296
14	20	GFP	222	20023
14	21	PhaseContrast	374	8514
14	21	GFP	374	36189
14	22	PhaseContrast	498	11358
14	22	GFP	498	49387
14	23	PhaseContrast	551	11583
14	23	GFP	551	57824
14	24	PhaseContrast	537	8310
14	24	GFP	537	50706

## Sheet: Fig 4E Replicate3 0.1mM
Cell	Time	Channel	Area	Total Intensity
1	0	PhaseContrast	1246	42668
1	0	GFP	1246	209538
1	1	PhaseContrast	1256	42636
1	1	GFP	1256	213981
1	2	PhaseContrast	1265	42244
1	2	GFP	1265	230021
1	3	PhaseContrast	1215	35937
1	3	GFP	1215	186066
1	4	PhaseContrast	1180	38414
1	4	GFP	1180	162480
1	5	PhaseContrast	1218	41721
1	5	GFP	1218	132628
1	6	PhaseContrast	1263	46404
1	6	GFP	1263	137807
1	7	PhaseContrast	1270	47862
1	7	GFP	1270	127436
1	8	PhaseContrast	1277	48565
1	8	GFP	1277	126204
1	9	PhaseContrast	1300	54017
1	9	GFP	1300	139564
1	10	PhaseContrast	1289	45357
1	10	GFP	1289	172530
1	11	PhaseContrast	1337	50454
1	11	GFP	1337	145564
1	12	PhaseContrast	1267	41613
1	12	GFP	1267	144178
1	13	PhaseContrast	1297	41608
1	13	GFP	1297	154732
1	14	PhaseContrast	1306	35684
1	14	GFP	1306	188832
1	15	PhaseContrast	1326	42178
1	15	GFP	1326	159959
1	16	PhaseContrast	1353	45103
1	16	GFP	1353	169182
1	17	PhaseContrast	1335	42690
1	17	GFP	1335	237641
1	18	PhaseContrast	1300	37188
1	18	GFP	1300	232153
1	19	PhaseContrast	1275	38999
1	19	GFP	1275	193171
1	20	PhaseContrast	1263	42487
1	20	GFP	1263	177468
1	21	PhaseContrast	1304	49145
1	21	GFP	1304	186402
1	22	PhaseContrast	1264	40725
1	22	GFP	1264	150229
1	23	PhaseContrast	1286	45714
1	23	GFP	1286	152870
1	24	PhaseContrast	583	21307
1	24	GFP	583	64470
2	0	PhaseContrast	1320	48331
2	0	GFP	1320	276198
2	1	PhaseContrast	1293	46948
2	1	GFP	1293	261289
2	2	PhaseContrast	1287	45726
2	2	GFP	1287	255543
2	3	PhaseContrast	1318	50721
2	3	GFP	1318	226818
2	4	PhaseContrast	1307	46501
2	4	GFP	1307	216758
2	5	PhaseContrast	1377	57441
2	5	GFP	1377	211051
2	6	PhaseContrast	1395	59389
2	6	GFP	1395	261064
2	7	PhaseContrast	1414	69699
2	7	GFP	1414	228362
2	8	PhaseContrast	1414	72297
2	8	GFP	1414	242393
2	9	PhaseContrast	1437	75209
2	9	GFP	1437	248922
2	10	PhaseContrast	1436	63926
2	10	GFP	1436	314756
2	11	PhaseContrast	1469	68199
2	11	GFP	1469	277017
2	12	PhaseContrast	1401	59567
2	12	GFP	1401	234331
2	13	PhaseContrast	1396	61755
2	13	GFP	1396	224483
2	14	PhaseContrast	1397	59370
2	14	GFP	1397	217547
2	15	PhaseContrast	1405	61053
2	15	GFP	1405	187753
2	16	PhaseContrast	1438	67791
2	16	GFP	1438	185406
2	17	PhaseContrast	1409	59892
2	17	GFP	1409	237514
2	18	PhaseContrast	1413	57024
2	18	GFP	1413	259828
2	19	PhaseContrast	1445	61564
2	19	GFP	1445	236594
2	20	PhaseContrast	1464	65715
2	20	GFP	1464	239762
2	21	PhaseContrast	1500	69197
2	21	GFP	1500	280932
2	22	PhaseContrast	1467	65062
2	22	GFP	1467	284173
2	23	PhaseContrast	1488	70236
2	23	GFP	1488	272787
2	24	PhaseContrast	996	34351
2	24	GFP	996	121045
3	0	PhaseContrast	186	4669
3	0	GFP	186	26268
3	1	PhaseContrast	391	8025
3	1	GFP	391	66360
3	2	PhaseContrast	556	10498
3	2	GFP	556	98320
3	3	PhaseContrast	579	13421
3	3	GFP	579	99268
3	4	PhaseContrast	591	15693
3	4	GFP	591	99351
3	5	PhaseContrast	624	18537
3	5	GFP	624	97883
3	6	PhaseContrast	641	19698
3	6	GFP	641	118106
3	7	PhaseContrast	658	23190
3	7	GFP	658	107315
3	8	PhaseContrast	666	23403
3	8	GFP	666	119422
3	9	PhaseContrast	684	26178
3	9	GFP	684	119895
3	10	PhaseContrast	713	25122
3	10	GFP	713	141195
3	11	PhaseContrast	741	27228
3	11	GFP	741	120771
3	12	PhaseContrast	738	24069
3	12	GFP	738	111455
3	13	PhaseContrast	790	28066
3	13	GFP	790	136931
3	14	PhaseContrast	801	24463
3	14	GFP	801	140974
3	15	PhaseContrast	871	33329
3	15	GFP	871	123026
3	16	PhaseContrast	904	37902
3	16	GFP	904	135075
3	17	PhaseContrast	871	34393
3	17	GFP	871	148804
3	18	PhaseContrast	907	34316
3	18	GFP	907	156418
3	19	PhaseContrast	936	37470
3	19	GFP	936	162189
3	20	PhaseContrast	938	41992
3	20	GFP	938	156646
3	21	PhaseContrast	1030	58426
3	21	GFP	1030	189009
3	22	PhaseContrast	1054	46551
3	22	GFP	1054	176968
3	23	PhaseContrast	1096	57193
3	23	GFP	1096	177967
3	24	PhaseContrast	1104	45581
3	24	GFP	1104	225366
4	3	PhaseContrast	228	6192
4	3	GFP	228	27463
4	4	PhaseContrast	384	8245
4	4	GFP	384	47090
4	5	PhaseContrast	563	11888
4	5	GFP	563	62557
4	6	PhaseContrast	614	14861
4	6	GFP	614	73523
4	7	PhaseContrast	638	17029
4	7	GFP	638	62604
4	8	PhaseContrast	653	18183
4	8	GFP	653	72574
4	9	PhaseContrast	679	22142
4	9	GFP	679	81556
4	10	PhaseContrast	709	20312
4	10	GFP	709	99479
4	11	PhaseContrast	733	20840
4	11	GFP	733	88647
4	12	PhaseContrast	722	19208
4	12	GFP	722	90499
4	13	PhaseContrast	727	19591
4	13	GFP	727	105111
4	14	PhaseContrast	787	20718
4	14	GFP	787	112116
4	15	PhaseContrast	824	21713
4	15	GFP	824	107302
4	16	PhaseContrast	855	26176
4	16	GFP	855	108086
4	17	PhaseContrast	823	22682
4	17	GFP	823	132975
4	18	PhaseContrast	879	21984
4	18	GFP	879	116895
4	19	PhaseContrast	920	26712
4	19	GFP	920	132723
4	20	PhaseContrast	946	29551
4	20	GFP	946	141902
4	21	PhaseContrast	991	32677
4	21	GFP	991	155066
4	22	PhaseContrast	985	27104
4	22	GFP	985	123086
4	23	PhaseContrast	1024	33167
4	23	GFP	1024	142675
4	24	PhaseContrast	313	13354
4	24	GFP	313	67345
5	12	PhaseContrast	155	6007
5	12	GFP	155	31150
5	13	PhaseContrast	226	7429
5	13	GFP	226	52510
5	14	PhaseContrast	292	9556
5	14	GFP	292	65702
5	15	PhaseContrast	338	13538
5	15	GFP	338	68620
5	16	PhaseContrast	342	12704
5	16	GFP	342	66226
5	17	PhaseContrast	345	13386
5	17	GFP	345	80610
5	18	PhaseContrast	362	14091
5	18	GFP	362	80199
5	19	PhaseContrast	370	14231
5	19	GFP	370	81828
5	20	PhaseContrast	421	16070
5	20	GFP	421	94258
5	21	PhaseContrast	459	20072
5	21	GFP	459	106385
5	22	PhaseContrast	463	18517
5	22	GFP	463	96904
5	23	PhaseContrast	485	20322
5	23	GFP	485	94795
5	24	PhaseContrast	810	32113
5	24	GFP	810	139869
6	18	PhaseContrast	50	1718
6	18	GFP	50	5386
6	19	PhaseContrast	222	6665
6	19	GFP	222	22254
6	20	PhaseContrast	355	8283
6	20	GFP	355	41777
6	21	PhaseContrast	498	10607
6	21	GFP	498	57719
6	22	PhaseContrast	585	12393
6	22	GFP	585	66336
6	23	PhaseContrast	610	15089
6	23	GFP	610	67872
6	24	PhaseContrast	946	46624
6	24	GFP	946	127150

## Sheet: Fig 4E Replicate4 0.1mM
Cell	Time	Channel	Area	Total Intensity
1	0	PhaseContrast	1111	51361
1	0	GFP	1111	149866
1	1	PhaseContrast	1125	56273
1	1	GFP	1125	141255
1	2	PhaseContrast	1091	48608
1	2	GFP	1091	194751
1	3	PhaseContrast	1170	52035
1	3	GFP	1170	180792
1	4	PhaseContrast	1202	51465
1	4	GFP	1202	155413
1	5	PhaseContrast	1201	54738
1	5	GFP	1201	150697
1	6	PhaseContrast	1196	48426
1	6	GFP	1196	214616
1	7	PhaseContrast	1201	55072
1	7	GFP	1201	177157
1	8	PhaseContrast	986	34504
1	8	GFP	986	137717
1	9	PhaseContrast	1195	52937
1	9	GFP	1195	162936
1	10	PhaseContrast	1223	54004
1	10	GFP	1223	220351
1	11	PhaseContrast	1232	54817
1	11	GFP	1232	180526
1	12	PhaseContrast	1245	56609
1	12	GFP	1245	176205
1	13	PhaseContrast	1248	53617
1	13	GFP	1248	179476
1	14	PhaseContrast	1245	55346
1	14	GFP	1245	234294
1	15	PhaseContrast	1242	54062
1	15	GFP	1242	196667
1	16	PhaseContrast	1206	50694
1	16	GFP	1206	199779
1	17	PhaseContrast	1218	51456
1	17	GFP	1218	205240
1	18	PhaseContrast	1186	50848
1	18	GFP	1186	244107
1	19	PhaseContrast	1184	52856
1	19	GFP	1184	223969
1	20	PhaseContrast	1193	54838
1	20	GFP	1193	212234
1	21	PhaseContrast	1224	57387
1	21	GFP	1224	254799
1	22	PhaseContrast	1218	59355
1	22	GFP	1218	249014
1	23	PhaseContrast	1282	60273
1	23	GFP	1282	246577
1	24	PhaseContrast	1337	64017
1	24	GFP	1337	226293
2	0	PhaseContrast	809	22349
2	0	GFP	809	120492
2	1	PhaseContrast	851	26825
2	1	GFP	851	116276
2	2	PhaseContrast	845	23863
2	2	GFP	845	154958
2	3	PhaseContrast	962	29383
2	3	GFP	962	143048
2	4	PhaseContrast	981	33958
2	4	GFP	981	135675
2	5	PhaseContrast	982	32237
2	5	GFP	982	131073
2	6	PhaseContrast	1047	36680
2	6	GFP	1047	179489
2	7	PhaseContrast	1004	32857
2	7	GFP	1004	147380
2	8	PhaseContrast	872	27121
2	8	GFP	872	148022
2	9	PhaseContrast	1003	33902
2	9	GFP	1003	178726
2	10	PhaseContrast	1124	40405
2	10	GFP	1124	206471
2	11	PhaseContrast	1160	48095
2	11	GFP	1160	174757
2	12	PhaseContrast	1164	48359
2	12	GFP	1164	195226
2	13	PhaseContrast	1177	48491
2	13	GFP	1177	196634
2	14	PhaseContrast	1187	51227
2	14	GFP	1187	217715
2	15	PhaseContrast	1202	54085
2	15	GFP	1202	215788
2	16	PhaseContrast	1201	50981
2	16	GFP	1201	217986
2	17	PhaseContrast	1200	47311
2	17	GFP	1200	247378
2	18	PhaseContrast	1200	45653
2	18	GFP	1200	254443
2	19	PhaseContrast	1201	48624
2	19	GFP	1201	222277
2	20	PhaseContrast	1193	44268
2	20	GFP	1193	245678
2	21	PhaseContrast	1198	45237
2	21	GFP	1198	270743
2	22	PhaseContrast	1243	51850
2	22	GFP	1243	269386
2	23	PhaseContrast	1251	57768
2	23	GFP	1251	265041
2	24	PhaseContrast	1234	51436
2	24	GFP	1234	265129
3	0	PhaseContrast	1298	61327
3	0	GFP	1298	213488
3	1	PhaseContrast	1328	65617
3	1	GFP	1328	221641
3	2	PhaseContrast	1323	60005
3	2	GFP	1323	260710
3	3	PhaseContrast	1370	59539
3	3	GFP	1370	255596
3	4	PhaseContrast	1364	61198
3	4	GFP	1364	241537
3	5	PhaseContrast	1392	64953
3	5	GFP	1392	240990
3	6	PhaseContrast	1416	63254
3	6	GFP	1416	302994
3	7	PhaseContrast	1465	65396
3	7	GFP	1465	282977
3	8	PhaseContrast	1392	71815
3	8	GFP	1392	255842
3	9	PhaseContrast	1300	62265
3	9	GFP	1300	227025
3	10	PhaseContrast	1456	77622
3	10	GFP	1456	238675
3	11	PhaseContrast	1484	80723
3	11	GFP	1484	192365
3	12	PhaseContrast	1491	82798
3	12	GFP	1491	191718
3	13	PhaseContrast	1493	81065
3	13	GFP	1493	206269
3	14	PhaseContrast	1507	81537
3	14	GFP	1507	246811
3	15	PhaseContrast	1504	80419
3	15	GFP	1504	238088
3	16	PhaseContrast	1509	79409
3	16	GFP	1509	247838
3	17	PhaseContrast	1500	78077
3	17	GFP	1500	272297
3	18	PhaseContrast	1509	73132
3	18	GFP	1509	286259
3	19	PhaseContrast	1513	77802
3	19	GFP	1513	279478
3	20	PhaseContrast	1514	80063
3	20	GFP	1514	273710
3	21	PhaseContrast	1531	81356
3	21	GFP	1531	342961
3	22	PhaseContrast	1531	78096
3	22	GFP	1531	300720
3	23	PhaseContrast	1584	87062
3	23	GFP	1584	322380
3	24	PhaseContrast	1623	90548
3	24	GFP	1623	315471
4	0	PhaseContrast	937	32794
4	0	GFP	937	94176
4	1	PhaseContrast	952	37002
4	1	GFP	952	104205
4	2	PhaseContrast	936	35979
4	2	GFP	936	126707
4	3	PhaseContrast	986	41208
4	3	GFP	986	112815
4	4	PhaseContrast	992	41646
4	4	GFP	992	114682
4	5	PhaseContrast	989	39141
4	5	GFP	989	124559
4	6	PhaseContrast	1009	41395
4	6	GFP	1009	151722
4	7	PhaseContrast	1012	42418
4	7	GFP	1012	132073
4	8	PhaseContrast	961	37565
4	8	GFP	961	123185
4	9	PhaseContrast	895	31919
4	9	GFP	895	134378
4	10	PhaseContrast	1043	40160
4	10	GFP	1043	178415
4	11	PhaseContrast	1087	46395
4	11	GFP	1087	143503
4	12	PhaseContrast	1127	52114
4	12	GFP	1127	153620
4	13	PhaseContrast	1128	52329
4	13	GFP	1128	137617
4	14	PhaseContrast	1151	51965
4	14	GFP	1151	197958
4	15	PhaseContrast	1186	54436
4	15	GFP	1186	179187
4	16	PhaseContrast	1130	49942
4	16	GFP	1130	163630
4	17	PhaseContrast	1105	54598
4	17	GFP	1105	166004
4	18	PhaseContrast	1097	51058
4	18	GFP	1097	135014
4	19	PhaseContrast	1077	53561
4	19	GFP	1077	122293
4	20	PhaseContrast	1083	54771
4	20	GFP	1083	109831
4	21	PhaseContrast	1119	56348
4	21	GFP	1119	132448
4	22	PhaseContrast	1101	53583
4	22	GFP	1101	123201
4	23	PhaseContrast	1138	55585
4	23	GFP	1138	132323
4	24	PhaseContrast	1135	54628
4	24	GFP	1135	139415
5	7	PhaseContrast	47	1256
5	7	GFP	47	3426
5	8	PhaseContrast	208	7491
5	8	GFP	208	29277
5	9	PhaseContrast	354	8544
5	9	GFP	354	54994
5	10	PhaseContrast	639	17925
5	10	GFP	639	96158
5	11	PhaseContrast	694	20913
5	11	GFP	694	79494
5	12	PhaseContrast	637	18684
5	12	GFP	637	88917
5	13	PhaseContrast	643	19521
5	13	GFP	643	96620
5	14	PhaseContrast	665	21785
5	14	GFP	665	105187
5	15	PhaseContrast	682	24023
5	15	GFP	682	100302
5	16	PhaseContrast	689	25358
5	16	GFP	689	112096
5	17	PhaseContrast	674	24605
5	17	GFP	674	125743
5	18	PhaseContrast	737	25489
5	18	GFP	737	123360
5	19	PhaseContrast	736	24365
5	19	GFP	736	117154
5	20	PhaseContrast	742	26598
5	20	GFP	742	119654
5	21	PhaseContrast	763	29184
5	21	GFP	763	150178
5	22	PhaseContrast	793	32455
5	22	GFP	793	140539
5	23	PhaseContrast	806	34083
5	23	GFP	806	155177
6	16	PhaseContrast	96	3055
6	16	GFP	96	9938
6	17	PhaseContrast	206	6983
6	17	GFP	206	24963
6	18	PhaseContrast	382	10294
6	18	GFP	382	51328
6	19	PhaseContrast	488	13922
6	19	GFP	488	60593
6	20	PhaseContrast	536	15163
6	20	GFP	536	60725
6	21	PhaseContrast	586	20896
6	21	GFP	586	72055
6	22	PhaseContrast	598	21244
6	22	GFP	598	66562
6	23	PhaseContrast	658	27288
6	23	GFP	658	74891
6	24	PhaseContrast	827	38490
6	24	GFP	827	159949
32	24	PhaseContrast	617	23054
32	24	GFP	617	72566
