# Supplementary material for: Fitness cost associated with cell phenotypic switching drives population diversification dynamics and controllability
Source: Nat Commun. 2023 Oct 2;14:6128. doi: 10.1038/s41467-023-41917-z (PMC10545768; doi:10.1038/s41467-023-41917-z)
Supplement: Supplementary file 9 — Source Data [file 41467_2023_41917_MOESM9_ESM.zip › Source data/Source Data Figure 4D.xlsx]

## Sheet: Fig 4D Replicate1
Cell	Time	Channel	Area	Total Intensity
1	0	PhaseContrast	449	23978
1	0	GFP	449	6613
1	1	PhaseContrast	389	14858
1	1	GFP	389	4125
1	2	PhaseContrast	308	10219
1	2	GFP	308	1955
1	3	PhaseContrast	291	14691
1	3	GFP	291	6414
1	4	PhaseContrast	444	14765
1	4	GFP	444	10991
1	5	PhaseContrast	544	14814
1	5	GFP	544	11231
1	6	PhaseContrast	557	14785
1	6	GFP	557	10022
1	7	PhaseContrast	499	14118
1	7	GFP	499	15078
1	8	PhaseContrast	397	12381
1	8	GFP	397	10586
1	9	PhaseContrast	382	12882
1	9	GFP	382	9050
1	10	PhaseContrast	162	7496
1	10	GFP	162	3106
1	11	PhaseContrast	212	11015
1	11	GFP	212	5176
1	12	PhaseContrast	146	6814
1	12	GFP	146	1657
2	0	PhaseContrast	338	15987
2	0	GFP	338	6482
2	1	PhaseContrast	213	10941
2	1	GFP	213	3309
2	2	PhaseContrast	108	7587
2	2	GFP	108	1806
2	3	PhaseContrast	139	5509
2	3	GFP	139	3562
2	4	PhaseContrast	139	6684
2	4	GFP	139	3046
2	5	PhaseContrast	21	1100
2	5	GFP	21	425
3	0	PhaseContrast	860	38650
3	0	GFP	860	14606
3	1	PhaseContrast	698	30049
3	1	GFP	698	9513
3	2	PhaseContrast	626	23411
3	2	GFP	626	4838
3	3	PhaseContrast	636	26424
3	3	GFP	636	19814
3	4	PhaseContrast	613	24441
3	4	GFP	613	13240
3	5	PhaseContrast	524	19191
3	5	GFP	524	8780
3	6	PhaseContrast	272	10353
3	6	GFP	272	3630
3	7	PhaseContrast	211	11044
3	7	GFP	211	5105
3	8	PhaseContrast	34	2011
3	8	GFP	34	554
3	9	PhaseContrast	100	6738
3	9	GFP	100	1511
3	10	PhaseContrast	127	7832
3	10	GFP	127	2793
4	0	PhaseContrast	441	18759
4	0	GFP	441	6838
4	1	PhaseContrast	428	19212
4	1	GFP	428	8770
4	2	PhaseContrast	568	19434
4	2	GFP	568	9445
4	3	PhaseContrast	594	22857
4	3	GFP	594	23808
4	4	PhaseContrast	530	20722
4	4	GFP	530	17738
4	5	PhaseContrast	524	19396
4	5	GFP	524	11862
4	6	PhaseContrast	466	18456
4	6	GFP	466	9933
4	7	PhaseContrast	441	16139
4	7	GFP	441	13783
4	8	PhaseContrast	490	16409
4	8	GFP	490	13346
4	9	PhaseContrast	515	17668
4	9	GFP	515	8697
4	10	PhaseContrast	514	17717
4	10	GFP	514	12578
4	11	PhaseContrast	641	22168
4	11	GFP	641	18462
4	12	PhaseContrast	647	22221
4	12	GFP	647	15423
4	13	PhaseContrast	647	24567
4	13	GFP	647	9973
4	14	PhaseContrast	634	24369
4	14	GFP	634	17373
4	15	PhaseContrast	677	24176
4	15	GFP	677	17370
4	16	PhaseContrast	682	23653
4	16	GFP	682	12753
4	17	PhaseContrast	656	24572
4	17	GFP	656	7712
4	18	PhaseContrast	666	21646
4	18	GFP	666	16211
4	19	PhaseContrast	648	20959
4	19	GFP	648	18958
4	20	PhaseContrast	588	19532
4	20	GFP	588	19455
4	21	PhaseContrast	543	16646
4	21	GFP	543	7157
4	22	PhaseContrast	538	17714
4	22	GFP	538	13934
4	23	PhaseContrast	599	26423
4	23	GFP	599	13233
4	24	PhaseContrast	655	25017
4	24	GFP	655	15265
5	0	PhaseContrast	378	15742
5	0	GFP	378	8155
5	1	PhaseContrast	398	17970
5	1	GFP	398	6329
5	2	PhaseContrast	69	4747
5	2	GFP	69	762
5	3	PhaseContrast	61	4680
5	3	GFP	61	1641
5	4	PhaseContrast	44	3938
5	4	GFP	44	974
5	5	PhaseContrast	220	8920
5	5	GFP	220	4134
5	6	PhaseContrast	283	12256
5	6	GFP	283	3352
5	7	PhaseContrast	476	23169
5	7	GFP	476	12197
5	8	PhaseContrast	557	22759
5	8	GFP	557	12804
5	9	PhaseContrast	628	24515
5	9	GFP	628	9549
5	10	PhaseContrast	500	21030
5	10	GFP	500	15002
5	11	PhaseContrast	343	12838
5	11	GFP	343	9634
5	12	PhaseContrast	341	14959
5	12	GFP	341	6412
5	13	PhaseContrast	367	13176
5	13	GFP	367	4015
5	14	PhaseContrast	310	12707
5	14	GFP	310	5769
5	15	PhaseContrast	100	5814
5	15	GFP	100	2635
5	16	PhaseContrast	137	6607
5	16	GFP	137	2446
5	17	PhaseContrast	284	13450
5	17	GFP	284	3614
5	18	PhaseContrast	263	10635
5	18	GFP	263	7499
5	19	PhaseContrast	256	10639
5	19	GFP	256	7207
5	20	PhaseContrast	330	10461
5	20	GFP	330	6379
5	21	PhaseContrast	58	2189
5	21	GFP	58	874
5	22	PhaseContrast	213	8094
5	22	GFP	213	5868
5	23	PhaseContrast	318	12218
5	23	GFP	318	7910
5	24	PhaseContrast	269	11117
5	24	GFP	269	4920
6	0	PhaseContrast	251	12727
6	0	GFP	251	5007
6	1	PhaseContrast	215	8452
6	1	GFP	215	2841
6	2	PhaseContrast	276	9131
6	2	GFP	276	2434
6	3	PhaseContrast	354	17464
6	3	GFP	354	7392
6	4	PhaseContrast	101	6910
6	4	GFP	101	1767
6	5	PhaseContrast	125	7015
6	5	GFP	125	2221
6	6	PhaseContrast	194	8669
6	6	GFP	194	3074
6	7	PhaseContrast	80	2084
6	7	GFP	80	1139
6	8	PhaseContrast	80	6070
6	8	GFP	80	1751
6	9	PhaseContrast	116	7473
6	9	GFP	116	1743
6	10	PhaseContrast	110	5290
6	10	GFP	110	2303
6	11	PhaseContrast	314	10529
6	11	GFP	314	6604
6	12	PhaseContrast	292	12412
6	12	GFP	292	8898
6	13	PhaseContrast	294	11450
6	13	GFP	294	5796
6	14	PhaseContrast	335	12377
6	14	GFP	335	11472
6	15	PhaseContrast	98	5360
6	15	GFP	98	2650
6	16	PhaseContrast	201	9577
6	16	GFP	201	4501
6	17	PhaseContrast	262	11990
6	17	GFP	262	3921
6	18	PhaseContrast	271	14214
6	18	GFP	271	9270
6	19	PhaseContrast	303	13143
6	19	GFP	303	8399
6	20	PhaseContrast	357	13399
6	20	GFP	357	8468
6	21	PhaseContrast	413	14517
6	21	GFP	413	6334
6	22	PhaseContrast	426	13792
6	22	GFP	426	13597
6	23	PhaseContrast	483	16676
6	23	GFP	483	13893
6	24	PhaseContrast	546	18014
6	24	GFP	546	12514
7	0	PhaseContrast	699	30880
7	0	GFP	699	16354
7	1	PhaseContrast	815	33008
7	1	GFP	815	16482
7	2	PhaseContrast	613	25589
7	2	GFP	613	10218
7	3	PhaseContrast	625	23334
7	3	GFP	625	24033
7	4	PhaseContrast	391	13761
7	4	GFP	391	10804
7	5	PhaseContrast	512	20584
7	5	GFP	512	8563
7	6	PhaseContrast	499	22370
7	6	GFP	499	7125
7	7	PhaseContrast	436	17638
7	7	GFP	436	13228
7	8	PhaseContrast	478	20257
7	8	GFP	478	11963
7	9	PhaseContrast	422	16738
7	9	GFP	422	8744
7	10	PhaseContrast	453	19687
7	10	GFP	453	11102
7	11	PhaseContrast	421	14904
7	11	GFP	421	8574
7	12	PhaseContrast	412	18060
7	12	GFP	412	7641
7	13	PhaseContrast	224	10945
7	13	GFP	224	2865
7	14	PhaseContrast	292	11734
7	14	GFP	292	8856
7	15	PhaseContrast	331	13858
7	15	GFP	331	7804
7	16	PhaseContrast	287	10476
7	16	GFP	287	8983
7	17	PhaseContrast	395	14671
7	17	GFP	395	8335
7	18	PhaseContrast	466	18835
7	18	GFP	466	15781
7	19	PhaseContrast	387	17232
7	19	GFP	387	11531
7	20	PhaseContrast	410	15050
7	20	GFP	410	9570
7	21	PhaseContrast	379	11283
7	21	GFP	379	7769
7	22	PhaseContrast	391	13312
7	22	GFP	391	12003
7	23	PhaseContrast	385	12943
7	23	GFP	385	9546
7	24	PhaseContrast	363	13511
7	24	GFP	363	8029
8	0	PhaseContrast	624	26359
8	0	GFP	624	13136
8	1	PhaseContrast	621	28729
8	1	GFP	621	10428
8	2	PhaseContrast	657	26776
8	2	GFP	657	8560
8	3	PhaseContrast	872	37513
8	3	GFP	872	32627
8	4	PhaseContrast	907	35799
8	4	GFP	907	39316
8	5	PhaseContrast	572	25955
8	5	GFP	572	10024
8	6	PhaseContrast	565	22713
8	6	GFP	565	7973
8	7	PhaseContrast	777	39278
8	7	GFP	777	21159
8	8	PhaseContrast	654	23749
8	8	GFP	654	17325
8	9	PhaseContrast	534	23301
8	9	GFP	534	12775
8	10	PhaseContrast	539	18415
8	10	GFP	539	14833
8	11	PhaseContrast	558	23611
8	11	GFP	558	14463
8	12	PhaseContrast	656	21924
8	12	GFP	656	18405
8	13	PhaseContrast	546	20119
8	13	GFP	546	8560
8	14	PhaseContrast	547	19543
8	14	GFP	547	14486
8	15	PhaseContrast	551	27996
8	15	GFP	551	11261
8	16	PhaseContrast	557	23535
8	16	GFP	557	17221
8	17	PhaseContrast	446	15811
8	17	GFP	446	6767
8	18	PhaseContrast	285	17903
8	18	GFP	285	8634
8	19	PhaseContrast	241	9986
8	19	GFP	241	7175
8	20	PhaseContrast	115	6452
8	20	GFP	115	2156
8	21	PhaseContrast	222	9115
8	21	GFP	222	3234
8	22	PhaseContrast	91	6336
8	22	GFP	91	2355
8	23	PhaseContrast	43	3770
8	23	GFP	43	985
8	24	PhaseContrast	70	4533
8	24	GFP	70	1147
9	0	PhaseContrast	1124	46059
9	0	GFP	1124	20492
9	1	PhaseContrast	669	30118
9	1	GFP	669	9359
9	2	PhaseContrast	622	25942
9	2	GFP	622	5865
9	3	PhaseContrast	573	24345
9	3	GFP	573	15272
9	4	PhaseContrast	416	18924
9	4	GFP	416	9973
9	5	PhaseContrast	465	16290
9	5	GFP	465	7727
9	6	PhaseContrast	506	17305
9	6	GFP	506	8010
9	7	PhaseContrast	609	22933
9	7	GFP	609	23387
9	8	PhaseContrast	562	17190
9	8	GFP	562	13014
9	9	PhaseContrast	601	19234
9	9	GFP	601	8419
9	10	PhaseContrast	608	23080
9	10	GFP	608	12703
9	11	PhaseContrast	528	19981
9	11	GFP	528	15696
9	12	PhaseContrast	531	17391
9	12	GFP	531	13796
9	13	PhaseContrast	508	15172
9	13	GFP	508	6801
9	14	PhaseContrast	533	17600
9	14	GFP	533	14642
9	15	PhaseContrast	585	20699
9	15	GFP	585	18757
9	16	PhaseContrast	556	18344
9	16	GFP	556	12859
9	17	PhaseContrast	517	16521
9	17	GFP	517	6305
9	18	PhaseContrast	516	15334
9	18	GFP	516	20348
9	19	PhaseContrast	457	14950
9	19	GFP	457	17338
9	20	PhaseContrast	559	17239
9	20	GFP	559	17423
9	21	PhaseContrast	580	21501
9	21	GFP	580	8891
9	22	PhaseContrast	584	21389
9	22	GFP	584	20636
9	23	PhaseContrast	447	16634
9	23	GFP	447	12988
9	24	PhaseContrast	428	15074
9	24	GFP	428	8358
10	0	PhaseContrast	553	27366
10	0	GFP	553	14804
10	1	PhaseContrast	373	15683
10	1	GFP	373	8070
10	2	PhaseContrast	51	3930
10	2	GFP	51	472
10	3	PhaseContrast	299	12611
10	3	GFP	299	9874
10	4	PhaseContrast	331	13765
10	4	GFP	331	8667
10	5	PhaseContrast	351	13518
10	5	GFP	351	8058
10	6	PhaseContrast	376	13960
10	6	GFP	376	7617
10	7	PhaseContrast	333	12526
10	7	GFP	333	8706
10	8	PhaseContrast	302	9915
10	8	GFP	302	6230
10	9	PhaseContrast	174	9816
10	9	GFP	174	1937
10	10	PhaseContrast	209	11274
10	10	GFP	209	3691
10	11	PhaseContrast	401	17599
10	11	GFP	401	11624
10	12	PhaseContrast	268	12199
10	12	GFP	268	6686
10	13	PhaseContrast	206	8121
10	13	GFP	206	2064
10	14	PhaseContrast	275	13651
10	14	GFP	275	6220
10	15	PhaseContrast	307	11122
10	15	GFP	307	9237
10	16	PhaseContrast	375	15422
10	16	GFP	375	8520
10	17	PhaseContrast	280	11801
10	17	GFP	280	4319
10	18	PhaseContrast	138	6785
10	18	GFP	138	5684
10	19	PhaseContrast	323	12466
10	19	GFP	323	8809
10	20	PhaseContrast	216	11318
10	20	GFP	216	3684
10	21	PhaseContrast	251	11585
10	21	GFP	251	2555
10	22	PhaseContrast	326	11836
10	22	GFP	326	10074
10	23	PhaseContrast	383	18486
10	23	GFP	383	6656
10	24	PhaseContrast	163	6853
10	24	GFP	163	2783
11	0	PhaseContrast	527	29495
11	0	GFP	527	10032
11	1	PhaseContrast	421	15802
11	1	GFP	421	11506
11	2	PhaseContrast	398	15900
11	2	GFP	398	6732
11	3	PhaseContrast	352	21485
11	3	GFP	352	12078
11	4	PhaseContrast	404	13981
11	4	GFP	404	12242
11	5	PhaseContrast	356	11174
11	5	GFP	356	9208
11	6	PhaseContrast	346	13838
11	6	GFP	346	7203
11	7	PhaseContrast	381	13666
11	7	GFP	381	12403
11	8	PhaseContrast	392	16728
11	8	GFP	392	11087
11	9	PhaseContrast	388	14678
11	9	GFP	388	7330
11	10	PhaseContrast	402	14916
11	10	GFP	402	11103
11	11	PhaseContrast	447	18875
11	11	GFP	447	14164
11	12	PhaseContrast	482	17713
11	12	GFP	482	14537
11	13	PhaseContrast	302	10602
11	13	GFP	302	4221
11	14	PhaseContrast	108	8514
11	14	GFP	108	2095
12	0	PhaseContrast	631	21657
12	0	GFP	631	18574
12	1	PhaseContrast	635	24492
12	1	GFP	635	14549
12	2	PhaseContrast	633	24746
12	2	GFP	633	7448
12	3	PhaseContrast	634	23601
12	3	GFP	634	18851
12	4	PhaseContrast	550	19855
12	4	GFP	550	17499
12	5	PhaseContrast	633	20602
12	5	GFP	633	13533
12	6	PhaseContrast	482	19392
12	6	GFP	482	6570
12	7	PhaseContrast	488	21556
12	7	GFP	488	17740
12	8	PhaseContrast	433	17650
12	8	GFP	433	8365
12	9	PhaseContrast	471	18236
12	9	GFP	471	4877
12	10	PhaseContrast	479	17670
12	10	GFP	479	13170
12	11	PhaseContrast	456	17761
12	11	GFP	456	14758
12	12	PhaseContrast	436	15403
12	12	GFP	436	8512
12	13	PhaseContrast	409	14057
12	13	GFP	409	4800
12	14	PhaseContrast	461	16675
12	14	GFP	461	10926
12	15	PhaseContrast	455	16224
12	15	GFP	455	15051
12	16	PhaseContrast	440	17477
12	16	GFP	440	11436
12	17	PhaseContrast	372	13104
12	17	GFP	372	5285
12	18	PhaseContrast	408	16042
12	18	GFP	408	15183
12	19	PhaseContrast	434	17662
12	19	GFP	434	10886
12	20	PhaseContrast	439	14965
12	20	GFP	439	10724
12	21	PhaseContrast	304	10027
12	21	GFP	304	5116
12	22	PhaseContrast	340	13537
12	22	GFP	340	10371
12	23	PhaseContrast	380	13001
12	23	GFP	380	9667
12	24	PhaseContrast	500	18524
12	24	GFP	500	7944
13	0	PhaseContrast	708	24278
13	0	GFP	708	16132
13	1	PhaseContrast	616	24556
13	1	GFP	616	14486
13	2	PhaseContrast	606	24422
13	2	GFP	606	10873
13	3	PhaseContrast	613	20436
13	3	GFP	613	25728
13	4	PhaseContrast	632	21782
13	4	GFP	632	20547
13	5	PhaseContrast	611	29094
13	5	GFP	611	13578
13	6	PhaseContrast	603	19226
13	6	GFP	603	11800
13	7	PhaseContrast	534	17071
13	7	GFP	534	19482
13	8	PhaseContrast	533	19445
13	8	GFP	533	14557
13	9	PhaseContrast	604	19609
13	9	GFP	604	14393
13	10	PhaseContrast	593	19475
13	10	GFP	593	16582
13	11	PhaseContrast	613	21920
13	11	GFP	613	25866
13	12	PhaseContrast	575	18807
13	12	GFP	575	14000
13	13	PhaseContrast	572	19952
13	13	GFP	572	9237
13	14	PhaseContrast	590	23499
13	14	GFP	590	20156
13	15	PhaseContrast	577	18780
13	15	GFP	577	14728
13	16	PhaseContrast	435	16353
13	16	GFP	435	11228
13	17	PhaseContrast	456	16216
13	17	GFP	456	7808
13	18	PhaseContrast	357	15486
13	18	GFP	357	11441
13	19	PhaseContrast	403	16162
13	19	GFP	403	12307
13	20	PhaseContrast	238	15237
13	20	GFP	238	5497
13	21	PhaseContrast	342	25995
13	21	GFP	342	3465
13	22	PhaseContrast	333	13143
13	22	GFP	333	10216
13	23	PhaseContrast	328	13418
13	23	GFP	328	8840
13	24	PhaseContrast	385	18239
13	24	GFP	385	6835
14	0	PhaseContrast	512	22473
14	0	GFP	512	10650
14	1	PhaseContrast	499	20680
14	1	GFP	499	9814
14	2	PhaseContrast	541	17094
14	2	GFP	541	6775
14	3	PhaseContrast	629	25519
14	3	GFP	629	23613
14	4	PhaseContrast	683	29343
14	4	GFP	683	14856
14	5	PhaseContrast	660	25409
14	5	GFP	660	12585
14	6	PhaseContrast	449	16052
14	6	GFP	449	6282
14	7	PhaseContrast	543	24205
14	7	GFP	543	13032
14	8	PhaseContrast	438	17620
14	8	GFP	438	10212
14	9	PhaseContrast	456	17566
14	9	GFP	456	7889
14	10	PhaseContrast	463	18363
14	10	GFP	463	14849
14	11	PhaseContrast	362	16423
14	11	GFP	362	10352
14	12	PhaseContrast	335	11299
14	12	GFP	335	7468
14	13	PhaseContrast	504	13672
14	13	GFP	504	6013
14	14	PhaseContrast	540	14907
14	14	GFP	540	16542
14	15	PhaseContrast	729	26139
14	15	GFP	729	13972
14	16	PhaseContrast	751	23417
14	16	GFP	751	11242
14	17	PhaseContrast	746	24707
14	17	GFP	746	8757
14	18	PhaseContrast	794	27487
14	18	GFP	794	19982
14	19	PhaseContrast	597	22559
14	19	GFP	597	14705
14	20	PhaseContrast	632	26112
14	20	GFP	632	19205
14	21	PhaseContrast	592	18684
14	21	GFP	592	14171
14	22	PhaseContrast	221	11412
14	22	GFP	221	6601
14	23	PhaseContrast	342	13920
14	23	GFP	342	10151
14	24	PhaseContrast	447	16416
14	24	GFP	447	9882
15	0	PhaseContrast	1759	88120
15	0	GFP	1759	82756
15	1	PhaseContrast	1893	76726
15	1	GFP	1893	47075
15	2	PhaseContrast	1359	51403
15	2	GFP	1359	22579
15	3	PhaseContrast	1239	36310
15	3	GFP	1239	28567
15	4	PhaseContrast	839	23207
15	4	GFP	839	16546
15	5	PhaseContrast	576	17252
15	5	GFP	576	5427
15	6	PhaseContrast	505	16533
15	6	GFP	505	7550
15	7	PhaseContrast	429	13957
15	7	GFP	429	15251
15	8	PhaseContrast	354	10389
15	8	GFP	354	8951
15	9	PhaseContrast	382	14149
15	9	GFP	382	5215
15	10	PhaseContrast	402	15389
15	10	GFP	402	8522
15	11	PhaseContrast	448	17958
15	11	GFP	448	9952
15	12	PhaseContrast	591	22576
15	12	GFP	591	9428
15	13	PhaseContrast	712	21281
15	13	GFP	712	6249
15	14	PhaseContrast	739	23874
15	14	GFP	739	17613
15	15	PhaseContrast	713	20320
15	15	GFP	713	9000
15	16	PhaseContrast	684	16825
15	16	GFP	684	7254
15	17	PhaseContrast	530	13412
15	17	GFP	530	1933
15	18	PhaseContrast	522	13014
15	18	GFP	522	16974
15	19	PhaseContrast	576	21405
15	19	GFP	576	16354
15	20	PhaseContrast	510	12724
15	20	GFP	510	9748
15	21	PhaseContrast	525	16532
15	21	GFP	525	6334
15	22	PhaseContrast	491	22018
15	22	GFP	491	11496
15	23	PhaseContrast	512	19020
15	23	GFP	512	14741
15	24	PhaseContrast	610	20783
15	24	GFP	610	11953
16	0	PhaseContrast	421	16046
16	0	GFP	421	11816
16	1	PhaseContrast	451	17071
16	1	GFP	451	12299
16	2	PhaseContrast	617	19641
16	2	GFP	617	9230
16	3	PhaseContrast	385	18792
16	3	GFP	385	13743
16	4	PhaseContrast	407	14381
16	4	GFP	407	11879
16	5	PhaseContrast	254	10562
16	5	GFP	254	4530
16	6	PhaseContrast	351	12773
16	6	GFP	351	6871
16	7	PhaseContrast	392	14141
16	7	GFP	392	13065
16	8	PhaseContrast	206	15395
16	8	GFP	206	5054
16	9	PhaseContrast	196	9690
16	9	GFP	196	3828
16	10	PhaseContrast	226	8258
16	10	GFP	226	5841
16	11	PhaseContrast	213	7457
16	11	GFP	213	5722
16	12	PhaseContrast	93	6151
16	12	GFP	93	2116
16	13	PhaseContrast	119	5898
16	13	GFP	119	2209
16	14	PhaseContrast	61	3640
16	14	GFP	61	1905
16	15	PhaseContrast	205	6571
16	15	GFP	205	6250
16	16	PhaseContrast	323	9630
16	16	GFP	323	10129
16	17	PhaseContrast	421	14708
16	17	GFP	421	8041
16	18	PhaseContrast	437	13630
16	18	GFP	437	15941
16	19	PhaseContrast	397	12815
16	19	GFP	397	19089
16	20	PhaseContrast	371	12535
16	20	GFP	371	12594
16	21	PhaseContrast	409	13747
16	21	GFP	409	8792
16	22	PhaseContrast	431	14718
16	22	GFP	431	19618
16	23	PhaseContrast	511	19191
16	23	GFP	511	21797
16	24	PhaseContrast	512	17078
16	24	GFP	512	20437
17	0	PhaseContrast	723	28389
17	0	GFP	723	15721
17	1	PhaseContrast	685	24678
17	1	GFP	685	14892
17	2	PhaseContrast	803	30558
17	2	GFP	803	10681
17	3	PhaseContrast	782	28331
17	3	GFP	782	28796
17	4	PhaseContrast	720	25262
17	4	GFP	720	25832
17	5	PhaseContrast	707	25964
17	5	GFP	707	11255
17	6	PhaseContrast	578	24882
17	6	GFP	578	10202
17	7	PhaseContrast	489	20071
17	7	GFP	489	16973
17	8	PhaseContrast	482	15707
17	8	GFP	482	11879
17	9	PhaseContrast	498	20582
17	9	GFP	498	10649
17	10	PhaseContrast	490	20178
17	10	GFP	490	15054
17	11	PhaseContrast	524	18514
17	11	GFP	524	17424
17	12	PhaseContrast	788	31724
17	12	GFP	788	14972
17	13	PhaseContrast	969	38268
17	13	GFP	969	14776
17	14	PhaseContrast	642	24484
17	14	GFP	642	23102
17	15	PhaseContrast	470	19678
17	15	GFP	470	9849
17	16	PhaseContrast	368	16257
17	16	GFP	368	9876
17	17	PhaseContrast	437	16785
17	17	GFP	437	5955
17	18	PhaseContrast	378	15117
17	18	GFP	378	9397
17	19	PhaseContrast	363	15285
17	19	GFP	363	6214
17	20	PhaseContrast	206	12086
17	20	GFP	206	4599
17	21	PhaseContrast	146	7289
17	21	GFP	146	2170
17	22	PhaseContrast	114	7399
17	22	GFP	114	2606
17	23	PhaseContrast	148	7665
17	23	GFP	148	3316
17	24	PhaseContrast	61	4154
17	24	GFP	61	1209
18	0	PhaseContrast	528	21279
18	0	GFP	528	11619
18	1	PhaseContrast	546	22761
18	1	GFP	546	6547
18	2	PhaseContrast	562	23146
18	2	GFP	562	4570
18	3	PhaseContrast	604	21576
18	3	GFP	604	20310
18	4	PhaseContrast	734	26730
18	4	GFP	734	20443
18	5	PhaseContrast	676	22106
18	5	GFP	676	17920
18	6	PhaseContrast	621	20847
18	6	GFP	621	12894
18	7	PhaseContrast	656	22781
18	7	GFP	656	27171
18	8	PhaseContrast	623	21280
18	8	GFP	623	18057
18	9	PhaseContrast	547	16997
18	9	GFP	547	16618
18	10	PhaseContrast	549	17778
18	10	GFP	549	20469
18	11	PhaseContrast	634	22454
18	11	GFP	634	22096
18	12	PhaseContrast	473	16874
18	12	GFP	473	12228
18	13	PhaseContrast	551	20724
18	13	GFP	551	9320
18	14	PhaseContrast	549	19517
18	14	GFP	549	16824
18	15	PhaseContrast	529	16523
18	15	GFP	529	20837
18	16	PhaseContrast	591	20719
18	16	GFP	591	17979
18	17	PhaseContrast	562	22035
18	17	GFP	562	9260
18	18	PhaseContrast	572	22471
18	18	GFP	572	21027
18	19	PhaseContrast	526	17689
18	19	GFP	526	16851
18	20	PhaseContrast	484	15646
18	20	GFP	484	13479
18	21	PhaseContrast	471	15098
18	21	GFP	471	8308
18	22	PhaseContrast	599	24331
18	22	GFP	599	20243
18	23	PhaseContrast	773	25879
18	23	GFP	773	24628
18	24	PhaseContrast	762	31849
18	24	GFP	762	14505
19	0	PhaseContrast	675	24046
19	0	GFP	675	17277
19	1	PhaseContrast	630	22426
19	1	GFP	630	16353
19	2	PhaseContrast	645	27978
19	2	GFP	645	9946
19	3	PhaseContrast	509	24002
19	3	GFP	509	16508
19	4	PhaseContrast	404	16164
19	4	GFP	404	12721
19	5	PhaseContrast	521	17619
19	5	GFP	521	11017
19	6	PhaseContrast	475	18752
19	6	GFP	475	6152
19	7	PhaseContrast	533	19743
19	7	GFP	533	16932
19	8	PhaseContrast	618	20821
19	8	GFP	618	17716
19	9	PhaseContrast	768	30083
19	9	GFP	768	14120
19	10	PhaseContrast	743	27481
19	10	GFP	743	25465
19	11	PhaseContrast	656	23693
19	11	GFP	656	19494
19	12	PhaseContrast	918	37572
19	12	GFP	918	19393
19	13	PhaseContrast	901	34804
19	13	GFP	901	14896
19	14	PhaseContrast	730	30945
19	14	GFP	730	21935
19	15	PhaseContrast	820	31257
19	15	GFP	820	19487
19	16	PhaseContrast	727	24664
19	16	GFP	727	18412
19	17	PhaseContrast	730	26540
19	17	GFP	730	10393
19	18	PhaseContrast	734	25270
19	18	GFP	734	19901
19	19	PhaseContrast	1007	44850
19	19	GFP	1007	35224
19	20	PhaseContrast	803	30788
19	20	GFP	803	14923
19	21	PhaseContrast	913	32105
19	21	GFP	913	12932
19	22	PhaseContrast	921	36209
19	22	GFP	921	32810
20	0	PhaseContrast	480	15360
20	0	GFP	480	11408
20	1	PhaseContrast	391	19457
20	1	GFP	391	6867
20	2	PhaseContrast	242	10634
20	2	GFP	242	2805
20	3	PhaseContrast	188	11116
20	3	GFP	188	4835
20	4	PhaseContrast	267	12677
20	4	GFP	267	6837
20	5	PhaseContrast	258	9512
20	5	GFP	258	5386
20	6	PhaseContrast	336	14196
20	6	GFP	336	5023
20	7	PhaseContrast	399	16753
20	7	GFP	399	10606
20	8	PhaseContrast	455	15986
20	8	GFP	455	10697
20	9	PhaseContrast	334	12015
20	9	GFP	334	6355
20	10	PhaseContrast	362	14008
20	10	GFP	362	7574
20	11	PhaseContrast	292	10283
20	11	GFP	292	6585
20	12	PhaseContrast	193	10538
20	12	GFP	193	3019
20	13	PhaseContrast	95	5742
20	13	GFP	95	1036
20	14	PhaseContrast	542	15755
20	14	GFP	542	10847
20	15	PhaseContrast	593	24193
20	15	GFP	593	8446
20	16	PhaseContrast	601	21837
20	16	GFP	601	10824
20	17	PhaseContrast	617	21509
20	17	GFP	617	6529
20	18	PhaseContrast	635	23351
20	18	GFP	635	16873
20	19	PhaseContrast	640	21516
20	19	GFP	640	14371
20	20	PhaseContrast	592	16665
20	20	GFP	592	15155
20	21	PhaseContrast	642	20122
20	21	GFP	642	10898
20	22	PhaseContrast	643	19311
20	22	GFP	643	24344
20	23	PhaseContrast	617	22165
20	23	GFP	617	18139
20	24	PhaseContrast	675	23174
20	24	GFP	675	16905
21	0	PhaseContrast	281	12032
21	0	GFP	281	9395
21	1	PhaseContrast	196	9423
21	1	GFP	196	3974
21	2	PhaseContrast	157	7599
21	2	GFP	157	2625
21	3	PhaseContrast	189	10978
21	3	GFP	189	3599
21	4	PhaseContrast	178	9820
21	4	GFP	178	4861
21	5	PhaseContrast	141	11074
21	5	GFP	141	2342
21	6	PhaseContrast	203	10043
21	6	GFP	203	2552
21	7	PhaseContrast	209	7844
21	7	GFP	209	4253
21	8	PhaseContrast	302	9860
21	8	GFP	302	7811
21	9	PhaseContrast	309	12473
21	9	GFP	309	5883
21	10	PhaseContrast	83	5753
21	10	GFP	83	2065
21	11	PhaseContrast	173	10779
21	11	GFP	173	3797
21	12	PhaseContrast	94	3946
21	12	GFP	94	1893
21	13	PhaseContrast	130	17307
21	13	GFP	130	577
21	14	PhaseContrast	124	16591
21	14	GFP	124	1701
21	15	PhaseContrast	111	16675
21	15	GFP	111	1632
21	16	PhaseContrast	106	5955
21	16	GFP	106	2638
21	17	PhaseContrast	71	6876
21	17	GFP	71	452
21	18	PhaseContrast	64	7881
21	18	GFP	64	1178
21	19	PhaseContrast	29	2964
21	19	GFP	29	536
21	20	PhaseContrast	217	9825
21	20	GFP	217	4090
21	21	PhaseContrast	109	7401
21	21	GFP	109	1231
21	22	PhaseContrast	193	8500
21	22	GFP	193	5289
21	23	PhaseContrast	52	1428
21	23	GFP	52	749
21	24	PhaseContrast	325	5977
21	24	GFP	325	3370
22	0	PhaseContrast	683	24759
22	0	GFP	683	17929
22	1	PhaseContrast	688	24096
22	1	GFP	688	12117
22	2	PhaseContrast	741	28390
22	2	GFP	741	8297
22	3	PhaseContrast	576	24387
22	3	GFP	576	18201
22	4	PhaseContrast	684	29751
22	4	GFP	684	11672
22	5	PhaseContrast	756	26657
22	5	GFP	756	16292
22	6	PhaseContrast	700	23323
22	6	GFP	700	15416
22	7	PhaseContrast	766	26877
22	7	GFP	766	19126
22	8	PhaseContrast	721	26186
22	8	GFP	721	15258
22	9	PhaseContrast	729	25969
22	9	GFP	729	11542
22	10	PhaseContrast	631	22757
22	10	GFP	631	16165
22	11	PhaseContrast	650	24966
22	11	GFP	650	19450
22	12	PhaseContrast	533	15678
22	12	GFP	533	10999
22	13	PhaseContrast	671	22780
22	13	GFP	671	12671
22	14	PhaseContrast	433	16545
22	14	GFP	433	14552
22	15	PhaseContrast	394	16187
22	15	GFP	394	8093
22	16	PhaseContrast	499	19817
22	16	GFP	499	6515
22	17	PhaseContrast	367	14383
22	17	GFP	367	3877
22	18	PhaseContrast	419	18482
22	18	GFP	419	9997
22	19	PhaseContrast	483	17999
22	19	GFP	483	16969
22	20	PhaseContrast	422	15906
22	20	GFP	422	7391
22	21	PhaseContrast	518	15680
22	21	GFP	518	6143
22	22	PhaseContrast	547	23844
22	22	GFP	547	14317
22	23	PhaseContrast	483	21021
22	23	GFP	483	11053
22	24	PhaseContrast	700	26931
22	24	GFP	700	15123
23	0	PhaseContrast	1007	32862
23	0	GFP	1007	23456
23	1	PhaseContrast	1284	51228
23	1	GFP	1284	21337
23	2	PhaseContrast	949	36895
23	2	GFP	949	10475
23	3	PhaseContrast	1382	50314
23	3	GFP	1382	50047
23	4	PhaseContrast	1544	60407
23	4	GFP	1544	37845
23	5	PhaseContrast	1395	55098
23	5	GFP	1395	42032
23	6	PhaseContrast	1294	48336
23	6	GFP	1294	17639
23	7	PhaseContrast	1037	45200
23	7	GFP	1037	24560
24	0	PhaseContrast	316	18455
24	0	GFP	316	5959
24	1	PhaseContrast	151	5427
24	1	GFP	151	1302
24	2	PhaseContrast	52	2992
24	2	GFP	52	463
24	3	PhaseContrast	106	4447
24	3	GFP	106	2856
24	4	PhaseContrast	139	4163
24	4	GFP	139	511
24	5	PhaseContrast	384	6732
24	5	GFP	384	2088
24	6	PhaseContrast	439	8291
24	6	GFP	439	1901
24	7	PhaseContrast	510	11236
24	7	GFP	510	5619
24	8	PhaseContrast	539	11104
24	8	GFP	539	5041
24	9	PhaseContrast	626	16496
24	9	GFP	626	4873
24	10	PhaseContrast	637	16666
24	10	GFP	637	8717
24	11	PhaseContrast	726	17876
24	11	GFP	726	11045
24	12	PhaseContrast	731	16068
24	12	GFP	731	8259
24	13	PhaseContrast	690	26675
24	13	GFP	690	4896
24	14	PhaseContrast	708	24866
24	14	GFP	708	11513
24	15	PhaseContrast	765	25852
24	15	GFP	765	11826
24	16	PhaseContrast	753	26161
24	16	GFP	753	10049
24	17	PhaseContrast	744	31949
24	17	GFP	744	5168
24	18	PhaseContrast	749	30404
24	18	GFP	749	17992
24	19	PhaseContrast	653	20441
24	19	GFP	653	18263
24	20	PhaseContrast	650	21164
24	20	GFP	650	16226
24	21	PhaseContrast	521	15806
24	21	GFP	521	5953
24	22	PhaseContrast	568	19179
24	22	GFP	568	18011
24	23	PhaseContrast	567	17964
24	23	GFP	567	13447
24	24	PhaseContrast	596	21152
24	24	GFP	596	12734
25	0	PhaseContrast	476	19042
25	0	GFP	476	10644
25	1	PhaseContrast	538	20483
25	1	GFP	538	10026
25	2	PhaseContrast	498	15216
25	2	GFP	498	5651
25	3	PhaseContrast	532	18923
25	3	GFP	532	16146
25	4	PhaseContrast	394	14047
25	4	GFP	394	8604
25	5	PhaseContrast	381	13133
25	5	GFP	381	6680
25	6	PhaseContrast	370	13515
25	6	GFP	370	6649
25	7	PhaseContrast	176	7876
25	7	GFP	176	5520
25	8	PhaseContrast	285	10174
25	8	GFP	285	7953
25	9	PhaseContrast	262	12656
25	9	GFP	262	3478
25	10	PhaseContrast	321	16028
25	10	GFP	321	7135
25	11	PhaseContrast	279	12569
25	11	GFP	279	5621
25	12	PhaseContrast	193	11324
25	12	GFP	193	3100
25	13	PhaseContrast	297	11701
25	13	GFP	297	3954
25	14	PhaseContrast	322	11640
25	14	GFP	322	7577
25	15	PhaseContrast	371	13997
25	15	GFP	371	8613
25	16	PhaseContrast	266	11264
25	16	GFP	266	3974
25	17	PhaseContrast	270	11557
25	17	GFP	270	2289
25	18	PhaseContrast	325	12558
25	18	GFP	325	7342
25	19	PhaseContrast	418	15477
25	19	GFP	418	6568
25	20	PhaseContrast	577	17881
25	20	GFP	577	9967
25	21	PhaseContrast	453	21673
25	21	GFP	453	4203
25	22	PhaseContrast	472	20375
25	22	GFP	472	13251
25	23	PhaseContrast	698	27174
25	23	GFP	698	17602
25	24	PhaseContrast	754	26089
25	24	GFP	754	14402
26	0	PhaseContrast	849	31353
26	0	GFP	849	23969
26	1	PhaseContrast	604	26356
26	1	GFP	604	11459
26	2	PhaseContrast	596	20411
26	2	GFP	596	9141
26	3	PhaseContrast	679	28867
26	3	GFP	679	22089
26	4	PhaseContrast	837	30083
26	4	GFP	837	29578
26	5	PhaseContrast	620	19961
26	5	GFP	620	16106
26	6	PhaseContrast	627	21065
26	6	GFP	627	12918
26	7	PhaseContrast	687	31300
26	7	GFP	687	20801
26	8	PhaseContrast	725	27897
26	8	GFP	725	23350
26	9	PhaseContrast	646	27414
26	9	GFP	646	12296
26	10	PhaseContrast	662	24573
26	10	GFP	662	15775
26	11	PhaseContrast	648	26902
26	11	GFP	648	16530
26	12	PhaseContrast	837	29848
26	12	GFP	837	19055
26	13	PhaseContrast	906	29060
26	13	GFP	906	16362
26	14	PhaseContrast	938	32773
26	14	GFP	938	34078
26	15	PhaseContrast	819	29351
26	15	GFP	819	29374
26	16	PhaseContrast	900	32774
26	16	GFP	900	32207
26	17	PhaseContrast	913	33459
26	17	GFP	913	17682
26	18	PhaseContrast	923	31312
26	18	GFP	923	36349
26	19	PhaseContrast	1291	49606
26	19	GFP	1291	38023
26	20	PhaseContrast	1036	39660
26	20	GFP	1036	26471
26	21	PhaseContrast	755	25574
26	21	GFP	755	12779
26	22	PhaseContrast	606	22147
26	22	GFP	606	18332
26	23	PhaseContrast	734	27881
26	23	GFP	734	22517
26	24	PhaseContrast	736	26050
26	24	GFP	736	11311
27	0	PhaseContrast	866	24294
27	0	GFP	866	16439
27	1	PhaseContrast	857	22425
27	1	GFP	857	13535
27	2	PhaseContrast	841	19104
27	2	GFP	841	8642
27	3	PhaseContrast	636	21470
27	3	GFP	636	14100
27	4	PhaseContrast	642	16404
27	4	GFP	642	11289
27	5	PhaseContrast	672	17223
27	5	GFP	672	7306
27	6	PhaseContrast	632	16261
27	6	GFP	632	6230
27	7	PhaseContrast	562	20847
27	7	GFP	562	17845
27	8	PhaseContrast	641	23734
27	8	GFP	641	15267
27	9	PhaseContrast	593	19190
27	9	GFP	593	13974
27	10	PhaseContrast	603	19907
27	10	GFP	603	19907
27	11	PhaseContrast	507	18757
27	11	GFP	507	17275
27	12	PhaseContrast	411	13928
27	12	GFP	411	10601
27	13	PhaseContrast	397	13775
27	13	GFP	397	6359
27	14	PhaseContrast	345	14853
27	14	GFP	345	8330
27	15	PhaseContrast	240	10196
27	15	GFP	240	5201
27	16	PhaseContrast	326	10972
27	16	GFP	326	5697
27	17	PhaseContrast	211	8780
27	17	GFP	211	2777
27	18	PhaseContrast	303	11779
27	18	GFP	303	9119
27	19	PhaseContrast	344	12619
27	19	GFP	344	10163
27	20	PhaseContrast	409	12993
27	20	GFP	409	9786
27	21	PhaseContrast	381	19830
27	21	GFP	381	4730
27	22	PhaseContrast	380	17082
27	22	GFP	380	12295
27	23	PhaseContrast	456	13539
27	23	GFP	456	14199
27	24	PhaseContrast	342	11289
27	24	GFP	342	8365
28	0	PhaseContrast	269	8817
28	0	GFP	269	7067
28	1	PhaseContrast	76	6741
28	1	GFP	76	1017
28	2	PhaseContrast	207	8111
28	2	GFP	207	2205
28	3	PhaseContrast	287	9967
28	3	GFP	287	10078
28	4	PhaseContrast	208	8657
28	4	GFP	208	6474
28	5	PhaseContrast	333	14149
28	5	GFP	333	7023
28	6	PhaseContrast	366	13911
28	6	GFP	366	5948
28	7	PhaseContrast	350	13403
28	7	GFP	350	11589
28	8	PhaseContrast	146	9401
28	8	GFP	146	2981
28	9	PhaseContrast	46	2701
28	9	GFP	46	1148
28	10	PhaseContrast	114	6797
28	10	GFP	114	3743
28	11	PhaseContrast	131	6931
28	11	GFP	131	3572
28	12	PhaseContrast	120	5303
28	12	GFP	120	2433
28	13	PhaseContrast	96	4915
28	13	GFP	96	1652
28	14	PhaseContrast	155	6418
28	14	GFP	155	5144
28	15	PhaseContrast	298	11703
28	15	GFP	298	9015
28	16	PhaseContrast	188	11340
28	16	GFP	188	3656
28	17	PhaseContrast	213	10941
28	17	GFP	213	2849
28	18	PhaseContrast	130	9860
28	18	GFP	130	4646
28	19	PhaseContrast	225	8003
28	19	GFP	225	7546
28	20	PhaseContrast	189	8309
28	20	GFP	189	3968
28	21	PhaseContrast	187	6610
28	21	GFP	187	2953
28	22	PhaseContrast	331	13264
28	22	GFP	331	9570
28	23	PhaseContrast	322	13650
28	23	GFP	322	7775
28	24	PhaseContrast	306	12687
28	24	GFP	306	9258
29	0	PhaseContrast	730	23708
29	0	GFP	730	31729
29	1	PhaseContrast	665	28073
29	1	GFP	665	18488
29	2	PhaseContrast	652	29630
29	2	GFP	652	15447
29	3	PhaseContrast	592	26949
29	3	GFP	592	25480
29	4	PhaseContrast	436	15644
29	4	GFP	436	13686
29	5	PhaseContrast	550	16205
29	5	GFP	550	13742
29	6	PhaseContrast	545	15717
29	6	GFP	545	13610
29	7	PhaseContrast	489	17515
29	7	GFP	489	16976
29	8	PhaseContrast	500	17597
29	8	GFP	500	16323
29	9	PhaseContrast	442	13857
29	9	GFP	442	9967
29	10	PhaseContrast	346	12255
29	10	GFP	346	11784
29	11	PhaseContrast	384	14619
29	11	GFP	384	13894
29	12	PhaseContrast	304	11038
29	12	GFP	304	8698
29	13	PhaseContrast	269	10637
29	13	GFP	269	6236
29	14	PhaseContrast	359	12292
29	14	GFP	359	14522
29	15	PhaseContrast	473	18043
29	15	GFP	473	15210
29	16	PhaseContrast	507	16799
29	16	GFP	507	13539
29	17	PhaseContrast	471	18362
29	17	GFP	471	9322
29	18	PhaseContrast	460	15807
29	18	GFP	460	21243
29	19	PhaseContrast	514	15801
29	19	GFP	514	17600
29	20	PhaseContrast	574	17614
29	20	GFP	574	13503
29	21	PhaseContrast	602	18773
29	21	GFP	602	9148
29	22	PhaseContrast	602	19451
29	22	GFP	602	22496
29	23	PhaseContrast	614	23131
29	23	GFP	614	17568
29	24	PhaseContrast	675	22498
29	24	GFP	675	23979
30	0	PhaseContrast	743	24553
30	0	GFP	743	20647
30	1	PhaseContrast	730	31363
30	1	GFP	730	29831
30	2	PhaseContrast	777	31777
30	2	GFP	777	22480
30	3	PhaseContrast	795	32822
30	3	GFP	795	46095
30	4	PhaseContrast	758	27839
30	4	GFP	758	21832
30	5	PhaseContrast	633	23989
30	5	GFP	633	12016
30	6	PhaseContrast	685	26994
30	6	GFP	685	9157
30	7	PhaseContrast	668	28657
30	7	GFP	668	30001
30	8	PhaseContrast	613	20613
30	8	GFP	613	17128
30	9	PhaseContrast	653	24644
30	9	GFP	653	22089
30	10	PhaseContrast	672	25835
30	10	GFP	672	25115
30	11	PhaseContrast	671	20414
30	11	GFP	671	22849
30	12	PhaseContrast	672	27604
30	12	GFP	672	18090
30	13	PhaseContrast	577	20502
30	13	GFP	577	9985
30	14	PhaseContrast	598	21932
30	14	GFP	598	17560
30	15	PhaseContrast	542	21791
30	15	GFP	542	12651
30	16	PhaseContrast	388	14246
30	16	GFP	388	9077
30	17	PhaseContrast	340	14883
30	17	GFP	340	4283
30	18	PhaseContrast	361	14675
30	18	GFP	361	11416
30	19	PhaseContrast	533	22011
30	19	GFP	533	16065
30	20	PhaseContrast	600	23123
30	20	GFP	600	16267
30	21	PhaseContrast	699	29894
30	21	GFP	699	9884
30	22	PhaseContrast	602	21991
30	22	GFP	602	19350
30	23	PhaseContrast	629	25468
30	23	GFP	629	17349
30	24	PhaseContrast	747	27790
30	24	GFP	747	16560
31	0	PhaseContrast	266	11661
31	0	GFP	266	7847
31	1	PhaseContrast	50	4234
31	1	GFP	50	856
31	2	PhaseContrast	62	4833
31	2	GFP	62	835
31	3	PhaseContrast	169	8121
31	3	GFP	169	5929
31	4	PhaseContrast	76	5230
31	4	GFP	76	1358
31	5	PhaseContrast	214	11069
31	5	GFP	214	2470
31	6	PhaseContrast	226	8527
31	6	GFP	226	3860
31	7	PhaseContrast	143	8070
31	7	GFP	143	3724
31	8	PhaseContrast	168	9914
31	8	GFP	168	3874
31	9	PhaseContrast	26	1934
31	9	GFP	26	517
31	10	PhaseContrast	141	5029
31	10	GFP	141	3941
31	11	PhaseContrast	107	4876
31	11	GFP	107	3092
31	12	PhaseContrast	134	6883
31	12	GFP	134	3971
31	13	PhaseContrast	255	9284
31	13	GFP	255	4213
31	14	PhaseContrast	256	8472
31	14	GFP	256	8785
31	15	PhaseContrast	305	10364
31	15	GFP	305	9931
31	16	PhaseContrast	359	10679
31	16	GFP	359	9795
31	17	PhaseContrast	374	11653
31	17	GFP	374	6957
31	18	PhaseContrast	398	12596
31	18	GFP	398	17537
31	19	PhaseContrast	326	13838
31	19	GFP	326	8626
31	20	PhaseContrast	313	8269
31	20	GFP	313	11100
31	21	PhaseContrast	361	11351
31	21	GFP	361	8187
31	22	PhaseContrast	360	11030
31	22	GFP	360	17683
31	23	PhaseContrast	452	19250
31	23	GFP	452	18194
31	24	PhaseContrast	491	19257
31	24	GFP	491	17634
32	0	PhaseContrast	151	9163
32	0	GFP	151	2925
32	1	PhaseContrast	92	7468
32	1	GFP	92	1430
32	2	PhaseContrast	35	2259
32	2	GFP	35	421
32	3	PhaseContrast	234	12217
32	3	GFP	234	6671
32	4	PhaseContrast	246	11587
32	4	GFP	246	5710
32	5	PhaseContrast	173	6585
32	5	GFP	173	3682
32	6	PhaseContrast	272	9044
32	6	GFP	272	4937
32	7	PhaseContrast	234	10891
32	7	GFP	234	6100
32	8	PhaseContrast	188	8072
32	8	GFP	188	4777
32	9	PhaseContrast	113	5712
32	9	GFP	113	1763
32	10	PhaseContrast	142	5716
32	10	GFP	142	2985
32	11	PhaseContrast	172	8712
32	11	GFP	172	3432
32	12	PhaseContrast	71	3681
32	12	GFP	71	1032
32	13	PhaseContrast	299	10950
32	13	GFP	299	3363
32	14	PhaseContrast	204	8073
32	14	GFP	204	5911
32	15	PhaseContrast	324	10857
32	15	GFP	324	12341
32	16	PhaseContrast	408	15537
32	16	GFP	408	13323
32	17	PhaseContrast	448	16805
32	17	GFP	448	9598
32	18	PhaseContrast	521	21102
32	18	GFP	521	20251
32	19	PhaseContrast	517	17012
32	19	GFP	517	17058
32	20	PhaseContrast	443	18306
32	20	GFP	443	11006
32	21	PhaseContrast	488	16249
32	21	GFP	488	12564
32	22	PhaseContrast	508	17784
32	22	GFP	508	17932
32	23	PhaseContrast	515	24365
32	23	GFP	515	15167
32	24	PhaseContrast	596	23598
32	24	GFP	596	14772
33	0	PhaseContrast	778	24670
33	0	GFP	778	17332
33	1	PhaseContrast	586	24234
33	1	GFP	586	12645
33	2	PhaseContrast	574	22295
33	2	GFP	574	8395
33	3	PhaseContrast	432	17630
33	3	GFP	432	11872
33	4	PhaseContrast	445	17056
33	4	GFP	445	9690
33	5	PhaseContrast	471	16022
33	5	GFP	471	9083
33	6	PhaseContrast	277	8637
33	6	GFP	277	3415
33	7	PhaseContrast	328	11106
33	7	GFP	328	9700
33	8	PhaseContrast	161	10216
33	8	GFP	161	2587
33	9	PhaseContrast	220	5954
33	9	GFP	220	1293
33	10	PhaseContrast	241	5635
33	10	GFP	241	2924
33	11	PhaseContrast	437	11615
33	11	GFP	437	7223
33	12	PhaseContrast	547	20329
33	12	GFP	547	6045
33	13	PhaseContrast	426	18839
33	13	GFP	426	5083
33	14	PhaseContrast	470	17909
33	14	GFP	470	13294
33	15	PhaseContrast	463	16569
33	15	GFP	463	4122
33	16	PhaseContrast	246	9908
33	16	GFP	246	3381
33	17	PhaseContrast	261	10378
33	17	GFP	261	3098
33	18	PhaseContrast	403	13944
33	18	GFP	403	13213
33	19	PhaseContrast	345	12558
33	19	GFP	345	8818
33	20	PhaseContrast	408	11615
33	20	GFP	408	6764
33	21	PhaseContrast	463	10622
33	21	GFP	463	5128
33	22	PhaseContrast	550	16967
33	22	GFP	550	14239
33	23	PhaseContrast	623	18671
33	23	GFP	623	13302
33	24	PhaseContrast	680	21439
33	24	GFP	680	12201
34	0	PhaseContrast	885	33815
34	0	GFP	885	27943
34	1	PhaseContrast	854	29169
34	1	GFP	854	20028
34	2	PhaseContrast	761	31483
34	2	GFP	761	18180
34	3	PhaseContrast	724	25556
34	3	GFP	724	31756
34	4	PhaseContrast	624	21546
34	4	GFP	624	19377
34	5	PhaseContrast	470	19390
34	5	GFP	470	10550
34	6	PhaseContrast	346	15016
34	6	GFP	346	5473
34	7	PhaseContrast	370	13313
34	7	GFP	370	9682
34	8	PhaseContrast	292	11154
34	8	GFP	292	6159
34	9	PhaseContrast	390	14494
34	9	GFP	390	7941
34	10	PhaseContrast	310	12769
34	10	GFP	310	6819
34	11	PhaseContrast	358	13793
34	11	GFP	358	10942
34	12	PhaseContrast	147	6439
34	12	GFP	147	3258
34	13	PhaseContrast	159	10241
34	13	GFP	159	2522
34	14	PhaseContrast	213	11569
34	14	GFP	213	7625
34	15	PhaseContrast	136	7613
34	15	GFP	136	4009
34	16	PhaseContrast	279	9054
34	16	GFP	279	7990
34	17	PhaseContrast	319	13214
34	17	GFP	319	5489
34	18	PhaseContrast	328	12522
34	18	GFP	328	14093
34	19	PhaseContrast	325	11311
34	19	GFP	325	10082
34	20	PhaseContrast	444	16212
34	20	GFP	444	15237
34	21	PhaseContrast	363	11575
34	21	GFP	363	6412
34	22	PhaseContrast	367	10991
34	22	GFP	367	14815
34	23	PhaseContrast	316	13290
34	23	GFP	316	10970
34	24	PhaseContrast	240	8949
34	24	GFP	240	7246
35	0	PhaseContrast	400	16366
35	0	GFP	400	11380
35	1	PhaseContrast	525	20073
35	1	GFP	525	11726
35	2	PhaseContrast	457	29491
35	2	GFP	457	8091
35	3	PhaseContrast	357	15571
35	3	GFP	357	13393
35	4	PhaseContrast	379	14668
35	4	GFP	379	12324
35	5	PhaseContrast	288	12152
35	5	GFP	288	7052
35	6	PhaseContrast	307	10598
35	6	GFP	307	5378
35	7	PhaseContrast	291	12385
35	7	GFP	291	10252
35	8	PhaseContrast	148	8287
35	8	GFP	148	4493
35	9	PhaseContrast	195	7870
35	9	GFP	195	5723
35	10	PhaseContrast	238	9475
35	10	GFP	238	8562
35	11	PhaseContrast	347	12545
35	11	GFP	347	11689
35	12	PhaseContrast	357	13992
35	12	GFP	357	10060
35	13	PhaseContrast	285	11294
35	13	GFP	285	5531
35	14	PhaseContrast	314	10411
35	14	GFP	314	10342
35	15	PhaseContrast	307	9812
35	15	GFP	307	11658
35	16	PhaseContrast	393	12804
35	16	GFP	393	10055
35	17	PhaseContrast	309	12162
35	17	GFP	309	4395
35	18	PhaseContrast	141	8966
35	18	GFP	141	4480
35	19	PhaseContrast	218	9123
35	19	GFP	218	6468
35	20	PhaseContrast	72	3910
35	20	GFP	72	2008
35	21	PhaseContrast	184	7645
35	21	GFP	184	2991
35	22	PhaseContrast	303	12376
35	22	GFP	303	9664
35	23	PhaseContrast	391	15142
35	23	GFP	391	11364
35	24	PhaseContrast	426	18662
35	24	GFP	426	7489
36	0	PhaseContrast	647	20328
36	0	GFP	647	17779
36	1	PhaseContrast	595	28281
36	1	GFP	595	14631
36	2	PhaseContrast	657	25616
36	2	GFP	657	14409
36	3	PhaseContrast	577	21771
36	3	GFP	577	25326
36	4	PhaseContrast	525	22422
36	4	GFP	525	14010
36	5	PhaseContrast	434	13581
36	5	GFP	434	7056
36	6	PhaseContrast	567	22339
36	6	GFP	567	11439
36	7	PhaseContrast	514	17590
36	7	GFP	514	19187
36	8	PhaseContrast	676	25132
36	8	GFP	676	14939
36	9	PhaseContrast	811	26090
36	9	GFP	811	27578
36	10	PhaseContrast	1180	45721
36	10	GFP	1180	39273
36	11	PhaseContrast	1011	37018
36	11	GFP	1011	28958
36	12	PhaseContrast	1184	47784
36	12	GFP	1184	20976
37	0	PhaseContrast	724	26444
37	0	GFP	724	11760
37	1	PhaseContrast	663	19937
37	1	GFP	663	7609
37	2	PhaseContrast	536	16007
37	2	GFP	536	7194
37	3	PhaseContrast	597	19417
37	3	GFP	597	17163
37	4	PhaseContrast	371	12116
37	4	GFP	371	8150
37	5	PhaseContrast	515	16038
37	5	GFP	515	10028
37	6	PhaseContrast	506	16509
37	6	GFP	506	10240
37	7	PhaseContrast	383	15406
37	7	GFP	383	9675
37	8	PhaseContrast	424	13907
37	8	GFP	424	9366
37	9	PhaseContrast	536	21056
37	9	GFP	536	8337
37	10	PhaseContrast	533	20004
37	10	GFP	533	12005
37	11	PhaseContrast	656	23940
37	11	GFP	656	16531
37	12	PhaseContrast	688	22800
37	12	GFP	688	12886
37	13	PhaseContrast	468	19220
37	13	GFP	468	5658
37	14	PhaseContrast	496	20529
37	14	GFP	496	9329
37	15	PhaseContrast	508	19067
37	15	GFP	508	16285
37	16	PhaseContrast	555	17833
37	16	GFP	555	15964
37	17	PhaseContrast	539	18150
37	17	GFP	539	8201
37	18	PhaseContrast	535	20085
37	18	GFP	535	19210
37	19	PhaseContrast	529	17503
37	19	GFP	529	16929
37	20	PhaseContrast	555	20772
37	20	GFP	555	14039
37	21	PhaseContrast	563	20298
37	21	GFP	563	10042
37	22	PhaseContrast	506	17872
37	22	GFP	506	18097
37	23	PhaseContrast	587	23859
37	23	GFP	587	17251
37	24	PhaseContrast	625	22079
37	24	GFP	625	15769
38	0	PhaseContrast	1122	48014
38	0	GFP	1122	32219
38	1	PhaseContrast	724	24055
38	1	GFP	724	25025
38	2	PhaseContrast	578	21992
38	2	GFP	578	9861
38	3	PhaseContrast	611	21069
38	3	GFP	611	10470
38	4	PhaseContrast	368	13480
38	4	GFP	368	11842
38	5	PhaseContrast	255	10016
38	5	GFP	255	5373
38	6	PhaseContrast	315	11661
38	6	GFP	315	5125
38	7	PhaseContrast	323	11709
38	7	GFP	323	9867
38	8	PhaseContrast	96	6809
38	8	GFP	96	2036
38	9	PhaseContrast	301	11589
38	9	GFP	301	5620
38	10	PhaseContrast	318	13634
38	10	GFP	318	7671
38	11	PhaseContrast	365	15126
38	11	GFP	365	9003
38	12	PhaseContrast	460	18015
38	12	GFP	460	14953
38	13	PhaseContrast	384	12779
38	13	GFP	384	5319
38	14	PhaseContrast	430	16194
38	14	GFP	430	10734
38	15	PhaseContrast	487	19629
38	15	GFP	487	16027
38	16	PhaseContrast	154	10488
38	16	GFP	154	2467
38	17	PhaseContrast	231	9435
38	17	GFP	231	3096
38	18	PhaseContrast	235	9360
38	18	GFP	235	7359
39	0	PhaseContrast	404	16089
39	0	GFP	404	10760
39	1	PhaseContrast	412	20081
39	1	GFP	412	4215
39	2	PhaseContrast	417	15625
39	2	GFP	417	3037
39	3	PhaseContrast	430	18746
39	3	GFP	430	13303
39	4	PhaseContrast	385	14278
39	4	GFP	385	8998
39	5	PhaseContrast	364	12480
39	5	GFP	364	6702
39	6	PhaseContrast	348	11782
39	6	GFP	348	6915
39	7	PhaseContrast	158	9936
39	7	GFP	158	5356
39	8	PhaseContrast	289	11548
39	8	GFP	289	6378
39	9	PhaseContrast	434	14335
39	9	GFP	434	6594
39	10	PhaseContrast	443	13651
39	10	GFP	443	11057
39	11	PhaseContrast	406	15869
39	11	GFP	406	9915
39	12	PhaseContrast	407	15109
39	12	GFP	407	8173
39	13	PhaseContrast	522	22061
39	13	GFP	522	5968
39	14	PhaseContrast	527	17081
39	14	GFP	527	14512
39	15	PhaseContrast	594	18446
39	15	GFP	594	15175
39	16	PhaseContrast	669	23168
39	16	GFP	669	14663
39	17	PhaseContrast	713	28886
39	17	GFP	713	8755
39	18	PhaseContrast	696	23878
39	18	GFP	696	19866
39	19	PhaseContrast	627	22556
39	19	GFP	627	17362
39	20	PhaseContrast	694	22728
39	20	GFP	694	15191
39	21	PhaseContrast	707	20878
39	21	GFP	707	10022
39	22	PhaseContrast	653	19000
39	22	GFP	653	22468
39	23	PhaseContrast	641	24541
39	23	GFP	641	15488
39	24	PhaseContrast	675	23311
39	24	GFP	675	15353
40	0	PhaseContrast	607	21676
40	0	GFP	607	12684
40	1	PhaseContrast	518	24897
40	1	GFP	518	10876
40	2	PhaseContrast	536	21092
40	2	GFP	536	7690
40	3	PhaseContrast	457	18728
40	3	GFP	457	11037
40	4	PhaseContrast	386	16350
40	4	GFP	386	7928
40	5	PhaseContrast	293	11259
40	5	GFP	293	4290
40	6	PhaseContrast	198	7489
40	6	GFP	198	2593
40	7	PhaseContrast	266	9279
40	7	GFP	266	5629
40	8	PhaseContrast	345	11579
40	8	GFP	345	9360
40	9	PhaseContrast	456	14985
40	9	GFP	456	10909
40	10	PhaseContrast	373	11335
40	10	GFP	373	11570
40	11	PhaseContrast	256	11585
40	11	GFP	256	8130
40	12	PhaseContrast	301	8557
40	12	GFP	301	8734
40	13	PhaseContrast	121	6298
40	13	GFP	121	1875
40	14	PhaseContrast	166	8196
40	14	GFP	166	5563
40	15	PhaseContrast	187	9807
40	15	GFP	187	6193
40	16	PhaseContrast	289	9263
40	16	GFP	289	7515
40	17	PhaseContrast	45	3266
40	17	GFP	45	558
40	18	PhaseContrast	290	11898
40	18	GFP	290	8917
40	19	PhaseContrast	224	8209
40	19	GFP	224	6013
40	20	PhaseContrast	297	13926
40	20	GFP	297	5647
40	21	PhaseContrast	347	14550
40	21	GFP	347	4362
40	22	PhaseContrast	341	13336
40	22	GFP	341	9920
40	23	PhaseContrast	399	14762
40	23	GFP	399	10390
40	24	PhaseContrast	426	14675
40	24	GFP	426	8551
41	0	PhaseContrast	518	18883
41	0	GFP	518	15575
41	1	PhaseContrast	573	24071
41	1	GFP	573	14720
41	2	PhaseContrast	477	21521
41	2	GFP	477	7702
41	3	PhaseContrast	221	9148
41	3	GFP	221	8935
41	4	PhaseContrast	232	11618
41	4	GFP	232	7745
41	5	PhaseContrast	66	2945
41	5	GFP	66	1368
41	6	PhaseContrast	142	6526
41	6	GFP	142	2556
41	7	PhaseContrast	66	2516
41	7	GFP	66	2112
41	8	PhaseContrast	58	2177
41	8	GFP	58	2110
41	9	PhaseContrast	271	12671
41	9	GFP	271	7896
41	10	PhaseContrast	221	8073
41	10	GFP	221	6790
41	11	PhaseContrast	234	7131
41	11	GFP	234	9428
41	12	PhaseContrast	286	9439
41	12	GFP	286	9608
41	13	PhaseContrast	96	4281
41	13	GFP	96	2022
41	14	PhaseContrast	109	4329
41	14	GFP	109	3840
41	15	PhaseContrast	110	5354
41	15	GFP	110	2836
41	16	PhaseContrast	279	8099
41	16	GFP	279	9225
41	17	PhaseContrast	346	11533
41	17	GFP	346	6808
41	18	PhaseContrast	375	12526
41	18	GFP	375	18155
41	19	PhaseContrast	403	15594
41	19	GFP	403	19059
41	20	PhaseContrast	423	14233
41	20	GFP	423	12679
41	21	PhaseContrast	458	14733
41	21	GFP	458	9040
41	22	PhaseContrast	473	16702
41	22	GFP	473	21935
41	23	PhaseContrast	520	17304
41	23	GFP	520	21417
41	24	PhaseContrast	489	17475
41	24	GFP	489	14977
42	0	PhaseContrast	609	19380
42	0	GFP	609	19903
42	1	PhaseContrast	698	25038
42	1	GFP	698	18078
42	2	PhaseContrast	643	22595
42	2	GFP	643	12859
42	3	PhaseContrast	651	25091
42	3	GFP	651	24703
42	4	PhaseContrast	676	28531
42	4	GFP	676	21074
42	5	PhaseContrast	564	16598
42	5	GFP	564	16157
42	6	PhaseContrast	587	18475
42	6	GFP	587	14680
42	7	PhaseContrast	655	21448
42	7	GFP	655	21361
42	8	PhaseContrast	684	23945
42	8	GFP	684	23740
42	9	PhaseContrast	550	19316
42	9	GFP	550	12509
42	10	PhaseContrast	438	13110
42	10	GFP	438	12176
42	11	PhaseContrast	391	13928
42	11	GFP	391	15496
42	12	PhaseContrast	161	7377
42	12	GFP	161	4744
42	13	PhaseContrast	205	8408
42	13	GFP	205	2661
42	14	PhaseContrast	270	10736
42	14	GFP	270	7241
42	15	PhaseContrast	318	12598
42	15	GFP	318	10478
42	16	PhaseContrast	264	9750
42	16	GFP	264	6386
42	17	PhaseContrast	284	9254
42	17	GFP	284	6740
42	18	PhaseContrast	170	13029
42	18	GFP	170	5862
42	19	PhaseContrast	202	10751
42	19	GFP	202	4525
42	20	PhaseContrast	327	14239
42	20	GFP	327	7553
42	21	PhaseContrast	256	9328
42	21	GFP	256	2785
42	22	PhaseContrast	290	11043
42	22	GFP	290	9294
42	23	PhaseContrast	308	13034
42	23	GFP	308	6097
42	24	PhaseContrast	238	9226
42	24	GFP	238	4962
43	0	PhaseContrast	931	28073
43	0	GFP	931	41000
43	1	PhaseContrast	948	33647
43	1	GFP	948	31250
43	2	PhaseContrast	767	29048
43	2	GFP	767	12676
43	3	PhaseContrast	736	29697
43	3	GFP	736	23819
43	4	PhaseContrast	1033	37034
43	4	GFP	1033	30627
43	5	PhaseContrast	947	34396
43	5	GFP	947	21082
43	6	PhaseContrast	816	35297
43	6	GFP	816	17875
43	7	PhaseContrast	676	27770
43	7	GFP	676	20758
43	8	PhaseContrast	673	24355
43	8	GFP	673	15578
43	9	PhaseContrast	727	26320
43	9	GFP	727	17093
43	10	PhaseContrast	609	25303
43	10	GFP	609	17102
43	11	PhaseContrast	645	20512
43	11	GFP	645	18052
43	12	PhaseContrast	551	20510
43	12	GFP	551	11402
43	13	PhaseContrast	519	17438
43	13	GFP	519	5797
43	14	PhaseContrast	561	24109
43	14	GFP	561	14691
43	15	PhaseContrast	423	14995
43	15	GFP	423	12731
43	16	PhaseContrast	415	15827
43	16	GFP	415	7058
43	17	PhaseContrast	511	18070
43	17	GFP	511	8381
43	18	PhaseContrast	539	18240
43	18	GFP	539	24011
43	19	PhaseContrast	526	20437
43	19	GFP	526	18337
43	20	PhaseContrast	584	22815
43	20	GFP	584	14883
43	21	PhaseContrast	420	16888
43	21	GFP	420	5129
43	22	PhaseContrast	225	11042
43	22	GFP	225	5767
43	23	PhaseContrast	369	14701
43	23	GFP	369	9933
43	24	PhaseContrast	484	17807
43	24	GFP	484	7457
44	0	PhaseContrast	355	13003
44	0	GFP	355	9450
44	1	PhaseContrast	510	21005
44	1	GFP	510	9923
44	2	PhaseContrast	536	21581
44	2	GFP	536	7252
44	3	PhaseContrast	481	18618
44	3	GFP	481	17974
44	4	PhaseContrast	526	19391
44	4	GFP	526	14128
44	5	PhaseContrast	401	13953
44	5	GFP	401	6318
44	6	PhaseContrast	415	14742
44	6	GFP	415	6190
44	7	PhaseContrast	552	22965
44	7	GFP	552	15009
44	8	PhaseContrast	578	20654
44	8	GFP	578	13247
44	9	PhaseContrast	655	24876
44	9	GFP	655	13607
44	10	PhaseContrast	649	23752
44	10	GFP	649	20391
44	11	PhaseContrast	645	25910
44	11	GFP	645	18902
44	12	PhaseContrast	598	22422
44	12	GFP	598	14069
44	13	PhaseContrast	561	22435
44	13	GFP	561	9423
44	14	PhaseContrast	555	20705
44	14	GFP	555	19956
44	15	PhaseContrast	545	20025
44	15	GFP	545	16947
44	16	PhaseContrast	443	19743
[truncated: 19,861 more rows]

## Sheet: Fig 4D Replicate2
Cell	Time	Channel	Area	Total Intensity
1	0	PhaseContrast	813	37192
1	0	GFP	813	25421
1	1	PhaseContrast	742	29873
1	1	GFP	742	16645
1	2	PhaseContrast	662	24370
1	2	GFP	662	8887
1	3	PhaseContrast	643	26489
1	3	GFP	643	23450
1	4	PhaseContrast	636	24311
1	4	GFP	636	16630
1	5	PhaseContrast	480	17480
1	5	GFP	480	10584
1	6	PhaseContrast	486	16127
1	6	GFP	486	9978
1	7	PhaseContrast	374	12309
1	7	GFP	374	11041
1	8	PhaseContrast	342	13162
1	8	GFP	342	10373
1	9	PhaseContrast	202	7205
1	9	GFP	202	3125
1	10	PhaseContrast	412	16122
1	10	GFP	412	11435
1	11	PhaseContrast	457	19293
1	11	GFP	457	12319
1	12	PhaseContrast	391	14187
1	12	GFP	391	9357
1	13	PhaseContrast	393	16348
1	13	GFP	393	3411
1	14	PhaseContrast	119	6110
1	14	GFP	119	2250
2	0	PhaseContrast	193	9780
2	0	GFP	193	4167
2	1	PhaseContrast	160	9436
2	1	GFP	160	2846
2	2	PhaseContrast	136	7752
2	2	GFP	136	1981
2	3	PhaseContrast	304	12733
2	3	GFP	304	10800
2	4	PhaseContrast	117	14486
2	4	GFP	117	1496
2	5	PhaseContrast	157	9081
2	5	GFP	157	2997
2	6	PhaseContrast	209	10704
2	6	GFP	209	3118
2	7	PhaseContrast	250	8470
2	7	GFP	250	8054
2	8	PhaseContrast	169	7854
2	8	GFP	169	6091
2	9	PhaseContrast	368	15770
2	9	GFP	368	11408
2	10	PhaseContrast	390	15938
2	10	GFP	390	13098
2	11	PhaseContrast	438	15209
2	11	GFP	438	14144
2	12	PhaseContrast	510	18299
2	12	GFP	510	13367
2	13	PhaseContrast	417	13120
2	13	GFP	417	7848
2	14	PhaseContrast	395	12303
2	14	GFP	395	15006
2	15	PhaseContrast	366	14767
2	15	GFP	366	14966
2	16	PhaseContrast	397	19537
2	16	GFP	397	10903
2	17	PhaseContrast	446	17004
2	17	GFP	446	7332
2	18	PhaseContrast	452	15349
2	18	GFP	452	16864
2	19	PhaseContrast	442	17253
2	19	GFP	442	16288
2	20	PhaseContrast	440	16846
2	20	GFP	440	10992
2	21	PhaseContrast	589	23605
2	21	GFP	589	9852
2	22	PhaseContrast	596	17575
2	22	GFP	596	28647
2	23	PhaseContrast	569	25957
2	23	GFP	569	18837
2	24	PhaseContrast	575	20338
2	24	GFP	575	14827
3	0	PhaseContrast	554	22710
3	0	GFP	554	10569
3	1	PhaseContrast	560	24717
3	1	GFP	560	11275
3	2	PhaseContrast	522	20560
3	2	GFP	522	5154
3	3	PhaseContrast	458	19299
3	3	GFP	458	13811
4	0	PhaseContrast	512	26136
4	0	GFP	512	13184
4	1	PhaseContrast	676	26310
4	1	GFP	676	19133
4	2	PhaseContrast	455	14680
4	2	GFP	455	6212
4	3	PhaseContrast	449	18315
4	3	GFP	449	14259
5	0	PhaseContrast	653	32138
5	0	GFP	653	10926
5	1	PhaseContrast	626	26296
5	1	GFP	626	11108
5	2	PhaseContrast	739	29559
5	2	GFP	739	12695
5	3	PhaseContrast	534	23691
5	3	GFP	534	18566
5	4	PhaseContrast	738	31241
5	4	GFP	738	15087
5	5	PhaseContrast	692	27467
5	5	GFP	692	12492
5	6	PhaseContrast	629	26649
5	6	GFP	629	14160
5	7	PhaseContrast	575	19426
5	7	GFP	575	16752
5	8	PhaseContrast	625	23459
5	8	GFP	625	13315
5	9	PhaseContrast	776	34471
5	9	GFP	776	9725
6	0	PhaseContrast	374	16361
6	0	GFP	374	6083
6	1	PhaseContrast	350	13561
6	1	GFP	350	5742
6	2	PhaseContrast	222	6682
6	2	GFP	222	1055
6	3	PhaseContrast	298	15646
6	3	GFP	298	6477
6	4	PhaseContrast	419	19730
6	4	GFP	419	8462
6	5	PhaseContrast	482	18388
6	5	GFP	482	8194
6	6	PhaseContrast	515	22074
6	6	GFP	515	7408
6	7	PhaseContrast	571	23543
6	7	GFP	571	13903
6	8	PhaseContrast	537	18489
6	8	GFP	537	6734
6	9	PhaseContrast	442	17267
6	9	GFP	442	8400
6	10	PhaseContrast	475	20014
6	10	GFP	475	13202
6	11	PhaseContrast	480	20816
6	11	GFP	480	15550
6	12	PhaseContrast	473	19652
6	12	GFP	473	10476
6	13	PhaseContrast	456	17584
6	13	GFP	456	8906
6	14	PhaseContrast	479	18900
6	14	GFP	479	19115
6	15	PhaseContrast	574	24719
6	15	GFP	574	10828
6	16	PhaseContrast	523	21772
6	16	GFP	523	9889
6	17	PhaseContrast	749	25700
6	17	GFP	749	6864
6	18	PhaseContrast	972	32744
6	18	GFP	972	17765
6	19	PhaseContrast	971	34186
6	19	GFP	971	22840
6	20	PhaseContrast	885	36539
6	20	GFP	885	19935
6	21	PhaseContrast	834	29230
6	21	GFP	834	10304
6	22	PhaseContrast	811	29565
6	22	GFP	811	23647
6	23	PhaseContrast	863	33292
6	23	GFP	863	18327
6	24	PhaseContrast	797	40083
6	24	GFP	797	15228
7	0	PhaseContrast	558	28946
7	0	GFP	558	10140
7	1	PhaseContrast	229	9670
7	1	GFP	229	3112
7	2	PhaseContrast	444	14668
7	2	GFP	444	8235
7	3	PhaseContrast	499	18163
7	3	GFP	499	13089
7	4	PhaseContrast	613	25252
7	4	GFP	613	14737
7	5	PhaseContrast	610	21623
7	5	GFP	610	16369
7	6	PhaseContrast	493	15796
7	6	GFP	493	8027
7	7	PhaseContrast	406	17255
7	7	GFP	406	10741
7	8	PhaseContrast	540	19471
7	8	GFP	540	12120
7	9	PhaseContrast	538	17317
7	9	GFP	538	9426
7	10	PhaseContrast	534	16271
7	10	GFP	534	14293
7	11	PhaseContrast	508	15709
7	11	GFP	508	14260
7	12	PhaseContrast	422	17230
7	12	GFP	422	7815
7	13	PhaseContrast	389	14257
7	13	GFP	389	2170
7	14	PhaseContrast	414	17105
7	14	GFP	414	6065
8	0	PhaseContrast	524	24151
8	0	GFP	524	19873
8	1	PhaseContrast	556	19407
8	1	GFP	556	14208
8	2	PhaseContrast	548	20437
8	2	GFP	548	8280
8	3	PhaseContrast	531	21513
8	3	GFP	531	20024
8	4	PhaseContrast	563	26946
8	4	GFP	563	14518
8	5	PhaseContrast	458	17097
8	5	GFP	458	8880
8	6	PhaseContrast	535	21300
8	6	GFP	535	11796
8	7	PhaseContrast	580	27198
8	7	GFP	580	18545
8	8	PhaseContrast	655	24230
8	8	GFP	655	17185
8	9	PhaseContrast	637	24276
8	9	GFP	637	14674
8	10	PhaseContrast	634	30465
8	10	GFP	634	16213
8	11	PhaseContrast	646	26660
8	11	GFP	646	18855
8	12	PhaseContrast	741	29478
8	12	GFP	741	26101
8	13	PhaseContrast	531	23384
8	13	GFP	531	11774
8	14	PhaseContrast	539	24559
8	14	GFP	539	23247
8	15	PhaseContrast	487	18623
8	15	GFP	487	17590
8	16	PhaseContrast	444	14827
8	16	GFP	444	10375
8	17	PhaseContrast	347	12699
8	17	GFP	347	5439
8	18	PhaseContrast	373	14224
8	18	GFP	373	12867
8	19	PhaseContrast	292	11027
8	19	GFP	292	9815
8	20	PhaseContrast	240	10456
8	20	GFP	240	6089
8	21	PhaseContrast	255	11040
8	21	GFP	255	3022
8	22	PhaseContrast	250	11175
8	22	GFP	250	7954
9	0	PhaseContrast	612	21097
9	0	GFP	612	17383
9	1	PhaseContrast	572	18966
9	1	GFP	572	10774
9	2	PhaseContrast	386	11538
9	2	GFP	386	3649
9	3	PhaseContrast	235	8682
9	3	GFP	235	5568
9	4	PhaseContrast	372	13214
9	4	GFP	372	6828
9	5	PhaseContrast	207	4864
9	5	GFP	207	1968
9	6	PhaseContrast	273	6560
9	6	GFP	273	2318
9	7	PhaseContrast	374	10529
9	7	GFP	374	7366
9	8	PhaseContrast	174	9584
9	8	GFP	174	3604
9	9	PhaseContrast	348	8625
9	9	GFP	348	4135
9	10	PhaseContrast	377	9551
9	10	GFP	377	5908
9	11	PhaseContrast	477	16832
9	11	GFP	477	7301
9	12	PhaseContrast	278	8207
9	12	GFP	278	5561
9	13	PhaseContrast	366	8997
9	13	GFP	366	4343
9	14	PhaseContrast	375	8980
9	14	GFP	375	9566
9	15	PhaseContrast	511	15930
9	15	GFP	511	10473
9	16	PhaseContrast	624	19625
9	16	GFP	624	9569
9	17	PhaseContrast	554	21234
9	17	GFP	554	7138
9	18	PhaseContrast	566	22778
9	18	GFP	566	18826
9	19	PhaseContrast	649	22153
9	19	GFP	649	18351
9	20	PhaseContrast	558	20123
9	20	GFP	558	11187
9	21	PhaseContrast	554	19231
9	21	GFP	554	6975
9	22	PhaseContrast	535	19275
9	22	GFP	535	16331
9	23	PhaseContrast	522	17487
9	23	GFP	522	12809
9	24	PhaseContrast	554	18629
9	24	GFP	554	12043
10	0	PhaseContrast	479	24226
10	0	GFP	479	12298
10	1	PhaseContrast	460	16085
10	1	GFP	460	12407
10	2	PhaseContrast	334	12968
10	2	GFP	334	8002
10	3	PhaseContrast	326	13965
10	3	GFP	326	13249
10	4	PhaseContrast	389	15427
10	4	GFP	389	14063
10	5	PhaseContrast	450	16361
10	5	GFP	450	10475
10	6	PhaseContrast	339	10854
10	6	GFP	339	7744
10	7	PhaseContrast	405	16170
10	7	GFP	405	9901
10	8	PhaseContrast	425	14450
10	8	GFP	425	10763
10	9	PhaseContrast	343	12509
10	9	GFP	343	8064
10	10	PhaseContrast	361	12160
10	10	GFP	361	10676
10	11	PhaseContrast	491	17131
10	11	GFP	491	17780
10	12	PhaseContrast	533	20249
10	12	GFP	533	14425
10	13	PhaseContrast	556	19128
10	13	GFP	556	9398
10	14	PhaseContrast	556	22758
10	14	GFP	556	22152
10	15	PhaseContrast	614	22185
10	15	GFP	614	20215
10	16	PhaseContrast	724	26553
10	16	GFP	724	22727
10	17	PhaseContrast	603	19689
10	17	GFP	603	10980
10	18	PhaseContrast	601	20532
10	18	GFP	601	24551
10	19	PhaseContrast	674	23007
10	19	GFP	674	30883
10	20	PhaseContrast	613	20466
10	20	GFP	613	17110
10	21	PhaseContrast	602	21164
10	21	GFP	602	11324
10	22	PhaseContrast	576	20712
10	22	GFP	576	19689
10	23	PhaseContrast	480	16631
10	23	GFP	480	14456
10	24	PhaseContrast	467	18167
10	24	GFP	467	11736
11	0	PhaseContrast	589	22474
11	0	GFP	589	13439
11	1	PhaseContrast	442	16722
11	1	GFP	442	10818
11	2	PhaseContrast	520	17558
11	2	GFP	520	8249
11	3	PhaseContrast	536	21060
11	3	GFP	536	18341
11	4	PhaseContrast	514	18439
11	4	GFP	514	12413
11	5	PhaseContrast	494	16557
11	5	GFP	494	9189
11	6	PhaseContrast	364	15021
11	6	GFP	364	4971
11	7	PhaseContrast	358	17448
11	7	GFP	358	10030
11	8	PhaseContrast	412	14703
11	8	GFP	412	9011
11	9	PhaseContrast	262	10780
11	9	GFP	262	4637
11	10	PhaseContrast	291	10536
11	10	GFP	291	6824
11	11	PhaseContrast	302	10609
11	11	GFP	302	8271
11	12	PhaseContrast	430	17105
11	12	GFP	430	9672
11	13	PhaseContrast	309	10845
11	13	GFP	309	7163
11	14	PhaseContrast	341	13079
11	14	GFP	341	13601
11	15	PhaseContrast	362	13276
11	15	GFP	362	11703
11	16	PhaseContrast	256	13435
11	16	GFP	256	5190
11	17	PhaseContrast	280	9459
11	17	GFP	280	5175
11	18	PhaseContrast	320	12149
11	18	GFP	320	10407
11	19	PhaseContrast	342	14361
11	19	GFP	342	10735
11	20	PhaseContrast	466	15434
11	20	GFP	466	13826
11	21	PhaseContrast	410	16596
11	21	GFP	410	5999
11	22	PhaseContrast	328	13349
11	22	GFP	328	8430
11	23	PhaseContrast	399	16599
11	23	GFP	399	11755
11	24	PhaseContrast	363	9284
11	24	GFP	363	7480
12	0	PhaseContrast	751	25134
12	0	GFP	751	21657
12	1	PhaseContrast	715	28436
12	1	GFP	715	15874
12	2	PhaseContrast	587	18398
12	2	GFP	587	7222
12	3	PhaseContrast	474	14311
12	3	GFP	474	8693
12	4	PhaseContrast	608	20247
12	4	GFP	608	12389
12	5	PhaseContrast	275	8187
12	5	GFP	275	2660
12	6	PhaseContrast	239	6232
12	6	GFP	239	2058
12	7	PhaseContrast	308	11954
12	7	GFP	308	7608
12	8	PhaseContrast	179	8621
12	8	GFP	179	2080
12	9	PhaseContrast	299	12117
12	9	GFP	299	2090
12	10	PhaseContrast	50	3377
12	10	GFP	50	1211
12	11	PhaseContrast	273	10878
12	11	GFP	273	8396
12	12	PhaseContrast	192	6000
12	12	GFP	192	2782
12	13	PhaseContrast	106	2850
12	13	GFP	106	482
12	14	PhaseContrast	184	5757
12	14	GFP	184	3112
12	15	PhaseContrast	411	11153
12	15	GFP	411	9463
12	16	PhaseContrast	498	16500
12	16	GFP	498	9907
12	17	PhaseContrast	477	14553
12	17	GFP	477	3281
12	18	PhaseContrast	468	16409
12	18	GFP	468	11337
12	19	PhaseContrast	503	16693
12	19	GFP	503	11509
12	20	PhaseContrast	435	14335
12	20	GFP	435	5590
12	21	PhaseContrast	434	10659
12	21	GFP	434	2867
12	22	PhaseContrast	451	13675
12	22	GFP	451	10498
12	23	PhaseContrast	599	18245
12	23	GFP	599	11504
12	24	PhaseContrast	676	22025
12	24	GFP	676	10136
13	0	PhaseContrast	726	28954
13	0	GFP	726	16623
13	1	PhaseContrast	619	23763
13	1	GFP	619	11861
13	2	PhaseContrast	486	18281
13	2	GFP	486	9406
13	3	PhaseContrast	453	20513
13	3	GFP	453	12230
13	4	PhaseContrast	339	14827
13	4	GFP	339	8840
13	5	PhaseContrast	328	10751
13	5	GFP	328	4131
13	6	PhaseContrast	243	10912
13	6	GFP	243	4291
13	7	PhaseContrast	118	5396
13	7	GFP	118	2555
13	8	PhaseContrast	134	8009
13	8	GFP	134	3618
13	9	PhaseContrast	14	533
13	9	GFP	14	242
13	10	PhaseContrast	96	5781
13	10	GFP	96	2962
13	11	PhaseContrast	47	3807
13	11	GFP	47	1915
13	12	PhaseContrast	110	5434
13	12	GFP	110	3034
13	13	PhaseContrast	165	9127
13	13	GFP	165	2736
13	14	PhaseContrast	154	7160
13	14	GFP	154	5725
13	15	PhaseContrast	244	7598
13	15	GFP	244	9394
13	16	PhaseContrast	288	12865
13	16	GFP	288	6534
13	17	PhaseContrast	256	11411
13	17	GFP	256	3700
13	18	PhaseContrast	297	11256
13	18	GFP	297	11256
13	19	PhaseContrast	310	11344
13	19	GFP	310	9279
13	20	PhaseContrast	123	7307
13	20	GFP	123	2808
13	21	PhaseContrast	124	6622
13	21	GFP	124	2549
13	22	PhaseContrast	118	8425
13	22	GFP	118	4232
13	23	PhaseContrast	276	10170
13	23	GFP	276	7635
13	24	PhaseContrast	328	13561
13	24	GFP	328	8344
14	0	PhaseContrast	422	15861
14	0	GFP	422	14776
14	1	PhaseContrast	379	15846
14	1	GFP	379	10115
14	2	PhaseContrast	422	16186
14	2	GFP	422	8552
14	3	PhaseContrast	384	16718
14	3	GFP	384	12106
15	0	PhaseContrast	732	29734
15	0	GFP	732	12698
15	1	PhaseContrast	853	31876
15	1	GFP	853	13766
16	0	PhaseContrast	1033	43184
16	0	GFP	1033	21580
16	1	PhaseContrast	910	36214
16	1	GFP	910	15455
16	2	PhaseContrast	858	33558
16	2	GFP	858	13588
16	3	PhaseContrast	588	28142
16	3	GFP	588	14768
16	4	PhaseContrast	668	34060
16	4	GFP	668	14378
16	5	PhaseContrast	541	18757
16	5	GFP	541	9759
16	6	PhaseContrast	590	22434
16	6	GFP	590	13398
16	7	PhaseContrast	632	23091
16	7	GFP	632	20856
16	8	PhaseContrast	626	23466
16	8	GFP	626	13902
16	9	PhaseContrast	749	26354
16	9	GFP	749	14126
16	10	PhaseContrast	763	27842
16	10	GFP	763	17508
16	11	PhaseContrast	620	22504
16	11	GFP	620	13716
16	12	PhaseContrast	665	28448
16	12	GFP	665	18324
16	13	PhaseContrast	621	22629
16	13	GFP	621	13115
16	14	PhaseContrast	621	23661
16	14	GFP	621	24630
16	15	PhaseContrast	849	32655
16	15	GFP	849	25847
16	16	PhaseContrast	828	35193
16	16	GFP	828	15209
16	17	PhaseContrast	626	26319
16	17	GFP	626	5860
16	18	PhaseContrast	571	25816
16	18	GFP	571	18368
16	19	PhaseContrast	683	28359
16	19	GFP	683	17439
16	20	PhaseContrast	528	21157
16	20	GFP	528	7373
16	21	PhaseContrast	549	20286
16	21	GFP	549	8375
16	22	PhaseContrast	546	24327
16	22	GFP	546	15225
16	23	PhaseContrast	548	29429
16	23	GFP	548	10739
16	24	PhaseContrast	578	20026
16	24	GFP	578	11215
17	0	PhaseContrast	171	8007
17	0	GFP	171	3422
17	1	PhaseContrast	219	11386
17	1	GFP	219	3942
17	2	PhaseContrast	186	8615
17	2	GFP	186	1691
17	3	PhaseContrast	276	10204
17	3	GFP	276	7503
17	4	PhaseContrast	290	11326
17	4	GFP	290	5683
17	5	PhaseContrast	185	4333
17	5	GFP	185	1047
17	6	PhaseContrast	266	6894
17	6	GFP	266	1272
17	7	PhaseContrast	390	11270
17	7	GFP	390	4535
17	8	PhaseContrast	106	2246
17	8	GFP	106	962
17	9	PhaseContrast	362	9917
17	9	GFP	362	6966
17	10	PhaseContrast	419	12577
17	10	GFP	419	10764
17	11	PhaseContrast	617	19602
17	11	GFP	617	17319
17	12	PhaseContrast	669	24738
17	12	GFP	669	15570
17	13	PhaseContrast	660	23252
17	13	GFP	660	9598
17	14	PhaseContrast	663	23419
17	14	GFP	663	18739
17	15	PhaseContrast	446	12205
17	15	GFP	446	8145
17	16	PhaseContrast	135	7268
17	16	GFP	135	2076
17	17	PhaseContrast	297	9242
17	17	GFP	297	2088
17	18	PhaseContrast	439	13667
17	18	GFP	439	9704
17	19	PhaseContrast	277	10218
17	19	GFP	277	9569
17	20	PhaseContrast	340	14700
17	20	GFP	340	10704
17	21	PhaseContrast	396	17325
17	21	GFP	396	8071
17	22	PhaseContrast	392	14610
17	22	GFP	392	16179
17	23	PhaseContrast	436	14329
17	23	GFP	436	15064
17	24	PhaseContrast	491	17888
17	24	GFP	491	14730
18	0	PhaseContrast	649	27357
18	0	GFP	649	14341
18	1	PhaseContrast	641	24581
18	1	GFP	641	11937
18	2	PhaseContrast	711	22833
18	2	GFP	711	9363
18	3	PhaseContrast	758	28715
18	3	GFP	758	23384
18	4	PhaseContrast	745	29009
18	4	GFP	745	15416
18	5	PhaseContrast	560	17371
18	5	GFP	560	14238
18	6	PhaseContrast	520	23655
18	6	GFP	520	10445
18	7	PhaseContrast	584	28554
18	7	GFP	584	14229
18	8	PhaseContrast	540	20129
18	8	GFP	540	14827
18	9	PhaseContrast	514	23402
18	9	GFP	514	8097
18	10	PhaseContrast	790	36490
18	10	GFP	790	17385
18	11	PhaseContrast	789	30416
18	11	GFP	789	23505
18	12	PhaseContrast	693	28852
18	12	GFP	693	19382
18	13	PhaseContrast	735	31439
18	13	GFP	735	12705
18	14	PhaseContrast	771	31298
18	14	GFP	771	25981
18	15	PhaseContrast	859	32846
18	15	GFP	859	29905
18	16	PhaseContrast	669	21508
18	16	GFP	669	17111
18	17	PhaseContrast	661	24742
18	17	GFP	661	10701
18	18	PhaseContrast	719	29908
18	18	GFP	719	25681
18	19	PhaseContrast	641	21869
18	19	GFP	641	17161
18	20	PhaseContrast	718	26446
18	20	GFP	718	14854
18	21	PhaseContrast	714	25731
18	21	GFP	714	9086
18	22	PhaseContrast	680	29496
18	22	GFP	680	18221
18	23	PhaseContrast	769	25411
18	23	GFP	769	23225
18	24	PhaseContrast	808	28786
18	24	GFP	808	11218
19	0	PhaseContrast	429	17282
19	0	GFP	429	14714
19	1	PhaseContrast	83	5587
19	1	GFP	83	1652
19	2	PhaseContrast	308	9611
19	2	GFP	308	5657
19	3	PhaseContrast	323	22733
19	3	GFP	323	7938
19	4	PhaseContrast	431	19793
19	4	GFP	431	14061
19	5	PhaseContrast	391	14140
19	5	GFP	391	10992
19	6	PhaseContrast	424	18152
19	6	GFP	424	10169
19	7	PhaseContrast	572	22550
19	7	GFP	572	14433
19	8	PhaseContrast	432	19149
19	8	GFP	432	9929
19	9	PhaseContrast	500	16477
19	9	GFP	500	13031
19	10	PhaseContrast	513	15657
19	10	GFP	513	16786
19	11	PhaseContrast	424	12962
19	11	GFP	424	11271
19	12	PhaseContrast	413	15782
19	12	GFP	413	8391
19	13	PhaseContrast	450	15962
19	13	GFP	450	7013
19	14	PhaseContrast	355	12866
19	14	GFP	355	12039
19	15	PhaseContrast	365	15164
19	15	GFP	365	6840
19	16	PhaseContrast	272	10151
19	16	GFP	272	6297
19	17	PhaseContrast	248	9612
19	17	GFP	248	4180
19	18	PhaseContrast	277	10406
19	18	GFP	277	8560
19	19	PhaseContrast	353	13920
19	19	GFP	353	13040
19	20	PhaseContrast	323	14549
19	20	GFP	323	7094
19	21	PhaseContrast	304	12737
19	21	GFP	304	5206
19	22	PhaseContrast	252	8281
19	22	GFP	252	9480
19	23	PhaseContrast	284	11914
19	23	GFP	284	9428
19	24	PhaseContrast	331	12114
19	24	GFP	331	9243
20	0	PhaseContrast	712	26252
20	0	GFP	712	15389
20	1	PhaseContrast	924	34765
20	1	GFP	924	20714
20	2	PhaseContrast	1544	48153
20	2	GFP	1544	19057
20	3	PhaseContrast	929	33931
20	3	GFP	929	26044
20	4	PhaseContrast	1289	54154
20	4	GFP	1289	35833
20	5	PhaseContrast	581	20460
20	5	GFP	581	8209
20	6	PhaseContrast	515	17747
20	6	GFP	515	9732
20	7	PhaseContrast	485	15805
20	7	GFP	485	13537
20	8	PhaseContrast	515	17508
20	8	GFP	515	12933
20	9	PhaseContrast	527	17505
20	9	GFP	527	16228
20	10	PhaseContrast	556	19387
20	10	GFP	556	19807
20	11	PhaseContrast	420	16506
20	11	GFP	420	12259
20	12	PhaseContrast	150	7102
20	12	GFP	150	4113
20	13	PhaseContrast	346	17003
20	13	GFP	346	5774
20	14	PhaseContrast	58	4017
20	14	GFP	58	2034
20	15	PhaseContrast	174	7069
20	15	GFP	174	5168
20	16	PhaseContrast	297	11026
20	16	GFP	297	8146
20	17	PhaseContrast	124	7742
20	17	GFP	124	1635
20	18	PhaseContrast	230	9195
20	18	GFP	230	8204
20	19	PhaseContrast	204	8075
20	19	GFP	204	7214
20	20	PhaseContrast	181	7352
20	20	GFP	181	4370
20	21	PhaseContrast	229	9246
20	21	GFP	229	3824
20	22	PhaseContrast	214	8640
20	22	GFP	214	8164
20	23	PhaseContrast	5	218
20	23	GFP	5	129
20	24	PhaseContrast	98	8312
20	24	GFP	98	1652
21	0	PhaseContrast	398	18772
21	0	GFP	398	12967
21	1	PhaseContrast	403	15930
21	1	GFP	403	10201
21	2	PhaseContrast	236	9403
21	2	GFP	236	3721
21	3	PhaseContrast	20	1656
21	3	GFP	20	447
21	4	PhaseContrast	227	10416
21	4	GFP	227	3422
21	5	PhaseContrast	252	10360
21	5	GFP	252	6324
21	6	PhaseContrast	216	8928
21	6	GFP	216	4855
21	7	PhaseContrast	363	12997
21	7	GFP	363	9696
21	8	PhaseContrast	405	14849
21	8	GFP	405	8965
21	9	PhaseContrast	347	11525
21	9	GFP	347	7070
21	10	PhaseContrast	343	12115
21	10	GFP	343	10124
21	11	PhaseContrast	321	11139
21	11	GFP	321	12672
21	12	PhaseContrast	256	9674
21	12	GFP	256	7192
21	13	PhaseContrast	250	10550
21	13	GFP	250	4474
21	14	PhaseContrast	283	12066
21	14	GFP	283	11012
21	15	PhaseContrast	318	11874
21	15	GFP	318	11049
21	16	PhaseContrast	405	14288
21	16	GFP	405	10839
21	17	PhaseContrast	539	20185
21	17	GFP	539	11930
21	18	PhaseContrast	587	26222
21	18	GFP	587	22783
21	19	PhaseContrast	532	19031
21	19	GFP	532	15550
21	20	PhaseContrast	484	16550
21	20	GFP	484	13904
21	21	PhaseContrast	408	16175
21	21	GFP	408	6481
21	22	PhaseContrast	440	15173
21	22	GFP	440	17208
21	23	PhaseContrast	403	12481
21	23	GFP	403	11505
21	24	PhaseContrast	392	13502
21	24	GFP	392	12400
22	0	PhaseContrast	404	10757
22	0	GFP	404	8831
22	1	PhaseContrast	287	9478
22	1	GFP	287	3479
22	2	PhaseContrast	85	5748
22	2	GFP	85	741
22	3	PhaseContrast	105	8218
22	3	GFP	105	2100
22	4	PhaseContrast	46	2321
22	4	GFP	46	789
22	5	PhaseContrast	28	1417
22	5	GFP	28	281
22	6	PhaseContrast	114	2801
22	6	GFP	114	2400
22	7	PhaseContrast	134	5536
22	7	GFP	134	4060
22	8	PhaseContrast	227	8410
22	8	GFP	227	7471
22	9	PhaseContrast	139	11539
22	9	GFP	139	3883
22	10	PhaseContrast	147	9673
22	10	GFP	147	4539
22	11	PhaseContrast	184	7720
22	11	GFP	184	7264
22	12	PhaseContrast	308	15135
22	12	GFP	308	7994
22	13	PhaseContrast	267	9142
22	13	GFP	267	6405
22	14	PhaseContrast	282	9512
22	14	GFP	282	12917
22	15	PhaseContrast	315	11997
22	15	GFP	315	10891
22	16	PhaseContrast	297	10618
22	16	GFP	297	8649
22	17	PhaseContrast	223	15399
22	17	GFP	223	3973
22	18	PhaseContrast	186	8543
22	18	GFP	186	8194
22	19	PhaseContrast	235	8904
22	19	GFP	235	7441
22	20	PhaseContrast	270	12119
22	20	GFP	270	6469
22	21	PhaseContrast	127	7635
22	21	GFP	127	2744
22	22	PhaseContrast	220	10360
22	22	GFP	220	9369
22	23	PhaseContrast	280	7241
22	23	GFP	280	13456
22	24	PhaseContrast	288	11322
22	24	GFP	288	10155
23	0	PhaseContrast	311	11758
23	0	GFP	311	6780
23	1	PhaseContrast	315	14334
23	1	GFP	315	6728
23	2	PhaseContrast	404	15300
23	2	GFP	404	6494
23	3	PhaseContrast	454	17976
23	3	GFP	454	9914
23	4	PhaseContrast	445	18404
23	4	GFP	445	9067
23	5	PhaseContrast	165	4800
23	5	GFP	165	1706
23	6	PhaseContrast	140	8300
23	6	GFP	140	2204
23	7	PhaseContrast	151	6368
23	7	GFP	151	4210
23	8	PhaseContrast	137	8699
23	8	GFP	137	2447
23	9	PhaseContrast	165	7837
23	9	GFP	165	3131
23	10	PhaseContrast	122	6448
23	10	GFP	122	2595
23	11	PhaseContrast	327	14097
23	11	GFP	327	8590
23	12	PhaseContrast	107	4991
23	12	GFP	107	2682
23	13	PhaseContrast	316	16213
23	13	GFP	316	2405
24	0	PhaseContrast	561	20020
24	0	GFP	561	20813
24	1	PhaseContrast	578	21852
24	1	GFP	578	14664
24	2	PhaseContrast	377	12822
24	2	GFP	377	4946
24	3	PhaseContrast	334	9409
24	3	GFP	334	12052
24	4	PhaseContrast	382	15809
24	4	GFP	382	10651
24	5	PhaseContrast	332	15117
24	5	GFP	332	6182
24	6	PhaseContrast	378	19547
24	6	GFP	378	3041
24	7	PhaseContrast	414	16390
24	7	GFP	414	11602
24	8	PhaseContrast	501	23217
24	8	GFP	501	9160
24	9	PhaseContrast	500	23267
24	9	GFP	500	11276
24	10	PhaseContrast	515	25181
24	10	GFP	515	13646
24	11	PhaseContrast	317	12034
24	11	GFP	317	7800
24	12	PhaseContrast	110	8869
24	12	GFP	110	4055
24	13	PhaseContrast	176	10423
24	13	GFP	176	1665
24	14	PhaseContrast	230	10608
24	14	GFP	230	5234
24	15	PhaseContrast	400	21746
24	15	GFP	400	12292
24	16	PhaseContrast	304	10881
24	16	GFP	304	6251
24	17	PhaseContrast	220	7777
24	17	GFP	220	3700
24	18	PhaseContrast	158	10552
24	18	GFP	158	5027
25	0	PhaseContrast	830	29936
25	0	GFP	830	23722
25	1	PhaseContrast	776	32720
25	1	GFP	776	14685
25	2	PhaseContrast	694	24126
25	2	GFP	694	11634
25	3	PhaseContrast	587	24750
25	3	GFP	587	25857
25	4	PhaseContrast	392	14279
25	4	GFP	392	10407
25	5	PhaseContrast	180	9002
25	5	GFP	180	3405
25	6	PhaseContrast	161	8624
25	6	GFP	161	3495
26	0	PhaseContrast	664	26416
26	0	GFP	664	19765
26	1	PhaseContrast	702	27456
26	1	GFP	702	14700
26	2	PhaseContrast	693	22180
26	2	GFP	693	11179
26	3	PhaseContrast	585	18693
26	3	GFP	585	17547
26	4	PhaseContrast	664	21980
26	4	GFP	664	16971
26	5	PhaseContrast	630	19234
26	5	GFP	630	8856
26	6	PhaseContrast	643	19427
26	6	GFP	643	7600
26	7	PhaseContrast	688	23063
26	7	GFP	688	15436
26	8	PhaseContrast	687	21727
26	8	GFP	687	12532
26	9	PhaseContrast	636	24629
26	9	GFP	636	11947
26	10	PhaseContrast	632	21681
26	10	GFP	632	16426
26	11	PhaseContrast	617	25652
26	11	GFP	617	14830
26	12	PhaseContrast	986	41606
26	12	GFP	986	15608
26	13	PhaseContrast	719	27158
26	13	GFP	719	9672
26	14	PhaseContrast	785	27671
26	14	GFP	785	18192
26	15	PhaseContrast	764	27865
26	15	GFP	764	25700
26	16	PhaseContrast	822	30626
26	16	GFP	822	21248
26	17	PhaseContrast	624	22415
26	17	GFP	624	9575
26	18	PhaseContrast	658	24273
26	18	GFP	658	18959
26	19	PhaseContrast	717	32593
26	19	GFP	717	19580
26	20	PhaseContrast	672	29613
26	20	GFP	672	16109
26	21	PhaseContrast	678	25401
26	21	GFP	678	10303
26	22	PhaseContrast	831	35412
26	22	GFP	831	27705
26	23	PhaseContrast	772	30668
26	23	GFP	772	21181
26	24	PhaseContrast	668	22316
26	24	GFP	668	11257
27	0	PhaseContrast	789	34973
27	0	GFP	789	22771
27	1	PhaseContrast	750	24400
27	1	GFP	750	15040
27	2	PhaseContrast	848	34341
27	2	GFP	848	18343
27	3	PhaseContrast	443	15130
27	3	GFP	443	16638
27	4	PhaseContrast	642	25180
27	4	GFP	642	20154
27	5	PhaseContrast	636	31262
27	5	GFP	636	9553
27	6	PhaseContrast	607	21804
27	6	GFP	607	6727
27	7	PhaseContrast	775	29322
27	7	GFP	775	24734
27	8	PhaseContrast	629	22453
27	8	GFP	629	22268
27	9	PhaseContrast	779	27346
27	9	GFP	779	18275
27	10	PhaseContrast	803	33337
27	10	GFP	803	24551
27	11	PhaseContrast	781	27623
27	11	GFP	781	23299
27	12	PhaseContrast	792	31494
27	12	GFP	792	26760
27	13	PhaseContrast	826	34327
27	13	GFP	826	10614
27	14	PhaseContrast	675	33215
27	14	GFP	675	18008
27	15	PhaseContrast	705	39426
27	15	GFP	705	23907
27	16	PhaseContrast	771	28351
27	16	GFP	771	17257
27	17	PhaseContrast	798	29180
27	17	GFP	798	14551
27	18	PhaseContrast	798	27493
27	18	GFP	798	33982
27	19	PhaseContrast	711	26139
27	19	GFP	711	20150
27	20	PhaseContrast	564	22842
27	20	GFP	564	40544
27	21	PhaseContrast	547	21771
27	21	GFP	547	11338
27	22	PhaseContrast	586	25571
27	22	GFP	586	25854
27	23	PhaseContrast	690	24096
27	23	GFP	690	25632
27	24	PhaseContrast	645	22897
27	24	GFP	645	14951
28	0	PhaseContrast	710	21213
28	0	GFP	710	19057
28	1	PhaseContrast	735	31172
28	1	GFP	735	12994
28	2	PhaseContrast	693	23214
28	2	GFP	693	9169
28	3	PhaseContrast	704	24311
28	3	GFP	704	20767
28	4	PhaseContrast	721	28635
28	4	GFP	721	14543
28	5	PhaseContrast	461	21107
28	5	GFP	461	5155
28	6	PhaseContrast	344	10580
28	6	GFP	344	2843
28	7	PhaseContrast	444	13768
28	7	GFP	444	8118
28	8	PhaseContrast	506	18746
28	8	GFP	506	4240
28	9	PhaseContrast	394	13260
28	9	GFP	394	6152
28	10	PhaseContrast	445	16204
28	10	GFP	445	8941
28	11	PhaseContrast	488	14613
28	11	GFP	488	9607
28	12	PhaseContrast	329	10577
28	12	GFP	329	2312
28	13	PhaseContrast	290	11173
28	13	GFP	290	3667
28	14	PhaseContrast	313	13423
28	14	GFP	313	7258
28	15	PhaseContrast	162	5836
28	15	GFP	162	3572
28	16	PhaseContrast	123	7732
28	16	GFP	123	2183
28	17	PhaseContrast	243	8940
28	17	GFP	243	2636
28	18	PhaseContrast	203	8234
28	18	GFP	203	4725
28	19	PhaseContrast	370	16246
28	19	GFP	370	9953
28	20	PhaseContrast	358	13956
28	20	GFP	358	7926
28	21	PhaseContrast	143	7730
28	21	GFP	143	2389
28	22	PhaseContrast	154	9342
28	22	GFP	154	4003
29	0	PhaseContrast	439	19634
29	0	GFP	439	9284
29	1	PhaseContrast	341	14394
29	1	GFP	341	6428
29	2	PhaseContrast	296	10814
29	2	GFP	296	2998
29	3	PhaseContrast	424	17879
29	3	GFP	424	9458
29	4	PhaseContrast	395	19033
29	4	GFP	395	7430
29	5	PhaseContrast	430	20825
29	5	GFP	430	5686
29	6	PhaseContrast	407	18197
29	6	GFP	407	6956
29	7	PhaseContrast	376	15424
29	7	GFP	376	11458
29	8	PhaseContrast	274	14768
29	8	GFP	274	4045
29	9	PhaseContrast	293	14730
29	9	GFP	293	3977
29	10	PhaseContrast	237	11952
29	10	GFP	237	4370
29	11	PhaseContrast	354	15662
29	11	GFP	354	5794
29	12	PhaseContrast	250	12230
29	12	GFP	250	4398
29	13	PhaseContrast	70	2844
29	13	GFP	70	122
30	0	PhaseContrast	746	29043
30	0	GFP	746	25242
30	1	PhaseContrast	763	28579
30	1	GFP	763	17180
30	2	PhaseContrast	576	22746
30	2	GFP	576	10539
30	3	PhaseContrast	599	22552
30	3	GFP	599	25968
30	4	PhaseContrast	544	21888
30	4	GFP	544	14733
30	5	PhaseContrast	516	12964
30	5	GFP	516	12532
30	6	PhaseContrast	467	13463
30	6	GFP	467	9214
30	7	PhaseContrast	479	14970
30	7	GFP	479	12256
30	8	PhaseContrast	553	22914
30	8	GFP	553	9780
30	9	PhaseContrast	600	18604
30	9	GFP	600	11340
30	10	PhaseContrast	619	21225
30	10	GFP	619	14637
30	11	PhaseContrast	516	19771
30	11	GFP	516	40080
30	12	PhaseContrast	423	17596
30	12	GFP	423	9666
30	13	PhaseContrast	405	16126
30	13	GFP	405	7616
30	14	PhaseContrast	404	16464
30	14	GFP	404	15426
30	15	PhaseContrast	328	12896
30	15	GFP	328	10151
30	16	PhaseContrast	407	13069
30	16	GFP	407	10448
30	17	PhaseContrast	302	9452
30	17	GFP	302	5105
30	18	PhaseContrast	232	11879
30	18	GFP	232	6666
30	19	PhaseContrast	147	8532
30	19	GFP	147	4343
30	20	PhaseContrast	81	4980
30	20	GFP	81	1242
30	21	PhaseContrast	117	7783
30	21	GFP	117	951
30	22	PhaseContrast	316	12467
30	22	GFP	316	10531
30	23	PhaseContrast	143	6811
30	23	GFP	143	3856
30	24	PhaseContrast	174	9774
30	24	GFP	174	1800
31	0	PhaseContrast	86	1586
31	0	GFP	86	589
31	1	PhaseContrast	42	1573
31	1	GFP	42	141
31	2	PhaseContrast	184	5193
31	2	GFP	184	456
31	3	PhaseContrast	349	10681
31	3	GFP	349	4791
31	4	PhaseContrast	293	10432
31	4	GFP	293	4320
31	5	PhaseContrast	416	13994
31	5	GFP	416	7210
31	6	PhaseContrast	435	15943
31	6	GFP	435	6821
31	7	PhaseContrast	480	16780
31	7	GFP	480	11131
31	8	PhaseContrast	514	16558
31	8	GFP	514	11718
31	9	PhaseContrast	598	15867
31	9	GFP	598	7005
31	10	PhaseContrast	615	17220
31	10	GFP	615	14250
31	11	PhaseContrast	666	22364
31	11	GFP	666	20099
31	12	PhaseContrast	727	23800
31	12	GFP	727	18046
31	13	PhaseContrast	777	28193
31	13	GFP	777	12287
31	14	PhaseContrast	760	26397
31	14	GFP	760	26966
31	15	PhaseContrast	738	23598
31	15	GFP	738	22611
31	16	PhaseContrast	730	26143
31	16	GFP	730	19140
31	17	PhaseContrast	755	29699
31	17	GFP	755	12050
31	18	PhaseContrast	723	28766
31	18	GFP	723	27389
31	19	PhaseContrast	710	26800
31	19	GFP	710	24001
31	20	PhaseContrast	741	26358
31	20	GFP	741	17177
31	21	PhaseContrast	690	22520
31	21	GFP	690	10514
31	22	PhaseContrast	677	24464
31	22	GFP	677	20827
31	23	PhaseContrast	688	26281
31	23	GFP	688	18175
31	24	PhaseContrast	700	24119
31	24	GFP	700	14465
32	0	PhaseContrast	688	25530
32	0	GFP	688	16453
32	1	PhaseContrast	612	26596
32	1	GFP	612	10556
32	2	PhaseContrast	630	24451
32	2	GFP	630	6489
32	3	PhaseContrast	665	26314
32	3	GFP	665	17648
32	4	PhaseContrast	729	31196
32	4	GFP	729	14680
32	5	PhaseContrast	732	30941
32	5	GFP	732	7533
33	0	PhaseContrast	821	31207
33	0	GFP	821	20187
33	1	PhaseContrast	819	29707
33	1	GFP	819	22584
33	2	PhaseContrast	638	23903
33	2	GFP	638	10586
33	3	PhaseContrast	705	28419
33	3	GFP	705	23420
33	4	PhaseContrast	740	27575
33	4	GFP	740	25128
33	5	PhaseContrast	532	15459
33	5	GFP	532	14371
33	6	PhaseContrast	609	22115
33	6	GFP	609	11889
33	7	PhaseContrast	594	23269
33	7	GFP	594	19078
33	8	PhaseContrast	558	21437
33	8	GFP	558	11216
33	9	PhaseContrast	603	20377
33	9	GFP	603	8332
33	10	PhaseContrast	610	22733
33	10	GFP	610	11240
33	11	PhaseContrast	678	24647
33	11	GFP	678	20699
33	12	PhaseContrast	752	27581
33	12	GFP	752	25722
33	13	PhaseContrast	778	28630
33	13	GFP	778	14812
33	14	PhaseContrast	759	25328
33	14	GFP	759	27627
33	15	PhaseContrast	670	23050
33	15	GFP	670	17080
33	16	PhaseContrast	723	22980
33	16	GFP	723	14205
33	17	PhaseContrast	584	20080
33	17	GFP	584	9886
33	18	PhaseContrast	606	22824
33	18	GFP	606	22549
33	19	PhaseContrast	647	22002
33	19	GFP	647	20655
33	20	PhaseContrast	554	20131
33	20	GFP	554	11145
33	21	PhaseContrast	483	15606
33	21	GFP	483	9410
33	22	PhaseContrast	373	15475
33	22	GFP	373	10515
33	23	PhaseContrast	466	16880
33	23	GFP	466	25136
33	24	PhaseContrast	311	13890
33	24	GFP	311	8774
34	0	PhaseContrast	482	18994
34	0	GFP	482	12357
34	1	PhaseContrast	139	8260
34	1	GFP	139	2612
34	2	PhaseContrast	254	9677
34	2	GFP	254	2968
34	3	PhaseContrast	196	11541
34	3	GFP	196	4191
34	4	PhaseContrast	81	5218
34	4	GFP	81	952
34	5	PhaseContrast	86	5406
34	5	GFP	86	1755
34	6	PhaseContrast	169	9398
34	6	GFP	169	2601
34	7	PhaseContrast	402	16359
34	7	GFP	402	10547
35	0	PhaseContrast	989	32823
35	0	GFP	989	33204
35	1	PhaseContrast	1002	34046
35	1	GFP	1002	24138
35	2	PhaseContrast	2086	88414
35	2	GFP	2086	35370
35	3	PhaseContrast	1264	52539
35	3	GFP	1264	48237
35	4	PhaseContrast	1665	73371
35	4	GFP	1665	42634
35	5	PhaseContrast	687	30214
35	5	GFP	687	10463
35	6	PhaseContrast	946	45680
35	6	GFP	946	17751
35	7	PhaseContrast	1039	42517
35	7	GFP	1039	29747
35	8	PhaseContrast	875	35409
35	8	GFP	875	18907
35	9	PhaseContrast	1032	43537
35	9	GFP	1032	17351
35	10	PhaseContrast	1057	41299
35	10	GFP	1057	27365
35	11	PhaseContrast	773	32369
35	11	GFP	773	20120
35	12	PhaseContrast	1290	62406
35	12	GFP	1290	27912
35	13	PhaseContrast	1260	57202
35	13	GFP	1260	24688
35	14	PhaseContrast	903	45012
35	14	GFP	903	29162
35	15	PhaseContrast	923	46026
35	15	GFP	923	26267
35	16	PhaseContrast	877	37215
35	16	GFP	877	28849
35	17	PhaseContrast	678	24500
35	17	GFP	678	11893
35	18	PhaseContrast	676	23255
35	18	GFP	676	22216
35	19	PhaseContrast	621	33852
35	19	GFP	621	16175
35	20	PhaseContrast	585	24577
35	20	GFP	585	12754
35	21	PhaseContrast	767	30900
35	21	GFP	767	12779
35	22	PhaseContrast	843	37844
35	22	GFP	843	48307
35	23	PhaseContrast	939	56025
35	23	GFP	939	21976
35	24	PhaseContrast	695	21829
35	24	GFP	695	17857
36	0	PhaseContrast	731	25613
36	0	GFP	731	19207
36	1	PhaseContrast	694	22473
36	1	GFP	694	15895
36	2	PhaseContrast	522	18781
36	2	GFP	522	5995
36	3	PhaseContrast	292	12463
36	3	GFP	292	7369
36	4	PhaseContrast	262	11919
36	4	GFP	262	5040
36	5	PhaseContrast	198	13002
36	5	GFP	198	3368
36	6	PhaseContrast	240	9203
36	6	GFP	240	3223
36	7	PhaseContrast	268	8294
36	7	GFP	268	9076
36	8	PhaseContrast	328	11416
36	8	GFP	328	10063
36	9	PhaseContrast	133	7669
36	9	GFP	133	2382
36	10	PhaseContrast	169	7255
36	10	GFP	169	4224
36	11	PhaseContrast	99	4528
36	11	GFP	99	2858
36	12	PhaseContrast	80	5921
36	12	GFP	80	1639
36	13	PhaseContrast	93	2173
36	13	GFP	93	168
36	14	PhaseContrast	139	3553
36	14	GFP	139	1448
37	0	PhaseContrast	702	23581
37	0	GFP	702	18832
37	1	PhaseContrast	679	23856
37	1	GFP	679	17284
37	2	PhaseContrast	478	17741
37	2	GFP	478	7772
37	3	PhaseContrast	407	17170
37	3	GFP	407	10789
37	4	PhaseContrast	393	14910
37	4	GFP	393	12861
37	5	PhaseContrast	163	12285
37	5	GFP	163	3121
37	6	PhaseContrast	150	9276
37	6	GFP	150	2809
37	7	PhaseContrast	18	1131
37	7	GFP	18	243
37	8	PhaseContrast	168	7412
37	8	GFP	168	3050
37	9	PhaseContrast	246	12146
37	9	GFP	246	3531
37	10	PhaseContrast	258	10035
37	10	GFP	258	6185
37	11	PhaseContrast	171	6888
37	11	GFP	171	3918
37	12	PhaseContrast	197	8080
37	12	GFP	197	3653
37	13	PhaseContrast	283	11530
37	13	GFP	283	3716
37	14	PhaseContrast	292	12513
37	14	GFP	292	7116
37	15	PhaseContrast	216	9017
37	15	GFP	216	5779
37	16	PhaseContrast	122	7326
37	16	GFP	122	2959
37	17	PhaseContrast	308	10934
37	17	GFP	308	2941
37	18	PhaseContrast	401	13934
37	18	GFP	401	7793
37	19	PhaseContrast	540	23562
37	19	GFP	540	7622
37	20	PhaseContrast	555	20172
37	20	GFP	555	7186
37	21	PhaseContrast	600	18840
37	21	GFP	600	4757
37	22	PhaseContrast	680	25540
37	22	GFP	680	14901
37	23	PhaseContrast	553	17963
37	23	GFP	553	9341
37	24	PhaseContrast	415	16445
37	24	GFP	415	7478
38	0	PhaseContrast	494	17579
38	0	GFP	494	13178
38	1	PhaseContrast	407	13090
38	1	GFP	407	9850
38	2	PhaseContrast	361	15894
38	2	GFP	361	5367
38	3	PhaseContrast	116	7692
38	3	GFP	116	4331
39	0	PhaseContrast	733	24692
39	0	GFP	733	28536
39	1	PhaseContrast	675	25111
39	1	GFP	675	17431
39	2	PhaseContrast	728	26341
39	2	GFP	728	12227
39	3	PhaseContrast	741	25623
39	3	GFP	741	26662
39	4	PhaseContrast	626	22330
39	4	GFP	626	20195
39	5	PhaseContrast	619	19080
39	5	GFP	619	15231
40	0	PhaseContrast	437	19988
40	0	GFP	437	15025
40	1	PhaseContrast	412	16370
40	1	GFP	412	8534
40	2	PhaseContrast	365	12965
40	2	GFP	365	5892
40	3	PhaseContrast	367	13011
40	3	GFP	367	13829
40	4	PhaseContrast	328	11889
40	4	GFP	328	8338
40	5	PhaseContrast	186	7290
40	5	GFP	186	4212
40	6	PhaseContrast	270	9998
40	6	GFP	270	5791
40	7	PhaseContrast	303	12106
40	7	GFP	303	9369
40	8	PhaseContrast	308	10949
40	8	GFP	308	7979
40	9	PhaseContrast	324	10970
40	9	GFP	324	9220
40	10	PhaseContrast	187	11350
40	10	GFP	187	5054
40	11	PhaseContrast	276	10110
40	11	GFP	276	8447
40	12	PhaseContrast	335	11773
40	12	GFP	335	10440
40	13	PhaseContrast	376	13367
40	13	GFP	376	5617
40	14	PhaseContrast	383	14171
40	14	GFP	383	13327
40	15	PhaseContrast	363	13214
40	15	GFP	363	11897
40	16	PhaseContrast	184	10004
40	16	GFP	184	5403
40	17	PhaseContrast	196	8940
40	17	GFP	196	3015
40	18	PhaseContrast	283	9302
40	18	GFP	283	9595
40	19	PhaseContrast	373	13715
40	19	GFP	373	12487
40	20	PhaseContrast	291	11075
40	20	GFP	291	7501
40	21	PhaseContrast	289	9056
40	21	GFP	289	4841
40	22	PhaseContrast	337	18735
40	22	GFP	337	12803
40	23	PhaseContrast	345	14864
40	23	GFP	345	11507
40	24	PhaseContrast	185	8713
40	24	GFP	185	3875
41	0	PhaseContrast	338	14185
41	0	GFP	338	9647
41	1	PhaseContrast	252	11070
41	1	GFP	252	5897
41	2	PhaseContrast	504	21734
41	2	GFP	504	10242
41	3	PhaseContrast	534	19027
41	3	GFP	534	21886
41	4	PhaseContrast	682	24875
41	4	GFP	682	22487
41	5	PhaseContrast	691	23850
41	5	GFP	691	18980
41	6	PhaseContrast	657	18604
41	6	GFP	657	15765
41	7	PhaseContrast	602	21444
41	7	GFP	602	20783
41	8	PhaseContrast	614	18775
41	8	GFP	614	15694
41	9	PhaseContrast	409	14181
41	9	GFP	409	8400
41	10	PhaseContrast	433	17134
41	10	GFP	433	12617
41	11	PhaseContrast	452	17943
41	11	GFP	452	19614
41	12	PhaseContrast	464	18642
41	12	GFP	464	16258
41	13	PhaseContrast	399	13748
41	13	GFP	399	7562
41	14	PhaseContrast	412	15437
41	14	GFP	412	14932
41	15	PhaseContrast	379	12447
41	15	GFP	379	11543
41	16	PhaseContrast	456	16113
41	16	GFP	456	12899
41	17	PhaseContrast	434	16795
41	17	GFP	434	9265
41	18	PhaseContrast	471	18629
41	18	GFP	471	21181
41	19	PhaseContrast	469	16608
41	19	GFP	469	17809
41	20	PhaseContrast	567	19395
41	20	GFP	567	16763
41	21	PhaseContrast	680	24258
41	21	GFP	680	15256
41	22	PhaseContrast	676	22644
41	22	GFP	676	32349
41	23	PhaseContrast	743	26349
41	23	GFP	743	19782
41	24	PhaseContrast	696	26953
41	24	GFP	696	15582
42	0	PhaseContrast	876	28341
42	0	GFP	876	26799
42	1	PhaseContrast	901	32350
42	1	GFP	901	20192
42	2	PhaseContrast	923	35041
42	2	GFP	923	12935
42	3	PhaseContrast	553	17627
42	3	GFP	553	17302
42	4	PhaseContrast	632	29240
42	4	GFP	632	18081
42	5	PhaseContrast	556	15851
42	5	GFP	556	9431
42	6	PhaseContrast	527	13903
42	6	GFP	527	7376
42	7	PhaseContrast	570	18496
42	7	GFP	570	13905
42	8	PhaseContrast	507	23439
42	8	GFP	507	10838
42	9	PhaseContrast	509	18353
42	9	GFP	509	8368
42	10	PhaseContrast	530	19648
42	10	GFP	530	12016
42	11	PhaseContrast	484	20061
42	11	GFP	484	11164
42	12	PhaseContrast	520	19506
42	12	GFP	520	10094
42	13	PhaseContrast	546	19251
42	13	GFP	546	5981
42	14	PhaseContrast	457	16730
42	14	GFP	457	15779
42	15	PhaseContrast	304	12033
42	15	GFP	304	6395
42	16	PhaseContrast	353	13377
42	16	GFP	353	7380
42	17	PhaseContrast	308	12165
42	17	GFP	308	4036
42	18	PhaseContrast	316	9853
42	18	GFP	316	7773
42	19	PhaseContrast	345	14550
42	19	GFP	345	11287
42	20	PhaseContrast	35	1823
42	20	GFP	35	730
42	21	PhaseContrast	288	10850
42	21	GFP	288	2951
42	22	PhaseContrast	358	14808
42	22	GFP	358	10377
42	23	PhaseContrast	452	20254
42	23	GFP	452	10394
42	24	PhaseContrast	470	14531
42	24	GFP	470	9177
43	0	PhaseContrast	771	27225
43	0	GFP	771	12346
43	1	PhaseContrast	829	30109
43	1	GFP	829	10377
43	2	PhaseContrast	834	28929
43	2	GFP	834	5671
43	3	PhaseContrast	799	26248
43	3	GFP	799	16321
43	4	PhaseContrast	848	31628
43	4	GFP	848	13434
43	5	PhaseContrast	748	28743
43	5	GFP	748	10922
43	6	PhaseContrast	844	31289
43	6	GFP	844	9001
43	7	PhaseContrast	755	29353
43	7	GFP	755	13326
43	8	PhaseContrast	660	25181
43	8	GFP	660	13103
43	9	PhaseContrast	606	24571
43	9	GFP	606	6845
43	10	PhaseContrast	612	25440
43	10	GFP	612	12380
43	11	PhaseContrast	665	26999
43	11	GFP	665	15785
43	12	PhaseContrast	613	25951
43	12	GFP	613	10268
43	13	PhaseContrast	508	22908
43	13	GFP	508	6492
43	14	PhaseContrast	403	18377
43	14	GFP	403	11397
43	15	PhaseContrast	451	16822
43	15	GFP	451	18290
43	16	PhaseContrast	441	15968
43	16	GFP	441	11505
43	17	PhaseContrast	505	22143
43	17	GFP	505	6890
43	18	PhaseContrast	516	21832
43	18	GFP	516	17386
43	19	PhaseContrast	698	28717
43	19	GFP	698	19049
43	20	PhaseContrast	628	23689
43	20	GFP	628	15033
43	21	PhaseContrast	621	21170
43	21	GFP	621	9125
43	22	PhaseContrast	527	19219
43	22	GFP	527	18888
43	23	PhaseContrast	396	14462
43	23	GFP	396	8390
43	24	PhaseContrast	376	16904
43	24	GFP	376	6348
44	0	PhaseContrast	552	20097
44	0	GFP	552	13432
44	1	PhaseContrast	533	20529
44	1	GFP	533	9984
44	2	PhaseContrast	367	12495
44	2	GFP	367	5988
44	3	PhaseContrast	420	18202
44	3	GFP	420	12647
44	4	PhaseContrast	313	14463
44	4	GFP	313	6216
44	5	PhaseContrast	178	8194
44	5	GFP	178	4536
44	6	PhaseContrast	206	8265
44	6	GFP	206	3762
44	7	PhaseContrast	393	15559
44	7	GFP	393	10488
44	8	PhaseContrast	381	13257
44	8	GFP	381	7246
44	9	PhaseContrast	212	10632
44	9	GFP	212	4594
44	10	PhaseContrast	5	329
44	10	GFP	5	57
44	11	PhaseContrast	13	1179
44	11	GFP	13	170
44	12	PhaseContrast	16	1187
44	12	GFP	16	206
44	13	PhaseContrast	246	10034
44	13	GFP	246	3540
44	14	PhaseContrast	315	13781
44	14	GFP	315	10738
44	15	PhaseContrast	336	12722
44	15	GFP	336	10268
44	16	PhaseContrast	188	10076
44	16	GFP	188	5580
44	17	PhaseContrast	356	15159
44	17	GFP	356	4869
44	18	PhaseContrast	148	8055
44	18	GFP	148	3723
44	19	PhaseContrast	309	14424
44	19	GFP	309	9172
44	20	PhaseContrast	305	11502
44	20	GFP	305	6182
44	21	PhaseContrast	206	8709
44	21	GFP	206	2992
44	22	PhaseContrast	147	9780
44	22	GFP	147	4151
44	23	PhaseContrast	192	18324
44	23	GFP	192	870
44	24	PhaseContrast	127	11760
44	24	GFP	127	262
45	0	PhaseContrast	378	11862
45	0	GFP	378	7117
45	1	PhaseContrast	418	13616
45	1	GFP	418	6949
45	2	PhaseContrast	469	13788
45	2	GFP	469	5110
45	3	PhaseContrast	534	19307
45	3	GFP	534	13183
45	4	PhaseContrast	440	15539
45	4	GFP	440	6370
45	5	PhaseContrast	332	12007
45	5	GFP	332	6099
45	6	PhaseContrast	388	13664
45	6	GFP	388	6223
45	7	PhaseContrast	471	18515
45	7	GFP	471	12902
45	8	PhaseContrast	499	16075
45	8	GFP	499	10343
45	9	PhaseContrast	418	16643
45	9	GFP	418	7322
45	10	PhaseContrast	399	12649
45	10	GFP	399	10020
45	11	PhaseContrast	366	13310
45	11	GFP	366	9470
45	12	PhaseContrast	391	13203
45	12	GFP	391	9892
45	13	PhaseContrast	354	12859
45	13	GFP	354	5135
45	14	PhaseContrast	34	1946
45	14	GFP	34	1512
45	15	PhaseContrast	187	8540
45	15	GFP	187	5085
45	16	PhaseContrast	31	2433
45	16	GFP	31	713
45	17	PhaseContrast	149	5589
45	17	GFP	149	2281
45	18	PhaseContrast	232	9207
45	18	GFP	232	8451
45	19	PhaseContrast	333	10281
45	19	GFP	333	9241
45	20	PhaseContrast	370	14336
45	20	GFP	370	7014
45	21	PhaseContrast	343	11979
45	21	GFP	343	5220
45	22	PhaseContrast	395	14894
45	22	GFP	395	13328
45	23	PhaseContrast	426	13897
45	23	GFP	426	12610
45	24	PhaseContrast	449	15416
45	24	GFP	449	11650
46	0	PhaseContrast	486	18169
46	0	GFP	486	15251
46	1	PhaseContrast	418	15237
46	1	GFP	418	8147
46	2	PhaseContrast	282	10529
46	2	GFP	282	6657
46	3	PhaseContrast	117	5054
46	3	GFP	117	4332
46	4	PhaseContrast	16	858
46	4	GFP	16	492
46	5	PhaseContrast	103	5782
46	5	GFP	103	2398
46	6	PhaseContrast	118	4842
46	6	GFP	118	2585
46	7	PhaseContrast	221	10167
46	7	GFP	221	6141
46	8	PhaseContrast	146	12042
46	8	GFP	146	5621
46	9	PhaseContrast	180	6281
46	9	GFP	180	4687
46	10	PhaseContrast	228	9056
46	10	GFP	228	6662
46	11	PhaseContrast	258	9202
46	11	GFP	258	9941
46	12	PhaseContrast	307	12692
46	12	GFP	307	10024
46	13	PhaseContrast	221	8766
46	13	GFP	221	4563
46	14	PhaseContrast	233	8635
46	14	GFP	233	8836
46	15	PhaseContrast	254	8662
46	15	GFP	254	7629
46	16	PhaseContrast	73	3663
46	16	GFP	73	2028
46	17	PhaseContrast	189	5838
46	17	GFP	189	3286
46	18	PhaseContrast	260	10103
46	18	GFP	260	8958
46	19	PhaseContrast	334	10755
46	19	GFP	334	10056
46	20	PhaseContrast	121	5373
46	20	GFP	121	2786
46	21	PhaseContrast	249	8129
46	21	GFP	249	4043
46	22	PhaseContrast	378	14497
46	22	GFP	378	14461
46	23	PhaseContrast	304	14393
46	23	GFP	304	8044
46	24	PhaseContrast	354	17121
46	24	GFP	354	8189
47	0	PhaseContrast	690	24946
47	0	GFP	690	21545
47	1	PhaseContrast	651	18839
47	1	GFP	651	17219
47	2	PhaseContrast	610	25195
47	2	GFP	610	14715
47	3	PhaseContrast	611	28154
47	3	GFP	611	26398
47	4	PhaseContrast	637	22439
47	4	GFP	637	24276
47	5	PhaseContrast	543	27047
47	5	GFP	543	11724
47	6	PhaseContrast	503	17446
47	6	GFP	503	9606
47	7	PhaseContrast	510	18404
47	7	GFP	510	15444
47	8	PhaseContrast	508	19591
47	8	GFP	508	12258
47	9	PhaseContrast	538	18189
47	9	GFP	538	16194
47	10	PhaseContrast	334	12298
47	10	GFP	334	11304
47	11	PhaseContrast	310	10895
47	11	GFP	310	9237
47	12	PhaseContrast	260	10241
47	12	GFP	260	4976
47	13	PhaseContrast	452	16262
47	13	GFP	452	6074
47	14	PhaseContrast	465	18371
47	14	GFP	465	13643
47	15	PhaseContrast	443	18435
47	15	GFP	443	12877
47	16	PhaseContrast	150	8459
47	16	GFP	150	3203
47	17	PhaseContrast	157	8922
47	17	GFP	157	1757
47	18	PhaseContrast	96	4046
47	18	GFP	96	2004
48	0	PhaseContrast	534	14116
48	0	GFP	534	5438
48	1	PhaseContrast	602	17428
48	1	GFP	602	4874
48	2	PhaseContrast	630	18966
48	2	GFP	630	3312
48	3	PhaseContrast	662	18938
48	3	GFP	662	11579
48	4	PhaseContrast	768	24154
48	4	GFP	768	12284
48	5	PhaseContrast	747	25465
48	5	GFP	747	9057
48	6	PhaseContrast	855	37519
48	6	GFP	855	8625
48	7	PhaseContrast	832	32933
48	7	GFP	832	20249
48	8	PhaseContrast	788	32679
48	8	GFP	788	10171
48	9	PhaseContrast	745	24634
48	9	GFP	745	9994
48	10	PhaseContrast	746	25140
48	10	GFP	746	15157
48	11	PhaseContrast	737	27813
48	11	GFP	737	17178
48	12	PhaseContrast	673	20167
48	12	GFP	673	9779
48	13	PhaseContrast	708	23267
48	13	GFP	708	12542
48	14	PhaseContrast	725	26062
48	14	GFP	725	24764
48	15	PhaseContrast	757	29041
48	15	GFP	757	20660
48	16	PhaseContrast	641	25691
48	16	GFP	641	14935
48	17	PhaseContrast	711	22884
48	17	GFP	711	8847
48	18	PhaseContrast	714	25371
48	18	GFP	714	22196
48	19	PhaseContrast	730	26568
48	19	GFP	730	15098
48	20	PhaseContrast	779	32303
48	20	GFP	779	16965
48	21	PhaseContrast	607	25577
48	21	GFP	607	9606
48	22	PhaseContrast	662	30518
48	22	GFP	662	27614
48	23	PhaseContrast	636	23315
48	23	GFP	636	19121
48	24	PhaseContrast	641	24942
48	24	GFP	641	14660
49	0	PhaseContrast	879	31263
49	0	GFP	879	25028
49	1	PhaseContrast	806	31643
49	1	GFP	806	22111
49	2	PhaseContrast	883	32342
49	2	GFP	883	17208
49	3	PhaseContrast	969	39695
49	3	GFP	969	43284
49	4	PhaseContrast	1063	48230
49	4	GFP	1063	42827
49	5	PhaseContrast	991	32427
49	5	GFP	991	32731
49	6	PhaseContrast	1057	37596
49	6	GFP	1057	27091
49	7	PhaseContrast	1164	40668
49	7	GFP	1164	45120
49	8	PhaseContrast	1529	50894
49	8	GFP	1529	49739
49	9	PhaseContrast	1495	60727
49	9	GFP	1495	37067
49	10	PhaseContrast	1156	43438
49	10	GFP	1156	36019
49	11	PhaseContrast	1052	39567
49	11	GFP	1052	33120
49	12	PhaseContrast	1364	66209
49	12	GFP	1364	39598
49	13	PhaseContrast	1286	40234
49	13	GFP	1286	23631
49	14	PhaseContrast	1332	47318
49	14	GFP	1332	45875
49	15	PhaseContrast	1515	63519
49	15	GFP	1515	47335
49	16	PhaseContrast	2094	90351
49	16	GFP	2094	55546
49	17	PhaseContrast	1378	61251
49	17	GFP	1378	22134
49	18	PhaseContrast	1050	45453
49	18	GFP	1050	33277
49	19	PhaseContrast	829	37732
49	19	GFP	829	24171
50	0	PhaseContrast	364	13397
50	0	GFP	364	9730
50	1	PhaseContrast	312	14203
50	1	GFP	312	7503
50	2	PhaseContrast	257	11793
50	2	GFP	257	3085
50	3	PhaseContrast	277	13224
50	3	GFP	277	9276
50	4	PhaseContrast	310	13746
50	4	GFP	310	8686
50	5	PhaseContrast	163	10073
50	5	GFP	163	3673
50	6	PhaseContrast	150	5211
50	6	GFP	150	2412
50	7	PhaseContrast	303	12155
50	7	GFP	303	7692
50	8	PhaseContrast	186	7280
50	8	GFP	186	6419
50	9	PhaseContrast	278	10331
50	9	GFP	278	8639
50	10	PhaseContrast	290	11731
50	10	GFP	290	11745
50	11	PhaseContrast	349	14226
50	11	GFP	349	15537
50	12	PhaseContrast	373	12182
50	12	GFP	373	13318
50	13	PhaseContrast	438	14976
50	13	GFP	438	8927
50	14	PhaseContrast	456	18229
50	14	GFP	456	18365
50	15	PhaseContrast	411	16326
50	15	GFP	411	16547
50	16	PhaseContrast	465	15077
50	16	GFP	465	15881
50	17	PhaseContrast	225	9834
50	17	GFP	225	3407
50	18	PhaseContrast	297	13035
50	18	GFP	297	9400
50	19	PhaseContrast	236	10984
50	19	GFP	236	8641
50	20	PhaseContrast	78	6348
50	20	GFP	78	2166
50	21	PhaseContrast	188	7253
50	21	GFP	188	3729
50	22	PhaseContrast	271	10037
50	22	GFP	271	10450
50	23	PhaseContrast	276	13368
50	23	GFP	276	11072
50	24	PhaseContrast	308	12709
50	24	GFP	308	8419
51	0	PhaseContrast	604	19923
51	0	GFP	604	16081
51	1	PhaseContrast	740	26267
51	1	GFP	740	15418
51	2	PhaseContrast	693	24616
51	2	GFP	693	9144
51	3	PhaseContrast	714	23262
51	3	GFP	714	18929
51	4	PhaseContrast	839	34151
51	4	GFP	839	17800
51	5	PhaseContrast	774	26114
51	5	GFP	774	12879
51	6	PhaseContrast	792	28131
51	6	GFP	792	10031
51	7	PhaseContrast	760	28556
51	7	GFP	760	22090
51	8	PhaseContrast	644	25851
51	8	GFP	644	17456
51	9	PhaseContrast	509	20903
51	9	GFP	509	5755
51	10	PhaseContrast	321	16758
51	10	GFP	321	5139
51	11	PhaseContrast	282	11098
51	11	GFP	282	4411
51	12	PhaseContrast	15	978
51	12	GFP	15	235
51	13	PhaseContrast	237	11130
51	13	GFP	237	4023
51	14	PhaseContrast	100	3290
51	14	GFP	100	4147
51	15	PhaseContrast	277	12135
51	15	GFP	277	9756
51	16	PhaseContrast	333	13975
51	16	GFP	333	10531
51	17	PhaseContrast	352	15025
[truncated: 19,383 more rows]

## Sheet: Fig 4D Replicate3
Cell	Time	Channel	Area	Total Intensity
1	0	PhaseContrast	1157	43319
1	0	GFP	1157	28545
1	1	PhaseContrast	846	31062
1	1	GFP	846	15868
2	0	PhaseContrast	386	18012
2	0	GFP	386	12113
2	1	PhaseContrast	362	15539
2	1	GFP	362	5757
2	2	PhaseContrast	288	12013
2	2	GFP	288	4087
2	3	PhaseContrast	400	21680
2	3	GFP	400	13774
2	4	PhaseContrast	404	20773
2	4	GFP	404	8698
2	5	PhaseContrast	429	18646
2	5	GFP	429	7350
2	6	PhaseContrast	499	19358
2	6	GFP	499	9126
2	7	PhaseContrast	374	16509
2	7	GFP	374	11815
2	8	PhaseContrast	403	15546
2	8	GFP	403	11035
2	9	PhaseContrast	442	20839
2	9	GFP	442	9113
2	10	PhaseContrast	381	17533
2	10	GFP	381	10609
3	0	PhaseContrast	187	10126
3	0	GFP	187	5117
3	1	PhaseContrast	374	14738
3	1	GFP	374	6899
4	0	PhaseContrast	437	21648
4	0	GFP	437	6797
4	1	PhaseContrast	345	13116
4	1	GFP	345	3048
4	2	PhaseContrast	370	16689
4	2	GFP	370	3171
4	3	PhaseContrast	416	17191
4	3	GFP	416	11162
4	4	PhaseContrast	433	19316
4	4	GFP	433	9840
4	5	PhaseContrast	425	21413
4	5	GFP	425	5848
4	6	PhaseContrast	517	21380
4	6	GFP	517	7123
4	7	PhaseContrast	364	14651
4	7	GFP	364	10536
4	8	PhaseContrast	419	13504
4	8	GFP	419	7366
4	9	PhaseContrast	398	14940
4	9	GFP	398	6249
4	10	PhaseContrast	440	17667
4	10	GFP	440	8155
4	11	PhaseContrast	349	11965
4	11	GFP	349	7441
4	12	PhaseContrast	199	7615
4	12	GFP	199	3478
4	13	PhaseContrast	351	15072
4	13	GFP	351	4790
4	14	PhaseContrast	362	12501
4	14	GFP	362	10401
4	15	PhaseContrast	412	15980
4	15	GFP	412	10413
4	16	PhaseContrast	298	13707
4	16	GFP	298	6304
4	17	PhaseContrast	358	14902
4	17	GFP	358	3658
4	18	PhaseContrast	280	11120
4	18	GFP	280	8726
4	19	PhaseContrast	52	3915
4	19	GFP	52	850
4	20	PhaseContrast	31	1653
4	20	GFP	31	365
4	21	PhaseContrast	189	10118
4	21	GFP	189	1441
4	22	PhaseContrast	115	3492
4	22	GFP	115	3608
4	23	PhaseContrast	50	3263
4	23	GFP	50	846
4	24	PhaseContrast	89	5237
4	24	GFP	89	1284
5	0	PhaseContrast	956	46371
5	0	GFP	956	22133
5	1	PhaseContrast	804	36373
5	1	GFP	804	12778
5	2	PhaseContrast	695	36122
5	2	GFP	695	10687
5	3	PhaseContrast	572	23711
5	3	GFP	572	16087
5	4	PhaseContrast	461	21259
5	4	GFP	461	10162
5	5	PhaseContrast	513	18310
5	5	GFP	513	9264
5	6	PhaseContrast	341	14995
5	6	GFP	341	5505
5	7	PhaseContrast	402	21598
5	7	GFP	402	8257
5	8	PhaseContrast	153	7988
5	8	GFP	153	2546
5	9	PhaseContrast	251	9638
5	9	GFP	251	4671
5	10	PhaseContrast	277	9918
5	10	GFP	277	7467
5	11	PhaseContrast	224	10117
5	11	GFP	224	5310
5	12	PhaseContrast	120	5647
5	12	GFP	120	2285
5	13	PhaseContrast	129	7111
5	13	GFP	129	1587
5	14	PhaseContrast	181	8357
5	14	GFP	181	5118
5	15	PhaseContrast	246	9046
5	15	GFP	246	5914
5	16	PhaseContrast	234	12324
5	16	GFP	234	4779
5	17	PhaseContrast	100	3105
5	17	GFP	100	200
5	18	PhaseContrast	184	5787
5	18	GFP	184	2065
5	19	PhaseContrast	346	11220
5	19	GFP	346	4164
5	20	PhaseContrast	459	16080
5	20	GFP	459	4696
5	21	PhaseContrast	524	20777
5	21	GFP	524	2834
5	22	PhaseContrast	520	20423
5	22	GFP	520	11870
5	23	PhaseContrast	603	31914
5	23	GFP	603	11167
5	24	PhaseContrast	668	34711
5	24	GFP	668	9473
6	0	PhaseContrast	595	24300
6	0	GFP	595	13090
6	1	PhaseContrast	539	23523
6	1	GFP	539	8127
7	0	PhaseContrast	993	46818
7	0	GFP	993	27530
7	1	PhaseContrast	703	26164
7	1	GFP	703	11605
7	2	PhaseContrast	627	24348
7	2	GFP	627	8244
7	3	PhaseContrast	768	32567
7	3	GFP	768	25183
7	4	PhaseContrast	688	33278
7	4	GFP	688	17713
7	5	PhaseContrast	722	32652
7	5	GFP	722	13424
7	6	PhaseContrast	571	25737
7	6	GFP	571	12257
7	7	PhaseContrast	481	23023
7	7	GFP	481	15886
7	8	PhaseContrast	533	22900
7	8	GFP	533	14050
7	9	PhaseContrast	468	23365
7	9	GFP	468	8223
7	10	PhaseContrast	395	20822
7	10	GFP	395	7831
7	11	PhaseContrast	372	18138
7	11	GFP	372	8817
7	12	PhaseContrast	163	7768
7	12	GFP	163	2434
7	13	PhaseContrast	123	5524
7	13	GFP	123	610
7	14	PhaseContrast	218	11253
7	14	GFP	218	6567
7	15	PhaseContrast	270	12318
7	15	GFP	270	5783
7	16	PhaseContrast	135	5820
7	16	GFP	135	3262
7	17	PhaseContrast	298	12855
7	17	GFP	298	4132
7	18	PhaseContrast	83	3975
7	18	GFP	83	3506
7	19	PhaseContrast	171	6648
7	19	GFP	171	4623
7	20	PhaseContrast	136	7045
7	20	GFP	136	3850
8	0	PhaseContrast	490	19338
8	0	GFP	490	4238
8	1	PhaseContrast	381	12318
8	1	GFP	381	691
8	2	PhaseContrast	426	13520
8	2	GFP	426	3706
8	3	PhaseContrast	468	16485
8	3	GFP	468	8826
8	4	PhaseContrast	576	17967
8	4	GFP	576	7599
8	5	PhaseContrast	615	17479
8	5	GFP	615	6728
8	6	PhaseContrast	547	16653
8	6	GFP	547	4518
8	7	PhaseContrast	672	18878
8	7	GFP	672	17737
8	8	PhaseContrast	726	21790
8	8	GFP	726	15706
8	9	PhaseContrast	728	22052
8	9	GFP	728	12376
8	10	PhaseContrast	704	20453
8	10	GFP	704	18651
8	11	PhaseContrast	714	24580
8	11	GFP	714	18992
8	12	PhaseContrast	717	25164
8	12	GFP	717	13887
8	13	PhaseContrast	535	17127
8	13	GFP	535	7726
8	14	PhaseContrast	532	19371
8	14	GFP	532	15758
8	15	PhaseContrast	522	18764
8	15	GFP	522	16116
8	16	PhaseContrast	397	14869
8	16	GFP	397	6984
8	17	PhaseContrast	368	8567
8	17	GFP	368	2189
8	18	PhaseContrast	429	11242
8	18	GFP	429	7130
8	19	PhaseContrast	480	16053
8	19	GFP	480	7331
8	20	PhaseContrast	587	18624
8	20	GFP	587	6051
9	0	PhaseContrast	412	17802
9	0	GFP	412	20001
9	1	PhaseContrast	473	18242
9	1	GFP	473	7902
9	2	PhaseContrast	368	11612
9	2	GFP	368	5317
9	3	PhaseContrast	163	7706
9	3	GFP	163	4113
9	4	PhaseContrast	157	9143
9	4	GFP	157	4346
9	5	PhaseContrast	226	10339
9	5	GFP	226	3981
9	6	PhaseContrast	377	13681
9	6	GFP	377	7103
9	7	PhaseContrast	453	17986
9	7	GFP	453	12132
9	8	PhaseContrast	156	8631
9	8	GFP	156	2977
9	9	PhaseContrast	129	12015
9	9	GFP	129	1512
9	10	PhaseContrast	131	8494
9	10	GFP	131	2879
9	11	PhaseContrast	110	7282
9	11	GFP	110	2737
9	12	PhaseContrast	105	5992
9	12	GFP	105	2267
9	13	PhaseContrast	145	9118
9	13	GFP	145	1358
9	14	PhaseContrast	177	10784
9	14	GFP	177	4338
9	15	PhaseContrast	289	13160
9	15	GFP	289	8975
9	16	PhaseContrast	302	11311
9	16	GFP	302	7438
9	17	PhaseContrast	210	8505
9	17	GFP	210	2543
9	18	PhaseContrast	288	11011
9	18	GFP	288	8912
9	19	PhaseContrast	362	14421
9	19	GFP	362	9541
9	20	PhaseContrast	488	15842
9	20	GFP	488	9471
9	21	PhaseContrast	525	17244
9	21	GFP	525	6653
9	22	PhaseContrast	380	14177
9	22	GFP	380	12237
9	23	PhaseContrast	357	13784
9	23	GFP	357	10567
9	24	PhaseContrast	435	16802
9	24	GFP	435	10152
10	0	PhaseContrast	1131	44026
10	0	GFP	1131	30565
10	1	PhaseContrast	868	34735
10	1	GFP	868	12528
10	2	PhaseContrast	734	22161
10	2	GFP	734	8121
10	3	PhaseContrast	640	22144
10	3	GFP	640	14705
10	4	PhaseContrast	585	24517
10	4	GFP	585	10273
10	5	PhaseContrast	499	19437
10	5	GFP	499	6127
10	6	PhaseContrast	410	16085
10	6	GFP	410	4561
11	0	PhaseContrast	741	29315
11	0	GFP	741	23098
11	1	PhaseContrast	772	37049
11	1	GFP	772	15411
11	2	PhaseContrast	666	27556
11	2	GFP	666	9644
11	3	PhaseContrast	1164	52920
11	3	GFP	1164	39490
12	0	PhaseContrast	328	13271
12	0	GFP	328	7639
12	1	PhaseContrast	33	3113
12	1	GFP	33	300
12	2	PhaseContrast	284	9733
12	2	GFP	284	3314
12	3	PhaseContrast	221	11009
12	3	GFP	221	4746
12	4	PhaseContrast	98	7410
12	4	GFP	98	2213
12	5	PhaseContrast	61	4770
12	5	GFP	61	904
13	0	PhaseContrast	87	2309
13	0	GFP	87	182
13	1	PhaseContrast	342	14362
13	1	GFP	342	5011
13	2	PhaseContrast	365	13667
13	2	GFP	365	3962
13	3	PhaseContrast	399	15988
13	3	GFP	399	10352
13	4	PhaseContrast	425	16578
13	4	GFP	425	6596
13	5	PhaseContrast	228	9153
13	5	GFP	228	3298
13	6	PhaseContrast	402	15868
13	6	GFP	402	3869
13	7	PhaseContrast	482	19043
13	7	GFP	482	9111
13	8	PhaseContrast	304	9000
13	8	GFP	304	2317
13	9	PhaseContrast	234	11485
13	9	GFP	234	3446
13	10	PhaseContrast	272	11713
13	10	GFP	272	6165
13	11	PhaseContrast	365	14035
13	11	GFP	365	8744
13	12	PhaseContrast	107	2888
13	12	GFP	107	955
13	13	PhaseContrast	150	6463
13	13	GFP	150	1379
13	14	PhaseContrast	186	5945
13	14	GFP	186	4591
13	15	PhaseContrast	189	9409
13	15	GFP	189	5753
13	16	PhaseContrast	47	3961
13	16	GFP	47	879
13	17	PhaseContrast	109	3249
13	17	GFP	109	735
13	18	PhaseContrast	242	8729
13	18	GFP	242	4262
13	19	PhaseContrast	450	13571
13	19	GFP	450	7518
13	20	PhaseContrast	580	21085
13	20	GFP	580	7311
13	21	PhaseContrast	599	17904
13	21	GFP	599	5028
13	22	PhaseContrast	676	21625
13	22	GFP	676	20104
13	23	PhaseContrast	740	24903
13	23	GFP	740	18300
13	24	PhaseContrast	691	16124
13	24	GFP	691	11508
14	0	PhaseContrast	726	26431
14	0	GFP	726	26761
14	1	PhaseContrast	707	29435
14	1	GFP	707	14143
14	2	PhaseContrast	636	24904
14	2	GFP	636	11000
14	3	PhaseContrast	628	26019
14	3	GFP	628	16182
14	4	PhaseContrast	466	20361
14	4	GFP	466	9708
14	5	PhaseContrast	586	23004
14	5	GFP	586	9207
14	6	PhaseContrast	870	43097
14	6	GFP	870	10111
14	7	PhaseContrast	875	43418
14	7	GFP	875	28604
14	8	PhaseContrast	908	33898
14	8	GFP	908	22697
14	9	PhaseContrast	543	25055
14	9	GFP	543	10524
14	10	PhaseContrast	542	21758
14	10	GFP	542	13616
14	11	PhaseContrast	632	29518
14	11	GFP	632	18198
14	12	PhaseContrast	644	22363
14	12	GFP	644	13026
14	13	PhaseContrast	570	20019
14	13	GFP	570	8857
14	14	PhaseContrast	556	21767
14	14	GFP	556	17672
14	15	PhaseContrast	583	30027
14	15	GFP	583	16929
14	16	PhaseContrast	530	26102
14	16	GFP	530	10533
14	17	PhaseContrast	438	20440
14	17	GFP	438	4976
14	18	PhaseContrast	381	15576
14	18	GFP	381	9562
14	19	PhaseContrast	473	22123
14	19	GFP	473	9028
14	20	PhaseContrast	542	22277
14	20	GFP	542	10941
14	21	PhaseContrast	498	18140
14	21	GFP	498	6704
14	22	PhaseContrast	518	22876
14	22	GFP	518	11965
14	23	PhaseContrast	498	22029
14	23	GFP	498	13988
14	24	PhaseContrast	533	24219
14	24	GFP	533	11832
15	0	PhaseContrast	649	23420
15	0	GFP	649	23143
15	1	PhaseContrast	528	23646
15	1	GFP	528	9660
15	2	PhaseContrast	636	25993
15	2	GFP	636	9107
15	3	PhaseContrast	471	22168
15	3	GFP	471	19823
15	4	PhaseContrast	384	14090
15	4	GFP	384	11254
15	5	PhaseContrast	303	12644
15	5	GFP	303	3980
15	6	PhaseContrast	335	12472
15	6	GFP	335	5891
15	7	PhaseContrast	310	12360
15	7	GFP	310	9666
15	8	PhaseContrast	370	14627
15	8	GFP	370	10545
15	9	PhaseContrast	401	17104
15	9	GFP	401	8994
15	10	PhaseContrast	277	12045
15	10	GFP	277	7782
15	11	PhaseContrast	423	19524
15	11	GFP	423	10299
15	12	PhaseContrast	411	14938
15	12	GFP	411	8867
15	13	PhaseContrast	438	17243
15	13	GFP	438	8110
15	14	PhaseContrast	440	17898
15	14	GFP	440	14441
15	15	PhaseContrast	466	15672
15	15	GFP	466	14236
15	16	PhaseContrast	486	18000
15	16	GFP	486	11767
15	17	PhaseContrast	390	15954
15	17	GFP	390	5436
15	18	PhaseContrast	414	15477
15	18	GFP	414	11358
15	19	PhaseContrast	454	15337
15	19	GFP	454	11842
15	20	PhaseContrast	606	24843
15	20	GFP	606	16538
15	21	PhaseContrast	617	22269
15	21	GFP	617	11971
15	22	PhaseContrast	612	24561
15	22	GFP	612	19557
15	23	PhaseContrast	605	25163
15	23	GFP	605	13094
15	24	PhaseContrast	564	25288
15	24	GFP	564	7002
16	0	PhaseContrast	513	22627
16	0	GFP	513	8836
16	1	PhaseContrast	624	25215
16	1	GFP	624	14850
16	2	PhaseContrast	517	24062
16	2	GFP	517	5636
16	3	PhaseContrast	347	15346
16	3	GFP	347	10815
16	4	PhaseContrast	323	13862
16	4	GFP	323	6851
16	5	PhaseContrast	238	9555
16	5	GFP	238	3753
16	6	PhaseContrast	298	11796
16	6	GFP	298	3842
16	7	PhaseContrast	246	13239
16	7	GFP	246	5627
16	8	PhaseContrast	281	9182
16	8	GFP	281	6147
16	9	PhaseContrast	370	14132
16	9	GFP	370	2858
16	10	PhaseContrast	424	18938
16	10	GFP	424	4395
16	11	PhaseContrast	397	17522
16	11	GFP	397	9052
16	12	PhaseContrast	157	8671
16	12	GFP	157	1963
16	13	PhaseContrast	421	13831
16	13	GFP	421	2022
16	14	PhaseContrast	449	15489
16	14	GFP	449	5685
16	15	PhaseContrast	320	12485
16	15	GFP	320	3461
16	16	PhaseContrast	200	8438
16	16	GFP	200	2731
16	17	PhaseContrast	207	13281
16	17	GFP	207	1504
16	18	PhaseContrast	304	16959
16	18	GFP	304	8140
16	19	PhaseContrast	475	16313
16	19	GFP	475	11202
16	20	PhaseContrast	622	25165
16	20	GFP	622	14108
16	21	PhaseContrast	586	22933
16	21	GFP	586	8391
16	22	PhaseContrast	525	21683
16	22	GFP	525	11901
17	0	PhaseContrast	720	29680
17	0	GFP	720	16478
17	1	PhaseContrast	802	28380
17	1	GFP	802	17573
17	2	PhaseContrast	729	32515
17	2	GFP	729	10268
17	3	PhaseContrast	750	33566
17	3	GFP	750	24127
17	4	PhaseContrast	499	22262
17	4	GFP	499	8670
17	5	PhaseContrast	574	26370
17	5	GFP	574	6288
17	6	PhaseContrast	527	24219
17	6	GFP	527	8037
17	7	PhaseContrast	476	28552
17	7	GFP	476	14596
17	8	PhaseContrast	590	23776
17	8	GFP	590	16096
17	9	PhaseContrast	487	19310
17	9	GFP	487	14008
17	10	PhaseContrast	402	18076
17	10	GFP	402	9962
17	11	PhaseContrast	625	34723
17	11	GFP	625	16124
17	12	PhaseContrast	506	20002
17	12	GFP	506	10001
17	13	PhaseContrast	468	20168
17	13	GFP	468	8904
17	14	PhaseContrast	466	18160
17	14	GFP	466	17490
17	15	PhaseContrast	452	17676
17	15	GFP	452	12985
17	16	PhaseContrast	459	18194
17	16	GFP	459	11545
17	17	PhaseContrast	421	16075
17	17	GFP	421	6332
17	18	PhaseContrast	486	21189
17	18	GFP	486	12127
17	19	PhaseContrast	591	25790
17	19	GFP	591	13842
17	20	PhaseContrast	513	21705
17	20	GFP	513	10640
17	21	PhaseContrast	648	23765
17	21	GFP	648	13278
17	22	PhaseContrast	637	24684
17	22	GFP	637	22959
17	23	PhaseContrast	599	25441
17	23	GFP	599	17042
17	24	PhaseContrast	688	25689
17	24	GFP	688	17688
18	0	PhaseContrast	467	23585
18	0	GFP	467	12611
18	1	PhaseContrast	459	18326
18	1	GFP	459	9421
18	2	PhaseContrast	557	24261
18	2	GFP	557	5537
18	3	PhaseContrast	545	23681
18	3	GFP	545	17946
18	4	PhaseContrast	613	24586
18	4	GFP	613	16427
18	5	PhaseContrast	631	24493
18	5	GFP	631	9332
18	6	PhaseContrast	652	23504
18	6	GFP	652	12353
18	7	PhaseContrast	614	23438
18	7	GFP	614	23700
18	8	PhaseContrast	527	23217
18	8	GFP	527	11506
18	9	PhaseContrast	606	32100
18	9	GFP	606	9912
18	10	PhaseContrast	374	25408
18	10	GFP	374	7348
18	11	PhaseContrast	443	17702
18	11	GFP	443	7675
18	12	PhaseContrast	558	22417
18	12	GFP	558	14118
18	13	PhaseContrast	329	16482
18	13	GFP	329	3943
18	14	PhaseContrast	419	18985
18	14	GFP	419	9239
19	0	PhaseContrast	590	22889
19	0	GFP	590	12913
19	1	PhaseContrast	528	19709
19	1	GFP	528	8708
19	2	PhaseContrast	625	24675
19	2	GFP	625	8350
19	3	PhaseContrast	654	31472
19	3	GFP	654	21985
19	4	PhaseContrast	492	21709
19	4	GFP	492	11497
19	5	PhaseContrast	511	20498
19	5	GFP	511	8431
19	6	PhaseContrast	562	20807
19	6	GFP	562	9059
19	7	PhaseContrast	613	22898
19	7	GFP	613	20604
19	8	PhaseContrast	520	21406
19	8	GFP	520	11646
19	9	PhaseContrast	497	20836
19	9	GFP	497	10404
19	10	PhaseContrast	505	22726
19	10	GFP	505	14737
19	11	PhaseContrast	586	21394
19	11	GFP	586	18856
19	12	PhaseContrast	479	20628
19	12	GFP	479	8624
19	13	PhaseContrast	501	18297
19	13	GFP	501	7466
19	14	PhaseContrast	530	20498
19	14	GFP	530	17552
19	15	PhaseContrast	525	22518
19	15	GFP	525	6506
19	16	PhaseContrast	482	16684
19	16	GFP	482	4855
20	0	PhaseContrast	294	14345
20	0	GFP	294	8226
20	1	PhaseContrast	390	15050
20	1	GFP	390	7017
20	2	PhaseContrast	313	11059
20	2	GFP	313	7367
20	3	PhaseContrast	289	13910
20	3	GFP	289	8107
20	4	PhaseContrast	295	14899
20	4	GFP	295	6138
20	5	PhaseContrast	274	10490
20	5	GFP	274	5754
20	6	PhaseContrast	85	6374
20	6	GFP	85	1637
20	7	PhaseContrast	219	9790
20	7	GFP	219	6394
20	8	PhaseContrast	296	11876
20	8	GFP	296	5887
20	9	PhaseContrast	238	10642
20	9	GFP	238	5176
20	10	PhaseContrast	104	4557
20	10	GFP	104	2595
20	11	PhaseContrast	252	9183
20	11	GFP	252	6739
20	12	PhaseContrast	307	10645
20	12	GFP	307	8736
20	13	PhaseContrast	347	13581
20	13	GFP	347	7570
20	14	PhaseContrast	358	13176
20	14	GFP	358	14879
20	15	PhaseContrast	348	12409
20	15	GFP	348	12552
20	16	PhaseContrast	254	11796
20	16	GFP	254	7621
20	17	PhaseContrast	349	15910
20	17	GFP	349	5878
20	18	PhaseContrast	332	13625
20	18	GFP	332	11734
20	19	PhaseContrast	358	11486
20	19	GFP	358	8911
20	20	PhaseContrast	247	11606
20	20	GFP	247	5944
20	21	PhaseContrast	293	9798
20	21	GFP	293	4805
20	22	PhaseContrast	366	14060
20	22	GFP	366	9493
20	23	PhaseContrast	374	14614
20	23	GFP	374	11505
20	24	PhaseContrast	342	16003
20	24	GFP	342	10019
21	0	PhaseContrast	330	13749
21	0	GFP	330	5294
21	1	PhaseContrast	196	9876
21	1	GFP	196	2637
21	2	PhaseContrast	335	12050
21	2	GFP	335	5427
21	3	PhaseContrast	335	13459
21	3	GFP	335	9897
21	4	PhaseContrast	250	11183
21	4	GFP	250	4315
21	5	PhaseContrast	301	11267
21	5	GFP	301	5274
21	6	PhaseContrast	424	16486
21	6	GFP	424	8066
21	7	PhaseContrast	446	16465
21	7	GFP	446	16013
21	8	PhaseContrast	429	16353
21	8	GFP	429	10545
21	9	PhaseContrast	421	15543
21	9	GFP	421	9819
21	10	PhaseContrast	437	18802
21	10	GFP	437	14248
21	11	PhaseContrast	527	21539
21	11	GFP	527	17995
21	12	PhaseContrast	467	17924
21	12	GFP	467	10882
21	13	PhaseContrast	590	23413
21	13	GFP	590	6783
21	14	PhaseContrast	607	21695
21	14	GFP	607	19319
21	15	PhaseContrast	635	22064
21	15	GFP	635	19530
21	16	PhaseContrast	693	30687
21	16	GFP	693	15652
21	17	PhaseContrast	513	18211
21	17	GFP	513	5782
21	18	PhaseContrast	441	18781
21	18	GFP	441	14898
21	19	PhaseContrast	326	14777
21	19	GFP	326	10649
21	20	PhaseContrast	190	10211
21	20	GFP	190	3858
21	21	PhaseContrast	72	5445
21	21	GFP	72	648
21	22	PhaseContrast	47	3675
21	22	GFP	47	1355
21	23	PhaseContrast	139	7402
21	23	GFP	139	3128
21	24	PhaseContrast	170	8391
21	24	GFP	170	2550
22	0	PhaseContrast	739	27002
22	0	GFP	739	18589
22	1	PhaseContrast	648	21645
22	1	GFP	648	7067
22	2	PhaseContrast	645	21515
22	2	GFP	645	4619
22	3	PhaseContrast	560	21937
22	3	GFP	560	14835
22	4	PhaseContrast	569	23706
22	4	GFP	569	8004
22	5	PhaseContrast	377	11609
22	5	GFP	377	3603
22	6	PhaseContrast	426	13100
22	6	GFP	426	4520
22	7	PhaseContrast	348	11274
22	7	GFP	348	8724
22	8	PhaseContrast	432	11731
22	8	GFP	432	9149
22	9	PhaseContrast	468	15440
22	9	GFP	468	6993
22	10	PhaseContrast	486	15819
22	10	GFP	486	12285
22	11	PhaseContrast	569	18602
22	11	GFP	569	15696
22	12	PhaseContrast	620	20690
22	12	GFP	620	9686
22	13	PhaseContrast	543	16062
22	13	GFP	543	6241
22	14	PhaseContrast	542	19769
22	14	GFP	542	14972
22	15	PhaseContrast	557	22250
22	15	GFP	557	13873
22	16	PhaseContrast	574	19464
22	16	GFP	574	10606
22	17	PhaseContrast	590	20089
22	17	GFP	590	10272
22	18	PhaseContrast	582	19029
22	18	GFP	582	23327
22	19	PhaseContrast	606	24342
22	19	GFP	606	17906
22	20	PhaseContrast	589	23907
22	20	GFP	589	13901
22	21	PhaseContrast	653	25482
22	21	GFP	653	9850
22	22	PhaseContrast	690	28037
22	22	GFP	690	28625
22	23	PhaseContrast	648	23027
22	23	GFP	648	20915
22	24	PhaseContrast	659	26559
22	24	GFP	659	14954
23	0	PhaseContrast	933	32340
23	0	GFP	933	7911
23	1	PhaseContrast	935	31055
23	1	GFP	935	4490
23	2	PhaseContrast	914	30198
23	2	GFP	914	2625
23	3	PhaseContrast	1014	39675
23	3	GFP	1014	11288
23	4	PhaseContrast	929	32657
23	4	GFP	929	8000
23	5	PhaseContrast	701	25887
23	5	GFP	701	4796
23	6	PhaseContrast	769	22416
23	6	GFP	769	11416
23	7	PhaseContrast	775	25543
23	7	GFP	775	26068
23	8	PhaseContrast	725	21238
23	8	GFP	725	13044
23	9	PhaseContrast	679	23553
23	9	GFP	679	15236
23	10	PhaseContrast	658	21007
23	10	GFP	658	22023
23	11	PhaseContrast	852	30567
23	11	GFP	852	26496
23	12	PhaseContrast	769	25151
23	12	GFP	769	13563
23	13	PhaseContrast	715	20843
23	13	GFP	715	9168
23	14	PhaseContrast	732	24394
23	14	GFP	732	22524
23	15	PhaseContrast	607	26795
23	15	GFP	607	13527
23	16	PhaseContrast	618	20554
23	16	GFP	618	15335
23	17	PhaseContrast	624	18705
23	17	GFP	624	10698
23	18	PhaseContrast	650	22154
23	18	GFP	650	25003
23	19	PhaseContrast	628	22978
23	19	GFP	628	18969
23	20	PhaseContrast	649	23163
23	20	GFP	649	15806
23	21	PhaseContrast	668	23628
23	21	GFP	668	11605
23	22	PhaseContrast	576	20512
23	22	GFP	576	19153
23	23	PhaseContrast	417	13147
23	23	GFP	417	11679
23	24	PhaseContrast	244	7801
23	24	GFP	244	4559
24	0	PhaseContrast	410	15587
24	0	GFP	410	11453
24	1	PhaseContrast	508	20524
24	1	GFP	508	7930
24	2	PhaseContrast	505	18617
24	2	GFP	505	6550
24	3	PhaseContrast	372	16968
24	3	GFP	372	10792
24	4	PhaseContrast	529	26003
24	4	GFP	529	8795
24	5	PhaseContrast	566	22175
24	5	GFP	566	10283
24	6	PhaseContrast	731	37662
24	6	GFP	731	11631
24	7	PhaseContrast	738	29461
24	7	GFP	738	19650
24	8	PhaseContrast	733	28011
24	8	GFP	733	22436
24	9	PhaseContrast	583	21344
24	9	GFP	583	14110
24	10	PhaseContrast	606	21457
24	10	GFP	606	18304
24	11	PhaseContrast	711	31399
24	11	GFP	711	18780
24	12	PhaseContrast	577	19668
24	12	GFP	577	12411
24	13	PhaseContrast	518	24092
24	13	GFP	518	8824
24	14	PhaseContrast	532	23314
24	14	GFP	532	19913
24	15	PhaseContrast	655	28241
24	15	GFP	655	14941
24	16	PhaseContrast	680	26301
24	16	GFP	680	18336
24	17	PhaseContrast	673	25529
24	17	GFP	673	11277
24	18	PhaseContrast	713	28483
24	18	GFP	713	19806
24	19	PhaseContrast	745	28306
24	19	GFP	745	25346
24	20	PhaseContrast	829	35454
24	20	GFP	829	17549
24	21	PhaseContrast	730	33478
24	21	GFP	730	10356
24	22	PhaseContrast	485	24637
24	22	GFP	485	13878
24	23	PhaseContrast	443	19493
24	23	GFP	443	10822
24	24	PhaseContrast	370	15714
24	24	GFP	370	6798
25	0	PhaseContrast	334	15060
25	0	GFP	334	8357
25	1	PhaseContrast	308	12632
25	1	GFP	308	5136
25	2	PhaseContrast	316	11000
25	2	GFP	316	4488
25	3	PhaseContrast	434	18922
25	3	GFP	434	13230
25	4	PhaseContrast	369	16327
25	4	GFP	369	7091
25	5	PhaseContrast	316	12381
25	5	GFP	316	7282
25	6	PhaseContrast	394	13687
25	6	GFP	394	6204
25	7	PhaseContrast	418	16562
25	7	GFP	418	11508
25	8	PhaseContrast	212	17927
25	8	GFP	212	4857
25	9	PhaseContrast	328	12099
25	9	GFP	328	7769
25	10	PhaseContrast	354	13470
25	10	GFP	354	9752
25	11	PhaseContrast	300	13003
25	11	GFP	300	6711
25	12	PhaseContrast	277	10753
25	12	GFP	277	5352
25	13	PhaseContrast	366	13783
25	13	GFP	366	4168
25	14	PhaseContrast	359	14616
25	14	GFP	359	11298
25	15	PhaseContrast	334	12948
25	15	GFP	334	7492
25	16	PhaseContrast	360	15223
25	16	GFP	360	9235
25	17	PhaseContrast	334	13339
25	17	GFP	334	5654
25	18	PhaseContrast	384	15389
25	18	GFP	384	14548
25	19	PhaseContrast	416	21044
25	19	GFP	416	11808
25	20	PhaseContrast	350	13326
25	20	GFP	350	7154
25	21	PhaseContrast	386	15249
25	21	GFP	386	5108
25	22	PhaseContrast	347	10919
25	22	GFP	347	13102
25	23	PhaseContrast	386	12747
25	23	GFP	386	12048
25	24	PhaseContrast	496	21136
25	24	GFP	496	12012
26	0	PhaseContrast	872	36808
26	0	GFP	872	16638
26	1	PhaseContrast	760	25804
26	1	GFP	760	10591
26	2	PhaseContrast	765	29236
26	2	GFP	765	6417
26	3	PhaseContrast	770	27052
26	3	GFP	770	21605
26	4	PhaseContrast	652	25491
26	4	GFP	652	9770
26	5	PhaseContrast	685	26127
26	5	GFP	685	10250
26	6	PhaseContrast	614	24145
26	6	GFP	614	6916
26	7	PhaseContrast	629	26804
26	7	GFP	629	15571
26	8	PhaseContrast	653	24807
26	8	GFP	653	19357
26	9	PhaseContrast	589	24190
26	9	GFP	589	10139
26	10	PhaseContrast	500	21205
26	10	GFP	500	11817
27	0	PhaseContrast	182	10118
27	0	GFP	182	4830
27	1	PhaseContrast	214	10834
27	1	GFP	214	2887
27	2	PhaseContrast	63	5220
27	2	GFP	63	450
27	3	PhaseContrast	87	5075
27	3	GFP	87	1507
28	0	PhaseContrast	631	21010
28	0	GFP	631	16810
28	1	PhaseContrast	579	23886
28	1	GFP	579	15127
28	2	PhaseContrast	605	21455
28	2	GFP	605	8263
28	3	PhaseContrast	364	16535
28	3	GFP	364	10678
28	4	PhaseContrast	417	19368
28	4	GFP	417	11037
28	5	PhaseContrast	410	12975
28	5	GFP	410	8983
28	6	PhaseContrast	395	12713
28	6	GFP	395	8383
28	7	PhaseContrast	362	11699
28	7	GFP	362	11893
28	8	PhaseContrast	433	14452
28	8	GFP	433	11295
28	9	PhaseContrast	506	19305
28	9	GFP	506	11403
28	10	PhaseContrast	511	18287
28	10	GFP	511	13909
28	11	PhaseContrast	518	18690
28	11	GFP	518	15914
28	12	PhaseContrast	416	15249
28	12	GFP	416	12924
28	13	PhaseContrast	356	15424
28	13	GFP	356	8620
28	14	PhaseContrast	359	11652
28	14	GFP	359	14480
28	15	PhaseContrast	268	11142
28	15	GFP	268	8867
28	16	PhaseContrast	206	9109
28	16	GFP	206	5140
28	17	PhaseContrast	404	16453
28	17	GFP	404	6694
28	18	PhaseContrast	426	16441
28	18	GFP	426	13034
28	19	PhaseContrast	408	17332
28	19	GFP	408	11573
28	20	PhaseContrast	414	16461
28	20	GFP	414	7899
28	21	PhaseContrast	486	15493
28	21	GFP	486	6547
28	22	PhaseContrast	538	22948
28	22	GFP	538	17851
28	23	PhaseContrast	543	22245
28	23	GFP	543	17869
28	24	PhaseContrast	576	26323
28	24	GFP	576	14660
29	0	PhaseContrast	677	24735
29	0	GFP	677	22035
29	1	PhaseContrast	581	20308
29	1	GFP	581	14859
29	2	PhaseContrast	674	27178
29	2	GFP	674	12549
29	3	PhaseContrast	570	26421
29	3	GFP	570	18259
29	4	PhaseContrast	761	31939
29	4	GFP	761	22668
29	5	PhaseContrast	632	25579
29	5	GFP	632	9974
29	6	PhaseContrast	681	29573
29	6	GFP	681	11616
29	7	PhaseContrast	605	25176
29	7	GFP	605	17462
29	8	PhaseContrast	474	20181
29	8	GFP	474	9964
29	9	PhaseContrast	416	19284
29	9	GFP	416	9528
29	10	PhaseContrast	72	4255
29	10	GFP	72	1626
29	11	PhaseContrast	246	11480
29	11	GFP	246	5309
29	12	PhaseContrast	173	8622
29	12	GFP	173	3121
30	0	PhaseContrast	623	24143
30	0	GFP	623	16305
30	1	PhaseContrast	661	22950
30	1	GFP	661	15232
30	2	PhaseContrast	639	23609
30	2	GFP	639	7938
30	3	PhaseContrast	657	23220
30	3	GFP	657	20244
30	4	PhaseContrast	618	26282
30	4	GFP	618	20268
30	5	PhaseContrast	452	18111
30	5	GFP	452	10952
30	6	PhaseContrast	511	22300
30	6	GFP	511	10334
30	7	PhaseContrast	428	18368
30	7	GFP	428	12077
30	8	PhaseContrast	446	18311
30	8	GFP	446	13906
30	9	PhaseContrast	539	22551
30	9	GFP	539	10606
30	10	PhaseContrast	540	22165
30	10	GFP	540	13604
30	11	PhaseContrast	449	15955
30	11	GFP	449	12018
30	12	PhaseContrast	386	17080
30	12	GFP	386	8474
30	13	PhaseContrast	478	24036
30	13	GFP	478	5935
30	14	PhaseContrast	454	20420
30	14	GFP	454	12982
30	15	PhaseContrast	479	21104
30	15	GFP	479	13042
30	16	PhaseContrast	619	33839
30	16	GFP	619	15773
30	17	PhaseContrast	564	24128
30	17	GFP	564	6368
30	18	PhaseContrast	703	34783
30	18	GFP	703	23432
30	19	PhaseContrast	515	21654
30	19	GFP	515	11582
30	20	PhaseContrast	483	22750
30	20	GFP	483	11391
30	21	PhaseContrast	476	18584
30	21	GFP	476	5033
30	22	PhaseContrast	364	15129
30	22	GFP	364	9606
30	23	PhaseContrast	322	13782
30	23	GFP	322	5653
30	24	PhaseContrast	403	17503
30	24	GFP	403	9181
31	0	PhaseContrast	604	24330
31	0	GFP	604	16629
31	1	PhaseContrast	520	21467
31	1	GFP	520	8187
31	2	PhaseContrast	501	17385
31	2	GFP	501	5916
31	3	PhaseContrast	452	18623
31	3	GFP	452	13214
31	4	PhaseContrast	506	24187
31	4	GFP	506	10323
31	5	PhaseContrast	572	18446
31	5	GFP	572	13222
31	6	PhaseContrast	586	19078
31	6	GFP	586	13456
31	7	PhaseContrast	520	19860
31	7	GFP	520	15129
31	8	PhaseContrast	351	12607
31	8	GFP	351	10119
31	9	PhaseContrast	366	13662
31	9	GFP	366	7196
31	10	PhaseContrast	387	13595
31	10	GFP	387	9740
31	11	PhaseContrast	350	14196
31	11	GFP	350	12788
31	12	PhaseContrast	186	8312
31	12	GFP	186	3973
31	13	PhaseContrast	245	10203
31	13	GFP	245	4267
31	14	PhaseContrast	283	11641
31	14	GFP	283	10279
31	15	PhaseContrast	326	13841
31	15	GFP	326	8261
31	16	PhaseContrast	388	15330
31	16	GFP	388	7871
31	17	PhaseContrast	494	19337
31	17	GFP	494	6979
31	18	PhaseContrast	603	22538
31	18	GFP	603	20578
31	19	PhaseContrast	637	22522
31	19	GFP	637	21998
31	20	PhaseContrast	428	18523
31	20	GFP	428	9412
31	21	PhaseContrast	471	17909
31	21	GFP	471	8153
31	22	PhaseContrast	420	14427
31	22	GFP	420	14447
31	23	PhaseContrast	465	19760
31	23	GFP	465	13491
31	24	PhaseContrast	523	18435
31	24	GFP	523	12214
32	0	PhaseContrast	748	28655
32	0	GFP	748	21363
32	1	PhaseContrast	728	26684
32	1	GFP	728	10054
32	2	PhaseContrast	703	23784
32	2	GFP	703	5883
32	3	PhaseContrast	694	23420
32	3	GFP	694	27731
32	4	PhaseContrast	590	25272
32	4	GFP	590	12760
32	5	PhaseContrast	533	18860
32	5	GFP	533	12066
32	6	PhaseContrast	454	23828
32	6	GFP	454	7855
32	7	PhaseContrast	431	21817
32	7	GFP	431	13222
32	8	PhaseContrast	455	18045
32	8	GFP	455	11386
32	9	PhaseContrast	509	20077
32	9	GFP	509	11882
32	10	PhaseContrast	514	22250
32	10	GFP	514	15044
32	11	PhaseContrast	498	22213
32	11	GFP	498	11555
32	12	PhaseContrast	447	19067
32	12	GFP	447	5584
32	13	PhaseContrast	496	18660
32	13	GFP	496	7758
32	14	PhaseContrast	512	23846
32	14	GFP	512	18171
32	15	PhaseContrast	549	21533
32	15	GFP	549	19402
32	16	PhaseContrast	584	22805
32	16	GFP	584	14134
32	17	PhaseContrast	576	18537
32	17	GFP	576	8712
32	18	PhaseContrast	591	21797
32	18	GFP	591	15794
32	19	PhaseContrast	592	24658
32	19	GFP	592	16852
32	20	PhaseContrast	613	24341
32	20	GFP	613	12470
32	21	PhaseContrast	667	25329
32	21	GFP	667	13507
32	22	PhaseContrast	739	31890
32	22	GFP	739	26375
33	0	PhaseContrast	305	12388
33	0	GFP	305	7335
33	1	PhaseContrast	367	17391
33	1	GFP	367	6149
33	2	PhaseContrast	111	5751
33	2	GFP	111	1091
33	3	PhaseContrast	120	7049
33	3	GFP	120	3664
33	4	PhaseContrast	58	3360
33	4	GFP	58	1142
33	5	PhaseContrast	126	8325
33	5	GFP	126	3064
33	6	PhaseContrast	185	7305
33	6	GFP	185	3725
33	7	PhaseContrast	275	10822
33	7	GFP	275	10698
33	8	PhaseContrast	135	5094
33	8	GFP	135	3331
33	9	PhaseContrast	49	1925
33	9	GFP	49	984
33	10	PhaseContrast	130	8130
33	10	GFP	130	5084
33	11	PhaseContrast	297	13769
33	11	GFP	297	14613
33	12	PhaseContrast	273	9911
33	12	GFP	273	13354
33	13	PhaseContrast	249	11102
33	13	GFP	249	5303
33	14	PhaseContrast	265	10558
33	14	GFP	265	11239
33	15	PhaseContrast	455	17120
33	15	GFP	455	18141
33	16	PhaseContrast	507	16586
33	16	GFP	507	16397
33	17	PhaseContrast	559	22159
33	17	GFP	559	12242
33	18	PhaseContrast	546	21542
33	18	GFP	546	22204
33	19	PhaseContrast	634	23168
33	19	GFP	634	21054
33	20	PhaseContrast	675	31505
33	20	GFP	675	16227
33	21	PhaseContrast	675	22924
33	21	GFP	675	9741
33	22	PhaseContrast	685	24917
33	22	GFP	685	19549
33	23	PhaseContrast	804	35133
33	23	GFP	804	17299
33	24	PhaseContrast	700	26668
33	24	GFP	700	17939
34	0	PhaseContrast	420	15789
34	0	GFP	420	9591
34	1	PhaseContrast	447	18806
34	1	GFP	447	8015
34	2	PhaseContrast	161	11587
34	2	GFP	161	1809
34	3	PhaseContrast	191	10369
34	3	GFP	191	4854
34	4	PhaseContrast	314	15938
34	4	GFP	314	4358
34	5	PhaseContrast	155	5560
34	5	GFP	155	616
34	6	PhaseContrast	122	7579
34	6	GFP	122	1768
34	7	PhaseContrast	167	10198
34	7	GFP	167	6800
34	8	PhaseContrast	140	8422
34	8	GFP	140	3843
34	9	PhaseContrast	100	4784
34	9	GFP	100	1536
34	10	PhaseContrast	139	4942
34	10	GFP	139	2740
34	11	PhaseContrast	137	6359
34	11	GFP	137	3019
34	12	PhaseContrast	93	6988
34	12	GFP	93	1825
35	0	PhaseContrast	335	13385
35	0	GFP	335	8647
35	1	PhaseContrast	358	14173
35	1	GFP	358	8498
35	2	PhaseContrast	368	15641
35	2	GFP	368	5013
35	3	PhaseContrast	336	11460
35	3	GFP	336	9372
35	4	PhaseContrast	368	17257
35	4	GFP	368	8725
35	5	PhaseContrast	403	14479
35	5	GFP	403	9099
35	6	PhaseContrast	422	13798
35	6	GFP	422	7669
35	7	PhaseContrast	437	12760
35	7	GFP	437	12939
35	8	PhaseContrast	408	12789
35	8	GFP	408	10731
35	9	PhaseContrast	448	14131
35	9	GFP	448	9502
35	10	PhaseContrast	437	14046
35	10	GFP	437	11968
35	11	PhaseContrast	533	17311
35	11	GFP	533	14014
35	12	PhaseContrast	495	16222
35	12	GFP	495	14110
35	13	PhaseContrast	540	19435
35	13	GFP	540	9358
35	14	PhaseContrast	579	23576
35	14	GFP	579	19236
35	15	PhaseContrast	587	21574
35	15	GFP	587	18542
35	16	PhaseContrast	582	21801
35	16	GFP	582	13848
35	17	PhaseContrast	565	19856
35	17	GFP	565	6669
35	18	PhaseContrast	570	19966
35	18	GFP	570	12883
35	19	PhaseContrast	690	26290
35	19	GFP	690	16814
35	20	PhaseContrast	717	30910
35	20	GFP	717	12251
35	21	PhaseContrast	691	30867
35	21	GFP	691	8085
35	22	PhaseContrast	626	25763
35	22	GFP	626	20904
35	23	PhaseContrast	817	36325
35	23	GFP	817	19300
35	24	PhaseContrast	692	33499
35	24	GFP	692	11161
36	0	PhaseContrast	505	20869
36	0	GFP	505	10668
36	1	PhaseContrast	601	21374
36	1	GFP	601	12252
36	2	PhaseContrast	738	30573
36	2	GFP	738	9295
36	3	PhaseContrast	743	33991
36	3	GFP	743	23155
36	4	PhaseContrast	716	29447
36	4	GFP	716	16007
36	5	PhaseContrast	647	22460
36	5	GFP	647	11413
36	6	PhaseContrast	655	22433
36	6	GFP	655	9269
36	7	PhaseContrast	584	22016
36	7	GFP	584	22997
36	8	PhaseContrast	373	13480
36	8	GFP	373	11211
36	9	PhaseContrast	402	15627
36	9	GFP	402	7587
36	10	PhaseContrast	415	16301
36	10	GFP	415	9256
36	11	PhaseContrast	471	16862
36	11	GFP	471	11851
36	12	PhaseContrast	300	11068
36	12	GFP	300	7354
36	13	PhaseContrast	338	11614
36	13	GFP	338	4890
36	14	PhaseContrast	329	11985
36	14	GFP	329	10689
36	15	PhaseContrast	405	16020
36	15	GFP	405	12293
36	16	PhaseContrast	349	15232
36	16	GFP	349	7052
36	17	PhaseContrast	381	16122
36	17	GFP	381	4423
36	18	PhaseContrast	380	15589
36	18	GFP	380	10539
36	19	PhaseContrast	321	11903
36	19	GFP	321	7133
36	20	PhaseContrast	301	14017
36	20	GFP	301	6758
36	21	PhaseContrast	332	12231
36	21	GFP	332	4518
36	22	PhaseContrast	393	17754
36	22	GFP	393	11250
36	23	PhaseContrast	477	21023
36	23	GFP	477	13728
36	24	PhaseContrast	368	16310
36	24	GFP	368	10782
37	0	PhaseContrast	667	26028
37	0	GFP	667	22578
37	1	PhaseContrast	740	29561
37	1	GFP	740	17208
37	2	PhaseContrast	657	24344
37	2	GFP	657	16363
37	3	PhaseContrast	547	21602
37	3	GFP	547	20302
37	4	PhaseContrast	408	16461
37	4	GFP	408	10755
37	5	PhaseContrast	470	18329
37	5	GFP	470	10923
37	6	PhaseContrast	554	21321
37	6	GFP	554	12625
37	7	PhaseContrast	532	21827
37	7	GFP	532	14870
37	8	PhaseContrast	543	18561
37	8	GFP	543	15710
37	9	PhaseContrast	609	22305
37	9	GFP	609	14833
37	10	PhaseContrast	608	20920
37	10	GFP	608	16296
37	11	PhaseContrast	563	19001
37	11	GFP	563	17474
37	12	PhaseContrast	804	29474
37	12	GFP	804	24943
37	13	PhaseContrast	874	28869
37	13	GFP	874	18977
37	14	PhaseContrast	853	29464
37	14	GFP	853	32687
37	15	PhaseContrast	742	26732
37	15	GFP	742	21277
37	16	PhaseContrast	824	33974
37	16	GFP	824	15567
38	0	PhaseContrast	135	9597
38	0	GFP	135	2245
38	1	PhaseContrast	76	4769
38	1	GFP	76	1668
38	2	PhaseContrast	71	6424
38	2	GFP	71	860
38	3	PhaseContrast	214	11315
38	3	GFP	214	5784
38	4	PhaseContrast	114	8180
38	4	GFP	114	3518
38	5	PhaseContrast	151	8826
38	5	GFP	151	3297
38	6	PhaseContrast	39	3471
38	6	GFP	39	600
38	7	PhaseContrast	67	3906
38	7	GFP	67	1756
38	8	PhaseContrast	148	10007
38	8	GFP	148	4112
38	9	PhaseContrast	160	10353
38	9	GFP	160	4354
38	10	PhaseContrast	175	9344
38	10	GFP	175	5587
38	11	PhaseContrast	130	5780
38	11	GFP	130	3770
38	12	PhaseContrast	220	11390
38	12	GFP	220	5269
38	13	PhaseContrast	305	10129
38	13	GFP	305	5180
38	14	PhaseContrast	330	10175
38	14	GFP	330	9911
38	15	PhaseContrast	446	18023
38	15	GFP	446	11637
38	16	PhaseContrast	498	18643
38	16	GFP	498	10440
38	17	PhaseContrast	574	18618
38	17	GFP	574	10563
38	18	PhaseContrast	579	18943
38	18	GFP	579	21375
38	19	PhaseContrast	665	24088
38	19	GFP	665	19082
38	20	PhaseContrast	687	23409
38	20	GFP	687	15556
38	21	PhaseContrast	670	23188
38	21	GFP	670	12042
38	22	PhaseContrast	664	25420
38	22	GFP	664	26506
38	23	PhaseContrast	622	27092
38	23	GFP	622	22339
38	24	PhaseContrast	587	21958
38	24	GFP	587	16283
39	0	PhaseContrast	563	18820
39	0	GFP	563	15346
39	1	PhaseContrast	761	27034
39	1	GFP	761	14743
39	2	PhaseContrast	845	34524
39	2	GFP	845	12084
39	3	PhaseContrast	778	34730
39	3	GFP	778	22590
40	0	PhaseContrast	614	29959
40	0	GFP	614	20122
40	1	PhaseContrast	482	21110
40	1	GFP	482	7742
40	2	PhaseContrast	306	11631
40	2	GFP	306	3894
40	3	PhaseContrast	278	12304
40	3	GFP	278	8256
41	0	PhaseContrast	542	17532
41	0	GFP	542	17236
41	1	PhaseContrast	595	20062
41	1	GFP	595	13371
41	2	PhaseContrast	590	21513
41	2	GFP	590	10452
41	3	PhaseContrast	461	19137
41	3	GFP	461	16829
41	4	PhaseContrast	336	15123
41	4	GFP	336	8172
41	5	PhaseContrast	312	14793
41	5	GFP	312	5589
41	6	PhaseContrast	231	9005
41	6	GFP	231	3534
41	7	PhaseContrast	363	14075
41	7	GFP	363	12310
41	8	PhaseContrast	287	12846
41	8	GFP	287	7720
41	9	PhaseContrast	160	8586
41	9	GFP	160	3831
41	10	PhaseContrast	220	11480
41	10	GFP	220	6868
41	11	PhaseContrast	330	13237
41	11	GFP	330	11690
41	12	PhaseContrast	397	15251
41	12	GFP	397	11876
41	13	PhaseContrast	360	13203
41	13	GFP	360	5490
41	14	PhaseContrast	390	14846
41	14	GFP	390	10197
41	15	PhaseContrast	539	19721
41	15	GFP	539	16633
41	16	PhaseContrast	357	14703
41	16	GFP	357	6799
41	17	PhaseContrast	396	16941
41	17	GFP	396	4535
41	18	PhaseContrast	385	16583
41	18	GFP	385	9300
41	19	PhaseContrast	327	15269
41	19	GFP	327	6464
41	20	PhaseContrast	382	13418
41	20	GFP	382	8458
42	0	PhaseContrast	586	30144
42	0	GFP	586	10162
42	1	PhaseContrast	700	28527
42	1	GFP	700	8622
42	2	PhaseContrast	762	25219
42	2	GFP	762	6533
42	3	PhaseContrast	718	28471
42	3	GFP	718	14735
42	4	PhaseContrast	769	38946
42	4	GFP	769	17765
42	5	PhaseContrast	678	23237
42	5	GFP	678	11117
42	6	PhaseContrast	705	24848
42	6	GFP	705	10581
42	7	PhaseContrast	703	27885
42	7	GFP	703	17173
42	8	PhaseContrast	671	25085
42	8	GFP	671	14906
42	9	PhaseContrast	902	42776
42	9	GFP	902	13652
43	0	PhaseContrast	360	13365
43	0	GFP	360	8904
43	1	PhaseContrast	301	8997
43	1	GFP	301	6036
43	2	PhaseContrast	374	13365
43	2	GFP	374	5468
43	3	PhaseContrast	403	15340
43	3	GFP	403	9161
43	4	PhaseContrast	512	21122
43	4	GFP	512	11271
43	5	PhaseContrast	493	20437
43	5	GFP	493	12016
43	6	PhaseContrast	531	19988
43	6	GFP	531	10959
43	7	PhaseContrast	635	23296
43	7	GFP	635	22024
43	8	PhaseContrast	540	16950
43	8	GFP	540	13402
43	9	PhaseContrast	686	23945
43	9	GFP	686	15127
43	10	PhaseContrast	676	23048
43	10	GFP	676	16868
43	11	PhaseContrast	665	23500
43	11	GFP	665	16811
43	12	PhaseContrast	726	23203
43	12	GFP	726	14859
43	13	PhaseContrast	797	32891
43	13	GFP	797	28759
43	14	PhaseContrast	784	30286
43	14	GFP	784	37323
43	15	PhaseContrast	800	28646
43	15	GFP	800	28552
43	16	PhaseContrast	472	17503
43	16	GFP	472	12158
43	17	PhaseContrast	373	15264
43	17	GFP	373	6028
43	18	PhaseContrast	387	17793
43	18	GFP	387	12873
43	19	PhaseContrast	422	17070
43	19	GFP	422	11620
43	20	PhaseContrast	495	22200
43	20	GFP	495	10997
43	21	PhaseContrast	527	20381
43	21	GFP	527	7375
43	22	PhaseContrast	548	24645
43	22	GFP	548	19690
43	23	PhaseContrast	482	18949
43	23	GFP	482	13954
43	24	PhaseContrast	435	19081
43	24	GFP	435	8833
44	0	PhaseContrast	676	22438
44	0	GFP	676	10383
44	1	PhaseContrast	566	17698
44	1	GFP	566	9537
44	2	PhaseContrast	568	16516
44	2	GFP	568	6463
44	3	PhaseContrast	661	23816
44	3	GFP	661	22899
44	4	PhaseContrast	689	24085
44	4	GFP	689	24131
44	5	PhaseContrast	706	23612
44	5	GFP	706	10860
44	6	PhaseContrast	739	25061
44	6	GFP	739	9325
44	7	PhaseContrast	709	22808
44	7	GFP	709	16411
44	8	PhaseContrast	618	22850
44	8	GFP	618	15718
44	9	PhaseContrast	587	19994
44	9	GFP	587	9823
44	10	PhaseContrast	601	19425
44	10	GFP	601	12389
44	11	PhaseContrast	648	19118
44	11	GFP	648	19307
44	12	PhaseContrast	527	19426
44	12	GFP	527	11996
44	13	PhaseContrast	540	22097
44	13	GFP	540	7145
44	14	PhaseContrast	553	22816
44	14	GFP	553	18557
44	15	PhaseContrast	541	22405
44	15	GFP	541	13573
44	16	PhaseContrast	507	17404
44	16	GFP	507	13724
44	17	PhaseContrast	617	23282
44	17	GFP	617	10400
44	18	PhaseContrast	622	23718
44	18	GFP	622	25587
44	19	PhaseContrast	610	20665
44	19	GFP	610	19910
44	20	PhaseContrast	613	27815
44	20	GFP	613	15590
44	21	PhaseContrast	595	27315
44	21	GFP	595	9505
44	22	PhaseContrast	687	34005
44	22	GFP	687	21268
44	23	PhaseContrast	702	30732
44	23	GFP	702	19317
44	24	PhaseContrast	716	30061
44	24	GFP	716	14413
45	0	PhaseContrast	423	16031
45	0	GFP	423	9826
45	1	PhaseContrast	347	14432
45	1	GFP	347	4318
45	2	PhaseContrast	368	15024
45	2	GFP	368	4342
45	3	PhaseContrast	405	18333
45	3	GFP	405	11265
45	4	PhaseContrast	530	23599
45	4	GFP	530	15696
45	5	PhaseContrast	349	11303
45	5	GFP	349	9144
45	6	PhaseContrast	266	8501
45	6	GFP	266	3125
45	7	PhaseContrast	408	12949
45	7	GFP	408	9609
45	8	PhaseContrast	434	14312
45	8	GFP	434	8473
45	9	PhaseContrast	293	9141
45	9	GFP	293	4421
45	10	PhaseContrast	199	6563
45	10	GFP	199	5090
45	11	PhaseContrast	298	9327
45	11	GFP	298	7111
45	12	PhaseContrast	373	13182
45	12	GFP	373	7750
45	13	PhaseContrast	371	13025
45	13	GFP	371	6212
45	14	PhaseContrast	381	12847
45	14	GFP	381	14772
45	15	PhaseContrast	316	13504
45	15	GFP	316	9746
45	16	PhaseContrast	318	10247
45	16	GFP	318	9523
45	17	PhaseContrast	379	16002
45	17	GFP	379	6480
45	18	PhaseContrast	351	13915
45	18	GFP	351	14405
45	19	PhaseContrast	401	14492
45	19	GFP	401	14884
45	20	PhaseContrast	475	17984
45	20	GFP	475	16448
45	21	PhaseContrast	477	18317
45	21	GFP	477	10264
45	22	PhaseContrast	480	20861
45	22	GFP	480	18698
45	23	PhaseContrast	525	22947
45	23	GFP	525	17428
45	24	PhaseContrast	586	23246
45	24	GFP	586	22273
46	0	PhaseContrast	326	12583
46	0	GFP	326	8002
46	1	PhaseContrast	180	7717
46	1	GFP	180	4195
46	2	PhaseContrast	274	13354
46	2	GFP	274	2907
46	3	PhaseContrast	213	9968
46	3	GFP	213	5223
46	4	PhaseContrast	365	16062
46	4	GFP	365	7429
46	5	PhaseContrast	72	6028
46	5	GFP	72	1138
46	6	PhaseContrast	125	10444
46	6	GFP	125	1624
46	7	PhaseContrast	202	10082
46	7	GFP	202	4955
46	8	PhaseContrast	164	7351
46	8	GFP	164	4164
46	9	PhaseContrast	349	13848
46	9	GFP	349	7824
46	10	PhaseContrast	383	18033
46	10	GFP	383	9289
46	11	PhaseContrast	399	17089
46	11	GFP	399	7226
46	12	PhaseContrast	355	14010
46	12	GFP	355	7251
46	13	PhaseContrast	436	18929
46	13	GFP	436	4539
46	14	PhaseContrast	502	22805
46	14	GFP	502	7418
46	15	PhaseContrast	454	21203
46	15	GFP	454	9015
46	16	PhaseContrast	237	11776
46	16	GFP	237	2870
46	17	PhaseContrast	337	15312
46	17	GFP	337	4587
46	18	PhaseContrast	355	14806
46	18	GFP	355	8622
46	19	PhaseContrast	373	13957
46	19	GFP	373	6633
46	20	PhaseContrast	146	9985
46	20	GFP	146	1917
46	21	PhaseContrast	380	22190
46	21	GFP	380	3033
46	22	PhaseContrast	128	6765
46	22	GFP	128	2563
47	0	PhaseContrast	670	24378
47	0	GFP	670	12995
47	1	PhaseContrast	703	27067
47	1	GFP	703	18063
47	2	PhaseContrast	703	25624
47	2	GFP	703	12729
47	3	PhaseContrast	529	18438
47	3	GFP	529	19725
47	4	PhaseContrast	463	20155
47	4	GFP	463	9623
47	5	PhaseContrast	369	12740
47	5	GFP	369	6958
47	6	PhaseContrast	366	14540
47	6	GFP	366	6001
47	7	PhaseContrast	336	12198
47	7	GFP	336	10857
47	8	PhaseContrast	308	10646
47	8	GFP	308	7811
47	9	PhaseContrast	345	11538
47	9	GFP	345	5883
47	10	PhaseContrast	375	12308
47	10	GFP	375	6965
47	11	PhaseContrast	391	13301
47	11	GFP	391	11977
47	12	PhaseContrast	410	13929
47	12	GFP	410	8821
47	13	PhaseContrast	510	20785
47	13	GFP	510	6967
47	14	PhaseContrast	521	16117
47	14	GFP	521	17289
47	15	PhaseContrast	520	19470
47	15	GFP	520	12527
47	16	PhaseContrast	531	21906
47	16	GFP	531	14457
47	17	PhaseContrast	601	21688
47	17	GFP	601	10620
47	18	PhaseContrast	584	18816
47	18	GFP	584	21284
47	19	PhaseContrast	558	20774
47	19	GFP	558	16322
47	20	PhaseContrast	553	21406
47	20	GFP	553	14141
47	21	PhaseContrast	611	24311
47	21	GFP	611	10934
47	22	PhaseContrast	640	25074
47	22	GFP	640	24326
47	23	PhaseContrast	618	24510
47	23	GFP	618	18264
47	24	PhaseContrast	724	26671
47	24	GFP	724	20954
48	0	PhaseContrast	552	17445
48	0	GFP	552	13701
48	1	PhaseContrast	631	20975
48	1	GFP	631	17410
48	2	PhaseContrast	724	24609
48	2	GFP	724	11360
48	3	PhaseContrast	738	29338
48	3	GFP	738	26195
48	4	PhaseContrast	697	26339
48	4	GFP	697	19588
48	5	PhaseContrast	614	24750
48	5	GFP	614	13269
48	6	PhaseContrast	562	21126
48	6	GFP	562	12384
48	7	PhaseContrast	552	22267
48	7	GFP	552	18973
48	8	PhaseContrast	580	21135
48	8	GFP	580	14146
48	9	PhaseContrast	568	20079
48	9	GFP	568	15509
48	10	PhaseContrast	580	20318
48	10	GFP	580	20139
48	11	PhaseContrast	541	20634
48	11	GFP	541	14807
48	12	PhaseContrast	676	21810
48	12	GFP	676	15693
48	13	PhaseContrast	584	22976
48	13	GFP	584	9762
48	14	PhaseContrast	577	21972
48	14	GFP	577	20194
48	15	PhaseContrast	645	20822
48	15	GFP	645	21250
48	16	PhaseContrast	562	20334
48	16	GFP	562	13832
48	17	PhaseContrast	527	19094
48	17	GFP	527	8701
48	18	PhaseContrast	530	22386
48	18	GFP	530	18811
48	19	PhaseContrast	567	20202
48	19	GFP	567	18259
48	20	PhaseContrast	595	24703
48	20	GFP	595	11713
48	21	PhaseContrast	553	19787
48	21	GFP	553	9955
48	22	PhaseContrast	590	21966
48	22	GFP	590	22725
48	23	PhaseContrast	741	29204
48	23	GFP	741	19090
48	24	PhaseContrast	720	29221
48	24	GFP	720	16191
49	0	PhaseContrast	376	14212
49	0	GFP	376	11250
49	1	PhaseContrast	595	20656
49	1	GFP	595	16909
49	2	PhaseContrast	584	25957
49	2	GFP	584	9301
49	3	PhaseContrast	581	20876
49	3	GFP	581	22898
49	4	PhaseContrast	655	25312
49	4	GFP	655	14810
49	5	PhaseContrast	532	19548
49	5	GFP	532	14064
49	6	PhaseContrast	600	21933
49	6	GFP	600	12713
49	7	PhaseContrast	645	23930
49	7	GFP	645	20957
49	8	PhaseContrast	607	20181
49	8	GFP	607	19312
49	9	PhaseContrast	678	25662
49	9	GFP	678	17522
49	10	PhaseContrast	684	23659
49	10	GFP	684	19395
49	11	PhaseContrast	641	28272
49	11	GFP	641	20825
49	12	PhaseContrast	468	16302
49	12	GFP	468	7253
49	13	PhaseContrast	492	21717
49	13	GFP	492	9914
49	14	PhaseContrast	488	20637
49	14	GFP	488	15945
49	15	PhaseContrast	445	17416
49	15	GFP	445	15847
49	16	PhaseContrast	376	14063
49	16	GFP	376	9584
49	17	PhaseContrast	369	15050
49	17	GFP	369	6459
49	18	PhaseContrast	427	20778
49	18	GFP	427	15424
49	19	PhaseContrast	318	14647
49	19	GFP	318	10247
49	20	PhaseContrast	313	14394
49	20	GFP	313	4424
49	21	PhaseContrast	321	14133
49	21	GFP	321	5669
49	22	PhaseContrast	276	11558
49	22	GFP	276	8581
49	23	PhaseContrast	369	16276
49	23	GFP	369	9302
49	24	PhaseContrast	460	23572
49	24	GFP	460	8977
50	0	PhaseContrast	555	22173
50	0	GFP	555	14204
50	1	PhaseContrast	581	20368
50	1	GFP	581	12034
50	2	PhaseContrast	568	20523
50	2	GFP	568	7272
50	3	PhaseContrast	581	21964
50	3	GFP	581	18196
50	4	PhaseContrast	702	28756
50	4	GFP	702	17032
50	5	PhaseContrast	548	19369
50	5	GFP	548	11161
50	6	PhaseContrast	579	20566
50	6	GFP	579	10341
50	7	PhaseContrast	447	16595
50	7	GFP	447	13389
50	8	PhaseContrast	462	18083
50	8	GFP	462	11031
50	9	PhaseContrast	479	16289
50	9	GFP	479	10361
50	10	PhaseContrast	465	13238
50	10	GFP	465	12265
50	11	PhaseContrast	480	16379
50	11	GFP	480	15867
50	12	PhaseContrast	429	15096
50	12	GFP	429	13653
50	13	PhaseContrast	346	11851
50	13	GFP	346	10783
50	14	PhaseContrast	339	10592
50	14	GFP	339	18673
50	15	PhaseContrast	388	14649
50	15	GFP	388	12995
50	16	PhaseContrast	201	12464
50	16	GFP	201	5396
50	17	PhaseContrast	87	4524
50	17	GFP	87	986
50	18	PhaseContrast	229	10174
50	18	GFP	229	7140
50	19	PhaseContrast	294	11909
50	19	GFP	294	7735
50	20	PhaseContrast	259	10058
50	20	GFP	259	5832
50	21	PhaseContrast	280	10580
50	21	GFP	280	4464
50	22	PhaseContrast	278	11067
50	22	GFP	278	9613
50	23	PhaseContrast	342	12259
50	23	GFP	342	9097
50	24	PhaseContrast	385	14326
50	24	GFP	385	7048
51	0	PhaseContrast	616	18926
51	0	GFP	616	16999
51	1	PhaseContrast	667	22062
51	1	GFP	667	13804
51	2	PhaseContrast	656	23343
51	2	GFP	656	12713
51	3	PhaseContrast	594	26434
51	3	GFP	594	26774
51	4	PhaseContrast	695	27324
51	4	GFP	695	20414
51	5	PhaseContrast	499	16931
51	5	GFP	499	10853
51	6	PhaseContrast	583	20592
51	6	GFP	583	8837
51	7	PhaseContrast	599	19668
51	7	GFP	599	20741
51	8	PhaseContrast	563	20468
51	8	GFP	563	14173
51	9	PhaseContrast	697	25993
51	9	GFP	697	17723
51	10	PhaseContrast	693	25777
51	10	GFP	693	22581
51	11	PhaseContrast	752	28705
51	11	GFP	752	23841
51	12	PhaseContrast	796	29457
51	12	GFP	796	16415
51	13	PhaseContrast	824	28821
51	13	GFP	824	16067
51	14	PhaseContrast	850	30898
51	14	GFP	850	38717
51	15	PhaseContrast	779	27851
51	15	GFP	779	23308
51	16	PhaseContrast	787	30962
51	16	GFP	787	21550
51	17	PhaseContrast	796	30247
51	17	GFP	796	14364
51	18	PhaseContrast	851	31229
51	18	GFP	851	33484
51	19	PhaseContrast	703	28517
51	19	GFP	703	22888
51	20	PhaseContrast	624	22036
51	20	GFP	624	15415
51	21	PhaseContrast	597	21514
51	21	GFP	597	12048
51	22	PhaseContrast	613	23840
51	22	GFP	613	23840
51	23	PhaseContrast	633	22634
51	23	GFP	633	20583
51	24	PhaseContrast	666	26197
51	24	GFP	666	17568
52	0	PhaseContrast	413	14566
52	0	GFP	413	8333
52	1	PhaseContrast	469	16141
52	1	GFP	469	8390
52	2	PhaseContrast	384	13434
52	2	GFP	384	3693
52	3	PhaseContrast	438	15584
52	3	GFP	438	7235
52	4	PhaseContrast	525	20730
52	4	GFP	525	11074
52	5	PhaseContrast	338	11279
52	5	GFP	338	7878
52	6	PhaseContrast	394	13117
52	6	GFP	394	8785
52	7	PhaseContrast	422	15122
52	7	GFP	422	12337
52	8	PhaseContrast	453	12926
52	8	GFP	453	8920
52	9	PhaseContrast	538	18437
52	9	GFP	538	8192
52	10	PhaseContrast	548	18354
52	10	GFP	548	13299
52	11	PhaseContrast	578	18701
52	11	GFP	578	11440
52	12	PhaseContrast	674	22533
52	12	GFP	674	10735
52	13	PhaseContrast	615	20792
52	13	GFP	615	7887
52	14	PhaseContrast	634	19888
52	14	GFP	634	22126
52	15	PhaseContrast	645	25508
52	15	GFP	645	19124
52	16	PhaseContrast	743	28723
52	16	GFP	743	18746
52	17	PhaseContrast	898	33203
52	17	GFP	898	11127
52	18	PhaseContrast	880	30634
52	18	GFP	880	22310
52	19	PhaseContrast	767	32027
52	19	GFP	767	24717
52	20	PhaseContrast	624	22388
52	20	GFP	624	13919
52	21	PhaseContrast	619	22865
52	21	GFP	619	9066
52	22	PhaseContrast	422	19468
52	22	GFP	422	12993
52	23	PhaseContrast	250	11045
52	23	GFP	250	7118
52	24	PhaseContrast	342	14657
52	24	GFP	342	7670
53	0	PhaseContrast	295	10920
[truncated: 19,317 more rows]

## Sheet: Fig 4D Replicate4
Cell	Time	Channel	Area	Total Intensity
1	0	PhaseContrast	924	41957
1	0	GFP	924	20411
1	1	PhaseContrast	856	31775
1	1	GFP	856	40946
1	2	PhaseContrast	885	33158
1	2	GFP	885	12020
1	3	PhaseContrast	693	27581
1	3	GFP	693	16743
1	4	PhaseContrast	686	28593
1	4	GFP	686	11464
1	5	PhaseContrast	543	26198
1	5	GFP	543	8138
1	6	PhaseContrast	504	20814
1	6	GFP	504	9104
1	7	PhaseContrast	427	18647
1	7	GFP	427	13576
1	8	PhaseContrast	411	15648
1	8	GFP	411	9007
1	9	PhaseContrast	186	9257
1	9	GFP	186	4057
1	10	PhaseContrast	252	11834
1	10	GFP	252	6823
1	11	PhaseContrast	490	18903
1	11	GFP	490	14963
1	12	PhaseContrast	348	17235
1	12	GFP	348	12650
1	13	PhaseContrast	277	12745
1	13	GFP	277	4709
1	14	PhaseContrast	286	13230
1	14	GFP	286	8975
1	15	PhaseContrast	281	10967
1	15	GFP	281	6599
1	16	PhaseContrast	211	10345
1	16	GFP	211	3261
1	17	PhaseContrast	142	5990
1	17	GFP	142	1515
1	18	PhaseContrast	280	13171
1	18	GFP	280	7105
1	19	PhaseContrast	87	4267
1	19	GFP	87	2859
1	20	PhaseContrast	267	13751
1	20	GFP	267	6180
1	21	PhaseContrast	399	15073
1	21	GFP	399	5306
1	22	PhaseContrast	433	18605
1	22	GFP	433	15617
1	23	PhaseContrast	398	17365
1	23	GFP	398	11772
1	24	PhaseContrast	447	20609
1	24	GFP	447	9439
2	0	PhaseContrast	331	16217
2	0	GFP	331	6143
2	1	PhaseContrast	450	18868
2	1	GFP	450	6442
2	2	PhaseContrast	182	11146
2	2	GFP	182	1677
2	3	PhaseContrast	120	8934
2	3	GFP	120	2449
2	4	PhaseContrast	53	4520
2	4	GFP	53	783
2	5	PhaseContrast	101	7108
2	5	GFP	101	1801
2	6	PhaseContrast	163	9570
2	6	GFP	163	2323
2	7	PhaseContrast	130	7816
2	7	GFP	130	3523
2	8	PhaseContrast	322	14080
2	8	GFP	322	7143
2	9	PhaseContrast	360	17515
2	9	GFP	360	3992
2	10	PhaseContrast	329	14426
2	10	GFP	329	4671
2	11	PhaseContrast	189	8827
2	11	GFP	189	4368
2	12	PhaseContrast	249	11889
2	12	GFP	249	4565
2	13	PhaseContrast	255	9957
2	13	GFP	255	2760
2	14	PhaseContrast	306	15041
2	14	GFP	306	8668
2	15	PhaseContrast	161	8940
2	15	GFP	161	3837
2	16	PhaseContrast	135	9282
2	16	GFP	135	2191
2	17	PhaseContrast	132	8351
2	17	GFP	132	1706
2	18	PhaseContrast	203	9290
2	18	GFP	203	6444
2	19	PhaseContrast	340	15341
2	19	GFP	340	9426
2	20	PhaseContrast	135	5586
2	20	GFP	135	3120
2	21	PhaseContrast	92	3832
2	21	GFP	92	1908
2	22	PhaseContrast	361	19259
2	22	GFP	361	13281
2	23	PhaseContrast	385	18413
2	23	GFP	385	15671
2	24	PhaseContrast	409	21287
2	24	GFP	409	12311
3	0	PhaseContrast	681	30673
3	0	GFP	681	16751
3	1	PhaseContrast	593	21193
3	1	GFP	593	10840
3	2	PhaseContrast	566	24070
3	2	GFP	566	15565
3	3	PhaseContrast	532	24510
3	3	GFP	532	17017
3	4	PhaseContrast	561	21164
3	4	GFP	561	15548
3	5	PhaseContrast	434	19431
3	5	GFP	434	7459
3	6	PhaseContrast	406	23906
3	6	GFP	406	6239
4	0	PhaseContrast	724	39572
4	0	GFP	724	18597
4	1	PhaseContrast	638	30184
4	1	GFP	638	11713
4	2	PhaseContrast	648	32288
4	2	GFP	648	45626
4	3	PhaseContrast	685	31128
4	3	GFP	685	21198
4	4	PhaseContrast	1137	41762
4	4	GFP	1137	33480
4	5	PhaseContrast	922	41034
4	5	GFP	922	20449
4	6	PhaseContrast	944	45776
4	6	GFP	944	15340
4	7	PhaseContrast	826	39169
4	7	GFP	826	25429
4	8	PhaseContrast	881	34018
4	8	GFP	881	23234
4	9	PhaseContrast	723	26239
4	9	GFP	723	17052
4	10	PhaseContrast	702	22727
4	10	GFP	702	21678
4	11	PhaseContrast	535	18268
4	11	GFP	535	16360
4	12	PhaseContrast	519	22657
4	12	GFP	519	19753
4	13	PhaseContrast	511	16860
4	13	GFP	511	8377
4	14	PhaseContrast	565	21957
4	14	GFP	565	16644
4	15	PhaseContrast	689	26976
4	15	GFP	689	18378
4	16	PhaseContrast	774	30540
4	16	GFP	774	15536
4	17	PhaseContrast	852	32708
4	17	GFP	852	15562
4	18	PhaseContrast	812	28774
4	18	GFP	812	27863
4	19	PhaseContrast	750	31568
4	19	GFP	750	22474
4	20	PhaseContrast	847	35839
4	20	GFP	847	24120
4	21	PhaseContrast	835	28247
4	21	GFP	835	15036
4	22	PhaseContrast	825	32252
4	22	GFP	825	32291
4	23	PhaseContrast	726	32728
4	23	GFP	726	13035
4	24	PhaseContrast	657	24664
4	24	GFP	657	16741
5	0	PhaseContrast	636	23447
5	0	GFP	636	13240
5	1	PhaseContrast	530	14827
5	1	GFP	530	8238
5	2	PhaseContrast	488	12520
5	2	GFP	488	3550
5	3	PhaseContrast	396	10806
5	3	GFP	396	9205
5	4	PhaseContrast	267	9439
5	4	GFP	267	2971
5	5	PhaseContrast	105	4120
5	5	GFP	105	1474
5	6	PhaseContrast	160	11549
5	6	GFP	160	4008
5	7	PhaseContrast	256	9944
5	7	GFP	256	9755
5	8	PhaseContrast	356	12478
5	8	GFP	356	12731
5	9	PhaseContrast	406	14860
5	9	GFP	406	13874
5	10	PhaseContrast	396	13758
5	10	GFP	396	15348
5	11	PhaseContrast	323	12111
5	11	GFP	323	9469
5	12	PhaseContrast	445	16974
5	12	GFP	445	9862
5	13	PhaseContrast	273	10106
5	13	GFP	273	3090
5	14	PhaseContrast	308	12545
5	14	GFP	308	7670
5	15	PhaseContrast	361	15988
5	15	GFP	361	8390
5	16	PhaseContrast	422	17012
5	16	GFP	422	7363
5	17	PhaseContrast	469	19639
5	17	GFP	469	4521
5	18	PhaseContrast	512	20903
5	18	GFP	512	13843
5	19	PhaseContrast	484	23539
5	19	GFP	484	8444
5	20	PhaseContrast	438	17196
5	20	GFP	438	7700
5	21	PhaseContrast	596	20214
5	21	GFP	596	8390
5	22	PhaseContrast	671	25529
5	22	GFP	671	20731
5	23	PhaseContrast	701	28993
5	23	GFP	701	19246
5	24	PhaseContrast	520	25658
5	24	GFP	520	10696
6	0	PhaseContrast	1436	70247
6	0	GFP	1436	66387
6	1	PhaseContrast	1192	47334
6	1	GFP	1192	49671
6	2	PhaseContrast	1098	45793
6	2	GFP	1098	32924
6	3	PhaseContrast	1006	39652
6	3	GFP	1006	31933
6	4	PhaseContrast	590	23685
6	4	GFP	590	14662
6	5	PhaseContrast	519	18730
6	5	GFP	519	15301
6	6	PhaseContrast	493	16187
6	6	GFP	493	14814
6	7	PhaseContrast	514	19238
6	7	GFP	514	19817
6	8	PhaseContrast	584	20241
6	8	GFP	584	18895
6	9	PhaseContrast	471	18212
6	9	GFP	471	21562
6	10	PhaseContrast	466	17788
6	10	GFP	466	23194
6	11	PhaseContrast	464	18176
6	11	GFP	464	18820
6	12	PhaseContrast	397	15248
6	12	GFP	397	7323
6	13	PhaseContrast	482	17279
6	13	GFP	482	5254
6	14	PhaseContrast	519	20906
6	14	GFP	519	12525
6	15	PhaseContrast	290	11212
6	15	GFP	290	8165
6	16	PhaseContrast	207	11017
6	16	GFP	207	2618
6	17	PhaseContrast	307	9544
6	17	GFP	307	2842
6	18	PhaseContrast	84	6150
6	18	GFP	84	1545
6	19	PhaseContrast	110	5571
6	19	GFP	110	3487
6	20	PhaseContrast	165	7180
6	20	GFP	165	2662
6	21	PhaseContrast	175	8829
6	21	GFP	175	2322
6	22	PhaseContrast	182	8901
6	22	GFP	182	4205
6	23	PhaseContrast	83	6122
6	23	GFP	83	1848
6	24	PhaseContrast	157	10979
6	24	GFP	157	2702
7	0	PhaseContrast	807	31818
7	0	GFP	807	18590
7	1	PhaseContrast	641	26631
7	1	GFP	641	14182
7	2	PhaseContrast	960	38650
7	2	GFP	960	15134
7	3	PhaseContrast	1482	63821
7	3	GFP	1482	69771
7	4	PhaseContrast	1201	50742
7	4	GFP	1201	51776
7	5	PhaseContrast	915	47258
7	5	GFP	915	26910
7	6	PhaseContrast	714	30924
7	6	GFP	714	17670
7	7	PhaseContrast	506	25228
7	7	GFP	506	14231
8	0	PhaseContrast	548	19334
8	0	GFP	548	13382
8	1	PhaseContrast	678	25261
8	1	GFP	678	14205
8	2	PhaseContrast	927	36191
8	2	GFP	927	12456
8	3	PhaseContrast	1006	48667
8	3	GFP	1006	27874
9	0	PhaseContrast	587	22404
9	0	GFP	587	15306
9	1	PhaseContrast	510	23993
9	1	GFP	510	8289
9	2	PhaseContrast	630	27285
9	2	GFP	630	8032
9	3	PhaseContrast	675	26962
9	3	GFP	675	20215
9	4	PhaseContrast	350	15946
9	4	GFP	350	4473
9	5	PhaseContrast	419	19064
9	5	GFP	419	5281
10	0	PhaseContrast	965	45842
10	0	GFP	965	35356
10	1	PhaseContrast	646	25256
10	1	GFP	646	13357
10	2	PhaseContrast	602	24642
10	2	GFP	602	9595
10	3	PhaseContrast	631	21955
10	3	GFP	631	17486
10	4	PhaseContrast	672	27185
10	4	GFP	672	11630
10	5	PhaseContrast	636	28670
10	5	GFP	636	12382
10	6	PhaseContrast	650	29477
10	6	GFP	650	10927
10	7	PhaseContrast	535	23469
10	7	GFP	535	16529
10	8	PhaseContrast	493	22363
10	8	GFP	493	10472
10	9	PhaseContrast	288	13101
10	9	GFP	288	3713
11	0	PhaseContrast	1087	53214
11	0	GFP	1087	20559
11	1	PhaseContrast	1001	44936
11	1	GFP	1001	28217
11	2	PhaseContrast	1032	42765
11	2	GFP	1032	25944
11	3	PhaseContrast	936	44186
11	3	GFP	936	33130
11	4	PhaseContrast	775	38988
11	4	GFP	775	24585
11	5	PhaseContrast	845	44990
11	5	GFP	845	23452
11	6	PhaseContrast	581	34683
11	6	GFP	581	12683
11	7	PhaseContrast	591	26657
11	7	GFP	591	22658
11	8	PhaseContrast	486	19876
11	8	GFP	486	18525
11	9	PhaseContrast	607	24367
11	9	GFP	607	14553
11	10	PhaseContrast	468	17163
11	10	GFP	468	11739
11	11	PhaseContrast	246	11571
11	11	GFP	246	8435
11	12	PhaseContrast	57	4349
11	12	GFP	57	626
11	13	PhaseContrast	179	6068
11	13	GFP	179	963
11	14	PhaseContrast	229	7826
11	14	GFP	229	4411
11	15	PhaseContrast	298	11135
11	15	GFP	298	7027
11	16	PhaseContrast	351	11914
11	16	GFP	351	6456
11	17	PhaseContrast	409	20130
11	17	GFP	409	4476
11	18	PhaseContrast	399	16247
11	18	GFP	399	12068
11	19	PhaseContrast	87	3376
11	19	GFP	87	931
11	20	PhaseContrast	350	12040
11	20	GFP	350	2641
11	21	PhaseContrast	167	12758
11	21	GFP	167	3220
11	22	PhaseContrast	274	14838
11	22	GFP	274	10861
11	23	PhaseContrast	323	14156
11	23	GFP	323	11099
11	24	PhaseContrast	393	19167
11	24	GFP	393	12103
12	0	PhaseContrast	1041	44385
12	0	GFP	1041	33527
12	1	PhaseContrast	1174	49811
12	1	GFP	1174	29647
12	2	PhaseContrast	1111	38690
12	2	GFP	1111	23780
12	3	PhaseContrast	1131	40715
12	3	GFP	1131	43767
12	4	PhaseContrast	1146	44746
12	4	GFP	1146	45959
12	5	PhaseContrast	1050	38654
12	5	GFP	1050	36098
12	6	PhaseContrast	1033	39677
12	6	GFP	1033	28006
13	0	PhaseContrast	608	21097
13	0	GFP	608	13132
13	1	PhaseContrast	599	26124
13	1	GFP	599	7363
13	2	PhaseContrast	500	18861
13	2	GFP	500	8171
13	3	PhaseContrast	267	15424
13	3	GFP	267	6879
13	4	PhaseContrast	304	12539
13	4	GFP	304	6316
13	5	PhaseContrast	122	5188
13	5	GFP	122	2716
13	6	PhaseContrast	97	5136
13	6	GFP	97	1352
13	7	PhaseContrast	222	10111
13	7	GFP	222	7421
13	8	PhaseContrast	138	8230
13	8	GFP	138	2555
13	9	PhaseContrast	296	11798
13	9	GFP	296	4899
13	10	PhaseContrast	311	11890
13	10	GFP	311	7162
13	11	PhaseContrast	314	9413
13	11	GFP	314	8661
13	12	PhaseContrast	116	6200
13	12	GFP	116	2525
13	13	PhaseContrast	304	12597
13	13	GFP	304	3913
13	14	PhaseContrast	343	16126
13	14	GFP	343	9714
13	15	PhaseContrast	353	12092
13	15	GFP	353	10580
13	16	PhaseContrast	354	14808
13	16	GFP	354	9754
13	17	PhaseContrast	377	13848
13	17	GFP	377	7118
13	18	PhaseContrast	373	12313
13	18	GFP	373	11821
13	19	PhaseContrast	247	8881
13	19	GFP	247	7152
13	20	PhaseContrast	1	17
13	20	GFP	1	25
13	21	PhaseContrast	88	6540
13	21	GFP	88	1348
13	22	PhaseContrast	89	5526
13	22	GFP	89	2593
13	23	PhaseContrast	81	5329
13	23	GFP	81	2533
13	24	PhaseContrast	243	12711
13	24	GFP	243	5146
14	0	PhaseContrast	746	26162
14	0	GFP	746	14219
14	1	PhaseContrast	547	18161
14	1	GFP	547	5639
14	2	PhaseContrast	591	18791
14	2	GFP	591	5542
14	3	PhaseContrast	628	24700
14	3	GFP	628	14577
14	4	PhaseContrast	412	15676
14	4	GFP	412	9673
14	5	PhaseContrast	224	8663
14	5	GFP	224	4133
14	6	PhaseContrast	314	9363
14	6	GFP	314	4041
14	7	PhaseContrast	370	10600
14	7	GFP	370	6888
14	8	PhaseContrast	502	15432
14	8	GFP	502	7231
14	9	PhaseContrast	197	4530
14	9	GFP	197	1439
14	10	PhaseContrast	227	6697
14	10	GFP	227	2586
14	11	PhaseContrast	440	13628
14	11	GFP	440	7337
14	12	PhaseContrast	78	4000
14	12	GFP	78	870
14	13	PhaseContrast	313	7837
14	13	GFP	313	2389
14	14	PhaseContrast	397	13026
14	14	GFP	397	7998
14	15	PhaseContrast	136	6598
14	15	GFP	136	4571
14	16	PhaseContrast	185	8790
14	16	GFP	185	1967
14	17	PhaseContrast	352	9899
14	17	GFP	352	2934
14	18	PhaseContrast	406	15175
14	18	GFP	406	8719
14	19	PhaseContrast	171	6434
14	19	GFP	171	1190
14	20	PhaseContrast	140	6993
14	20	GFP	140	2425
14	21	PhaseContrast	177	6776
14	21	GFP	177	2896
14	22	PhaseContrast	331	12541
14	22	GFP	331	9610
14	23	PhaseContrast	376	12951
14	23	GFP	376	9266
14	24	PhaseContrast	369	11365
14	24	GFP	369	7131
15	0	PhaseContrast	415	16572
15	0	GFP	415	7914
15	1	PhaseContrast	371	15756
15	1	GFP	371	8550
15	2	PhaseContrast	474	14734
15	2	GFP	474	7411
15	3	PhaseContrast	531	22785
15	3	GFP	531	13617
15	4	PhaseContrast	171	11363
15	4	GFP	171	10886
15	5	PhaseContrast	316	14906
15	5	GFP	316	6216
15	6	PhaseContrast	128	5536
15	6	GFP	128	2357
15	7	PhaseContrast	262	12385
15	7	GFP	262	7082
15	8	PhaseContrast	382	18357
15	8	GFP	382	10773
15	9	PhaseContrast	490	17776
15	9	GFP	490	10363
15	10	PhaseContrast	495	17442
15	10	GFP	495	13133
15	11	PhaseContrast	380	15322
15	11	GFP	380	10562
15	12	PhaseContrast	291	14696
15	12	GFP	291	6540
15	13	PhaseContrast	155	7545
15	13	GFP	155	1362
15	14	PhaseContrast	208	8233
15	14	GFP	208	4364
15	15	PhaseContrast	355	12920
15	15	GFP	355	9121
15	16	PhaseContrast	220	8818
15	16	GFP	220	4483
15	17	PhaseContrast	129	8955
15	17	GFP	129	1615
15	18	PhaseContrast	144	10069
15	18	GFP	144	4167
15	19	PhaseContrast	85	5843
15	19	GFP	85	2941
15	20	PhaseContrast	174	9208
15	20	GFP	174	3257
15	21	PhaseContrast	459	17479
15	21	GFP	459	3430
15	22	PhaseContrast	540	23089
15	22	GFP	540	11902
15	23	PhaseContrast	541	22625
15	23	GFP	541	10727
15	24	PhaseContrast	629	29821
15	24	GFP	629	9317
16	0	PhaseContrast	197	11128
16	0	GFP	197	7171
16	1	PhaseContrast	395	17071
16	1	GFP	395	7358
16	2	PhaseContrast	472	17371
16	2	GFP	472	7170
16	3	PhaseContrast	478	19360
16	3	GFP	478	11202
16	4	PhaseContrast	625	24488
16	4	GFP	625	18860
16	5	PhaseContrast	564	22761
16	5	GFP	564	10254
16	6	PhaseContrast	637	26751
16	6	GFP	637	12272
16	7	PhaseContrast	510	29696
16	7	GFP	510	25984
16	8	PhaseContrast	458	18332
16	8	GFP	458	12588
16	9	PhaseContrast	536	24619
16	9	GFP	536	11340
17	0	PhaseContrast	483	13969
17	0	GFP	483	8781
17	1	PhaseContrast	346	8523
17	1	GFP	346	3286
17	2	PhaseContrast	239	6137
17	2	GFP	239	1479
17	3	PhaseContrast	133	6223
17	3	GFP	133	4869
17	4	PhaseContrast	204	8055
17	4	GFP	204	5094
17	5	PhaseContrast	190	11931
17	5	GFP	190	5277
17	6	PhaseContrast	253	11008
17	6	GFP	253	5181
17	7	PhaseContrast	271	13964
17	7	GFP	271	10175
17	8	PhaseContrast	396	14804
17	8	GFP	396	11717
17	9	PhaseContrast	453	17157
17	9	GFP	453	11990
17	10	PhaseContrast	445	15801
17	10	GFP	445	14300
17	11	PhaseContrast	513	18380
17	11	GFP	513	19093
17	12	PhaseContrast	557	19974
17	12	GFP	557	18305
17	13	PhaseContrast	623	20741
17	13	GFP	623	14549
17	14	PhaseContrast	632	21381
17	14	GFP	632	25846
17	15	PhaseContrast	663	23445
17	15	GFP	663	28145
17	16	PhaseContrast	653	23993
17	16	GFP	653	27100
17	17	PhaseContrast	703	29489
17	17	GFP	703	24761
17	18	PhaseContrast	707	32456
17	18	GFP	707	39601
17	19	PhaseContrast	698	26123
17	19	GFP	698	39805
17	20	PhaseContrast	721	27965
17	20	GFP	721	37993
17	21	PhaseContrast	742	31166
17	21	GFP	742	35375
17	22	PhaseContrast	731	29017
17	22	GFP	731	52744
17	23	PhaseContrast	767	30663
17	23	GFP	767	52469
17	24	PhaseContrast	784	33525
17	24	GFP	784	50579
18	0	PhaseContrast	388	19218
18	0	GFP	388	11253
18	1	PhaseContrast	286	15523
18	1	GFP	286	11862
18	2	PhaseContrast	446	15673
18	2	GFP	446	18376
18	3	PhaseContrast	557	20938
18	3	GFP	557	27591
18	4	PhaseContrast	452	22475
18	4	GFP	452	15654
18	5	PhaseContrast	469	16701
18	5	GFP	469	13944
18	6	PhaseContrast	483	16381
18	6	GFP	483	12919
18	7	PhaseContrast	568	22371
18	7	GFP	568	25107
18	8	PhaseContrast	740	25751
18	8	GFP	740	26006
18	9	PhaseContrast	682	26037
18	9	GFP	682	20043
18	10	PhaseContrast	674	27099
18	10	GFP	674	27391
18	11	PhaseContrast	684	23972
18	11	GFP	684	16339
18	12	PhaseContrast	645	27571
18	12	GFP	645	6375
18	13	PhaseContrast	705	29607
18	13	GFP	705	5972
18	14	PhaseContrast	738	35189
18	14	GFP	738	17079
18	15	PhaseContrast	687	28188
18	15	GFP	687	15527
18	16	PhaseContrast	692	25436
18	16	GFP	692	12894
18	17	PhaseContrast	679	28181
18	17	GFP	679	10847
18	18	PhaseContrast	695	30041
18	18	GFP	695	23797
18	19	PhaseContrast	1252	57438
18	19	GFP	1252	34528
18	20	PhaseContrast	1558	69371
18	20	GFP	1558	36355
18	21	PhaseContrast	1891	68696
18	21	GFP	1891	33989
18	22	PhaseContrast	1287	45118
18	22	GFP	1287	46539
18	23	PhaseContrast	1348	51342
18	23	GFP	1348	42386
18	24	PhaseContrast	1431	68030
18	24	GFP	1431	34575
19	0	PhaseContrast	509	22482
19	0	GFP	509	26666
19	1	PhaseContrast	611	21927
19	1	GFP	611	14487
19	2	PhaseContrast	452	16640
19	2	GFP	452	6464
19	3	PhaseContrast	510	18773
19	3	GFP	510	11424
19	4	PhaseContrast	379	15391
19	4	GFP	379	6657
19	5	PhaseContrast	410	17354
19	5	GFP	410	10030
19	6	PhaseContrast	517	20075
19	6	GFP	517	9959
19	7	PhaseContrast	403	14764
19	7	GFP	403	13924
19	8	PhaseContrast	473	20075
19	8	GFP	473	13067
19	9	PhaseContrast	127	7143
19	9	GFP	127	2668
19	10	PhaseContrast	169	9718
19	10	GFP	169	4550
19	11	PhaseContrast	287	13367
19	11	GFP	287	9985
19	12	PhaseContrast	241	13164
19	12	GFP	241	6446
19	13	PhaseContrast	437	15962
19	13	GFP	437	7844
19	14	PhaseContrast	457	17792
19	14	GFP	457	15724
19	15	PhaseContrast	315	13178
19	15	GFP	315	8091
19	16	PhaseContrast	417	15636
19	16	GFP	417	6367
19	17	PhaseContrast	483	17925
19	17	GFP	483	6398
19	18	PhaseContrast	509	21816
19	18	GFP	509	17965
19	19	PhaseContrast	585	26254
19	19	GFP	585	17561
19	20	PhaseContrast	403	16377
19	20	GFP	403	9144
19	21	PhaseContrast	436	16255
19	21	GFP	436	8359
19	22	PhaseContrast	464	20072
19	22	GFP	464	14449
19	23	PhaseContrast	487	21844
19	23	GFP	487	20888
19	24	PhaseContrast	543	23054
19	24	GFP	543	20023
20	0	PhaseContrast	312	10232
20	0	GFP	312	7744
20	1	PhaseContrast	411	14035
20	1	GFP	411	9828
20	2	PhaseContrast	100	7032
20	2	GFP	100	992
20	3	PhaseContrast	111	8951
20	3	GFP	111	1821
20	4	PhaseContrast	322	14078
20	4	GFP	322	5309
20	5	PhaseContrast	235	10135
20	5	GFP	235	1230
20	6	PhaseContrast	200	9099
20	6	GFP	200	2592
20	7	PhaseContrast	376	15362
20	7	GFP	376	7668
20	8	PhaseContrast	302	10941
20	8	GFP	302	6341
20	9	PhaseContrast	223	10203
20	9	GFP	223	2359
21	0	PhaseContrast	421	20479
21	0	GFP	421	12640
21	1	PhaseContrast	487	19989
21	1	GFP	487	13039
21	2	PhaseContrast	602	24010
21	2	GFP	602	7298
21	3	PhaseContrast	525	14432
21	3	GFP	525	6211
21	4	PhaseContrast	539	17446
21	4	GFP	539	9913
21	5	PhaseContrast	571	15840
21	5	GFP	571	7951
21	6	PhaseContrast	265	8987
21	6	GFP	265	2496
21	7	PhaseContrast	374	13386
21	7	GFP	374	8705
21	8	PhaseContrast	349	11526
21	8	GFP	349	6064
21	9	PhaseContrast	464	16897
21	9	GFP	464	12232
21	10	PhaseContrast	496	17414
21	10	GFP	496	14879
21	11	PhaseContrast	467	20398
21	11	GFP	467	13332
21	12	PhaseContrast	326	14306
21	12	GFP	326	8057
21	13	PhaseContrast	563	18863
21	13	GFP	563	9066
21	14	PhaseContrast	589	22530
21	14	GFP	589	19988
21	15	PhaseContrast	540	18238
21	15	GFP	540	16147
21	16	PhaseContrast	557	19827
21	16	GFP	557	9533
21	17	PhaseContrast	667	22693
21	17	GFP	667	7875
21	18	PhaseContrast	652	20258
21	18	GFP	652	18320
21	19	PhaseContrast	674	26553
21	19	GFP	674	21012
21	20	PhaseContrast	598	18510
21	20	GFP	598	13491
21	21	PhaseContrast	524	18980
21	21	GFP	524	7808
21	22	PhaseContrast	637	23994
21	22	GFP	637	23032
21	23	PhaseContrast	571	23174
21	23	GFP	571	15662
21	24	PhaseContrast	420	15773
21	24	GFP	420	11585
22	0	PhaseContrast	483	20309
22	0	GFP	483	12487
22	1	PhaseContrast	604	27731
22	1	GFP	604	46349
22	2	PhaseContrast	534	18470
22	2	GFP	534	10332
22	3	PhaseContrast	171	9987
22	3	GFP	171	6242
22	4	PhaseContrast	160	6338
22	4	GFP	160	4733
22	5	PhaseContrast	425	12027
22	5	GFP	425	8814
22	6	PhaseContrast	458	14594
22	6	GFP	458	8567
22	7	PhaseContrast	545	20036
22	7	GFP	545	17630
22	8	PhaseContrast	588	23186
22	8	GFP	588	18219
22	9	PhaseContrast	545	22116
22	9	GFP	545	14723
22	10	PhaseContrast	535	21883
22	10	GFP	535	18868
22	11	PhaseContrast	630	27710
22	11	GFP	630	25717
22	12	PhaseContrast	663	23009
22	12	GFP	663	21821
22	13	PhaseContrast	653	24538
22	13	GFP	653	12449
22	14	PhaseContrast	644	22151
22	14	GFP	644	23342
22	15	PhaseContrast	699	26880
22	15	GFP	699	22278
22	16	PhaseContrast	693	25607
22	16	GFP	693	17048
22	17	PhaseContrast	689	28937
22	17	GFP	689	10815
22	18	PhaseContrast	505	21231
22	18	GFP	505	15691
22	19	PhaseContrast	537	21817
22	19	GFP	537	14024
22	20	PhaseContrast	580	23753
22	20	GFP	580	11817
22	21	PhaseContrast	606	26732
22	21	GFP	606	7386
22	22	PhaseContrast	609	26725
22	22	GFP	609	17888
22	23	PhaseContrast	642	28220
22	23	GFP	642	25747
22	24	PhaseContrast	679	30347
22	24	GFP	679	19997
23	0	PhaseContrast	1050	41957
23	0	GFP	1050	30842
24	0	PhaseContrast	386	14292
24	0	GFP	386	9420
24	1	PhaseContrast	409	16957
24	1	GFP	409	8454
24	2	PhaseContrast	491	18167
24	2	GFP	491	5466
24	3	PhaseContrast	365	15132
24	3	GFP	365	7299
24	4	PhaseContrast	389	19484
24	4	GFP	389	12235
24	5	PhaseContrast	306	12506
24	5	GFP	306	8599
24	6	PhaseContrast	360	11999
24	6	GFP	360	8424
24	7	PhaseContrast	502	22531
24	7	GFP	502	14951
24	8	PhaseContrast	486	20392
24	8	GFP	486	12832
24	9	PhaseContrast	436	14911
24	9	GFP	436	7492
24	10	PhaseContrast	422	14065
24	10	GFP	422	11229
24	11	PhaseContrast	416	16594
24	11	GFP	416	12863
24	12	PhaseContrast	307	12535
24	12	GFP	307	7007
24	13	PhaseContrast	337	13907
24	13	GFP	337	4089
24	14	PhaseContrast	377	18430
24	14	GFP	377	10694
24	15	PhaseContrast	235	14202
24	15	GFP	235	4596
24	16	PhaseContrast	121	7370
24	16	GFP	121	1199
24	17	PhaseContrast	291	10041
24	17	GFP	291	1871
24	18	PhaseContrast	412	16218
24	18	GFP	412	6085
24	19	PhaseContrast	388	16031
24	19	GFP	388	8823
24	20	PhaseContrast	114	6992
24	20	GFP	114	1294
24	21	PhaseContrast	73	6344
24	21	GFP	73	776
24	22	PhaseContrast	264	10520
24	22	GFP	264	9204
24	23	PhaseContrast	117	5393
24	23	GFP	117	3058
24	24	PhaseContrast	359	16477
24	24	GFP	359	8071
25	0	PhaseContrast	728	25129
25	0	GFP	728	17293
25	1	PhaseContrast	794	28821
25	1	GFP	794	14670
25	2	PhaseContrast	792	30657
25	2	GFP	792	10212
25	3	PhaseContrast	592	21820
25	3	GFP	592	14646
25	4	PhaseContrast	482	20594
25	4	GFP	482	9974
25	5	PhaseContrast	500	20043
25	5	GFP	500	7573
25	6	PhaseContrast	517	20549
25	6	GFP	517	7313
25	7	PhaseContrast	670	27939
25	7	GFP	670	19473
25	8	PhaseContrast	654	24978
25	8	GFP	654	12527
25	9	PhaseContrast	621	22499
25	9	GFP	621	7698
25	10	PhaseContrast	645	29190
25	10	GFP	645	10030
25	11	PhaseContrast	642	22482
25	11	GFP	642	14873
25	12	PhaseContrast	669	25531
25	12	GFP	669	13779
25	13	PhaseContrast	593	25257
25	13	GFP	593	5098
25	14	PhaseContrast	710	30414
25	14	GFP	710	14887
25	15	PhaseContrast	723	33953
25	15	GFP	723	13413
25	16	PhaseContrast	619	24985
25	16	GFP	619	17043
25	17	PhaseContrast	539	16551
25	17	GFP	539	8321
25	18	PhaseContrast	585	22246
25	18	GFP	585	22581
25	19	PhaseContrast	409	14882
25	19	GFP	409	8336
25	20	PhaseContrast	252	9535
25	20	GFP	252	2859
25	21	PhaseContrast	300	9676
25	21	GFP	300	3194
25	22	PhaseContrast	135	7093
25	22	GFP	135	5388
25	23	PhaseContrast	41	2735
25	23	GFP	41	1047
25	24	PhaseContrast	143	4927
25	24	GFP	143	618
26	0	PhaseContrast	436	13182
26	0	GFP	436	6042
26	1	PhaseContrast	576	22579
26	1	GFP	576	11980
26	2	PhaseContrast	595	22722
26	2	GFP	595	9303
26	3	PhaseContrast	490	17371
26	3	GFP	490	6534
26	4	PhaseContrast	499	17433
26	4	GFP	499	5883
26	5	PhaseContrast	487	15363
26	5	GFP	487	9346
26	6	PhaseContrast	523	16700
26	6	GFP	523	8306
26	7	PhaseContrast	482	13508
26	7	GFP	482	10057
26	8	PhaseContrast	601	21981
26	8	GFP	601	10140
26	9	PhaseContrast	512	17364
26	9	GFP	512	7727
27	0	PhaseContrast	479	18226
27	0	GFP	479	14782
27	1	PhaseContrast	605	22635
27	1	GFP	605	11806
27	2	PhaseContrast	664	28574
27	2	GFP	664	9282
27	3	PhaseContrast	698	24819
27	3	GFP	698	32409
27	4	PhaseContrast	726	25269
27	4	GFP	726	19816
27	5	PhaseContrast	634	23374
27	5	GFP	634	15248
27	6	PhaseContrast	605	21772
27	6	GFP	605	13493
27	7	PhaseContrast	577	21527
27	7	GFP	577	15184
27	8	PhaseContrast	540	24476
27	8	GFP	540	16662
27	9	PhaseContrast	698	28948
27	9	GFP	698	19348
27	10	PhaseContrast	725	29359
27	10	GFP	725	22690
27	11	PhaseContrast	653	25470
27	11	GFP	653	25109
27	12	PhaseContrast	579	21127
27	12	GFP	579	13411
27	13	PhaseContrast	454	14690
27	13	GFP	454	7543
27	14	PhaseContrast	491	18539
27	14	GFP	491	16240
27	15	PhaseContrast	511	17228
27	15	GFP	511	16052
27	16	PhaseContrast	608	20356
27	16	GFP	608	13155
27	17	PhaseContrast	646	20589
27	17	GFP	646	8610
27	18	PhaseContrast	617	22233
27	18	GFP	617	17593
27	19	PhaseContrast	522	20397
27	19	GFP	522	11528
27	20	PhaseContrast	559	21302
27	20	GFP	559	13787
27	21	PhaseContrast	495	21586
27	21	GFP	495	5696
27	22	PhaseContrast	622	21937
27	22	GFP	622	18167
27	23	PhaseContrast	590	24915
27	23	GFP	590	17312
27	24	PhaseContrast	610	26992
27	24	GFP	610	13320
28	0	PhaseContrast	550	22474
28	0	GFP	550	20118
28	1	PhaseContrast	539	19412
28	1	GFP	539	12282
28	2	PhaseContrast	636	23697
28	2	GFP	636	10231
28	3	PhaseContrast	661	25149
28	3	GFP	661	23890
28	4	PhaseContrast	561	22807
28	4	GFP	561	15691
28	5	PhaseContrast	604	24385
28	5	GFP	604	14754
28	6	PhaseContrast	481	22372
28	6	GFP	481	23952
28	7	PhaseContrast	355	15678
28	7	GFP	355	9324
28	8	PhaseContrast	462	18008
28	8	GFP	462	7655
28	9	PhaseContrast	295	11714
28	9	GFP	295	4392
28	10	PhaseContrast	344	14015
28	10	GFP	344	6994
28	11	PhaseContrast	344	16907
28	11	GFP	344	13594
28	12	PhaseContrast	49	3857
28	12	GFP	49	1288
28	13	PhaseContrast	199	7743
28	13	GFP	199	2978
28	14	PhaseContrast	293	13041
28	14	GFP	293	8361
28	15	PhaseContrast	470	21056
28	15	GFP	470	11368
28	16	PhaseContrast	535	17723
28	16	GFP	535	10766
28	17	PhaseContrast	657	21872
28	17	GFP	657	11672
28	18	PhaseContrast	565	19199
28	18	GFP	565	16568
28	19	PhaseContrast	491	21376
28	19	GFP	491	13400
28	20	PhaseContrast	276	14300
28	20	GFP	276	5498
28	21	PhaseContrast	298	12315
28	21	GFP	298	4625
28	22	PhaseContrast	331	13811
28	22	GFP	331	14529
28	23	PhaseContrast	301	11286
28	23	GFP	301	10322
28	24	PhaseContrast	303	13396
28	24	GFP	303	6907
29	0	PhaseContrast	90	2334
29	0	GFP	90	703
29	1	PhaseContrast	111	2405
29	1	GFP	111	1025
29	2	PhaseContrast	131	3584
29	2	GFP	131	319
29	3	PhaseContrast	284	6781
29	3	GFP	284	4828
29	4	PhaseContrast	347	6672
29	4	GFP	347	5691
29	5	PhaseContrast	365	9483
29	5	GFP	365	5789
29	6	PhaseContrast	376	9944
29	6	GFP	376	5577
29	7	PhaseContrast	236	12940
29	7	GFP	236	8074
29	8	PhaseContrast	206	8838
29	8	GFP	206	4234
29	9	PhaseContrast	345	13296
29	9	GFP	345	3615
29	10	PhaseContrast	382	11919
29	10	GFP	382	4314
29	11	PhaseContrast	235	9816
29	11	GFP	235	5800
29	12	PhaseContrast	192	9115
29	12	GFP	192	5721
29	13	PhaseContrast	231	12616
29	13	GFP	231	4562
29	14	PhaseContrast	276	14264
29	14	GFP	276	8493
29	15	PhaseContrast	342	14849
29	15	GFP	342	10087
29	16	PhaseContrast	343	15086
29	16	GFP	343	9868
29	17	PhaseContrast	414	21935
29	17	GFP	414	8513
29	18	PhaseContrast	400	20282
29	18	GFP	400	16298
29	19	PhaseContrast	441	20682
29	19	GFP	441	16169
29	20	PhaseContrast	520	23435
29	20	GFP	520	15885
29	21	PhaseContrast	546	22680
29	21	GFP	546	12678
29	22	PhaseContrast	553	21702
29	22	GFP	553	26891
29	23	PhaseContrast	580	24244
29	23	GFP	580	25385
29	24	PhaseContrast	615	27093
29	24	GFP	615	25744
30	0	PhaseContrast	756	24286
30	0	GFP	756	19858
30	1	PhaseContrast	887	34200
30	1	GFP	887	12821
30	2	PhaseContrast	782	29629
30	2	GFP	782	7992
30	3	PhaseContrast	657	22016
30	3	GFP	657	11694
30	4	PhaseContrast	653	19953
30	4	GFP	653	9400
30	5	PhaseContrast	797	27157
30	5	GFP	797	17263
30	6	PhaseContrast	764	27648
30	6	GFP	764	14781
30	7	PhaseContrast	641	29908
30	7	GFP	641	21266
30	8	PhaseContrast	690	24986
30	8	GFP	690	15484
30	9	PhaseContrast	584	22325
30	9	GFP	584	7578
30	10	PhaseContrast	737	26955
30	10	GFP	737	10856
30	11	PhaseContrast	668	21605
30	11	GFP	668	16196
30	12	PhaseContrast	748	26901
30	12	GFP	748	13463
30	13	PhaseContrast	898	34284
30	13	GFP	898	8891
30	14	PhaseContrast	894	29648
30	14	GFP	894	19014
30	15	PhaseContrast	968	36909
30	15	GFP	968	18139
30	16	PhaseContrast	968	39130
30	16	GFP	968	12550
30	17	PhaseContrast	805	36421
30	17	GFP	805	6204
30	18	PhaseContrast	635	23394
30	18	GFP	635	13543
30	19	PhaseContrast	676	27273
30	19	GFP	676	18690
30	20	PhaseContrast	734	31329
30	20	GFP	734	14198
30	21	PhaseContrast	705	26605
30	21	GFP	705	9121
30	22	PhaseContrast	757	29578
30	22	GFP	757	22600
30	23	PhaseContrast	637	30340
30	23	GFP	637	10960
30	24	PhaseContrast	618	25166
30	24	GFP	618	11521
31	0	PhaseContrast	802	29596
31	0	GFP	802	17185
31	1	PhaseContrast	705	25891
31	1	GFP	705	16830
31	2	PhaseContrast	679	26328
31	2	GFP	679	11251
31	3	PhaseContrast	589	27231
31	3	GFP	589	22607
31	4	PhaseContrast	617	25600
31	4	GFP	617	10367
31	5	PhaseContrast	681	29282
31	5	GFP	681	12341
32	0	PhaseContrast	596	19735
32	0	GFP	596	16744
32	1	PhaseContrast	758	28225
32	1	GFP	758	15675
32	2	PhaseContrast	810	30472
32	2	GFP	810	13893
32	3	PhaseContrast	754	28066
32	3	GFP	754	29083
32	4	PhaseContrast	611	20036
32	4	GFP	611	27571
32	5	PhaseContrast	704	27501
32	5	GFP	704	22418
32	6	PhaseContrast	668	22899
32	6	GFP	668	17019
32	7	PhaseContrast	592	20152
32	7	GFP	592	20076
32	8	PhaseContrast	675	25647
32	8	GFP	675	17265
32	9	PhaseContrast	612	22982
32	9	GFP	612	18507
32	10	PhaseContrast	654	25018
32	10	GFP	654	28397
32	11	PhaseContrast	632	28006
32	11	GFP	632	30186
32	12	PhaseContrast	512	24022
32	12	GFP	512	14837
32	13	PhaseContrast	502	18627
32	13	GFP	502	6692
32	14	PhaseContrast	552	25621
32	14	GFP	552	17531
32	15	PhaseContrast	570	22796
32	15	GFP	570	16063
32	16	PhaseContrast	524	23615
32	16	GFP	524	7676
32	17	PhaseContrast	472	24139
32	17	GFP	472	2181
32	18	PhaseContrast	613	30592
32	18	GFP	613	11050
32	19	PhaseContrast	710	33940
32	19	GFP	710	10939
32	20	PhaseContrast	590	25207
32	20	GFP	590	8737
32	21	PhaseContrast	488	20227
32	21	GFP	488	5393
32	22	PhaseContrast	629	24341
32	22	GFP	629	17552
32	23	PhaseContrast	971	46528
32	23	GFP	971	21433
32	24	PhaseContrast	964	39393
32	24	GFP	964	20225
33	0	PhaseContrast	986	45045
33	0	GFP	986	38008
33	1	PhaseContrast	999	43626
33	1	GFP	999	100189
33	2	PhaseContrast	1056	42243
33	2	GFP	1056	86155
33	3	PhaseContrast	1082	45507
33	3	GFP	1082	105313
33	4	PhaseContrast	1054	42752
33	4	GFP	1054	92326
33	5	PhaseContrast	910	45924
33	5	GFP	910	56035
34	0	PhaseContrast	1026	40764
34	0	GFP	1026	36696
34	1	PhaseContrast	1067	36114
34	1	GFP	1067	30701
34	2	PhaseContrast	828	30671
34	2	GFP	828	10129
34	3	PhaseContrast	832	31340
34	3	GFP	832	24564
34	4	PhaseContrast	862	33808
34	4	GFP	862	17963
34	5	PhaseContrast	771	27394
34	5	GFP	771	13017
34	6	PhaseContrast	873	31944
34	6	GFP	873	10928
34	7	PhaseContrast	735	30187
34	7	GFP	735	30446
34	8	PhaseContrast	699	23224
34	8	GFP	699	20484
34	9	PhaseContrast	741	28805
34	9	GFP	741	9889
34	10	PhaseContrast	742	31088
34	10	GFP	742	22507
34	11	PhaseContrast	549	19283
34	11	GFP	549	7685
34	12	PhaseContrast	650	26877
34	12	GFP	650	7686
34	13	PhaseContrast	721	27573
34	13	GFP	721	8343
34	14	PhaseContrast	683	23552
34	14	GFP	683	19038
34	15	PhaseContrast	642	17542
34	15	GFP	642	12234
34	16	PhaseContrast	670	24192
34	16	GFP	670	11511
34	17	PhaseContrast	608	30940
34	17	GFP	608	14580
34	18	PhaseContrast	618	29032
34	18	GFP	618	26522
34	19	PhaseContrast	538	27416
34	19	GFP	538	19509
34	20	PhaseContrast	514	24311
34	20	GFP	514	19562
34	21	PhaseContrast	473	18536
34	21	GFP	473	13973
34	22	PhaseContrast	570	26284
34	22	GFP	570	26737
34	23	PhaseContrast	483	21982
34	23	GFP	483	28934
34	24	PhaseContrast	483	20455
34	24	GFP	483	29717
35	0	PhaseContrast	156	8611
35	0	GFP	156	2726
35	1	PhaseContrast	156	10200
35	1	GFP	156	3145
35	2	PhaseContrast	315	11504
35	2	GFP	315	3670
35	3	PhaseContrast	435	14875
35	3	GFP	435	12040
35	4	PhaseContrast	530	17606
35	4	GFP	530	12244
35	5	PhaseContrast	624	17087
35	5	GFP	624	10244
35	6	PhaseContrast	674	22698
35	6	GFP	674	8566
36	0	PhaseContrast	848	28925
36	0	GFP	848	19351
36	1	PhaseContrast	760	24580
36	1	GFP	760	14497
36	2	PhaseContrast	669	17927
36	2	GFP	669	8645
36	3	PhaseContrast	687	22274
36	3	GFP	687	20732
36	4	PhaseContrast	714	25036
36	4	GFP	714	17415
36	5	PhaseContrast	674	18388
36	5	GFP	674	11847
36	6	PhaseContrast	671	18917
36	6	GFP	671	10378
36	7	PhaseContrast	657	21607
36	7	GFP	657	16498
36	8	PhaseContrast	637	21770
36	8	GFP	637	10742
36	9	PhaseContrast	671	26902
36	9	GFP	671	14961
36	10	PhaseContrast	511	21702
36	10	GFP	511	16668
36	11	PhaseContrast	474	16298
36	11	GFP	474	16236
36	12	PhaseContrast	482	15873
36	12	GFP	482	12588
36	13	PhaseContrast	375	13339
36	13	GFP	375	5435
36	14	PhaseContrast	383	13512
36	14	GFP	383	10697
36	15	PhaseContrast	408	15550
36	15	GFP	408	10659
36	16	PhaseContrast	196	6821
36	16	GFP	196	3782
36	17	PhaseContrast	274	11694
36	17	GFP	274	3159
36	18	PhaseContrast	348	13606
36	18	GFP	348	8713
36	19	PhaseContrast	333	11630
36	19	GFP	333	9173
36	20	PhaseContrast	242	9906
36	20	GFP	242	6116
36	21	PhaseContrast	378	12745
36	21	GFP	378	6783
36	22	PhaseContrast	352	16007
36	22	GFP	352	12517
36	23	PhaseContrast	274	10765
36	23	GFP	274	8286
36	24	PhaseContrast	139	9334
36	24	GFP	139	3281
37	0	PhaseContrast	584	25647
37	0	GFP	584	47676
37	1	PhaseContrast	353	12263
37	1	GFP	353	12238
37	2	PhaseContrast	405	13014
37	2	GFP	405	9729
37	3	PhaseContrast	503	20748
37	3	GFP	503	17800
37	4	PhaseContrast	530	17721
37	4	GFP	530	16689
37	5	PhaseContrast	376	13923
37	5	GFP	376	9471
37	6	PhaseContrast	421	14486
37	6	GFP	421	8962
37	7	PhaseContrast	315	13572
37	7	GFP	315	11310
37	8	PhaseContrast	295	13383
37	8	GFP	295	6837
37	9	PhaseContrast	206	8487
37	9	GFP	206	3957
37	10	PhaseContrast	273	12706
37	10	GFP	273	6966
37	11	PhaseContrast	531	19933
37	11	GFP	531	25170
37	12	PhaseContrast	472	22538
37	12	GFP	472	9823
37	13	PhaseContrast	431	16789
37	13	GFP	431	5709
37	14	PhaseContrast	464	19959
37	14	GFP	464	14036
37	15	PhaseContrast	341	15499
37	15	GFP	341	9038
37	16	PhaseContrast	368	20463
37	16	GFP	368	5222
37	17	PhaseContrast	462	20353
37	17	GFP	462	4347
37	18	PhaseContrast	530	25434
37	18	GFP	530	15574
37	19	PhaseContrast	682	30554
37	19	GFP	682	14197
37	20	PhaseContrast	370	17627
37	20	GFP	370	4541
37	21	PhaseContrast	470	20111
37	21	GFP	470	6000
37	22	PhaseContrast	515	20738
37	22	GFP	515	14180
37	23	PhaseContrast	470	20337
37	23	GFP	470	10813
37	24	PhaseContrast	508	22059
37	24	GFP	508	10568
38	0	PhaseContrast	757	24630
38	0	GFP	757	18298
38	1	PhaseContrast	741	27688
38	1	GFP	741	19504
38	2	PhaseContrast	731	26300
38	2	GFP	731	12201
38	3	PhaseContrast	729	25802
38	3	GFP	729	24899
38	4	PhaseContrast	602	21494
38	4	GFP	602	13446
38	5	PhaseContrast	638	23180
38	5	GFP	638	17010
38	6	PhaseContrast	589	18136
38	6	GFP	589	9976
38	7	PhaseContrast	621	22469
38	7	GFP	621	17748
38	8	PhaseContrast	455	15890
38	8	GFP	455	10560
38	9	PhaseContrast	472	18642
38	9	GFP	472	8241
38	10	PhaseContrast	527	24167
38	10	GFP	527	12125
38	11	PhaseContrast	596	21123
38	11	GFP	596	16275
38	12	PhaseContrast	678	25777
38	12	GFP	678	15585
38	13	PhaseContrast	734	27510
38	13	GFP	734	8449
38	14	PhaseContrast	748	30447
38	14	GFP	748	20926
38	15	PhaseContrast	765	32229
38	15	GFP	765	24488
38	16	PhaseContrast	759	27133
38	16	GFP	759	20624
38	17	PhaseContrast	638	21688
38	17	GFP	638	10083
38	18	PhaseContrast	645	24488
38	18	GFP	645	21981
38	19	PhaseContrast	620	26271
38	19	GFP	620	22123
38	20	PhaseContrast	586	19865
38	20	GFP	586	16679
38	21	PhaseContrast	529	20299
38	21	GFP	529	9638
38	22	PhaseContrast	590	26936
38	22	GFP	590	22257
38	23	PhaseContrast	644	25453
38	23	GFP	644	24936
38	24	PhaseContrast	613	23945
38	24	GFP	613	15248
39	0	PhaseContrast	313	14041
39	0	GFP	313	9032
39	1	PhaseContrast	390	17508
39	1	GFP	390	13231
39	2	PhaseContrast	412	15857
39	2	GFP	412	10445
39	3	PhaseContrast	508	26243
39	3	GFP	508	16339
39	4	PhaseContrast	194	16295
39	4	GFP	194	4280
39	5	PhaseContrast	206	12735
39	5	GFP	206	5460
39	6	PhaseContrast	250	10964
39	6	GFP	250	5731
39	7	PhaseContrast	214	11224
39	7	GFP	214	8384
40	0	PhaseContrast	338	12055
40	0	GFP	338	8608
40	1	PhaseContrast	293	9839
40	1	GFP	293	2695
40	2	PhaseContrast	358	8489
40	2	GFP	358	2568
40	3	PhaseContrast	200	9353
40	3	GFP	200	4785
40	4	PhaseContrast	402	14429
40	4	GFP	402	6993
40	5	PhaseContrast	162	7017
40	5	GFP	162	2667
40	6	PhaseContrast	232	9347
40	6	GFP	232	3269
40	7	PhaseContrast	102	5417
40	7	GFP	102	2387
40	8	PhaseContrast	97	6755
40	8	GFP	97	1806
40	9	PhaseContrast	165	6931
40	9	GFP	165	2445
40	10	PhaseContrast	208	8410
40	10	GFP	208	3978
40	11	PhaseContrast	328	12016
40	11	GFP	328	8340
40	12	PhaseContrast	430	18727
40	12	GFP	430	8522
40	13	PhaseContrast	499	19556
40	13	GFP	499	5490
40	14	PhaseContrast	511	20590
40	14	GFP	511	14928
40	15	PhaseContrast	606	22042
40	15	GFP	606	12470
40	16	PhaseContrast	509	19348
40	16	GFP	509	11698
40	17	PhaseContrast	407	16254
40	17	GFP	407	5308
40	18	PhaseContrast	413	13868
40	18	GFP	413	13210
40	19	PhaseContrast	462	18801
40	19	GFP	462	13507
40	20	PhaseContrast	514	20381
40	20	GFP	514	12395
40	21	PhaseContrast	299	13045
40	21	GFP	299	4758
40	22	PhaseContrast	240	10902
40	22	GFP	240	7246
40	23	PhaseContrast	321	11261
40	23	GFP	321	7266
40	24	PhaseContrast	266	14597
40	24	GFP	266	4597
41	0	PhaseContrast	840	29632
41	0	GFP	840	50340
41	1	PhaseContrast	865	29879
41	1	GFP	865	16169
41	2	PhaseContrast	1404	58987
41	2	GFP	1404	38438
41	3	PhaseContrast	783	29957
41	3	GFP	783	58087
41	4	PhaseContrast	797	37532
41	4	GFP	797	20583
41	5	PhaseContrast	641	28460
41	5	GFP	641	12357
41	6	PhaseContrast	626	22089
41	6	GFP	626	12612
41	7	PhaseContrast	611	23394
41	7	GFP	611	25037
41	8	PhaseContrast	586	23045
41	8	GFP	586	10025
41	9	PhaseContrast	381	15815
41	9	GFP	381	6319
42	0	PhaseContrast	273	10694
42	0	GFP	273	7078
42	1	PhaseContrast	90	7021
42	1	GFP	90	1808
42	2	PhaseContrast	214	8601
42	2	GFP	214	2443
42	3	PhaseContrast	212	11517
42	3	GFP	212	5175
42	4	PhaseContrast	351	12941
42	4	GFP	351	8367
42	5	PhaseContrast	378	17263
42	5	GFP	378	7880
42	6	PhaseContrast	431	18485
42	6	GFP	431	8161
42	7	PhaseContrast	389	16342
42	7	GFP	389	12183
42	8	PhaseContrast	354	13535
42	8	GFP	354	6341
42	9	PhaseContrast	338	12465
42	9	GFP	338	5891
42	10	PhaseContrast	364	13173
42	10	GFP	364	8759
42	11	PhaseContrast	486	18420
42	11	GFP	486	15138
42	12	PhaseContrast	420	17480
42	12	GFP	420	10149
42	13	PhaseContrast	522	23195
42	13	GFP	522	11716
42	14	PhaseContrast	663	35662
42	14	GFP	663	18398
42	15	PhaseContrast	717	29522
42	15	GFP	717	22772
42	16	PhaseContrast	524	24417
42	16	GFP	524	6897
42	17	PhaseContrast	624	26433
42	17	GFP	624	8530
42	18	PhaseContrast	671	26669
42	18	GFP	671	22936
42	19	PhaseContrast	739	25261
42	19	GFP	739	21430
42	20	PhaseContrast	677	29336
42	20	GFP	677	14395
42	21	PhaseContrast	662	25445
42	21	GFP	662	9772
42	22	PhaseContrast	652	24918
42	22	GFP	652	25061
42	23	PhaseContrast	666	27804
42	23	GFP	666	20341
42	24	PhaseContrast	787	30703
42	24	GFP	787	17992
43	0	PhaseContrast	781	20847
43	0	GFP	781	13826
43	1	PhaseContrast	781	24548
43	1	GFP	781	9953
43	2	PhaseContrast	744	23400
43	2	GFP	744	6625
43	3	PhaseContrast	782	25163
43	3	GFP	782	15228
43	4	PhaseContrast	874	32205
43	4	GFP	874	13641
43	5	PhaseContrast	793	25748
43	5	GFP	793	9859
43	6	PhaseContrast	689	26225
43	6	GFP	689	6819
43	7	PhaseContrast	627	26934
43	7	GFP	627	18922
43	8	PhaseContrast	439	15529
43	8	GFP	439	6566
43	9	PhaseContrast	160	8405
43	9	GFP	160	2360
43	10	PhaseContrast	286	11098
43	10	GFP	286	5061
43	11	PhaseContrast	330	10980
43	11	GFP	330	7368
43	12	PhaseContrast	219	8928
43	12	GFP	219	2220
43	13	PhaseContrast	350	12860
43	13	GFP	350	3226
43	14	PhaseContrast	372	15277
43	14	GFP	372	12531
43	15	PhaseContrast	460	22109
43	15	GFP	460	13299
43	16	PhaseContrast	230	11764
43	16	GFP	230	5266
43	17	PhaseContrast	327	10021
43	17	GFP	327	6465
43	18	PhaseContrast	359	12741
43	18	GFP	359	13313
43	19	PhaseContrast	426	15156
43	19	GFP	426	13442
43	20	PhaseContrast	372	14088
43	20	GFP	372	6424
43	21	PhaseContrast	424	15360
43	21	GFP	424	4687
43	22	PhaseContrast	346	11374
43	22	GFP	346	10241
43	23	PhaseContrast	409	13182
43	23	GFP	409	11053
43	24	PhaseContrast	477	17564
43	24	GFP	477	8272
44	0	PhaseContrast	97	6670
44	0	GFP	97	1872
44	1	PhaseContrast	89	3058
44	1	GFP	89	520
44	2	PhaseContrast	89	3424
44	2	GFP	89	261
44	3	PhaseContrast	178	6673
44	3	GFP	178	2949
44	4	PhaseContrast	342	14933
44	4	GFP	342	6181
44	5	PhaseContrast	459	15759
44	5	GFP	459	6178
44	6	PhaseContrast	497	18691
44	6	GFP	497	5084
44	7	PhaseContrast	475	14473
44	7	GFP	475	8397
44	8	PhaseContrast	589	21530
44	8	GFP	589	9530
44	9	PhaseContrast	712	27728
44	9	GFP	712	8942
44	10	PhaseContrast	711	26182
44	10	GFP	711	14637
44	11	PhaseContrast	661	24113
44	11	GFP	661	17686
44	12	PhaseContrast	608	20537
44	12	GFP	608	12411
44	13	PhaseContrast	707	25042
44	13	GFP	707	9522
44	14	PhaseContrast	694	23259
44	14	GFP	694	23328
44	15	PhaseContrast	797	27028
44	15	GFP	797	24827
44	16	PhaseContrast	713	22135
44	16	GFP	713	17982
44	17	PhaseContrast	682	23776
44	17	GFP	682	11570
44	18	PhaseContrast	671	24751
44	18	GFP	671	25125
44	19	PhaseContrast	766	28568
44	19	GFP	766	23897
44	20	PhaseContrast	746	22833
44	20	GFP	746	19270
44	21	PhaseContrast	722	22138
44	21	GFP	722	11511
44	22	PhaseContrast	792	27250
44	22	GFP	792	25087
44	23	PhaseContrast	758	22132
44	23	GFP	758	21446
44	24	PhaseContrast	760	22675
44	24	GFP	760	14403
45	0	PhaseContrast	690	26212
45	0	GFP	690	21296
45	1	PhaseContrast	537	19546
45	1	GFP	537	11087
45	2	PhaseContrast	500	19881
45	2	GFP	500	5692
45	3	PhaseContrast	210	15165
45	3	GFP	210	5825
45	4	PhaseContrast	229	10381
45	4	GFP	229	5678
45	5	PhaseContrast	109	8350
45	5	GFP	109	1928
45	6	PhaseContrast	162	13543
45	6	GFP	162	3904
45	7	PhaseContrast	282	9959
45	7	GFP	282	7386
45	8	PhaseContrast	294	10205
45	8	GFP	294	9496
45	9	PhaseContrast	331	13849
45	9	GFP	331	5552
45	10	PhaseContrast	315	12175
45	10	GFP	315	6420
45	11	PhaseContrast	319	13925
45	11	GFP	319	10025
45	12	PhaseContrast	196	10537
45	12	GFP	196	3821
45	13	PhaseContrast	230	9724
45	13	GFP	230	2579
45	14	PhaseContrast	135	6586
45	14	GFP	135	4083
45	15	PhaseContrast	158	7866
45	15	GFP	158	6514
45	16	PhaseContrast	277	16066
45	16	GFP	277	10048
45	17	PhaseContrast	255	9804
45	17	GFP	255	8025
45	18	PhaseContrast	325	16112
45	18	GFP	325	20058
45	19	PhaseContrast	327	10668
45	19	GFP	327	17101
45	20	PhaseContrast	395	13103
45	20	GFP	395	18776
45	21	PhaseContrast	450	16871
45	21	GFP	450	14856
45	22	PhaseContrast	480	16948
45	22	GFP	480	26462
45	23	PhaseContrast	483	18235
45	23	GFP	483	22836
45	24	PhaseContrast	362	12667
45	24	GFP	362	8025
46	0	PhaseContrast	404	15068
46	0	GFP	404	9515
46	1	PhaseContrast	461	17688
46	1	GFP	461	8338
46	2	PhaseContrast	546	20926
46	2	GFP	546	9008
46	3	PhaseContrast	541	22276
46	3	GFP	541	20713
46	4	PhaseContrast	502	21394
46	4	GFP	502	11980
46	5	PhaseContrast	408	16219
46	5	GFP	408	6521
46	6	PhaseContrast	273	9601
46	6	GFP	273	4654
46	7	PhaseContrast	286	10458
46	7	GFP	286	10107
46	8	PhaseContrast	292	13686
46	8	GFP	292	5383
46	9	PhaseContrast	189	9579
46	9	GFP	189	3142
46	10	PhaseContrast	234	11099
46	10	GFP	234	5328
46	11	PhaseContrast	439	16520
46	11	GFP	439	13296
46	12	PhaseContrast	461	21022
46	12	GFP	461	7141
46	13	PhaseContrast	436	16381
46	13	GFP	436	6065
46	14	PhaseContrast	396	15569
46	14	GFP	396	12692
46	15	PhaseContrast	380	14736
46	15	GFP	380	10243
46	16	PhaseContrast	250	9973
46	16	GFP	250	6312
46	17	PhaseContrast	77	3479
46	17	GFP	77	1092
46	18	PhaseContrast	161	9223
46	18	GFP	161	5069
46	19	PhaseContrast	383	13602
46	19	GFP	383	13550
46	20	PhaseContrast	445	14239
46	20	GFP	445	13294
46	21	PhaseContrast	326	11960
46	21	GFP	326	6180
46	22	PhaseContrast	241	11071
46	22	GFP	241	7715
46	23	PhaseContrast	143	9430
46	23	GFP	143	4474
46	24	PhaseContrast	194	11186
46	24	GFP	194	4240
47	0	PhaseContrast	663	23814
47	0	GFP	663	18208
47	1	PhaseContrast	478	15699
47	1	GFP	478	16963
47	2	PhaseContrast	508	18671
47	2	GFP	508	6399
47	3	PhaseContrast	581	26366
47	3	GFP	581	19010
47	4	PhaseContrast	677	25639
47	4	GFP	677	23063
47	5	PhaseContrast	779	28255
47	5	GFP	779	19238
47	6	PhaseContrast	746	31600
47	6	GFP	746	16856
47	7	PhaseContrast	595	19807
47	7	GFP	595	23695
47	8	PhaseContrast	542	17342
47	8	GFP	542	20270
47	9	PhaseContrast	566	22660
47	9	GFP	566	9868
47	10	PhaseContrast	576	21680
47	10	GFP	576	14960
47	11	PhaseContrast	595	26379
47	11	GFP	595	9677
47	12	PhaseContrast	648	28837
47	12	GFP	648	9588
47	13	PhaseContrast	688	26796
47	13	GFP	688	4205
47	14	PhaseContrast	746	26029
47	14	GFP	746	12873
47	15	PhaseContrast	559	23944
47	15	GFP	559	5177
47	16	PhaseContrast	390	15938
47	16	GFP	390	9528
47	17	PhaseContrast	655	25565
47	17	GFP	655	6286
47	18	PhaseContrast	569	19891
47	18	GFP	569	17873
48	0	PhaseContrast	639	21620
48	0	GFP	639	23555
48	1	PhaseContrast	741	25418
48	1	GFP	741	21865
48	2	PhaseContrast	762	24916
48	2	GFP	762	16439
48	3	PhaseContrast	758	30190
48	3	GFP	758	34895
48	4	PhaseContrast	798	34331
48	4	GFP	798	26129
48	5	PhaseContrast	699	20030
48	5	GFP	699	19250
48	6	PhaseContrast	722	22464
48	6	GFP	722	18416
48	7	PhaseContrast	728	28113
48	7	GFP	728	27250
48	8	PhaseContrast	586	21314
48	8	GFP	586	20441
48	9	PhaseContrast	678	26708
48	9	GFP	678	13061
48	10	PhaseContrast	704	29775
48	10	GFP	704	15938
48	11	PhaseContrast	550	21798
48	11	GFP	550	19336
48	12	PhaseContrast	580	25304
48	12	GFP	580	14349
48	13	PhaseContrast	327	12655
48	13	GFP	327	4948
48	14	PhaseContrast	377	14244
48	14	GFP	377	11347
48	15	PhaseContrast	423	16721
48	15	GFP	423	11605
48	16	PhaseContrast	492	16231
48	16	GFP	492	10823
48	17	PhaseContrast	569	24686
48	17	GFP	569	7951
48	18	PhaseContrast	570	22894
48	18	GFP	570	17221
48	19	PhaseContrast	663	27769
48	19	GFP	663	16301
48	20	PhaseContrast	241	12963
48	20	GFP	241	2983
48	21	PhaseContrast	311	13296
48	21	GFP	311	2485
48	22	PhaseContrast	208	9574
48	22	GFP	208	6063
48	23	PhaseContrast	147	11604
48	23	GFP	147	4432
48	24	PhaseContrast	98	4854
48	24	GFP	98	2280
49	0	PhaseContrast	557	19170
49	0	GFP	557	17222
49	1	PhaseContrast	554	20964
49	1	GFP	554	9707
49	2	PhaseContrast	643	23268
49	2	GFP	643	9363
49	3	PhaseContrast	654	23530
49	3	GFP	654	25129
49	4	PhaseContrast	597	21591
49	4	GFP	597	16691
49	5	PhaseContrast	583	21247
49	5	GFP	583	13656
49	6	PhaseContrast	635	23066
49	6	GFP	635	10055
49	7	PhaseContrast	672	26326
49	7	GFP	672	22394
49	8	PhaseContrast	796	32111
49	8	GFP	796	22642
49	9	PhaseContrast	704	25511
49	9	GFP	704	16846
49	10	PhaseContrast	678	22336
49	10	GFP	678	23391
49	11	PhaseContrast	704	24324
49	11	GFP	704	25545
49	12	PhaseContrast	525	19935
49	12	GFP	525	11900
49	13	PhaseContrast	459	17817
49	13	GFP	459	7113
49	14	PhaseContrast	461	15169
49	14	GFP	461	12480
49	15	PhaseContrast	362	11763
49	15	GFP	362	8183
49	16	PhaseContrast	419	14423
49	16	GFP	419	8587
49	17	PhaseContrast	419	17717
49	17	GFP	419	6987
49	18	PhaseContrast	413	14683
49	18	GFP	413	14713
49	19	PhaseContrast	479	17264
49	19	GFP	479	14787
49	20	PhaseContrast	455	18598
49	20	GFP	455	11177
49	21	PhaseContrast	296	12926
49	21	GFP	296	5298
49	22	PhaseContrast	255	10124
49	22	GFP	255	9908
49	23	PhaseContrast	310	13111
49	23	GFP	310	8109
49	24	PhaseContrast	243	10007
49	24	GFP	243	7269
50	0	PhaseContrast	723	29063
50	0	GFP	723	21120
50	1	PhaseContrast	696	25517
50	1	GFP	696	19674
50	2	PhaseContrast	575	19421
50	2	GFP	575	7638
50	3	PhaseContrast	570	22180
50	3	GFP	570	21840
50	4	PhaseContrast	564	21966
50	4	GFP	564	22840
50	5	PhaseContrast	614	21257
50	5	GFP	614	19027
50	6	PhaseContrast	588	16819
50	6	GFP	588	14330
50	7	PhaseContrast	505	19435
50	7	GFP	505	16857
50	8	PhaseContrast	492	17098
50	8	GFP	492	18729
50	9	PhaseContrast	481	17608
50	9	GFP	481	12508
50	10	PhaseContrast	481	17370
50	10	GFP	481	15226
50	11	PhaseContrast	532	17074
50	11	GFP	532	17167
50	12	PhaseContrast	658	29996
50	12	GFP	658	16459
50	13	PhaseContrast	498	22567
50	13	GFP	498	7309
50	14	PhaseContrast	523	25649
50	14	GFP	523	16701
50	15	PhaseContrast	572	20652
50	15	GFP	572	13574
50	16	PhaseContrast	504	18813
50	16	GFP	504	7781
50	17	PhaseContrast	680	26804
50	17	GFP	680	8682
50	18	PhaseContrast	740	37030
50	18	GFP	740	14851
50	19	PhaseContrast	804	29654
50	19	GFP	804	20988
50	20	PhaseContrast	719	26517
50	20	GFP	719	17927
50	21	PhaseContrast	709	21792
50	21	GFP	709	11551
50	22	PhaseContrast	805	29817
50	22	GFP	805	25111
50	23	PhaseContrast	821	34661
50	23	GFP	821	21545
50	24	PhaseContrast	653	26898
50	24	GFP	653	12195
51	0	PhaseContrast	1021	34500
51	0	GFP	1021	27221
51	1	PhaseContrast	1038	40017
51	1	GFP	1038	19154
51	2	PhaseContrast	1032	36673
51	2	GFP	1032	13476
51	3	PhaseContrast	1034	35624
51	3	GFP	1034	30951
51	4	PhaseContrast	1051	36366
51	4	GFP	1051	26810
51	5	PhaseContrast	1012	42483
51	5	GFP	1012	17933
51	6	PhaseContrast	1150	53254
51	6	GFP	1150	16387
51	7	PhaseContrast	952	46362
51	7	GFP	952	26308
51	8	PhaseContrast	637	22712
51	8	GFP	637	19612
51	9	PhaseContrast	832	39588
51	9	GFP	832	12870
51	10	PhaseContrast	930	40573
51	10	GFP	930	22891
51	11	PhaseContrast	1376	60616
51	11	GFP	1376	36429
51	12	PhaseContrast	1089	47821
51	12	GFP	1089	32625
51	13	PhaseContrast	1009	52988
51	13	GFP	1009	68501
51	14	PhaseContrast	1032	58877
51	14	GFP	1032	63886
51	15	PhaseContrast	785	28965
51	15	GFP	785	27133
51	16	PhaseContrast	780	28811
51	16	GFP	780	11559
52	0	PhaseContrast	547	18441
52	0	GFP	547	16396
52	1	PhaseContrast	519	21697
52	1	GFP	519	14307
52	2	PhaseContrast	569	22675
52	2	GFP	569	10476
52	3	PhaseContrast	596	22491
[truncated: 17,657 more rows]
